# Supplementary material for: Generation and decay of Higgs mode in a strongly interacting Fermi gas
Source: Sci Rep. 2023 Jul 12;13:11285. doi: 10.1038/s41598-023-38176-9 (PMC10338461; doi:10.1038/s41598-023-38176-9)
Supplement: Supplementary file 1 — Supplementary Information 1. [file 41598_2023_38176_MOESM1_ESM.zip]

Archive with 7 entries (6 files):
- 1d_delta/
- 1d_delta/nt-quench-delta0.001_input.txt
- 1d_delta/nt-quench-delta0.001_logger.h
- 1d_delta/nt-quench-delta0.001_predefines.h
- 1d_delta/nt-quench-delta0.001_problem-definition.h
- 1d_delta/nt-quench-delta0.001.stdout
- 1d_delta/nt-quench-delta0.001.wlog
