# Supplementary material for: Generation and decay of Higgs mode in a strongly interacting Fermi gas
Source: Sci Rep. 2023 Jul 12;13:11285. doi: 10.1038/s41598-023-38176-9 (PMC10338461; doi:10.1038/s41598-023-38176-9)
Supplement: Supplementary file 1 — Supplementary Information 1. [file 41598_2023_38176_MOESM1_ESM.zip › 1d_delta/nt-quench-delta0.001_problem-definition.h]

/**
 * W-SLDA Toolkit
 * Engine version: 2022.11.14
 * API version: 20220221
 * */

/**
 * W-SLDA Toolkit
 * Engine version: 2022.02.21
 * */

/**                                                                                                                    
 * logistic function                                                                                                   
 **/
__device__ inline double logistic_function(double r, double k)
{
  return 1.00 / (1.00 + exp(-k * r));
}

/** 
 * EXTERNAL POTENTIAL V_ext
 * @param ix x-coordinate from range [0,NX), to convert to Cartesian use: x = DX*(ix-NX/2)
 * @param iy y-coordinate from range [0,NY), to convert to Cartesian use: y = DY*(iy-NY/2),
 *           NOTE: in case of 1d code iy=0
 * @param iz z-coordinate from range [0,NZ), to convert to Cartesian use: z = DZ*(iz-NZ/2)
 *           NOTE: in case of 1d and 2d codes iz=0
 * @param it time iteration, use dc_t0 + dc_dt*it to compute corresponding time 
 * @param spin spin indicator, value from set {SPINA,SPINB}
 * @param params array of input parameters, before call of this routine the params array is processed by process_params() routine
 * @param extra_data_size size of extra_data in bytes, if extra_data size=0 the optional data is not uploaded
 * @param extra_data optional set of data uploaded by load_extra_data()
 * @return value of the external potential V_spin(x,y,z)
 * */
__device__ double v_ext(int ix, int iy, int iz, int it, int spin, double *params, size_t extra_data_size, void *extra_data)
{
     double x = DX*(ix-NX/2);
     double y = DY*(iy-NY/2);     // for 1d code iy will be always 0
     double z = DZ*(iz-NZ/2);     // for 1d and 2d codes iz will be always 0
     double t = dc_t0 + dc_dt*it; // time

     double r = 0.00;
     double codedim = params[9];
     if (codedim > 0.50 && codedim < 1.50) {r = abs(x);}
     if (codedim > 1.50 && codedim < 2.50) {r = sqrt(x*x + y*y);}
     if (codedim > 2.50 && codedim < 3.50) {r = sqrt(x*x + y*y + z*z);}

    // ADD HERE FORMULA FOR V_ext(r)
     double V_ext = 0.00;
     double id = params[0];
     if (id > -0.50 && id < 0.50) { // no trap                                                                              
       V_ext = 0.00;
     } else if (id > 0.50 && id < 1.50) { // harmonic oscilator                                                            
       double omega = params[10];
       V_ext = 0.50 * pow(omega * r, 2);
     } else if (id > 1.50 && id < 2.50) { // wood-saxon / tube-like                                                        
       double a = params[12] * NX / 2.00;
       double v = params[13];
       double k = params[14];
       V_ext = v * logistic_function(r-a, k);
     } else if (id > 2.50 && id < 3.50) {// bell-shapep (custom external potential)                                        
       V_ext = 0.00;
     } else {
       V_ext = 0.00;
     }
     return V_ext; 
}
 
/** 
 * EXTERNAL PAIRING POTENTIAL Delta_ext
 * @param ix x-coordinate from range [0,NX), to convert to Cartesian use: x = DX*(ix-NX/2)
 * @param iy y-coordinate from range [0,NY), to convert to Cartesian use: y = DY*(iy-NY/2)
 *           NOTE: in case of 1d code iy=0
 * @param iz z-coordinate from range [0,NZ), to convert to Cartesian use: z = DZ*(iz-NZ/2)
 *           NOTE: in case of 1d and 2d codes iz=0
 * @param it time iteration, use dc_t0 + dc_dt*it to compute corresponding time 
 * @param delta - value of delta computed self-consistently for given iteration it. 
 * @param params array of input parameters, before call of this routine the params array is processed by process_params() routine
 * @param extra_data_size size of extra_data in bytes, if extra_data size=0 the optional data is not uploaded
 * @param extra_data optional set of data uploaded by load_extra_data()
 * @return value of external pairing potential Delta_{ext}(x,y,z)
 * Complex type is equivalent to thrust::complex<double>
 * for more info see: https://thrust.github.io/doc/structthrust_1_1complex.html
 * */
__device__ Complex delta_ext(int ix, int iy, int iz, int it, Complex delta, double *params, size_t extra_data_size, void *extra_data)
{
     double x = DX*(ix-NX/2);
     double y = DY*(iy-NY/2);     // for 1d code iy will be always 0
     double z = DZ*(iz-NZ/2);     // for 1d and 2d codes iz will be always 0
     double t = dc_t0 + dc_dt*it; // time

     double r = 0.00;
     double codedim = params[9];
     if (codedim > 0.50 && codedim < 1.50) {r = abs(x);}
     if (codedim > 1.50 && codedim < 2.50) {r = sqrt(x*x + y*y);}
     if (codedim > 2.50 && codedim < 3.50) {r = sqrt(x*x + y*y + z*z);}

    double id = params[20];
    // ADD HERE FORMULA FOR Delta_ext(r)
    Complex D_ext = Complex(1.0,0.0);
    
    if (id > -0.50 && id < 0.50) { // no preturbation
      D_ext = Complex(0.0,0.0);
    } else if (id > 0.50 && id < 1.50) { // modulated perturbation [TODO]
      double epsilon = params[21];
      double sigma = params[23];
      double tp = params[22];
      double k = params[24];
      D_ext *= cos(k * r) * epsilon / sqrt(2.00 * M_PI) *exp(-pow((t-tp)/sigma,2) / 2.00);
    } else if (id > 1.50 && id < 2.50) { // dirac delta perturbation
      double eta = params[25];
      double epsilon = params[21];
      double sigma = params[23];
      double tp = params[22];
      D_ext *= exp(-pow(r/eta,2)) * epsilon *exp(-pow((t-tp)/sigma,2) / 2.00); 
    } else {
      D_ext = Complex(0.0,0.0);
    }

    return D_ext; 
}

/** 
 * EXTERNAL VELOCITY FIELD vec[v]_ext
 * @param ix x-coordinate from range [0,NX), to convert to Cartesian use: x = DX*(ix-NX/2)
 * @param iy y-coordinate from range [0,NY), to convert to Cartesian use: y = DY*(iy-NY/2)
 *           NOTE: in case of 1d code iy=0
 * @param iz z-coordinate from range [0,NZ), to convert to Cartesian use: z = DZ*(iz-NZ/2)
 *           NOTE: in case of 1d and 2d codes iz=0
 * @param it time iteration, use dc_t0 + dc_dt*it to compute corresponding time 
 * @param spin spin indicator, value from set {SPINA,SPINB}
 * @param coordinate - Cartesian coordinate of the external velocity vector that should be computed, value from set {XAXIS, YAXIS, ZAXIS}
 *                     NOTE: for 1d code only XAXIS is requested, for 2d code XAXIS and YAXIS are requested.
 * @param params array of input parameters, before call of this routine the params array is processed by process_params() routine
 * @param extra_data_size size of extra_data in bytes, if extra_data size=0 the optional data is not uploaded
 * @param extra_data optional set of data uploaded by load_extra_data()
 * @return value of the external velocity vector v_ext(x,y,z)
 * */
__device__ double velocity_ext(int ix, int iy, int iz, int it, int spin, int coordinate, double *params, size_t extra_data_size, void *extra_data)
{
//     double x = DX*(ix-NX/2);
//     double y = DY*(iy-NY/2);     // for 1d code iy will be always 0
//     double z = DZ*(iz-NZ/2);     // for 1d and 2d codes iz will be always 0
//     double t = dc_t0 + dc_dt*it; // time

    // ADD HERE FORMULAS FOR vec{v}_ext=(vx, vy, vz)
    double v_ext;
    if(coordinate==XAXIS) v_ext=0.0;
    if(coordinate==YAXIS) v_ext=0.0;
    if(coordinate==ZAXIS) v_ext=0.0;

    return v_ext; 
}

/** 
 * THIS FUNCTION IS CALLED AT THE BEGINNING OF SIMULATION.
 * After loading params array from input file, the parameters are processed by this routine.
 * @param params array of size MAX_USER_PARAMS with parameters from input file. 
 * @param kF typical Fermi momentum scale of the problem. 
 *           kF=referencekF if the referencekF tag is indicated in the input file, 
 *           otherwise to kF value is assigned according formula kF=(3*pi^2*n)^{1/3}, where n corresponds to density in the box center.
 *           Note that it is passed via a pointer, to access/modify it use kF[0] or (*kF).
 * @param mu array with chemical potentials: mu[SPINA] and mu[SPINB]. 
 * @param extra_data_size size of extra_data in bytes, if extra_data size=0 the optional data is not uploaded
 * @param extra_data optional set of data uploaded by load_extra_data()
 * */
extern "C" void process_params(double *params, double *kF, double *mu, size_t extra_data_size, void *extra_data)
{
  double eF = kF[0] * kF[0] / 2.00;

  // PROCESS INPUT FILE PARAMETERS 
                                                                                    
  // harmonic oscilator parameters                                                                                     
  double r_tf = params[11] * NX / 2.00; // Thomas-Fermi radius                                                   
  params[10] *= sqrt(2.00 * mu[SPINA]) / r_tf;

  // wood-saxon / tube-like parameters                                                                                 
  params[13] *= eF;
  params[14] /= kF[0];

  // periodic modulation of sclgth parameters
  params[3] *= eF;

  // quench of sclgth parameters
  // params[4] /= kF[0];
  // params[5] /= kF[0];
  // params[6] /= kF[0];
  params[7] *= eF;
  params[8] *= eF;

  // perturbation
  params[21] *= eF;
  params[22] /= eF;
  params[23] /= eF;

}

/**
 * THIS FUNCTION IS CALLED AFTER EACH COMPUTATION OF POTENTIALS
 * IT IS CALLED ONLY IF ENABLE_MODIFY_POTENTIALS IS DEFINED (in predefines.h)
 * Before each diagonalization process, user can modify arbitrarily potentials
 * @param it iteration number
 * @param h_densities structure with densities, see (wiki) documentation for list of fields
 *                    NOTE: densities structure is processed by modify_densities(...) function before call ot this function.
 * @param h_potentials struture with potentials, see (wiki) documentation for list of fields
 * Global variabls deliver by tdwslda_functionals_framework_enable.h are:
 * @param params array of input parameters, before call of this routine the params array is processed by process_params() routine
 * @param extra_data_size size of extra_data in bytes, if extra_data size=0 the optional data is not uploaded
 * @param extra_data optional set of data uploaded by load_extra_data()
 * */
#include "tdwslda_functionals_framework_enable.h" // DO NOT REMOVE!
__global__ void modify_potentials(int it, wslda_density h_densities, wslda_potential h_potentials)
{    
    size_t ixyz= threadIdx.x + blockIdx.x * blockDim.x; // compute for this point
    int ix, iy, iz, i;
    
    if(ixyz<NUMBER_ELEMENT)
    {
        // decode_ixyz2ixiyiz(ixyz,ix,iy,iz, i);
        // // Now ix, iy, iz keeps lattice coordinate. 
        
        // h_potentials.V_a[ixyz] stores value of spin-up particles mean-field potential for coordinate (x,y,z)
        // and similarly for other potentials
        // ... below you can modify them your wish ...
        // 
    }
}
#include "tdwslda_functionals_framework_disable.h" // DO NOT REMOVE!

/**
 * This function provides size of extra_data array, in bytes.
 * The extra_data of specified size will be allocated by the main process.
 * This function is thread-safe.
 * @param params with input file parameters. 
 *              NOTE: the array contains bare input file values, not processed by process_params()!
 * @return size of the extra_data array that needs to be allocated, if 0 then extra_data will not be allocated.
 * */
extern "C" size_t get_extra_data_size(double *params)
{
    return 0;
}

/**
 * This function loads data into extra_data array.
 * This function is thread-safe.
 * @param size size of array computed using function get_extra_data_size()
 * @param extra_data pointer to array that should be filled with data
 * @param params with input file parameters. 
 *               NOTE: the array contains bare input file values, not processed by process_params()!
 * @return 0 if load is successful, otherwise return error code. If nonzero value is returned the main code will terminate.
 * */
extern "C" int load_extra_data(size_t size, void *extra_data, double *params)
{
    return 0;
}

/**
 * Scattering length, in code units.
 * This function is meaningful only in the case of BDG or SLDAE functionals.
 * For SLDA and ASLDA the scattering length is assumed to be infinite, and the function is ignored.
 * @param ix x-coordinate from range [0,NX), to convert to Cartesian use: x = DX*(ix-NX/2)
 * @param iy y-coordinate from range [0,NY), to convert to Cartesian use: y = DY*(iy-NY/2),
 *           NOTE: in case of 1d code iy=0
 * @param iz z-coordinate from range [0,NZ), to convert to Cartesian use: z = DZ*(iz-NZ/2)
 *           NOTE: in case of 1d and 2d codes iz=0
 * @param it time iteration, use dc_t0 + dc_dt*it to compute corresponding time 
 * @param params array of input parameters, before call of this routine the params array is processed by process_params() routine
 * @param extra_data_size size of extra_data in bytes, if extra_data size=0 the optional data is not uploaded
 * @param extra_data optional set of data uploaded by load_extra_data()
 * @return value of the scattering length a(x,y,z,t).
 * */
__device__ double scattering_length(int ix, int iy, int iz, int it, double *params, size_t extra_data_size, void *extra_data)
{
  double x = DX*(ix-NX/2);
  double y = DY*(iy-NY/2);     // for 1d code iy will be always 0                                                    
  double z = DZ*(iz-NZ/2);     // for 1d and 2d codes iz will be always 0                                            
  double t = dc_t0 + dc_dt*it; // time                                                                               

  double r = 0.00;
  double codedim = params[9];
  if (codedim > 0.50 && codedim < 1.50) {r = abs(x);}
  if (codedim > 1.50 && codedim < 2.50) {r = sqrt(x*x + y*y);}
  if (codedim > 2.50 && codedim < 3.50) {r = sqrt(x*x + y*y + z*z);}

  //  return dc_sclgth; // by default return value from input file.
  double td_sclgth;
  double id = params[1];
  if (id > -0.50 && id < 0.50) { // static sclgth
    td_sclgth = dc_sclgth;
  } else if  (id > 0.50 && id < 1.50) { // periodic modulation
    double epsilon = params[2];
    double omega = params[3];
    td_sclgth = dc_sclgth * (1.00 + epsilon * sin(omega * t));
  } else if  (id > 1.50 && id < 2.50) { // quench
    double a0 = params[4];
    double a1 = params[5];
    double a2 = params[6];
    double omega1 = params[7];
    double omega2 = params[8];
    double t0 = 0.00;
    double t1 = t0 + M_PI / omega1;
    double t2 = t1 + M_PI / omega2;
    if (t < t0) {
      td_sclgth = a0;
    } else if (t >= t0 && t < t1) {
      td_sclgth = a0 + (a1 - a0) / 2.00 * (1.00 - cos(omega1 * (t - t0)));
    } else if (t >= t1 && t < t2) {
      td_sclgth = a1 + (a2 - a1) / 2.00 * (1.00 - cos(omega2 * (t - t1)));
    } else if (t >= t2) {
      td_sclgth = a2;
    }
  } else {
    td_sclgth = dc_sclgth;
  }   
  
  return td_sclgth;
    // however, here you can define your own prescription
    // it can be time and position dependent
    // ...
}

/**
 * ------------------------ FOR FUNCTIONAL == CUSTOMEDF ------------------------
 * @see hpc-engine/tdwslda_functionals.h for more details
 * */

#if FUNCTIONAL==CUSTOMEDF
#include "tdwslda_functionals_framework_enable.h" // DO NOT REMOVE!
__global__ void tdwslda_compute_potentials(int it, wslda_density h_densities, wslda_potential h_potentials, double cccoeff)
{
    size_t ixyz= threadIdx.x + blockIdx.x * blockDim.x; // compute for this point
    int ix, iy, iz, i;
    
//     double na,nb;
//     double Va_ext,Vb_ext;
    
    if(ixyz<NUMBER_ELEMENT)
    {
        decode_ixyz2ixiyiz(ixyz,ix,iy,iz, i); // decode cartesian coordinates
        
//         // external potential
//         Va_ext=u_ext(ix,iy,iz,it,SPINA);
//         Vb_ext=u_ext(ix,iy,iz,it,SPINB);
//         
//         // read densities
//         na=h_densities.rho_a[ixyz];
//         nb=h_densities.rho_b[ixyz];
        
//         // save potential to global memory
//         h_potentials.V_a[ixyz]=...;  // <-- mean field + external potential
//         h_potentials.V_b[ixyz]=...;  // <-- mean field + external potential 
//         h_potentials.delta[ixyz]=...;  // <-- mean field + external potential
//         ...
    }
}


__global__ void tdwslda_compute_energy(int it, wslda_density h_densities, wslda_potential h_potentials, // <-- INPUT
                                       double *E_kin, double *E_pot, double *E_pair, double *E_curr)    // <- OUTPUT
{
    size_t ixyz= threadIdx.x + blockIdx.x * blockDim.x; // compute for this point
    
    double na, nb;
    double taua, taub;
    double jxa, jya, jza, jxb, jyb, jzb;
    
    if(ixyz<NUMBER_ELEMENT)
    {
        // densities
        na=h_densities.rho_a[ixyz];
        nb=h_densities.rho_b[ixyz];
        
        // kinetic energy
        taua=h_densities.tau_a[ixyz]; 
        taub=h_densities.tau_b[ixyz];  
        
        // currents
#if CODEDIM>=1
        jxa=h_densities.j_a_x[ixyz];
        jxb=h_densities.j_b_x[ixyz];
#endif
#if CODEDIM>=2
        jya=h_densities.j_a_y[ixyz];
        jyb=h_densities.j_b_y[ixyz];
#else        
        jya=0.0;
        jyb=0.0;
#endif
#if CODEDIM>=3
        jza=h_densities.j_a_z[ixyz];
        jzb=h_densities.j_b_z[ixyz];
#else
        jza=0.0;
        jzb=0.0;
#endif
        
//         taua-=p_regularization(na)*(jxa*jxa+jya*jya+jza*jza)/na; // -ja^2/na: correction for tilde{tau}_a
//         taub-=p_regularization(nb)*(jxb*jxb+jyb*jyb+jzb*jzb)/nb; // -jb^2/nb: correction for tilde{tau}_b
// 
//         // galilean invariant contribution
//         E_kin[ixyz]=0.5*(h_potentials.alpha_a[ixyz]*taua + h_potentials.alpha_b[ixyz]*taub)*VOLUME_ELEMENT;
//         
//         // potential energy
//         E_pot[ixyz]=0.0;
//         
//         // pairing energy
//         E_pair[ixyz]=(h_potentials.delta[ixyz]*thrust::conj(h_densities.nu[ixyz])).real()*(-1.0)*VOLUME_ELEMENT;
//         
//         // flow energy
//         E_curr[ixyz]= p_regularization(na)*(jxa*jxa + jya*jya + jza*jza)/(2.*na)*VOLUME_ELEMENT  
//                     + p_regularization(nb)*(jxb*jxb + jyb*jyb + jzb*jzb)/(2.*nb)*VOLUME_ELEMENT;

    }
}
#include "tdwslda_functionals_framework_disable.h" // DO NOT REMOVE!
#endif
