# Supplementary material for: Generation and decay of Higgs mode in a strongly interacting Fermi gas
Source: Sci Rep. 2023 Jul 12;13:11285. doi: 10.1038/s41598-023-38176-9 (PMC10338461; doi:10.1038/s41598-023-38176-9)
Supplement: Supplementary file 1 — Supplementary Information 1. [file 41598_2023_38176_MOESM1_ESM.zip › 1d_delta/nt-quench-delta0.001.stdout]

# CODE: TD-WSLDA-1D
# PROCESS ip=3 RUNNING ON NODE node2061.grid4cern.if.pw.edu.pl USES device-id=3
# VERSION: 2022.11.14
# PROCESS ip=7 RUNNING ON NODE node2061.grid4cern.if.pw.edu.pl USES device-id=7
# PROCESS ip=6 RUNNING ON NODE node2061.grid4cern.if.pw.edu.pl USES device-id=6
# PROCESS ip=1 RUNNING ON NODE node2061.grid4cern.if.pw.edu.pl USES device-id=1
# API_VERSION: 20220221
# PROCESS ip=2 RUNNING ON NODE node2061.grid4cern.if.pw.edu.pl USES device-id=2
# PROCESS ip=5 RUNNING ON NODE node2061.grid4cern.if.pw.edu.pl USES device-id=5
# PROCESS ip=4 RUNNING ON NODE node2061.grid4cern.if.pw.edu.pl USES device-id=4
# BUILD TIME: Dec 31 2022, 14:48:24
# RUN TIME  : Jan 01 2023, 21:50:18
# LATTICE: 512 x 32 x 32
# SPACING: 1.000000 x 1.000000 x 1.000000
# ENERGY DENSITY FUNCTIONAL: SLDAE
# MPI EXCHANGE PACKAGE SIZE=0.027 MB [7]
# EXECUTING `assign_deviceid_to_mpi_process` TO GET GPUS DISTRIBUTION ACROSS THE SYSTEM
# PROCESS ip=0 RUNNING ON NODE node2061.grid4cern.if.pw.edu.pl USES device-id=0
# CREATING UNIFORM SOLUTION...
# DEBUG SLDAE: as = -10.000000, kF = 1.000000, |askF| = 10.000000
# DEBUG SLDAE: xi = 0.453449, zeta = 0.437133, eta = 0.419970
# DEBUG SLDAE: A = 0.830389, B = -0.213392, C = -11.193017
# DEBUG SLDAE: alpha = 0.830389, beta = -0.219991, gamma = -16.011128
# DEBUG: solve_uniform_problem_sldae
# DEBUG: n_a=0.016887, n_b=0.016887
# DEBUG: eF_a=0.500000, eF_b=0.500000, eF_avg=0.500000
# DEBUG: N_a=8853.580122, N_b=8853.580122
# DEBUG: p=0.000000
# DEBUG: alph_a=0.830389, alph_b=0.830389, alph_plus=0.830389
# DEBUG: dalphm_dna=0.000000, dalphm_dnb=0.000000
# DEBUG: dalphp_dna=-0.032516, dalphp_dnb=-0.032516
# DEBUG: dtildeC_dna=-0.164518, dtildeC_dnb=-0.164518
# DEBUG: dD_dna=-0.109996, dD_dnb=-0.109996
# DEBUG: D=-0.002162, tC=-0.023981
# SPIN SYMMETRY MODE!
# DEBUG: tau_a=0.010132, tau_b=0.010132
# DEBUG: delta=0.250000, nu=0.007220
# TEMPCONV: T=0.000000, iter=115, delta/eF_a=0.442351, mu_a/eF_a=0.466888, delta/eF_b=0.442351, mu_b/eF_b=0.466888
# TEMPCONV: T=0.000000, energy_kin=1.651547, energy_pot=-0.213392, energy_pair=-0.987212, energy_tot=0.450943
# TEMPCONV: T=0.000000, S/NkB=  0.000000000000
# ENERGY CUT-OFF: EC=3.763784
# UNIFORM SOLUTION: delta/eF_a=  0.4424, mu_a/eF_a=  0.4669, delta/eF_b=  0.4424, mu_b/eF_b=  0.4669, ec=  3.7638
# UNIFORM SOLUTION: energy_kin=  1.651547260688, energy_pot= -0.213392268658, energy_pair= -0.987211798047, energy_tot=  0.450943193983
# ENTROPY PER PARTICLE: S/NkB=  0.000000000000
# UNIFORM SOLUTION: nwf=273543
# UNIFORM SAVE: Creating file with solution: `nt-quench-delta0.001/uniform.solution`
# INIT0-1: nwf=34825 wave-functions to scatter
# UNIFORM CREATE WF: Creating wave-functions.
# INITIALIZING GPU BUFFERS OF ABM ALGORITHM...
# EXECUTING: process_params(input->params, [1.000000], [0.233444,0.233444], 0, extra_data)
# DONE.
# WORKSIZE[ip=0]: workarea_size=1.00 times space of wf (68.03MB)
# INITIAL MEASUREMENT
# GPU ENERGY     : ETOT=  0.45094320, EKIN=  1.65154726, EPOT= -0.21339226, EPAIR= -0.98721180, ECURRENT=  0.00000000, EPOTEXT=  0.00000000, EPAIREXT=  0.00000000, EVELEXT=  0.00000000
# CREATING CHECK STAMP FILE: `nt-quench-delta0.001_check.stamp`
# REFERENCE VALUES: kF=1.000000, eF=0.500000, Effg=5312.147933
     time*eF           Na           Nb        Na+Nb         ETOT         EKIN         EPOT        EPAIR     ECURRENT      EPOTEXT     EPAIREXT      EVELEXT       rt
      0.0000 8853.57998193 8853.57998193 17707.15996387   0.45094320   1.65154726  -0.21339226  -0.98721180   0.00000000   0.00000000   0.00000000   0.00000000
      0.2500 8853.57998193 8853.57998193 17707.15996387   0.45094381   1.65154725  -0.21339197  -0.98721147   0.00000000   0.00000000   0.00000000   0.00000000    15.85
      0.5000 8853.57998193 8853.57998193 17707.15996387   0.45094565   1.65154682  -0.21339111  -0.98721007   0.00000000   0.00000000   0.00000000   0.00000000    15.85
      0.7500 8853.57998193 8853.57998193 17707.15996387   0.45094870   1.65154545  -0.21338966  -0.98720709   0.00000000   0.00000000   0.00000000   0.00000000    15.90
      1.0000 8853.57998193 8853.57998193 17707.15996387   0.45095298   1.65154272  -0.21338763  -0.98720210   0.00000000   0.00000000   0.00000000   0.00000000    15.85
      1.2500 8853.57998193 8853.57998193 17707.15996387   0.45095849   1.65153825  -0.21338503  -0.98719473   0.00000000   0.00000000   0.00000000   0.00000000    15.85
      1.5000 8853.57998193 8853.57998193 17707.15996387   0.45096521   1.65153171  -0.21338184  -0.98718466   0.00000000   0.00000000   0.00000000   0.00000000    15.90
      1.7500 8853.57998193 8853.57998193 17707.15996387   0.45097315   1.65152280  -0.21337808  -0.98717157   0.00000000   0.00000000   0.00000000   0.00000000    15.87
      2.0000 8853.57998193 8853.57998193 17707.15996387   0.45098232   1.65151129  -0.21337374  -0.98715523   0.00000000   0.00000000   0.00000000   0.00000000    15.85
      2.2500 8853.57998193 8853.57998193 17707.15996387   0.45099271   1.65149696  -0.21336882  -0.98713544   0.00000000   0.00000000   0.00000000   0.00000000    15.85
      2.5000 8853.57998193 8853.57998193 17707.15996387   0.45100432   1.65147967  -0.21336332  -0.98711204   0.00000000   0.00000000   0.00000000   0.00000000    15.88
      2.7500 8853.57998193 8853.57998193 17707.15996387   0.45101715   1.65145934  -0.21335724  -0.98708495   0.00000000   0.00000000   0.00000000   0.00000000    15.89
      3.0000 8853.57998193 8853.57998193 17707.15996387   0.45103121   1.65143592  -0.21335058  -0.98705414   0.00000000   0.00000000   0.00000000   0.00000000    15.87
      3.2500 8853.57998193 8853.57998193 17707.15996387   0.45104649   1.65140945  -0.21334334  -0.98701962   0.00000000   0.00000000   0.00000000   0.00000000    15.85
      3.5000 8853.57998193 8853.57998193 17707.15996387   0.45106300   1.65137999  -0.21333552  -0.98698147   0.00000000   0.00000000   0.00000000   0.00000000    15.88
      3.7500 8853.57998193 8853.57998193 17707.15996387   0.45108072   1.65134766  -0.21332712  -0.98693981   0.00000000   0.00000000   0.00000000   0.00000000    15.85
      4.0000 8853.57998193 8853.57998193 17707.15996387   0.45109968   1.65131261  -0.21331814  -0.98689479   0.00000000   0.00000000   0.00000000   0.00000000    15.88
      4.2500 8853.57998193 8853.57998193 17707.15996387   0.45111986   1.65127503  -0.21330858  -0.98684658   0.00000000   0.00000000   0.00000000   0.00000000    15.87
      4.5000 8853.57998193 8853.57998193 17707.15996387   0.45114127   1.65123509  -0.21329845  -0.98679537   0.00000000   0.00000000   0.00000000   0.00000000    15.87
      4.7500 8853.57998193 8853.57998193 17707.15996387   0.45116391   1.65119300  -0.21328773  -0.98674136   0.00000000   0.00000000   0.00000000   0.00000000    15.86
      5.0000 8853.57998193 8853.57998193 17707.15996387   0.45118778   1.65114894  -0.21327643  -0.98668473   0.00000000   0.00000000   0.00000000   0.00000000    15.89
      5.2500 8853.57998193 8853.57998193 17707.15996387   0.45121288   1.65110309  -0.21326455  -0.98662566   0.00000000   0.00000000   0.00000000   0.00000000    15.87
      5.5000 8853.57998193 8853.57998193 17707.15996387   0.45123922   1.65105558  -0.21325209  -0.98656428   0.00000000   0.00000000   0.00000000   0.00000000    15.86
      5.7500 8853.57998193 8853.57998193 17707.15996387   0.45126678   1.65100652  -0.21323905  -0.98650070   0.00000000   0.00000000   0.00000000   0.00000000    15.88
      6.0000 8853.57998193 8853.57998193 17707.15996387   0.45129558   1.65095600  -0.21322542  -0.98643499   0.00000000   0.00000000   0.00000000   0.00000000    15.85
      6.2500 8853.57998193 8853.57998193 17707.15996387   0.45132562   1.65090406  -0.21321122  -0.98636722   0.00000000   0.00000000   0.00000000   0.00000000    15.85
      6.5000 8853.57998193 8853.57998193 17707.15996387   0.45135689   1.65085073  -0.21319643  -0.98629740   0.00000000   0.00000000   0.00000000   0.00000000    15.85
      6.7500 8853.57998193 8853.57998193 17707.15996387   0.45138941   1.65079598  -0.21318106  -0.98622551   0.00000000   0.00000000   0.00000000   0.00000000    15.85
      7.0000 8853.57998193 8853.57998193 17707.15996387   0.45142316   1.65073975  -0.21316512  -0.98615148   0.00000000   0.00000000   0.00000000   0.00000000    15.85
      7.2500 8853.57998193 8853.57998193 17707.15996387   0.45145815   1.65068195  -0.21314858  -0.98607521   0.00000000   0.00000000   0.00000000   0.00000000    15.85
      7.5000 8853.57998193 8853.57998193 17707.15996387   0.45149439   1.65062245  -0.21313147  -0.98599659   0.00000000   0.00000000   0.00000000   0.00000000    15.85
      7.7500 8853.57998193 8853.57998193 17707.15996387   0.45153187   1.65056112  -0.21311377  -0.98591548   0.00000000   0.00000000   0.00000000   0.00000000    15.85
      8.0000 8853.57998193 8853.57998193 17707.15996387   0.45157059   1.65049782  -0.21309549  -0.98583174   0.00000000   0.00000000   0.00000000   0.00000000    15.85
      8.2500 8853.57998193 8853.57998193 17707.15996387   0.45161057   1.65043240  -0.21307663  -0.98574521   0.00000000   0.00000000   0.00000000   0.00000000    15.85
      8.5000 8853.57998193 8853.57998193 17707.15996387   0.45165178   1.65036471  -0.21305718  -0.98565575   0.00000000   0.00000000   0.00000000   0.00000000    15.86
      8.7500 8853.57998193 8853.57998193 17707.15996387   0.45169425   1.65029463  -0.21303715  -0.98556324   0.00000000   0.00000000   0.00000000   0.00000000    15.85
      9.0000 8853.57998193 8853.57998193 17707.15996387   0.45173797   1.65022207  -0.21301653  -0.98546757   0.00000000   0.00000000   0.00000000   0.00000000    15.85
      9.2500 8853.57998193 8853.57998193 17707.15996387   0.45178294   1.65014695  -0.21299533  -0.98536868   0.00000000   0.00000000   0.00000000   0.00000000    15.85
      9.5000 8853.57998193 8853.57998193 17707.15996387   0.45182917   1.65006922  -0.21297354  -0.98526651   0.00000000   0.00000000   0.00000000   0.00000000    15.85
      9.7500 8853.57998193 8853.57998193 17707.15996387   0.45187665   1.64998884  -0.21295117  -0.98516102   0.00000000   0.00000000   0.00000000   0.00000000    15.85
     10.0000 8853.57998193 8853.57998193 17707.15996387   0.45192539   1.64990580  -0.21292822  -0.98505220   0.00000000   0.00000000   0.00000000   0.00000000    15.85
     10.2500 8853.57998193 8853.57998193 17707.15996387   0.45197539   1.64982010  -0.21290467  -0.98494004   0.00000000   0.00000000   0.00000000   0.00000000    15.85
     10.5000 8853.57998193 8853.57998193 17707.15996387   0.45202665   1.64973177  -0.21288055  -0.98482458   0.00000000   0.00000000   0.00000000   0.00000000    15.87
     10.7500 8853.57998193 8853.57998193 17707.15996387   0.45207917   1.64964085  -0.21285583  -0.98470585   0.00000000   0.00000000   0.00000000   0.00000000    15.88
     11.0000 8853.57998193 8853.57998193 17707.15996387   0.45213296   1.64954741  -0.21283053  -0.98458392   0.00000000   0.00000000   0.00000000   0.00000000    15.88
     11.2500 8853.57998193 8853.57998193 17707.15996387   0.45218802   1.64945155  -0.21280464  -0.98445888   0.00000000   0.00000000   0.00000000   0.00000000    15.85
     11.5000 8853.57998193 8853.57998193 17707.15996387   0.45224436   1.64935335  -0.21277816  -0.98433084   0.00000000   0.00000000   0.00000000   0.00000000    15.85
     11.7500 8853.57998193 8853.57998193 17707.15996387   0.45230196   1.64925294  -0.21275110  -0.98419988   0.00000000   0.00000000   0.00000000   0.00000000    15.85
     12.0000 8853.57998193 8853.57998193 17707.15996387   0.45236084   1.64915040  -0.21272344  -0.98406612   0.00000000   0.00000000   0.00000000   0.00000000    15.85
     12.2500 8853.57998193 8853.57998193 17707.15996387   0.45242100   1.64904584  -0.21269520  -0.98392964   0.00000000   0.00000000   0.00000000   0.00000000    15.85
     12.5000 8853.57998193 8853.57998193 17707.15996387   0.45248243   1.64893934  -0.21266637  -0.98379053   0.00000000   0.00000000   0.00000000   0.00000000    15.87
     12.7500 8853.57998193 8853.57998193 17707.15996387   0.45254516   1.64883099  -0.21263695  -0.98364889   0.00000000   0.00000000   0.00000000   0.00000000    15.87
     13.0000 8853.57998193 8853.57998193 17707.15996387   0.45260916   1.64872087  -0.21260694  -0.98350477   0.00000000   0.00000000   0.00000000   0.00000000    15.88
     13.2500 8853.57998193 8853.57998193 17707.15996387   0.45267446   1.64860901  -0.21257633  -0.98335822   0.00000000   0.00000000   0.00000000   0.00000000    15.86
     13.5000 8853.57998193 8853.57998193 17707.15996387   0.45274105   1.64849542  -0.21254514  -0.98320923   0.00000000   0.00000000   0.00000000   0.00000000    15.87
     13.7500 8853.57998193 8853.57998193 17707.15996387   0.45280893   1.64838008  -0.21251336  -0.98305780   0.00000000   0.00000000   0.00000000   0.00000000    15.87
     14.0000 8853.57998193 8853.57998193 17707.15996387   0.45287811   1.64826295  -0.21248098  -0.98290387   0.00000000   0.00000000   0.00000000   0.00000000    15.87
     14.2500 8853.57998193 8853.57998193 17707.15996387   0.45294858   1.64814397  -0.21244801  -0.98274737   0.00000000   0.00000000   0.00000000   0.00000000    15.86
     14.5000 8853.57998193 8853.57998193 17707.15996387   0.45302036   1.64802306  -0.21241445  -0.98258825   0.00000000   0.00000000   0.00000000   0.00000000    15.87
     14.7500 8853.57998193 8853.57998193 17707.15996387   0.45309345   1.64790015  -0.21238030  -0.98242641   0.00000000   0.00000000   0.00000000   0.00000000    15.87
     15.0000 8853.57998193 8853.57998193 17707.15996387   0.45316784   1.64777516  -0.21234555  -0.98226177   0.00000000   0.00000000   0.00000000   0.00000000    15.87
     15.2500 8853.57998193 8853.57998193 17707.15996387   0.45324354   1.64764798  -0.21231020  -0.98209423   0.00000000   0.00000000   0.00000000   0.00000000    15.87
     15.5000 8853.57998193 8853.57998193 17707.15996387   0.45332056   1.64751853  -0.21227427  -0.98192371   0.00000000   0.00000000   0.00000000   0.00000000    15.87
     15.7500 8853.57998193 8853.57998193 17707.15996387   0.45339889   1.64738672  -0.21223773  -0.98175009   0.00000000   0.00000000   0.00000000   0.00000000    15.85
     16.0000 8853.57998193 8853.57998193 17707.15996387   0.45347855   1.64725244  -0.21220061  -0.98157329   0.00000000   0.00000000   0.00000000   0.00000000    15.85
     16.2500 8853.57998193 8853.57998193 17707.15996387   0.45355952   1.64711563  -0.21216288  -0.98139323   0.00000000   0.00000000   0.00000000   0.00000000    15.86
     16.5000 8853.57998193 8853.57998193 17707.15996387   0.45364183   1.64697622  -0.21212456  -0.98120983   0.00000000   0.00000000   0.00000000   0.00000000    15.87
     16.7500 8853.57998193 8853.57998193 17707.15996387   0.45372546   1.64683417  -0.21208564  -0.98102307   0.00000000   0.00000000   0.00000000   0.00000000    15.85
     17.0000 8853.57998193 8853.57998193 17707.15996387   0.45381042   1.64668945  -0.21204613  -0.98083290   0.00000000   0.00000000   0.00000000   0.00000000    15.87
     17.2500 8853.57998193 8853.57998193 17707.15996387   0.45389673   1.64654205  -0.21200601  -0.98063932   0.00000000   0.00000000   0.00000000   0.00000000    15.85
     17.5000 8853.57998193 8853.57998193 17707.15996387   0.45398437   1.64639199  -0.21196530  -0.98044233   0.00000000   0.00000000   0.00000000   0.00000000    15.85
     17.7500 8853.57998193 8853.57998193 17707.15996387   0.45407335   1.64623930  -0.21192398  -0.98024196   0.00000000   0.00000000   0.00000000   0.00000000    15.85
     18.0000 8853.57998193 8853.57998193 17707.15996387   0.45416369   1.64608401  -0.21188207  -0.98003825   0.00000000   0.00000000   0.00000000   0.00000000    15.85
     18.2500 8853.57998193 8853.57998193 17707.15996387   0.45425537   1.64592619  -0.21183956  -0.97983126   0.00000000   0.00000000   0.00000000   0.00000000    15.85
     18.5000 8853.57998193 8853.57998193 17707.15996387   0.45434841   1.64576590  -0.21179644  -0.97962105   0.00000000   0.00000000   0.00000000   0.00000000    15.87
     18.7500 8853.57998193 8853.57998193 17707.15996387   0.45444280   1.64560321  -0.21175273  -0.97940768   0.00000000   0.00000000   0.00000000   0.00000000    15.88
     19.0000 8853.57998193 8853.57998193 17707.15996387   0.45453856   1.64543820  -0.21170841  -0.97919122   0.00000000   0.00000000   0.00000000   0.00000000    15.85
     19.2500 8853.57998193 8853.57998193 17707.15996387   0.45463569   1.64527091  -0.21166349  -0.97897173   0.00000000   0.00000000   0.00000000   0.00000000    15.85
     19.5000 8853.57998193 8853.57998193 17707.15996387   0.45473419   1.64510142  -0.21161796  -0.97874927   0.00000000   0.00000000   0.00000000   0.00000000    15.85
     19.7500 8853.57998193 8853.57998193 17707.15996387   0.45483406   1.64492980  -0.21157184  -0.97852390   0.00000000   0.00000000   0.00000000   0.00000000    15.85
     20.0000 8853.57998193 8853.57998193 17707.15996387   0.45493531   1.64475608  -0.21152510  -0.97829567   0.00000000   0.00000000   0.00000000   0.00000000    15.85
     20.2500 8853.57998193 8853.57998193 17707.15996387   0.45503795   1.64458031  -0.21147776  -0.97806460   0.00000000   0.00000000   0.00000000   0.00000000    15.85
     20.5000 8853.57998193 8853.57998193 17707.15996387   0.45514197   1.64440250  -0.21142982  -0.97783071   0.00000000   0.00000000   0.00000000   0.00000000    15.85
     20.7500 8853.57998193 8853.57998193 17707.15996387   0.45524738   1.64422266  -0.21138127  -0.97759401   0.00000000   0.00000000   0.00000000   0.00000000    15.85
     21.0000 8853.57998193 8853.57998193 17707.15996387   0.45535419   1.64404077  -0.21133211  -0.97735446   0.00000000   0.00000000   0.00000000   0.00000000    15.88
     21.2500 8853.57998193 8853.57998193 17707.15996387   0.45546241   1.64385680  -0.21128235  -0.97711204   0.00000000   0.00000000   0.00000000   0.00000000    15.86
     21.5000 8853.57998193 8853.57998193 17707.15996387   0.45557202   1.64367071  -0.21123198  -0.97686671   0.00000000   0.00000000   0.00000000   0.00000000    15.88
     21.7500 8853.57998193 8853.57998193 17707.15996387   0.45568305   1.64348246  -0.21118100  -0.97661842   0.00000000   0.00000000   0.00000000   0.00000000    15.87
     22.0000 8853.57998193 8853.57998193 17707.15996387   0.45579549   1.64329198  -0.21112941  -0.97636709   0.00000000   0.00000000   0.00000000   0.00000000    15.85
     22.2500 8853.57998193 8853.57998193 17707.15996387   0.45590935   1.64309919  -0.21107721  -0.97611264   0.00000000   0.00000000   0.00000000   0.00000000    15.85
     22.5000 8853.57998193 8853.57998193 17707.15996387   0.45602463   1.64290402  -0.21102439  -0.97585500   0.00000000   0.00000000   0.00000000   0.00000000    15.85
     22.7500 8853.57998193 8853.57998193 17707.15996387   0.45614134   1.64270639  -0.21097097  -0.97559407   0.00000000   0.00000000   0.00000000   0.00000000    15.85
     23.0000 8853.57998193 8853.57998193 17707.15996387   0.45625949   1.64250620  -0.21091694  -0.97532977   0.00000000   0.00000000   0.00000000   0.00000000    15.85
     23.2500 8853.57998193 8853.57998193 17707.15996387   0.45637907   1.64230337  -0.21086229  -0.97506201   0.00000000   0.00000000   0.00000000   0.00000000    15.85
     23.5000 8853.57998193 8853.57998193 17707.15996387   0.45650009   1.64209784  -0.21080703  -0.97479071   0.00000000   0.00000000   0.00000000   0.00000000    15.88
     23.7500 8853.57998193 8853.57998193 17707.15996387   0.45662256   1.64188953  -0.21075116  -0.97451581   0.00000000   0.00000000   0.00000000   0.00000000    15.88
     24.0000 8853.57998193 8853.57998193 17707.15996387   0.45674649   1.64167841  -0.21069467  -0.97423725   0.00000000   0.00000000   0.00000000   0.00000000    15.86
     24.2500 8853.57998193 8853.57998193 17707.15996387   0.45687187   1.64146444  -0.21063757  -0.97395500   0.00000000   0.00000000   0.00000000   0.00000000    15.87
     24.5000 8853.57998193 8853.57998193 17707.15996387   0.45699872   1.64124763  -0.21057985  -0.97366907   0.00000000   0.00000000   0.00000000   0.00000000    15.87
     24.7500 8853.57998193 8853.57998193 17707.15996387   0.45712703   1.64102799  -0.21052152  -0.97337944   0.00000000   0.00000000   0.00000000   0.00000000    15.87
     25.0000 8853.57998193 8853.57998193 17707.15996387   0.45725682   1.64080551  -0.21046257  -0.97308613   0.00000000   0.00000000   0.00000000   0.00000000    15.88
     25.2500 8853.57998193 8853.57998193 17707.15996387   0.45738809   1.64058024  -0.21040300  -0.97278916   0.00000000   0.00000000   0.00000000   0.00000000    15.86
     25.5000 8853.57998193 8853.57998193 17707.15996387   0.45752084   1.64035223  -0.21034281  -0.97248858   0.00000000   0.00000000   0.00000000   0.00000000    15.85
     25.7500 8853.57998193 8853.57998193 17707.15996387   0.45765509   1.64012155  -0.21028200  -0.97218446   0.00000000   0.00000000   0.00000000   0.00000000    15.85
     26.0000 8853.57998193 8853.57998193 17707.15996387   0.45779083   1.63988826  -0.21022058  -0.97187686   0.00000000   0.00000000   0.00000000   0.00000000    15.85
     26.2500 8853.57998193 8853.57998193 17707.15996387   0.45792807   1.63965242  -0.21015853  -0.97156582   0.00000000   0.00000000   0.00000000   0.00000000    15.85
     26.5000 8853.57998193 8853.57998193 17707.15996387   0.45806682   1.63941409  -0.21009587  -0.97125140   0.00000000   0.00000000   0.00000000   0.00000000    15.85
     26.7500 8853.57998193 8853.57998193 17707.15996387   0.45820708   1.63917329  -0.21003258  -0.97093363   0.00000000   0.00000000   0.00000000   0.00000000    15.85
     27.0000 8853.57998193 8853.57998193 17707.15996387   0.45834886   1.63893007  -0.20996867  -0.97061254   0.00000000   0.00000000   0.00000000   0.00000000    15.85
     27.2500 8853.57998193 8853.57998193 17707.15996387   0.45849217   1.63868446  -0.20990414  -0.97028814   0.00000000   0.00000000   0.00000000   0.00000000    15.85
     27.5000 8853.57998193 8853.57998193 17707.15996387   0.45863702   1.63843647  -0.20983898  -0.96996047   0.00000000   0.00000000   0.00000000   0.00000000    15.86
     27.7500 8853.57998193 8853.57998193 17707.15996387   0.45878340   1.63818612  -0.20977321  -0.96962952   0.00000000   0.00000000   0.00000000   0.00000000    15.86
     28.0000 8853.57998193 8853.57998193 17707.15996387   0.45893132   1.63793342  -0.20970680  -0.96929529   0.00000000   0.00000000   0.00000000   0.00000000    15.85
     28.2500 8853.57998193 8853.57998193 17707.15996387   0.45908080   1.63767836  -0.20963977  -0.96895779   0.00000000   0.00000000   0.00000000   0.00000000    15.85
     28.5000 8853.57998193 8853.57998193 17707.15996387   0.45923183   1.63742093  -0.20957212  -0.96861698   0.00000000   0.00000000   0.00000000   0.00000000    15.85
     28.7500 8853.57998193 8853.57998193 17707.15996387   0.45938443   1.63716109  -0.20950384  -0.96827282   0.00000000   0.00000000   0.00000000   0.00000000    15.85
     29.0000 8853.57998193 8853.57998193 17707.15996387   0.45953859   1.63689878  -0.20943493  -0.96792526   0.00000000   0.00000000   0.00000000   0.00000000    15.85
     29.2500 8853.57998193 8853.57998193 17707.15996387   0.45969434   1.63663395  -0.20936540  -0.96757422   0.00000000   0.00000000   0.00000000   0.00000000    15.85
     29.5000 8853.57998193 8853.57998193 17707.15996387   0.45985166   1.63636650  -0.20929523  -0.96721960   0.00000000   0.00000000   0.00000000   0.00000000    15.85
     29.7500 8853.57998193 8853.57998193 17707.15996387   0.46001058   1.63609635  -0.20922444  -0.96686133   0.00000000   0.00000000   0.00000000   0.00000000    15.87
     30.0000 8853.57998193 8853.57998193 17707.15996387   0.46017109   1.63582343  -0.20915302  -0.96649932   0.00000000   0.00000000   0.00000000   0.00000000    15.87
     30.2500 8853.57998193 8853.57998193 17707.15996387   0.46033321   1.63554764  -0.20908097  -0.96613346   0.00000000   0.00000000   0.00000000   0.00000000    15.87
     30.5000 8853.57998193 8853.57998193 17707.15996387   0.46049694   1.63526890  -0.20900829  -0.96576368   0.00000000   0.00000000   0.00000000   0.00000000    15.87
     30.7500 8853.57998193 8853.57998193 17707.15996387   0.46066228   1.63498715  -0.20893497  -0.96538990   0.00000000   0.00000000   0.00000000   0.00000000    15.87
     31.0000 8853.57998193 8853.57998193 17707.15996387   0.46082925   1.63470233  -0.20886103  -0.96501205   0.00000000   0.00000000   0.00000000   0.00000000    15.88
     31.2500 8853.57998193 8853.57998193 17707.15996387   0.46099786   1.63441438  -0.20878645  -0.96463007   0.00000000   0.00000000   0.00000000   0.00000000    15.87
     31.5000 8853.57998193 8853.57998193 17707.15996387   0.46116810   1.63412327  -0.20871124  -0.96424394   0.00000000   0.00000000   0.00000000   0.00000000    15.87
     31.7500 8853.57998193 8853.57998193 17707.15996387   0.46133998   1.63382899  -0.20863540  -0.96385361   0.00000000   0.00000000   0.00000000   0.00000000    15.87
     32.0000 8853.57998193 8853.57998193 17707.15996387   0.46151352   1.63353155  -0.20855892  -0.96345911   0.00000000   0.00000000   0.00000000   0.00000000    15.87
     32.2500 8853.57998193 8853.57998193 17707.15996387   0.46168873   1.63323097  -0.20848181  -0.96306044   0.00000000   0.00000000   0.00000000   0.00000000    15.87
     32.5000 8853.57998193 8853.57998193 17707.15996387   0.46186560   1.63292730  -0.20840406  -0.96265765   0.00000000   0.00000000   0.00000000   0.00000000    15.87
     32.7500 8853.57998193 8853.57998193 17707.15996387   0.46204414   1.63262058  -0.20832568  -0.96225076   0.00000000   0.00000000   0.00000000   0.00000000    15.85
     33.0000 8853.57998193 8853.57998193 17707.15996387   0.46222438   1.63231086  -0.20824666  -0.96183983   0.00000000   0.00000000   0.00000000   0.00000000    15.85
     33.2500 8853.57998193 8853.57998193 17707.15996387   0.46240630   1.63199821  -0.20816700  -0.96142491   0.00000000   0.00000000   0.00000000   0.00000000    15.85
     33.5000 8853.57998193 8853.57998193 17707.15996387   0.46258992   1.63168267  -0.20808671  -0.96100604   0.00000000   0.00000000   0.00000000   0.00000000    17.85
     33.7500 8853.57998193 8853.57998193 17707.15996387   0.46277526   1.63136430  -0.20800578  -0.96058326   0.00000000   0.00000000   0.00000000   0.00000000    15.88
     34.0000 8853.57998193 8853.57998193 17707.15996387   0.46296231   1.63104311  -0.20792421  -0.96015660   0.00000000   0.00000000   0.00000000   0.00000000    15.85
     34.2500 8853.57998193 8853.57998193 17707.15996387   0.46315108   1.63071916  -0.20784200  -0.95972608   0.00000000   0.00000000   0.00000000   0.00000000    15.85
     34.5000 8853.57998193 8853.57998193 17707.15996387   0.46334159   1.63039247  -0.20775916  -0.95929173   0.00000000   0.00000000   0.00000000   0.00000000    15.85
     34.7500 8853.57998193 8853.57998193 17707.15996387   0.46353384   1.63006306  -0.20767567  -0.95885355   0.00000000   0.00000000   0.00000000   0.00000000    15.85
     35.0000 8853.57998193 8853.57998193 17707.15996387   0.46372784   1.62973092  -0.20759154  -0.95841153   0.00000000   0.00000000   0.00000000   0.00000000    15.85
     35.2500 8853.57998193 8853.57998193 17707.15996387   0.46392360   1.62939603  -0.20750678  -0.95796565   0.00000000   0.00000000   0.00000000   0.00000000    15.87
     35.5000 8853.57998193 8853.57998193 17707.15996387   0.46412113   1.62905837  -0.20742137  -0.95751586   0.00000000   0.00000000   0.00000000   0.00000000    15.88
     35.7500 8853.57998193 8853.57998193 17707.15996387   0.46432044   1.62871787  -0.20733532  -0.95706211   0.00000000   0.00000000   0.00000000   0.00000000    15.88
     36.0000 8853.57998193 8853.57998193 17707.15996387   0.46452152   1.62837447  -0.20724863  -0.95660431   0.00000000   0.00000000   0.00000000   0.00000000    15.85
     36.2500 8853.57998193 8853.57998193 17707.15996387   0.46472441   1.62802812  -0.20716130  -0.95614241   0.00000000   0.00000000   0.00000000   0.00000000    15.85
     36.5000 8853.57998193 8853.57998193 17707.15996387   0.46492909   1.62767874  -0.20707333  -0.95567632   0.00000000   0.00000000   0.00000000   0.00000000    15.85
     36.7500 8853.57998193 8853.57998193 17707.15996387   0.46513559   1.62732626  -0.20698471  -0.95520595   0.00000000   0.00000000   0.00000000   0.00000000    15.85
     37.0000 8853.57998193 8853.57998193 17707.15996387   0.46534391   1.62697060  -0.20689546  -0.95473123   0.00000000   0.00000000   0.00000000   0.00000000    15.85
     37.2500 8853.57998193 8853.57998193 17707.15996387   0.46555406   1.62661171  -0.20680555  -0.95425209   0.00000000   0.00000000   0.00000000   0.00000000    15.87
     37.5000 8853.57998193 8853.57998193 17707.15996387   0.46576605   1.62624951  -0.20671501  -0.95376845   0.00000000   0.00000000   0.00000000   0.00000000    15.87
     37.7500 8853.57998193 8853.57998193 17707.15996387   0.46597989   1.62588396  -0.20662382  -0.95328025   0.00000000   0.00000000   0.00000000   0.00000000    15.88
     38.0000 8853.57998193 8853.57998193 17707.15996387   0.46619559   1.62551501  -0.20653199  -0.95278743   0.00000000   0.00000000   0.00000000   0.00000000    15.87
     38.2500 8853.57998193 8853.57998193 17707.15996387   0.46641315   1.62514260  -0.20643951  -0.95228994   0.00000000   0.00000000   0.00000000   0.00000000    15.87
     38.5000 8853.57998193 8853.57998193 17707.15996387   0.46663260   1.62476672  -0.20634639  -0.95178773   0.00000000   0.00000000   0.00000000   0.00000000    15.85
     38.7500 8853.57998193 8853.57998193 17707.15996387   0.46685393   1.62438731  -0.20625262  -0.95128076   0.00000000   0.00000000   0.00000000   0.00000000    15.85
     39.0000 8853.57998193 8853.57998193 17707.15996387   0.46707716   1.62400437  -0.20615821  -0.95076901   0.00000000   0.00000000   0.00000000   0.00000000    15.85
     39.2500 8853.57998193 8853.57998193 17707.15996387   0.46730230   1.62361789  -0.20606315  -0.95025244   0.00000000   0.00000000   0.00000000   0.00000000    15.85
     39.5000 8853.57998193 8853.57998193 17707.15996387   0.46752935   1.62322787  -0.20596745  -0.94973107   0.00000000   0.00000000   0.00000000   0.00000000    15.85
     39.7500 8853.57998193 8853.57998193 17707.15996387   0.46775834   1.62283433  -0.20587111  -0.94920489   0.00000000   0.00000000   0.00000000   0.00000000    15.85
     40.0000 8853.57998193 8853.57998193 17707.15996387   0.46798926   1.62243728  -0.20577411  -0.94867390   0.00000000   0.00000000   0.00000000   0.00000000    15.85
     40.2500 8853.57998193 8853.57998193 17707.15996387   0.46822214   1.62203674  -0.20567648  -0.94813813   0.00000000   0.00000000   0.00000000   0.00000000    15.89
     40.5000 8853.57998193 8853.57998193 17707.15996387   0.46845697   1.62163276  -0.20557819  -0.94759759   0.00000000   0.00000000   0.00000000   0.00000000    15.85
     40.7500 8853.57998193 8853.57998193 17707.15996387   0.46869377   1.62122535  -0.20547927  -0.94705231   0.00000000   0.00000000   0.00000000   0.00000000    15.85
     41.0000 8853.57998193 8853.57998193 17707.15996387   0.46893256   1.62081456  -0.20537969  -0.94650231   0.00000000   0.00000000   0.00000000   0.00000000    15.86
     41.2500 8853.57998193 8853.57998193 17707.15996387   0.46917334   1.62040040  -0.20527948  -0.94594759   0.00000000   0.00000000   0.00000000   0.00000000    15.85
     41.5000 8853.57998193 8853.57998193 17707.15996387   0.46941612   1.61998291  -0.20517861  -0.94538818   0.00000000   0.00000000   0.00000000   0.00000000    15.85
     41.7500 8853.57998193 8853.57998193 17707.15996387   0.46966092   1.61956208  -0.20507710  -0.94482406   0.00000000   0.00000000   0.00000000   0.00000000    15.85
     42.0000 8853.57998193 8853.57998193 17707.15996387   0.46990774   1.61913792  -0.20497495  -0.94425523   0.00000000   0.00000000   0.00000000   0.00000000    15.85
     42.2500 8853.57998193 8853.57998193 17707.15996387   0.47015660   1.61871044  -0.20487215  -0.94368169   0.00000000   0.00000000   0.00000000   0.00000000    15.85
     42.5000 8853.57998193 8853.57998193 17707.15996387   0.47040751   1.61827964  -0.20476871  -0.94310342   0.00000000   0.00000000   0.00000000   0.00000000    15.85
     42.7500 8853.57998193 8853.57998193 17707.15996387   0.47066048   1.61784548  -0.20466462  -0.94252038   0.00000000   0.00000000   0.00000000   0.00000000    15.86
     43.0000 8853.57998193 8853.57998193 17707.15996387   0.47091552   1.61740795  -0.20455989  -0.94193253   0.00000000   0.00000000   0.00000000   0.00000000    15.88
     43.2500 8853.57998193 8853.57998193 17707.15996387   0.47117265   1.61696699  -0.20445452  -0.94133982   0.00000000   0.00000000   0.00000000   0.00000000    15.86
     43.5000 8853.57998193 8853.57998193 17707.15996387   0.47143188   1.61652256  -0.20434850  -0.94074219   0.00000000   0.00000000   0.00000000   0.00000000    15.85
     43.7500 8853.57998193 8853.57998193 17707.15996387   0.47169321   1.61607460  -0.20424184  -0.94013955   0.00000000   0.00000000   0.00000000   0.00000000    15.85
     44.0000 8853.57998193 8853.57998193 17707.15996387   0.47195666   1.61562302  -0.20413453  -0.93953183   0.00000000   0.00000000   0.00000000   0.00000000    15.85
     44.2500 8853.57998193 8853.57998193 17707.15996387   0.47222225   1.61516776  -0.20402658  -0.93891893   0.00000000   0.00000000   0.00000000   0.00000000    15.85
     44.5000 8853.57998193 8853.57998193 17707.15996387   0.47248998   1.61470874  -0.20391800  -0.93830076   0.00000000   0.00000000   0.00000000   0.00000000    15.85
     44.7500 8853.57998193 8853.57998193 17707.15996387   0.47275987   1.61424587  -0.20380877  -0.93767724   0.00000000   0.00000000   0.00000000   0.00000000    15.85
     45.0000 8853.57998193 8853.57998193 17707.15996387   0.47303193   1.61377909  -0.20369889  -0.93704827   0.00000000   0.00000000   0.00000000   0.00000000    15.85
     45.2500 8853.57998193 8853.57998193 17707.15996387   0.47330617   1.61330832  -0.20358838  -0.93641377   0.00000000   0.00000000   0.00000000   0.00000000    15.85
     45.5000 8853.57998193 8853.57998193 17707.15996387   0.47358260   1.61283351  -0.20347723  -0.93577367   0.00000000   0.00000000   0.00000000   0.00000000    15.85
     45.7500 8853.57998193 8853.57998193 17707.15996387   0.47386125   1.61235459  -0.20336544  -0.93512790   0.00000000   0.00000000   0.00000000   0.00000000    15.86
     46.0000 8853.57998193 8853.57998193 17707.15996387   0.47414212   1.61187153  -0.20325301  -0.93447640   0.00000000   0.00000000   0.00000000   0.00000000    15.86
     46.2500 8853.57998193 8853.57998193 17707.15996387   0.47442522   1.61138429  -0.20313995  -0.93381913   0.00000000   0.00000000   0.00000000   0.00000000    15.88
     46.5000 8853.57998193 8853.57998193 17707.15996387   0.47471057   1.61089287  -0.20302625  -0.93315605   0.00000000   0.00000000   0.00000000   0.00000000    15.88
     46.7500 8853.57998193 8853.57998193 17707.15996387   0.47499818   1.61039725  -0.20291191  -0.93248716   0.00000000   0.00000000   0.00000000   0.00000000    15.87
     47.0000 8853.57998193 8853.57998193 17707.15996387   0.47528807   1.60989745  -0.20279693  -0.93181245   0.00000000   0.00000000   0.00000000   0.00000000    15.86
     47.2500 8853.57998193 8853.57998193 17707.15996387   0.47558025   1.60939349  -0.20268133  -0.93113191   0.00000000   0.00000000   0.00000000   0.00000000    15.87
     47.5000 8853.57998193 8853.57998193 17707.15996387   0.47587473   1.60888537  -0.20256509  -0.93044555   0.00000000   0.00000000   0.00000000   0.00000000    15.87
     47.7500 8853.57998193 8853.57998193 17707.15996387   0.47617153   1.60837312  -0.20244821  -0.92975337   0.00000000   0.00000000   0.00000000   0.00000000    15.88
     48.0000 8853.57998193 8853.57998193 17707.15996387   0.47647066   1.60785675  -0.20233071  -0.92905538   0.00000000   0.00000000   0.00000000   0.00000000    15.85
     48.2500 8853.57998193 8853.57998193 17707.15996387   0.47677214   1.60733630  -0.20221258  -0.92835158   0.00000000   0.00000000   0.00000000   0.00000000    15.94
     48.5000 8853.57998193 8853.57998193 17707.15996387   0.47707597   1.60681177  -0.20209382  -0.92764198   0.00000000   0.00000000   0.00000000   0.00000000    15.85
     48.7500 8853.57998193 8853.57998193 17707.15996387   0.47738219   1.60628317  -0.20197443  -0.92692656   0.00000000   0.00000000   0.00000000   0.00000000    15.85
     49.0000 8853.57998193 8853.57998193 17707.15996387   0.47769079   1.60575053  -0.20185441  -0.92620533   0.00000000   0.00000000   0.00000000   0.00000000    15.86
     49.2500 8853.57998193 8853.57998193 17707.15996387   0.47800180   1.60521383  -0.20173377  -0.92547826   0.00000000   0.00000000   0.00000000   0.00000000    15.87
     49.5000 8853.57998193 8853.57998193 17707.15996387   0.47831523   1.60467307  -0.20161251  -0.92474534   0.00000000   0.00000000   0.00000000   0.00000000    15.88
     49.7500 8853.57998193 8853.57998193 17707.15996387   0.47863109   1.60412824  -0.20149062  -0.92400653   0.00000000   0.00000000   0.00000000   0.00000000    15.87
     50.0000 8853.57998193 8853.57998193 17707.15996387   0.47894940   1.60357932  -0.20136812  -0.92326180   0.00000000   0.00000000   0.00000000   0.00000000    15.85
     50.2500 8853.57998193 8853.57998193 17707.15996387   0.47927018   1.60302627  -0.20124499  -0.92251110   0.00000000   0.00000000   0.00000000   0.00000000    15.88
     50.5000 8853.57998193 8853.57998193 17707.15996387   0.47959345   1.60246905  -0.20112125  -0.92175435   0.00000000   0.00000000   0.00000000   0.00000000    15.86
     50.7500 8853.57998193 8853.57998193 17707.15996387   0.47991921   1.60190760  -0.20099689  -0.92099150   0.00000000   0.00000000   0.00000000   0.00000000    15.85
     51.0000 8853.57998193 8853.57998193 17707.15996387   0.48024748   1.60134185  -0.20087192  -0.92022245   0.00000000   0.00000000   0.00000000   0.00000000    15.85
     51.2500 8853.57998193 8853.57998193 17707.15996387   0.48057829   1.60077174  -0.20074634  -0.91944712   0.00000000   0.00000000   0.00000000   0.00000000    15.85
     51.5000 8853.57998193 8853.57998193 17707.15996387   0.48091164   1.60019719  -0.20062015  -0.91866540   0.00000000   0.00000000   0.00000000   0.00000000    15.85
     51.7500 8853.57998193 8853.57998193 17707.15996387   0.48124755   1.59961811  -0.20049335  -0.91787721   0.00000000   0.00000000   0.00000000   0.00000000    15.85
     52.0000 8853.57998193 8853.57998193 17707.15996387   0.48158604   1.59903443  -0.20036595  -0.91708244   0.00000000   0.00000000   0.00000000   0.00000000    15.85
     52.2500 8853.57998193 8853.57998193 17707.15996387   0.48192713   1.59844606  -0.20023794  -0.91628099   0.00000000   0.00000000   0.00000000   0.00000000    15.93
     52.5000 8853.57998193 8853.57998193 17707.15996387   0.48227083   1.59785293  -0.20010933  -0.91547277   0.00000000   0.00000000   0.00000000   0.00000000    15.86
     52.7500 8853.57998193 8853.57998193 17707.15996387   0.48261716   1.59725497  -0.19998012  -0.91465769   0.00000000   0.00000000   0.00000000   0.00000000    15.86
     53.0000 8853.57998193 8853.57998193 17707.15996387   0.48296614   1.59665210  -0.19985031  -0.91383565   0.00000000   0.00000000   0.00000000   0.00000000    15.86
     53.2500 8853.57998193 8853.57998193 17707.15996387   0.48331778   1.59604428  -0.19971991  -0.91300659   0.00000000   0.00000000   0.00000000   0.00000000    15.87
     53.5000 8853.57998193 8853.57998193 17707.15996387   0.48367210   1.59543146  -0.19958892  -0.91217044   0.00000000   0.00000000   0.00000000   0.00000000    15.86
     53.7500 8853.57998193 8853.57998193 17707.15996387   0.48402912   1.59481359  -0.19945734  -0.91132712   0.00000000   0.00000000   0.00000000   0.00000000    15.85
     54.0000 8853.57998193 8853.57998193 17707.15996387   0.48438886   1.59419064  -0.19932517  -0.91047661   0.00000000   0.00000000   0.00000000   0.00000000    15.85
     54.2500 8853.57998193 8853.57998193 17707.15996387   0.48475133   1.59356260  -0.19919242  -0.90961885   0.00000000   0.00000000   0.00000000   0.00000000    15.86
     54.5000 8853.57998193 8853.57998193 17707.15996387   0.48511656   1.59292946  -0.19905909  -0.90875381   0.00000000   0.00000000   0.00000000   0.00000000    15.86
     54.7500 8853.57998193 8853.57998193 17707.15996387   0.48548456   1.59229121  -0.19892518  -0.90788147   0.00000000   0.00000000   0.00000000   0.00000000    15.85
     55.0000 8853.57998193 8853.57998193 17707.15996387   0.48585534   1.59164785  -0.19879070  -0.90700181   0.00000000   0.00000000   0.00000000   0.00000000    15.85
     55.2500 8853.57998193 8853.57998193 17707.15996387   0.48622894   1.59099939  -0.19865564  -0.90611481   0.00000000   0.00000000   0.00000000   0.00000000    15.86
     55.5000 8853.57998193 8853.57998193 17707.15996387   0.48660537   1.59034585  -0.19852002  -0.90522046   0.00000000   0.00000000   0.00000000   0.00000000    15.85
     55.7500 8853.57998193 8853.57998193 17707.15996387   0.48698464   1.58968723  -0.19838383  -0.90431876   0.00000000   0.00000000   0.00000000   0.00000000    15.85
     56.0000 8853.57998193 8853.57998193 17707.15996387   0.48736678   1.58902356  -0.19824708  -0.90340970   0.00000000   0.00000000   0.00000000   0.00000000    15.85
     56.2500 8853.57998193 8853.57998193 17707.15996387   0.48775180   1.58835483  -0.19810977  -0.90249326   0.00000000   0.00000000   0.00000000   0.00000000    15.85
     56.5000 8853.57998193 8853.57998193 17707.15996387   0.48813973   1.58768106  -0.19797191  -0.90156943   0.00000000   0.00000000   0.00000000   0.00000000    15.86
     56.7500 8853.57998193 8853.57998193 17707.15996387   0.48853059   1.58700225  -0.19783349  -0.90063817   0.00000000   0.00000000   0.00000000   0.00000000    15.86
     57.0000 8853.57998193 8853.57998193 17707.15996387   0.48892439   1.58631836  -0.19769453  -0.89969944   0.00000000   0.00000000   0.00000000   0.00000000    15.87
     57.2500 8853.57998193 8853.57998193 17707.15996387   0.48932116   1.58562939  -0.19755502  -0.89875321   0.00000000   0.00000000   0.00000000   0.00000000    15.86
     57.5000 8853.57998193 8853.57998193 17707.15996387   0.48972091   1.58493529  -0.19741498  -0.89779940   0.00000000   0.00000000   0.00000000   0.00000000    15.87
     57.7500 8853.57998193 8853.57998193 17707.15996387   0.49012367   1.58423602  -0.19727440  -0.89683795   0.00000000   0.00000000   0.00000000   0.00000000    15.87
     58.0000 8853.57998193 8853.57998193 17707.15996387   0.49052946   1.58353152  -0.19713329  -0.89586877   0.00000000   0.00000000   0.00000000   0.00000000    15.88
     58.2500 8853.57998193 8853.57998193 17707.15996387   0.49093830   1.58282172  -0.19699166  -0.89489176   0.00000000   0.00000000   0.00000000   0.00000000    15.87
     58.5000 8853.57998193 8853.57998193 17707.15996387   0.49135021   1.58210655  -0.19684950  -0.89390684   0.00000000   0.00000000   0.00000000   0.00000000    15.87
     58.7500 8853.57998193 8853.57998193 17707.15996387   0.49176521   1.58138591  -0.19670682  -0.89291387   0.00000000   0.00000000   0.00000000   0.00000000    15.88
     59.0000 8853.57998193 8853.57998193 17707.15996387   0.49218333   1.58065971  -0.19656363  -0.89191275   0.00000000   0.00000000   0.00000000   0.00000000    15.86
     59.2500 8853.57998193 8853.57998193 17707.15996387   0.49260458   1.57992785  -0.19641994  -0.89090333   0.00000000   0.00000000   0.00000000   0.00000000    15.87
     59.5000 8853.57998193 8853.57998193 17707.15996387   0.49302899   1.57919022  -0.19627574  -0.88988549   0.00000000   0.00000000   0.00000000   0.00000000    15.88
     59.7500 8853.57998193 8853.57998193 17707.15996387   0.49345657   1.57844672  -0.19613104  -0.88885910   0.00000000   0.00000000   0.00000000   0.00000000    15.87
     60.0000 8853.57998193 8853.57998193 17707.15996387   0.49388736   1.57769726  -0.19598586  -0.88782404   0.00000000   0.00000000   0.00000000   0.00000000    15.87
     60.2500 8853.57998193 8853.57998193 17707.15996387   0.49432138   1.57694174  -0.19584018  -0.88678018   0.00000000   0.00000000   0.00000000   0.00000000    15.86
     60.5000 8853.57998193 8853.57998193 17707.15996387   0.49475864   1.57618008  -0.19569402  -0.88572742   0.00000000   0.00000000   0.00000000   0.00000000    15.85
     60.7500 8853.57998193 8853.57998193 17707.15996387   0.49519917   1.57541222  -0.19554739  -0.88466566   0.00000000   0.00000000   0.00000000   0.00000000    15.85
     61.0000 8853.57998193 8853.57998193 17707.15996387   0.49564300   1.57463810  -0.19540028  -0.88359482   0.00000000   0.00000000   0.00000000   0.00000000    15.85
     61.2500 8853.57998193 8853.57998193 17707.15996387   0.49609014   1.57385767  -0.19525272  -0.88251481   0.00000000   0.00000000   0.00000000   0.00000000    15.86
     61.5000 8853.57998193 8853.57998193 17707.15996387   0.49654063   1.57307088  -0.19510469  -0.88142556   0.00000000   0.00000000   0.00000000   0.00000000    15.87
     61.7500 8853.57998193 8853.57998193 17707.15996387   0.49699448   1.57227771  -0.19495621  -0.88032703   0.00000000   0.00000000   0.00000000   0.00000000    15.87
     62.0000 8853.57998193 8853.57998193 17707.15996387   0.49745172   1.57147816  -0.19480728  -0.87921916   0.00000000   0.00000000   0.00000000   0.00000000    15.85
     62.2500 8853.57998193 8853.57998193 17707.15996387   0.49791237   1.57067220  -0.19465792  -0.87810191   0.00000000   0.00000000   0.00000000   0.00000000    15.85
     62.5000 8853.57998193 8853.57998193 17707.15996387   0.49837647   1.56985984  -0.19450812  -0.87697526   0.00000000   0.00000000   0.00000000   0.00000000    15.85
     62.7500 8853.57998193 8853.57998193 17707.15996387   0.49884403   1.56904108  -0.19435789  -0.87583916   0.00000000   0.00000000   0.00000000   0.00000000    15.85
     63.0000 8853.57998193 8853.57998193 17707.15996387   0.49931507   1.56821591  -0.19420725  -0.87469359   0.00000000   0.00000000   0.00000000   0.00000000    15.85
     63.2500 8853.57998193 8853.57998193 17707.15996387   0.49978963   1.56738435  -0.19405619  -0.87353853   0.00000000   0.00000000   0.00000000   0.00000000    15.85
     63.5000 8853.57998193 8853.57998193 17707.15996387   0.50026773   1.56654638  -0.19390473  -0.87237392   0.00000000   0.00000000   0.00000000   0.00000000    15.85
     63.7500 8853.57998193 8853.57998193 17707.15996387   0.50074940   1.56570199  -0.19375287  -0.87119973   0.00000000   0.00000000   0.00000000   0.00000000    15.85
     64.0000 8853.57998193 8853.57998193 17707.15996387   0.50123467   1.56485117  -0.19360061  -0.87001590   0.00000000   0.00000000   0.00000000   0.00000000    15.85
     64.2500 8853.57998193 8853.57998193 17707.15996387   0.50172355   1.56399389  -0.19344798  -0.86882237   0.00000000   0.00000000   0.00000000   0.00000000    15.85
     64.5000 8853.57998193 8853.57998193 17707.15996387   0.50221607   1.56313011  -0.19329497  -0.86761907   0.00000000   0.00000000   0.00000000   0.00000000    15.87
     64.7500 8853.57998193 8853.57998193 17707.15996387   0.50271228   1.56225979  -0.19314159  -0.86640592   0.00000000   0.00000000   0.00000000   0.00000000    15.85
     65.0000 8853.57998193 8853.57998193 17707.15996387   0.50321218   1.56138287  -0.19298786  -0.86518283   0.00000000   0.00000000   0.00000000   0.00000000    15.85
     65.2500 8853.57998193 8853.57998193 17707.15996387   0.50371581   1.56049928  -0.19283377  -0.86394970   0.00000000   0.00000000   0.00000000   0.00000000    15.85
     65.5000 8853.57998193 8853.57998193 17707.15996387   0.50422320   1.55960894  -0.19267934  -0.86270639   0.00000000   0.00000000   0.00000000   0.00000000    15.85
     65.7500 8853.57998193 8853.57998193 17707.15996387   0.50473437   1.55871174  -0.19252458  -0.86145279   0.00000000   0.00000000   0.00000000   0.00000000    15.85
     66.0000 8853.57998193 8853.57998193 17707.15996387   0.50524936   1.55780760  -0.19236950  -0.86018874   0.00000000   0.00000000   0.00000000   0.00000000    15.85
     66.2500 8853.57998193 8853.57998193 17707.15996387   0.50576819   1.55689638  -0.19221409  -0.85891410   0.00000000   0.00000000   0.00000000   0.00000000    15.85
     66.5000 8853.57998193 8853.57998193 17707.15996387   0.50629089   1.55597797  -0.19205839  -0.85762870   0.00000000   0.00000000   0.00000000   0.00000000    15.85
     66.7500 8853.57998193 8853.57998193 17707.15996387   0.50681749   1.55505227  -0.19190238  -0.85633240   0.00000000   0.00000000   0.00000000   0.00000000    15.85
     67.0000 8853.57998193 8853.57998193 17707.15996387   0.50734801   1.55411914  -0.19174609  -0.85502504   0.00000000   0.00000000   0.00000000   0.00000000    15.85
     67.2500 8853.57998193 8853.57998193 17707.15996387   0.50788250   1.55317847  -0.19158952  -0.85370645   0.00000000   0.00000000   0.00000000   0.00000000    15.85
     67.5000 8853.57998193 8853.57998193 17707.15996387   0.50842098   1.55223016  -0.19143268  -0.85237650   0.00000000   0.00000000   0.00000000   0.00000000    15.85
     67.7500 8853.57998193 8853.57998193 17707.15996387   0.50896348   1.55127410  -0.19127559  -0.85103504   0.00000000   0.00000000   0.00000000   0.00000000    15.86
     68.0000 8853.57998193 8853.57998193 17707.15996387   0.50951003   1.55031022  -0.19111824  -0.84968195   0.00000000   0.00000000   0.00000000   0.00000000    15.86
     68.2500 8853.57998193 8853.57998193 17707.15996387   0.51006066   1.54933842  -0.19096066  -0.84831710   0.00000000   0.00000000   0.00000000   0.00000000    15.85
     68.5000 8853.57998193 8853.57998193 17707.15996387   0.51061540   1.54835864  -0.19080286  -0.84694038   0.00000000   0.00000000   0.00000000   0.00000000    15.86
     68.7500 8853.57998193 8853.57998193 17707.15996387   0.51117429   1.54737081  -0.19064484  -0.84555168   0.00000000   0.00000000   0.00000000   0.00000000    15.85
     69.0000 8853.57998193 8853.57998193 17707.15996387   0.51173735   1.54637488  -0.19048661  -0.84415091   0.00000000   0.00000000   0.00000000   0.00000000    15.85
     69.2500 8853.57998193 8853.57998193 17707.15996387   0.51230463   1.54537079  -0.19032820  -0.84273797   0.00000000   0.00000000   0.00000000   0.00000000    15.87
     69.5000 8853.57998193 8853.57998193 17707.15996387   0.51287614   1.54435851  -0.19016960  -0.84131277   0.00000000   0.00000000   0.00000000   0.00000000    15.86
     69.7500 8853.57998193 8853.57998193 17707.15996387   0.51345193   1.54333799  -0.19001083  -0.83987523   0.00000000   0.00000000   0.00000000   0.00000000    15.88
     70.0000 8853.57998193 8853.57998193 17707.15996387   0.51403202   1.54230920  -0.18985190  -0.83842527   0.00000000   0.00000000   0.00000000   0.00000000    15.86
     70.2500 8853.57998193 8853.57998193 17707.15996387   0.51461646   1.54127211  -0.18969283  -0.83696281   0.00000000   0.00000000   0.00000000   0.00000000    15.86
     70.5000 8853.57998193 8853.57998193 17707.15996387   0.51520527   1.54022668  -0.18953363  -0.83548778   0.00000000   0.00000000   0.00000000   0.00000000    15.87
     70.7500 8853.57998193 8853.57998193 17707.15996387   0.51579850   1.53917290  -0.18937430  -0.83400010   0.00000000   0.00000000   0.00000000   0.00000000    15.87
     71.0000 8853.57998193 8853.57998193 17707.15996387   0.51639616   1.53811071  -0.18921487  -0.83249968   0.00000000   0.00000000   0.00000000   0.00000000    15.88
     71.2500 8853.57998193 8853.57998193 17707.15996387   0.51699831   1.53704009  -0.18905534  -0.83098643   0.00000000   0.00000000   0.00000000   0.00000000    15.87
     71.5000 8853.57998193 8853.57998193 17707.15996387   0.51760497   1.53596097  -0.18889573  -0.82946026   0.00000000   0.00000000   0.00000000   0.00000000    15.87
     71.7500 8853.57998193 8853.57998193 17707.15996387   0.51821619   1.53487330  -0.18873606  -0.82792106   0.00000000   0.00000000   0.00000000   0.00000000    15.85
     72.0000 8853.57998193 8853.57998193 17707.15996387   0.51883199   1.53377700  -0.18857632  -0.82636869   0.00000000   0.00000000   0.00000000   0.00000000    15.85
     72.2500 8853.57998193 8853.57998193 17707.15996387   0.51945241   1.53267200  -0.18841655  -0.82480304   0.00000000   0.00000000   0.00000000   0.00000000    15.85
     72.5000 8853.57998193 8853.57998193 17707.15996387   0.52007750   1.53155820  -0.18825675  -0.82322396   0.00000000   0.00000000   0.00000000   0.00000000    15.85
     72.7500 8853.57998193 8853.57998193 17707.15996387   0.52070728   1.53043553  -0.18809693  -0.82163131   0.00000000   0.00000000   0.00000000   0.00000000    15.85
     73.0000 8853.57998193 8853.57998193 17707.15996387   0.52134180   1.52930386  -0.18793712  -0.82002494   0.00000000   0.00000000   0.00000000   0.00000000    15.85
     73.2500 8853.57998193 8853.57998193 17707.15996387   0.52198109   1.52816310  -0.18777732  -0.81840468   0.00000000   0.00000000   0.00000000   0.00000000    15.85
     73.5000 8853.57998193 8853.57998193 17707.15996387   0.52262520   1.52701311  -0.18761756  -0.81677035   0.00000000   0.00000000   0.00000000   0.00000000    15.86
     73.7500 8853.57998193 8853.57998193 17707.15996387   0.52327416   1.52585379  -0.18745784  -0.81512179   0.00000000   0.00000000   0.00000000   0.00000000    15.87
     74.0000 8853.57998193 8853.57998193 17707.15996387   0.52392801   1.52468498  -0.18729818  -0.81345879   0.00000000   0.00000000   0.00000000   0.00000000    15.88
     74.2500 8853.57998193 8853.57998193 17707.15996387   0.52458679   1.52350658  -0.18713860  -0.81178118   0.00000000   0.00000000   0.00000000   0.00000000    15.87
     74.5000 8853.57998193 8853.57998193 17707.15996387   0.52525054   1.52231843  -0.18697911  -0.81008878   0.00000000   0.00000000   0.00000000   0.00000000    15.86
     74.7500 8853.57998193 8853.57998193 17707.15996387   0.52591931   1.52112042  -0.18681973  -0.80838138   0.00000000   0.00000000   0.00000000   0.00000000    15.85
     75.0000 8853.57998193 8853.57998193 17707.15996387   0.52659312   1.51991240  -0.18666048  -0.80665880   0.00000000   0.00000000   0.00000000   0.00000000    15.85
     75.2500 8853.57998193 8853.57998193 17707.15996387   0.52727203   1.51869426  -0.18650136  -0.80492086   0.00000000   0.00000000   0.00000000   0.00000000    15.85
     75.5000 8853.57998193 8853.57998193 17707.15996387   0.52795608   1.51746588  -0.18634240  -0.80316739   0.00000000   0.00000000   0.00000000   0.00000000    15.85
     75.7500 8853.57998193 8853.57998193 17707.15996387   0.52864531   1.51622713  -0.18618362  -0.80139821   0.00000000   0.00000000   0.00000000   0.00000000    15.85
     76.0000 8853.57998193 8853.57998193 17707.15996387   0.52933975   1.51497791  -0.18602503  -0.79961313   0.00000000   0.00000000   0.00000000   0.00000000    15.85
     76.2500 8853.57998193 8853.57998193 17707.15996387   0.53003946   1.51371810  -0.18586664  -0.79781200   0.00000000   0.00000000   0.00000000   0.00000000    15.85
     76.5000 8853.57998193 8853.57998193 17707.15996387   0.53074448   1.51244759  -0.18570848  -0.79599463   0.00000000   0.00000000   0.00000000   0.00000000    15.86
     76.7500 8853.57998193 8853.57998193 17707.15996387   0.53145485   1.51116629  -0.18555057  -0.79416088   0.00000000   0.00000000   0.00000000   0.00000000    15.86
     77.0000 8853.57998193 8853.57998193 17707.15996387   0.53217061   1.50987411  -0.18539291  -0.79231059   0.00000000   0.00000000   0.00000000   0.00000000    15.85
     77.2500 8853.57998193 8853.57998193 17707.15996387   0.53289182   1.50857096  -0.18523553  -0.79044360   0.00000000   0.00000000   0.00000000   0.00000000    15.85
     77.5000 8853.57998193 8853.57998193 17707.15996387   0.53361852   1.50725675  -0.18507845  -0.78855978   0.00000000   0.00000000   0.00000000   0.00000000    15.85
     77.7500 8853.57998193 8853.57998193 17707.15996387   0.53435074   1.50593139  -0.18492168  -0.78665897   0.00000000   0.00000000   0.00000000   0.00000000    15.85
     78.0000 8853.57998193 8853.57998193 17707.15996387   0.53508855   1.50459481  -0.18476525  -0.78474101   0.00000000   0.00000000   0.00000000   0.00000000    15.87
     78.2500 8853.57998193 8853.57998193 17707.15996387   0.53583199   1.50324691  -0.18460917  -0.78280575   0.00000000   0.00000000   0.00000000   0.00000000    15.88
     78.5000 8853.57998193 8853.57998193 17707.15996387   0.53658110   1.50188760  -0.18445345  -0.78085305   0.00000000   0.00000000   0.00000000   0.00000000    15.85
     78.7500 8853.57998193 8853.57998193 17707.15996387   0.53733594   1.50051680  -0.18429813  -0.77888273   0.00000000   0.00000000   0.00000000   0.00000000    15.85
     79.0000 8853.57998193 8853.57998193 17707.15996387   0.53809655   1.49913441  -0.18414321  -0.77689465   0.00000000   0.00000000   0.00000000   0.00000000    15.85
     79.2500 8853.57998193 8853.57998193 17707.15996387   0.53886298   1.49774034  -0.18398872  -0.77488864   0.00000000   0.00000000   0.00000000   0.00000000    15.85
     79.5000 8853.57998193 8853.57998193 17707.15996387   0.53963528   1.49633449  -0.18383468  -0.77286453   0.00000000   0.00000000   0.00000000   0.00000000    15.85
     79.7500 8853.57998193 8853.57998193 17707.15996387   0.54041351   1.49491675  -0.18368110  -0.77082214   0.00000000   0.00000000   0.00000000   0.00000000    15.85
     80.0000 8853.57998193 8853.57998193 17707.15996387   0.54119771   1.49348701  -0.18352801  -0.76876129   0.00000000   0.00000000   0.00000000   0.00000000    15.85
     80.2500 8853.57998193 8853.57998193 17707.15996387   0.54198794   1.49204516  -0.18337542  -0.76668181   0.00000000   0.00000000   0.00000000   0.00000000    15.85
     80.5000 8853.57998193 8853.57998193 17707.15996387   0.54278425   1.49059107  -0.18322335  -0.76458348   0.00000000   0.00000000   0.00000000   0.00000000    15.88
     80.7500 8853.57998193 8853.57998193 17707.15996387   0.54358668   1.48912460  -0.18307183  -0.76246609   0.00000000   0.00000000   0.00000000   0.00000000    15.87
     81.0000 8853.57998193 8853.57998193 17707.15996387   0.54439531   1.48764561  -0.18292087  -0.76032944   0.00000000   0.00000000   0.00000000   0.00000000    15.87
     81.2500 8853.57998193 8853.57998193 17707.15996387   0.54521017   1.48615395  -0.18277049  -0.75817329   0.00000000   0.00000000   0.00000000   0.00000000    15.88
     81.5000 8853.57998193 8853.57998193 17707.15996387   0.54603133   1.48464946  -0.18262072  -0.75599741   0.00000000   0.00000000   0.00000000   0.00000000    15.87
     81.7500 8853.57998193 8853.57998193 17707.15996387   0.54685884   1.48313197  -0.18247157  -0.75380156   0.00000000   0.00000000   0.00000000   0.00000000    15.86
     82.0000 8853.57998193 8853.57998193 17707.15996387   0.54769276   1.48160132  -0.18232306  -0.75158550   0.00000000   0.00000000   0.00000000   0.00000000    15.85
     82.2500 8853.57998193 8853.57998193 17707.15996387   0.54853313   1.48005732  -0.18217522  -0.74934897   0.00000000   0.00000000   0.00000000   0.00000000    15.85
     82.5000 8853.57998193 8853.57998193 17707.15996387   0.54938003   1.47849981  -0.18202806  -0.74709172   0.00000000   0.00000000   0.00000000   0.00000000    15.85
     82.7500 8853.57998193 8853.57998193 17707.15996387   0.55023351   1.47692861  -0.18188160  -0.74481350   0.00000000   0.00000000   0.00000000   0.00000000    15.85
     83.0000 8853.57998193 8853.57998193 17707.15996387   0.55109363   1.47534354  -0.18173586  -0.74251404   0.00000000   0.00000000   0.00000000   0.00000000    15.85
     83.2500 8853.57998193 8853.57998193 17707.15996387   0.55196045   1.47374442  -0.18159086  -0.74019310   0.00000000   0.00000000   0.00000000   0.00000000    15.85
     83.5000 8853.57998193 8853.57998193 17707.15996387   0.55283402   1.47213107  -0.18144663  -0.73785042   0.00000000   0.00000000   0.00000000   0.00000000    15.85
     83.7500 8853.57998193 8853.57998193 17707.15996387   0.55371442   1.47050333  -0.18130317  -0.73548574   0.00000000   0.00000000   0.00000000   0.00000000    15.87
     84.0000 8853.57998193 8853.57998193 17707.15996387   0.55460169   1.46886103  -0.18116052  -0.73309881   0.00000000   0.00000000   0.00000000   0.00000000    15.85
     84.2500 8853.57998193 8853.57998193 17707.15996387   0.55549591   1.46720398  -0.18101869  -0.73068938   0.00000000   0.00000000   0.00000000   0.00000000    15.85
     84.5000 8853.57998193 8853.57998193 17707.15996387   0.55639713   1.46553203  -0.18087769  -0.72825721   0.00000000   0.00000000   0.00000000   0.00000000    15.85
     84.7500 8853.57998193 8853.57998193 17707.15996387   0.55730543   1.46384502  -0.18073755  -0.72580203   0.00000000   0.00000000   0.00000000   0.00000000    15.85
     85.0000 8853.57998193 8853.57998193 17707.15996387   0.55822086   1.46214278  -0.18059829  -0.72332363   0.00000000   0.00000000   0.00000000   0.00000000    15.86
     85.2500 8853.57998193 8853.57998193 17707.15996387   0.55914350   1.46042517  -0.18045992  -0.72082175   0.00000000   0.00000000   0.00000000   0.00000000    15.85
     85.5000 8853.57998193 8853.57998193 17707.15996387   0.56007340   1.45869202  -0.18032247  -0.71829615   0.00000000   0.00000000   0.00000000   0.00000000    15.85
     85.7500 8853.57998193 8853.57998193 17707.15996387   0.56101064   1.45694318  -0.18018594  -0.71574660   0.00000000   0.00000000   0.00000000   0.00000000    15.85
     86.0000 8853.57998193 8853.57998193 17707.15996387   0.56195529   1.45517851  -0.18005036  -0.71317286   0.00000000   0.00000000   0.00000000   0.00000000    15.85
     86.2500 8853.57998193 8853.57998193 17707.15996387   0.56290740   1.45339785  -0.17991574  -0.71057470   0.00000000   0.00000000   0.00000000   0.00000000    15.85
     86.5000 8853.57998193 8853.57998193 17707.15996387   0.56386707   1.45160105  -0.17978211  -0.70795188   0.00000000   0.00000000   0.00000000   0.00000000    15.87
     86.7500 8853.57998193 8853.57998193 17707.15996387   0.56483434   1.44978797  -0.17964947  -0.70530415   0.00000000   0.00000000   0.00000000   0.00000000    15.87
     87.0000 8853.57998193 8853.57998193 17707.15996387   0.56580931   1.44795844  -0.17951785  -0.70263129   0.00000000   0.00000000   0.00000000   0.00000000    15.85
     87.2500 8853.57998193 8853.57998193 17707.15996387   0.56679203   1.44611232  -0.17938725  -0.69993304   0.00000000   0.00000000   0.00000000   0.00000000    15.85
     87.5000 8853.57998193 8853.57998193 17707.15996387   0.56778259   1.44424943  -0.17925770  -0.69720914   0.00000000   0.00000000   0.00000000   0.00000000    15.85
     87.7500 8853.57998193 8853.57998193 17707.15996387   0.56878106   1.44236960  -0.17912920  -0.69445934   0.00000000   0.00000000   0.00000000   0.00000000    15.85
     88.0000 8853.57998193 8853.57998193 17707.15996387   0.56978752   1.44047265  -0.17900177  -0.69168337   0.00000000   0.00000000   0.00000000   0.00000000    15.85
     88.2500 8853.57998193 8853.57998193 17707.15996387   0.57080203   1.43855841  -0.17887542  -0.68888096   0.00000000   0.00000000   0.00000000   0.00000000    15.85
     88.5000 8853.57998193 8853.57998193 17707.15996387   0.57182469   1.43662670  -0.17875016  -0.68605185   0.00000000   0.00000000   0.00000000   0.00000000    15.85
     88.7500 8853.57998193 8853.57998193 17707.15996387   0.57285557   1.43467732  -0.17862601  -0.68319574   0.00000000   0.00000000   0.00000000   0.00000000    15.86
     89.0000 8853.57998193 8853.57998193 17707.15996387   0.57389475   1.43271006  -0.17850298  -0.68031234   0.00000000   0.00000000   0.00000000   0.00000000    15.87
     89.2500 8853.57998193 8853.57998193 17707.15996387   0.57494230   1.43072471  -0.17838107  -0.67740134   0.00000000   0.00000000   0.00000000   0.00000000    15.86
     89.5000 8853.57998193 8853.57998193 17707.15996387   0.57599833   1.42872106  -0.17826029  -0.67446244   0.00000000   0.00000000   0.00000000   0.00000000    15.86
     89.7500 8853.57998193 8853.57998193 17707.15996387   0.57706290   1.42669888  -0.17814065  -0.67149533   0.00000000   0.00000000   0.00000000   0.00000000    15.85
     90.0000 8853.57998193 8853.57998193 17707.15996387   0.57813610   1.42465794  -0.17802216  -0.66849969   0.00000000   0.00000000   0.00000000   0.00000000    15.85
     90.2500 8853.57998193 8853.57998193 17707.15996387   0.57921802   1.42259803  -0.17790482  -0.66547520   0.00000000   0.00000000   0.00000000   0.00000000    15.85
     90.5000 8853.57998193 8853.57998193 17707.15996387   0.58030874   1.42051891  -0.17778863  -0.66242154   0.00000000   0.00000000   0.00000000   0.00000000    15.85
     90.7500 8853.57998193 8853.57998193 17707.15996387   0.58140836   1.41842034  -0.17767360  -0.65933839   0.00000000   0.00000000   0.00000000   0.00000000    15.85
     91.0000 8853.57998193 8853.57998193 17707.15996387   0.58251695   1.41630210  -0.17755973  -0.65622542   0.00000000   0.00000000   0.00000000   0.00000000    15.85
     91.2500 8853.57998193 8853.57998193 17707.15996387   0.58363462   1.41416394  -0.17744702  -0.65308230   0.00000000   0.00000000   0.00000000   0.00000000    15.85
     91.5000 8853.57998193 8853.57998193 17707.15996387   0.58476146   1.41200563  -0.17733547  -0.64990871   0.00000000   0.00000000   0.00000000   0.00000000    15.88
     91.7500 8853.57998193 8853.57998193 17707.15996387   0.58589755   1.40982693  -0.17722507  -0.64670432   0.00000000   0.00000000   0.00000000   0.00000000    15.87
     92.0000 8853.57998193 8853.57998193 17707.15996387   0.58704299   1.40762760  -0.17711582  -0.64346880   0.00000000   0.00000000   0.00000000   0.00000000    15.85
     92.2500 8853.57998193 8853.57998193 17707.15996387   0.58819787   1.40540741  -0.17700771  -0.64020183   0.00000000   0.00000000   0.00000000   0.00000000    15.85
     92.5000 8853.57998193 8853.57998193 17707.15996387   0.58936230   1.40316612  -0.17690073  -0.63690308   0.00000000   0.00000000   0.00000000   0.00000000    15.85
     92.7500 8853.57998193 8853.57998193 17707.15996387   0.59053638   1.40090350  -0.17679488  -0.63357224   0.00000000   0.00000000   0.00000000   0.00000000    15.85
     93.0000 8853.57998193 8853.57998193 17707.15996387   0.59172019   1.39861930  -0.17669015  -0.63020896   0.00000000   0.00000000   0.00000000   0.00000000    15.85
     93.2500 8853.57998193 8853.57998193 17707.15996387   0.59291384   1.39631331  -0.17658651  -0.62681296   0.00000000   0.00000000   0.00000000   0.00000000    15.85
     93.5000 8853.57998193 8853.57998193 17707.15996387   0.59411744   1.39398529  -0.17648395  -0.62338390   0.00000000   0.00000000   0.00000000   0.00000000    15.85
     93.7500 8853.57998193 8853.57998193 17707.15996387   0.59533108   1.39163503  -0.17638246  -0.61992149   0.00000000   0.00000000   0.00000000   0.00000000    15.85
     94.0000 8853.57998193 8853.57998193 17707.15996387   0.59655488   1.38926231  -0.17628201  -0.61642543   0.00000000   0.00000000   0.00000000   0.00000000    15.87
     94.2500 8853.57998193 8853.57998193 17707.15996387   0.59778893   1.38686690  -0.17618257  -0.61289540   0.00000000   0.00000000   0.00000000   0.00000000    15.88
     94.5000 8853.57998193 8853.57998193 17707.15996387   0.59903335   1.38444859  -0.17608413  -0.60933110   0.00000000   0.00000000   0.00000000   0.00000000    15.85
     94.7500 8853.57998193 8853.57998193 17707.15996387   0.60028825   1.38200716  -0.17598666  -0.60573226   0.00000000   0.00000000   0.00000000   0.00000000    15.85
     95.0000 8853.57998193 8853.57998193 17707.15996387   0.60155373   1.37954240  -0.17589011  -0.60209855   0.00000000   0.00000000   0.00000000   0.00000000    15.85
     95.2500 8853.57998193 8853.57998193 17707.15996387   0.60282992   1.37705409  -0.17579447  -0.59842971   0.00000000   0.00000000   0.00000000   0.00000000    15.85
     95.5000 8853.57998193 8853.57998193 17707.15996387   0.60411691   1.37454202  -0.17569968  -0.59472543   0.00000000   0.00000000   0.00000000   0.00000000    15.85
     95.7500 8853.57998193 8853.57998193 17707.15996387   0.60541483   1.37200598  -0.17560572  -0.59098543   0.00000000   0.00000000   0.00000000   0.00000000    15.85
     96.0000 8853.57998193 8853.57998193 17707.15996387   0.60672380   1.36944575  -0.17551253  -0.58720942   0.00000000   0.00000000   0.00000000   0.00000000    15.86
     96.2500 8853.57998193 8853.57998193 17707.15996387   0.60804393   1.36686112  -0.17542008  -0.58339712   0.00000000   0.00000000   0.00000000   0.00000000    15.85
     96.5000 8853.57998193 8853.57998193 17707.15996387   0.60937534   1.36425188  -0.17532830  -0.57954824   0.00000000   0.00000000   0.00000000   0.00000000    15.86
     96.7500 8853.57998193 8853.57998193 17707.15996387   0.61071816   1.36161780  -0.17523715  -0.57566250   0.00000000   0.00000000   0.00000000   0.00000000    15.87
     97.0000 8853.57998193 8853.57998193 17707.15996387   0.61207250   1.35895870  -0.17514656  -0.57173964   0.00000000   0.00000000   0.00000000   0.00000000    15.87
     97.2500 8853.57998193 8853.57998193 17707.15996387   0.61343849   1.35627434  -0.17505648  -0.56777937   0.00000000   0.00000000   0.00000000   0.00000000    15.85
     97.5000 8853.57998193 8853.57998193 17707.15996387   0.61481626   1.35356452  -0.17496684  -0.56378142   0.00000000   0.00000000   0.00000000   0.00000000    15.85
     97.7500 8853.57998193 8853.57998193 17707.15996387   0.61620594   1.35082903  -0.17487756  -0.55974553   0.00000000   0.00000000   0.00000000   0.00000000    15.85
     98.0000 8853.57998193 8853.57998193 17707.15996387   0.61760765   1.34806766  -0.17478858  -0.55567143   0.00000000   0.00000000   0.00000000   0.00000000    15.85
     98.2500 8853.57998193 8853.57998193 17707.15996387   0.61902152   1.34528020  -0.17469982  -0.55155887   0.00000000   0.00000000   0.00000000   0.00000000    15.85
     98.5000 8853.57998193 8853.57998193 17707.15996387   0.62044768   1.34246644  -0.17461118  -0.54740757   0.00000000   0.00000000   0.00000000   0.00000000    15.85
     98.7500 8853.57998193 8853.57998193 17707.15996387   0.62188628   1.33962614  -0.17452259  -0.54321727   0.00000000   0.00000000   0.00000000   0.00000000    15.85
     99.0000 8853.57998193 8853.57998193 17707.15996387   0.62333744   1.33675911  -0.17443395  -0.53898772   0.00000000   0.00000000   0.00000000   0.00000000    15.85
     99.2500 8853.57998193 8853.57998193 17707.15996387   0.62480129   1.33386517  -0.17434516  -0.53471871   0.00000000   0.00000000   0.00000000   0.00000000    15.85
     99.5000 8853.57998193 8853.57998193 17707.15996387   0.62627799   1.33094413  -0.17425612  -0.53041002   0.00000000   0.00000000   0.00000000   0.00000000    15.85
     99.7500 8853.57998193 8853.57998193 17707.15996387   0.62776765   1.32799580  -0.17416672  -0.52606143   0.00000000   0.00000000   0.00000000   0.00000000    15.85
    100.0000 8853.57998193 8853.57998193 17707.15996387   0.62927043   1.32502000  -0.17407683  -0.52167273   0.00000000   0.00000000   0.00000000   0.00000000    15.85
    100.2500 8853.57998193 8853.57998193 17707.15996387   0.63078646   1.32201653  -0.17398636  -0.51724371   0.00000000   0.00000000   0.00000000   0.00000000    17.93
    100.5000 8853.57998193 8853.57998193 17707.15996387   0.63231589   1.31898524  -0.17389516  -0.51277420   0.00000000   0.00000000   0.00000000   0.00000000    15.87
    100.7500 8853.57998193 8853.57998193 17707.15996387   0.63385886   1.31592599  -0.17380310  -0.50826403   0.00000000   0.00000000   0.00000000   0.00000000    15.86
    101.0000 8853.57998193 8853.57998193 17707.15996387   0.63541551   1.31283863  -0.17371005  -0.50371307   0.00000000   0.00000000   0.00000000   0.00000000    15.86
    101.2500 8853.57998193 8853.57998193 17707.15996387   0.63698599   1.30972305  -0.17361586  -0.49912120   0.00000000   0.00000000   0.00000000   0.00000000    15.85
    101.5000 8853.57998193 8853.57998193 17707.15996387   0.63857044   1.30657915  -0.17352039  -0.49448833   0.00000000   0.00000000   0.00000000   0.00000000    15.85
    101.7500 8853.57998193 8853.57998193 17707.15996387   0.64016901   1.30340681  -0.17342346  -0.48981435   0.00000000   0.00000000   0.00000000   0.00000000    15.85
    102.0000 8853.57998193 8853.57998193 17707.15996387   0.64178184   1.30020595  -0.17332492  -0.48509918   0.00000000   0.00000000   0.00000000   0.00000000    15.88
    102.2500 8853.57998193 8853.57998193 17707.15996387   0.64340909   1.29697648  -0.17322460  -0.48034279   0.00000000   0.00000000   0.00000000   0.00000000    15.85
    102.5000 8853.57998193 8853.57998193 17707.15996387   0.64505090   1.29371837  -0.17312232  -0.47554515   0.00000000   0.00000000   0.00000000   0.00000000    15.85
    102.7500 8853.57998193 8853.57998193 17707.15996387   0.64670742   1.29043156  -0.17301789  -0.47070626   0.00000000   0.00000000   0.00000000   0.00000000    15.85
    103.0000 8853.57998193 8853.57998193 17707.15996387   0.64837879   1.28711607  -0.17291112  -0.46582616   0.00000000   0.00000000   0.00000000   0.00000000    15.85
    103.2500 8853.57998193 8853.57998193 17707.15996387   0.65006517   1.28377190  -0.17280180  -0.46090493   0.00000000   0.00000000   0.00000000   0.00000000    15.88
    103.5000 8853.57998193 8853.57998193 17707.15996387   0.65176670   1.28039909  -0.17268973  -0.45594265   0.00000000   0.00000000   0.00000000   0.00000000    15.87
    103.7500 8853.57998193 8853.57998193 17707.15996387   0.65348354   1.27699770  -0.17257470  -0.45093946   0.00000000   0.00000000   0.00000000   0.00000000    15.85
    104.0000 8853.57998193 8853.57998193 17707.15996387   0.65521582   1.27356779  -0.17245648  -0.44589549   0.00000000   0.00000000   0.00000000   0.00000000    15.85
    104.2500 8853.57998193 8853.57998193 17707.15996387   0.65696370   1.27010947  -0.17233483  -0.44081095   0.00000000   0.00000000   0.00000000   0.00000000    15.85
    104.5000 8853.57998193 8853.57998193 17707.15996387   0.65872731   1.26662287  -0.17220952  -0.43568604   0.00000000   0.00000000   0.00000000   0.00000000    15.85
    104.7500 8853.57998193 8853.57998193 17707.15996387   0.66050681   1.26310814  -0.17208030  -0.43052102   0.00000000   0.00000000   0.00000000   0.00000000    15.88
    105.0000 8853.57998193 8853.57998193 17707.15996387   0.66230234   1.25956544  -0.17194691  -0.42531619   0.00000000   0.00000000   0.00000000   0.00000000    15.85
    105.2500 8853.57998193 8853.57998193 17707.15996387   0.66411404   1.25599500  -0.17180909  -0.42007187   0.00000000   0.00000000   0.00000000   0.00000000    15.85
    105.5000 8853.57998193 8853.57998193 17707.15996387   0.66594205   1.25239705  -0.17166656  -0.41478844   0.00000000   0.00000000   0.00000000   0.00000000    15.85
    105.7500 8853.57998193 8853.57998193 17707.15996387   0.66778651   1.24877188  -0.17151904  -0.40946632   0.00000000   0.00000000   0.00000000   0.00000000    15.85
    106.0000 8853.57998193 8853.57998193 17707.15996387   0.66964755   1.24511979  -0.17136625  -0.40410599   0.00000000   0.00000000   0.00000000   0.00000000    15.86
    106.2500 8853.57998193 8853.57998193 17707.15996387   0.67152530   1.24144113  -0.17120788  -0.39870795   0.00000000   0.00000000   0.00000000   0.00000000    15.88
    106.5000 8853.57998193 8853.57998193 17707.15996387   0.67341990   1.23773629  -0.17104363  -0.39327276   0.00000000   0.00000000   0.00000000   0.00000000    15.86
    106.7500 8853.57998193 8853.57998193 17707.15996387   0.67533147   1.23400569  -0.17087318  -0.38780104   0.00000000   0.00000000   0.00000000   0.00000000    15.88
    107.0000 8853.57998193 8853.57998193 17707.15996387   0.67726013   1.23024981  -0.17069621  -0.38229347   0.00000000   0.00000000   0.00000000   0.00000000    15.87
    107.2500 8853.57998193 8853.57998193 17707.15996387   0.67920600   1.22646916  -0.17051238  -0.37675078   0.00000000   0.00000000   0.00000000   0.00000000    15.85
    107.5000 8853.57998193 8853.57998193 17707.15996387   0.68116920   1.22266431  -0.17032136  -0.37117375   0.00000000   0.00000000   0.00000000   0.00000000    15.85
    107.7500 8853.57998193 8853.57998193 17707.15996387   0.68314984   1.21883585  -0.17012279  -0.36556322   0.00000000   0.00000000   0.00000000   0.00000000    15.85
    108.0000 8853.57998193 8853.57998193 17707.15996387   0.68514801   1.21498445  -0.16991632  -0.35992012   0.00000000   0.00000000   0.00000000   0.00000000    15.85
    108.2500 8853.57998193 8853.57998193 17707.15996387   0.68716382   1.21111082  -0.16970158  -0.35424542   0.00000000   0.00000000   0.00000000   0.00000000    15.86
    108.5000 8853.57998193 8853.57998193 17707.15996387   0.68919736   1.20721573  -0.16947820  -0.34854017   0.00000000   0.00000000   0.00000000   0.00000000    15.88
    108.7500 8853.57998193 8853.57998193 17707.15996387   0.69124872   1.20329999  -0.16924580  -0.34280547   0.00000000   0.00000000   0.00000000   0.00000000    15.85
    109.0000 8853.57998193 8853.57998193 17707.15996387   0.69331797   1.19936448  -0.16900399  -0.33704252   0.00000000   0.00000000   0.00000000   0.00000000    15.85
    109.2500 8853.57998193 8853.57998193 17707.15996387   0.69540518   1.19541014  -0.16875238  -0.33125258   0.00000000   0.00000000   0.00000000   0.00000000    15.85
    109.5000 8853.57998193 8853.57998193 17707.15996387   0.69751042   1.19143797  -0.16849055  -0.32543700   0.00000000   0.00000000   0.00000000   0.00000000    15.86
    109.7500 8853.57998193 8853.57998193 17707.15996387   0.69963374   1.18744904  -0.16821811  -0.31959718   0.00000000   0.00000000   0.00000000   0.00000000    15.85
    110.0000 8853.57998193 8853.57998193 17707.15996387   0.70177520   1.18344449  -0.16793464  -0.31373466   0.00000000   0.00000000   0.00000000   0.00000000    15.85
    110.2500 8853.57998193 8853.57998193 17707.15996387   0.70393481   1.17942553  -0.16763971  -0.30785101   0.00000000   0.00000000   0.00000000   0.00000000    15.85
    110.5000 8853.57998193 8853.57998193 17707.15996387   0.70611262   1.17539346  -0.16733290  -0.30194794   0.00000000   0.00000000   0.00000000   0.00000000    15.85
    110.7500 8853.57998193 8853.57998193 17707.15996387   0.70830863   1.17134962  -0.16701377  -0.29602723   0.00000000   0.00000000   0.00000000   0.00000000    15.85
    111.0000 8853.57998193 8853.57998193 17707.15996387   0.71052285   1.16729546  -0.16668188  -0.29009073   0.00000000   0.00000000   0.00000000   0.00000000    15.85
    111.2500 8853.57998193 8853.57998193 17707.15996387   0.71275527   1.16323249  -0.16633680  -0.28414041   0.00000000   0.00000000   0.00000000   0.00000000    15.85
    111.5000 8853.57998193 8853.57998193 17707.15996387   0.71500588   1.15916230  -0.16597808  -0.27817835   0.00000000   0.00000000   0.00000000   0.00000000    15.85
    111.7500 8853.57998193 8853.57998193 17707.15996387   0.71727463   1.15508659  -0.16560526  -0.27220669   0.00000000   0.00000000   0.00000000   0.00000000    15.85
    112.0000 8853.57998193 8853.57998193 17707.15996387   0.71956149   1.15100710  -0.16521790  -0.26622771   0.00000000   0.00000000   0.00000000   0.00000000    15.86
    112.2500 8853.57998193 8853.57998193 17707.15996387   0.72186639   1.14692569  -0.16481553  -0.26024377   0.00000000   0.00000000   0.00000000   0.00000000    15.85
    112.5000 8853.57998193 8853.57998193 17707.15996387   0.72418926   1.14284431  -0.16439771  -0.25425734   0.00000000   0.00000000   0.00000000   0.00000000    15.86
    112.7500 8853.57998193 8853.57998193 17707.15996387   0.72653001   1.13876497  -0.16396397  -0.24827098   0.00000000   0.00000000   0.00000000   0.00000000    15.86
    113.0000 8853.57998193 8853.57998193 17707.15996387   0.72888854   1.13468978  -0.16351386  -0.24228738   0.00000000   0.00000000   0.00000000   0.00000000    15.86
    113.2500 8853.57998193 8853.57998193 17707.15996387   0.73126472   1.13062096  -0.16304692  -0.23630932   0.00000000   0.00000000   0.00000000   0.00000000    15.89
    113.5000 8853.57998193 8853.57998193 17707.15996387   0.73365842   1.12656081  -0.16256269  -0.23033969   0.00000000   0.00000000   0.00000000   0.00000000    15.86
    113.7500 8853.57998193 8853.57998193 17707.15996387   0.73606949   1.12251170  -0.16206072  -0.22438149   0.00000000   0.00000000   0.00000000   0.00000000    15.89
    114.0000 8853.57998193 8853.57998193 17707.15996387   0.73849775   1.11847611  -0.16154056  -0.21843780   0.00000000   0.00000000   0.00000000   0.00000000    15.86
    114.2500 8853.57998193 8853.57998193 17707.15996387   0.74094302   1.11445662  -0.16100176  -0.21251184   0.00000000   0.00000000   0.00000000   0.00000000    15.92
    114.5000 8853.57998193 8853.57998193 17707.15996387   0.74340510   1.11045586  -0.16044387  -0.20660690   0.00000000   0.00000000   0.00000000   0.00000000    15.85
    114.7500 8853.57998193 8853.57998193 17707.15996387   0.74588375   1.10647657  -0.15986646  -0.20072637   0.00000000   0.00000000   0.00000000   0.00000000    15.85
    115.0000 8853.57998193 8853.57998193 17707.15996387   0.74837874   1.10252157  -0.15926910  -0.19487373   0.00000000   0.00000000   0.00000000   0.00000000    15.89
    115.2500 8853.57998193 8853.57998193 17707.15996387   0.75088981   1.09859374  -0.15865136  -0.18905258   0.00000000   0.00000000   0.00000000   0.00000000    15.85
    115.5000 8853.57998193 8853.57998193 17707.15996387   0.75341668   1.09469605  -0.15801282  -0.18326655   0.00000000   0.00000000   0.00000000   0.00000000    15.87
    115.7500 8853.57998193 8853.57998193 17707.15996387   0.75595905   1.09083153  -0.15735309  -0.17751939   0.00000000   0.00000000   0.00000000   0.00000000    15.86
    116.0000 8853.57998193 8853.57998193 17707.15996387   0.75851661   1.08700329  -0.15667176  -0.17181492   0.00000000   0.00000000   0.00000000   0.00000000    15.87
    116.2500 8853.57998193 8853.57998193 17707.15996387   0.76108901   1.08321447  -0.15596846  -0.16615700   0.00000000   0.00000000   0.00000000   0.00000000    15.89
    116.5000 8853.57998193 8853.57998193 17707.15996387   0.76367592   1.07946828  -0.15524280  -0.16054956   0.00000000   0.00000000   0.00000000   0.00000000    15.87
    116.7500 8853.57998193 8853.57998193 17707.15996387   0.76627696   1.07576797  -0.15449443  -0.15499658   0.00000000   0.00000000   0.00000000   0.00000000    15.86
    117.0000 8853.57998193 8853.57998193 17707.15996387   0.76889174   1.07211681  -0.15372300  -0.14950207   0.00000000   0.00000000   0.00000000   0.00000000    15.88
    117.2500 8853.57998193 8853.57998193 17707.15996387   0.77151985   1.06851811  -0.15292819  -0.14407007   0.00000000   0.00000000   0.00000000   0.00000000    15.87
    117.5000 8853.57998193 8853.57998193 17707.15996387   0.77416086   1.06497520  -0.15210969  -0.13870464   0.00000000   0.00000000   0.00000000   0.00000000    15.87
    117.7500 8853.57998193 8853.57998193 17707.15996387   0.77681435   1.06149139  -0.15126720  -0.13340984   0.00000000   0.00000000   0.00000000   0.00000000    15.87
    118.0000 8853.57998193 8853.57998193 17707.15996387   0.77947985   1.05807000  -0.15040044  -0.12818970   0.00000000   0.00000000   0.00000000   0.00000000    15.87
    118.2500 8853.57998193 8853.57998193 17707.15996387   0.78215688   1.05471432  -0.14950917  -0.12304827   0.00000000   0.00000000   0.00000000   0.00000000    15.87
    118.5000 8853.57998193 8853.57998193 17707.15996387   0.78484497   1.05142762  -0.14859314  -0.11798951   0.00000000   0.00000000   0.00000000   0.00000000    15.87
    118.7500 8853.57998193 8853.57998193 17707.15996387   0.78754361   1.04821311  -0.14765214  -0.11301737   0.00000000   0.00000000   0.00000000   0.00000000    15.87
    119.0000 8853.57998193 8853.57998193 17707.15996387   0.79025228   1.04507395  -0.14668598  -0.10813569   0.00000000   0.00000000   0.00000000   0.00000000    15.88
    119.2500 8853.57998193 8853.57998193 17707.15996387   0.79297045   1.04201320  -0.14569450  -0.10334825   0.00000000   0.00000000   0.00000000   0.00000000    15.87
    119.5000 8853.57998193 8853.57998193 17707.15996387   0.79569759   1.03903385  -0.14467756  -0.09865870   0.00000000   0.00000000   0.00000000   0.00000000    15.87
    119.7500 8853.57998193 8853.57998193 17707.15996387   0.79843314   1.03613876  -0.14363503  -0.09407059   0.00000000   0.00000000   0.00000000   0.00000000    15.89
    120.0000 8853.57998193 8853.57998193 17707.15996387   0.80117654   1.03333067  -0.14256684  -0.08958729   0.00000000   0.00000000   0.00000000   0.00000000    15.88
    120.2500 8853.57998193 8853.57998193 17707.15996387   0.80392723   1.03061216  -0.14147292  -0.08521202   0.00000000   0.00000000   0.00000000   0.00000000    15.88
    120.5000 8853.57998193 8853.57998193 17707.15996387   0.80668462   1.02798567  -0.14035322  -0.08094782   0.00000000   0.00000000   0.00000000   0.00000000    15.85
    120.7500 8853.57998193 8853.57998193 17707.15996387   0.80944813   1.02545343  -0.13920776  -0.07679754   0.00000000   0.00000000   0.00000000   0.00000000    15.87
    121.0000 8853.57998193 8853.57998193 17707.15996387   0.81221716   1.02301750  -0.13803655  -0.07276378   0.00000000   0.00000000   0.00000000   0.00000000    15.87
    121.2500 8853.57998193 8853.57998193 17707.15996387   0.81499113   1.02067971  -0.13683965  -0.06884893   0.00000000   0.00000000   0.00000000   0.00000000    15.88
    121.5000 8853.57998193 8853.57998193 17707.15996387   0.81776943   1.01844167  -0.13561714  -0.06505510   0.00000000   0.00000000   0.00000000   0.00000000    15.87
    121.7500 8853.57998193 8853.57998193 17707.15996387   0.82055145   1.01630475  -0.13436914  -0.06138416   0.00000000   0.00000000   0.00000000   0.00000000    15.91
    122.0000 8853.57998193 8853.57998193 17707.15996387   0.82333659   1.01427005  -0.13309580  -0.05783767   0.00000000   0.00000000   0.00000000   0.00000000    15.85
    122.2500 8853.57998193 8853.57998193 17707.15996387   0.82612424   1.01233841  -0.13179729  -0.05441689   0.00000000   0.00000000   0.00000000   0.00000000    15.85
    122.5000 8853.57998193 8853.57998193 17707.15996387   0.82891378   1.01051038  -0.13047382  -0.05112278   0.00000000   0.00000000   0.00000000   0.00000000    15.90
    122.7500 8853.57998193 8853.57998193 17707.15996387   0.83170461   1.00878623  -0.12912565  -0.04795597   0.00000000   0.00000000   0.00000000   0.00000000    15.85
    123.0000 8853.57998193 8853.57998193 17707.15996387   0.83449612   1.00716594  -0.12775304  -0.04491678   0.00000000   0.00000000   0.00000000   0.00000000    15.91
    123.2500 8853.57998193 8853.57998193 17707.15996387   0.83728769   1.00564918  -0.12635630  -0.04200518   0.00000000   0.00000000   0.00000000   0.00000000    15.86
    123.5000 8853.57998193 8853.57998193 17707.15996387   0.84007871   1.00423530  -0.12493578  -0.03922082   0.00000000   0.00000000   0.00000000   0.00000000    15.85
    123.7500 8853.57998193 8853.57998193 17707.15996387   0.84286857   1.00292339  -0.12349184  -0.03656298   0.00000000   0.00000000   0.00000000   0.00000000    15.85
    124.0000 8853.57998193 8853.57998193 17707.15996387   0.84565665   1.00171219  -0.12202490  -0.03403064   0.00000000   0.00000000   0.00000000   0.00000000    15.85
    124.2500 8853.57998193 8853.57998193 17707.15996387   0.84844235   1.00060017  -0.12053538  -0.03162244   0.00000000   0.00000000   0.00000000   0.00000000    15.85
    124.5000 8853.57998193 8853.57998193 17707.15996387   0.85122506   0.99958550  -0.11902375  -0.02933668   0.00000000   0.00000000   0.00000000   0.00000000    15.85
    124.7500 8853.57998193 8853.57998193 17707.15996387   0.85400417   0.99866606  -0.11749053  -0.02717137   0.00000000   0.00000000   0.00000000   0.00000000    15.87
    125.0000 8853.57998193 8853.57998193 17707.15996387   0.85677906   0.99783949  -0.11593622  -0.02512422   0.00000000   0.00000000   0.00000000   0.00000000    15.85
    125.2500 8853.57998193 8853.57998193 17707.15996387   0.85954911   0.99710316  -0.11436140  -0.02319264   0.00000000   0.00000000   0.00000000   0.00000000    15.85
    125.5000 8853.57998193 8853.57998193 17707.15996387   0.86231372   0.99645419  -0.11276666  -0.02137381   0.00000000   0.00000000   0.00000000   0.00000000    15.85
    125.7500 8853.57998193 8853.57998193 17707.15996387   0.86507227   0.99588951  -0.11115260  -0.01966463   0.00000000   0.00000000   0.00000000   0.00000000    15.85
    126.0000 8853.57998193 8853.57998193 17707.15996387   0.86782414   0.99540583  -0.10951988  -0.01806181   0.00000000   0.00000000   0.00000000   0.00000000    15.85
    126.2500 8853.57998193 8853.57998193 17707.15996387   0.87056870   0.99499968  -0.10786917  -0.01656182   0.00000000   0.00000000   0.00000000   0.00000000    15.85
    126.5000 8853.57998193 8853.57998193 17707.15996387   0.87330533   0.99466748  -0.10620116  -0.01516099   0.00000000   0.00000000   0.00000000   0.00000000    15.85
    126.7500 8853.57998193 8853.57998193 17707.15996387   0.87603338   0.99440547  -0.10451658  -0.01385551   0.00000000   0.00000000   0.00000000   0.00000000    15.85
    127.0000 8853.57998193 8853.57998193 17707.15996387   0.87875223   0.99420982  -0.10281617  -0.01264142   0.00000000   0.00000000   0.00000000   0.00000000    15.85
    127.2500 8853.57998193 8853.57998193 17707.15996387   0.88146123   0.99407663  -0.10110071  -0.01151469   0.00000000   0.00000000   0.00000000   0.00000000    15.85
    127.5000 8853.57998193 8853.57998193 17707.15996387   0.88415972   0.99400193  -0.09937099  -0.01047123   0.00000000   0.00000000   0.00000000   0.00000000    15.85
    127.7500 8853.57998193 8853.57998193 17707.15996387   0.88684704   0.99398174  -0.09762781  -0.00950688   0.00000000   0.00000000   0.00000000   0.00000000    15.86
    128.0000 8853.57998193 8853.57998193 17707.15996387   0.88952254   0.99401206  -0.09587202  -0.00861751   0.00000000   0.00000000   0.00000000   0.00000000    15.86
    128.2500 8853.57998193 8853.57998193 17707.15996387   0.89218553   0.99408895  -0.09410445  -0.00779897   0.00000000   0.00000000   0.00000000   0.00000000    15.85
    128.5000 8853.57998193 8853.57998193 17707.15996387   0.89483533   0.99420848  -0.09232598  -0.00704716   0.00000000   0.00000000   0.00000000   0.00000000    15.85
    128.7500 8853.57998193 8853.57998193 17707.15996387   0.89747126   0.99436680  -0.09053750  -0.00635805   0.00000000   0.00000000   0.00000000   0.00000000    15.85
    129.0000 8853.57998193 8853.57998193 17707.15996387   0.90009261   0.99456015  -0.08873988  -0.00572766   0.00000000   0.00000000   0.00000000   0.00000000    15.85
    129.2500 8853.57998193 8853.57998193 17707.15996387   0.90269868   0.99478487  -0.08693406  -0.00515213   0.00000000   0.00000000   0.00000000   0.00000000    15.85
    129.5000 8853.57998193 8853.57998193 17707.15996387   0.90528877   0.99503742  -0.08512094  -0.00462771   0.00000000   0.00000000   0.00000000   0.00000000    15.85
    129.7500 8853.57998193 8853.57998193 17707.15996387   0.90786215   0.99531438  -0.08330146  -0.00415077   0.00000000   0.00000000   0.00000000   0.00000000    15.85
    130.0000 8853.57998193 8853.57998193 17707.15996387   0.91041811   0.99561249  -0.08147656  -0.00371783   0.00000000   0.00000000   0.00000000   0.00000000    15.85
    130.2500 8853.57998193 8853.57998193 17707.15996387   0.91295591   0.99592864  -0.07964718  -0.00332554   0.00000000   0.00000000   0.00000000   0.00000000    15.85
    130.5000 8853.57998193 8853.57998193 17707.15996387   0.91547484   0.99625987  -0.07781430  -0.00297073   0.00000000   0.00000000   0.00000000   0.00000000    15.85
    130.7500 8853.57998193 8853.57998193 17707.15996387   0.91797416   0.99660339  -0.07597885  -0.00265037   0.00000000   0.00000000   0.00000000   0.00000000    15.85
    131.0000 8853.57998193 8853.57998193 17707.15996387   0.92045315   0.99695659  -0.07414182  -0.00236162   0.00000000   0.00000000   0.00000000   0.00000000    15.85
    131.2500 8853.57998193 8853.57998193 17707.15996387   0.92291106   0.99731702  -0.07230417  -0.00210179   0.00000000   0.00000000   0.00000000   0.00000000    15.85
    131.5000 8853.57998193 8853.57998193 17707.15996387   0.92534719   0.99768240  -0.07046686  -0.00186835   0.00000000   0.00000000   0.00000000   0.00000000    15.85
    131.7500 8853.57998193 8853.57998193 17707.15996387   0.92776080   0.99805063  -0.06863088  -0.00165896   0.00000000   0.00000000   0.00000000   0.00000000    15.85
    132.0000 8853.57998193 8853.57998193 17707.15996387   0.93015117   0.99841977  -0.06679718  -0.00147141   0.00000000   0.00000000   0.00000000   0.00000000    15.85
    132.2500 8853.57998193 8853.57998193 17707.15996387   0.93251760   0.99878803  -0.06496675  -0.00130368   0.00000000   0.00000000   0.00000000   0.00000000    15.85
    132.5000 8853.57998193 8853.57998193 17707.15996387   0.93485938   0.99915381  -0.06314054  -0.00115389   0.00000000   0.00000000   0.00000000   0.00000000    15.85
    132.7500 8853.57998193 8853.57998193 17707.15996387   0.93717581   0.99951563  -0.06131953  -0.00102029   0.00000000   0.00000000   0.00000000   0.00000000    15.85
    133.0000 8853.57998193 8853.57998193 17707.15996387   0.93946622   0.99987218  -0.05950467  -0.00090129   0.00000000   0.00000000   0.00000000   0.00000000    15.85
    133.2500 8853.57998193 8853.57998193 17707.15996387   0.94172994   1.00022229  -0.05769692  -0.00079543   0.00000000   0.00000000   0.00000000   0.00000000    15.85
    133.5000 8853.57998193 8853.57998193 17707.15996387   0.94396629   1.00056491  -0.05589724  -0.00070138   0.00000000   0.00000000   0.00000000   0.00000000    15.85
    133.7500 8853.57998193 8853.57998193 17707.15996387   0.94617465   1.00089912  -0.05410657  -0.00061791   0.00000000   0.00000000   0.00000000   0.00000000    15.85
    134.0000 8853.57998193 8853.57998193 17707.15996387   0.94835438   1.00122414  -0.05232585  -0.00054391   0.00000000   0.00000000   0.00000000   0.00000000    15.85
    134.2500 8853.57998193 8853.57998193 17707.15996387   0.95050486   1.00153928  -0.05055602  -0.00047839   0.00000000   0.00000000   0.00000000   0.00000000    15.85
    134.5000 8853.57998193 8853.57998193 17707.15996387   0.95262551   1.00184396  -0.04879802  -0.00042043   0.00000000   0.00000000   0.00000000   0.00000000    15.86
    134.7500 8853.57998193 8853.57998193 17707.15996387   0.95471573   1.00213770  -0.04705276  -0.00036921   0.00000000   0.00000000   0.00000000   0.00000000    15.85
    135.0000 8853.57998193 8853.57998193 17707.15996387   0.95677497   1.00242012  -0.04532116  -0.00032399   0.00000000   0.00000000   0.00000000   0.00000000    15.85
    135.2500 8853.57998193 8853.57998193 17707.15996387   0.95880268   1.00269092  -0.04360414  -0.00028410   0.00000000   0.00000000   0.00000000   0.00000000    15.85
    135.5000 8853.57998193 8853.57998193 17707.15996387   0.96079832   1.00294987  -0.04190261  -0.00024895   0.00000000   0.00000000   0.00000000   0.00000000    15.85
    135.7500 8853.57998193 8853.57998193 17707.15996387   0.96276138   1.00319683  -0.04021745  -0.00021800   0.00000000   0.00000000   0.00000000   0.00000000    15.85
    136.0000 8853.57998193 8853.57998193 17707.15996387   0.96469137   1.00343172  -0.03854958  -0.00019076   0.00000000   0.00000000   0.00000000   0.00000000    15.85
    136.2500 8853.57998193 8853.57998193 17707.15996387   0.96658779   1.00365450  -0.03689989  -0.00016682   0.00000000   0.00000000   0.00000000   0.00000000    15.85
    136.5000 8853.57998193 8853.57998193 17707.15996387   0.96845018   1.00386524  -0.03526926  -0.00014579   0.00000000   0.00000000   0.00000000   0.00000000    15.85
    136.7500 8853.57998193 8853.57998193 17707.15996387   0.97027809   1.00406400  -0.03365859  -0.00012732   0.00000000   0.00000000   0.00000000   0.00000000    15.85
    137.0000 8853.57998193 8853.57998193 17707.15996387   0.97207106   1.00425093  -0.03206875  -0.00011112   0.00000000   0.00000000   0.00000000   0.00000000    15.85
    137.2500 8853.57998193 8853.57998193 17707.15996387   0.97382866   1.00442621  -0.03050064  -0.00009691   0.00000000   0.00000000   0.00000000   0.00000000    15.85
    137.5000 8853.57998193 8853.57998193 17707.15996387   0.97555046   1.00459005  -0.02895513  -0.00008446   0.00000000   0.00000000   0.00000000   0.00000000    15.85
    137.7500 8853.57998193 8853.57998193 17707.15996387   0.97723604   1.00474272  -0.02743313  -0.00007356   0.00000000   0.00000000   0.00000000   0.00000000    15.85
    138.0000 8853.57998193 8853.57998193 17707.15996387   0.97888498   1.00488449  -0.02593551  -0.00006401   0.00000000   0.00000000   0.00000000   0.00000000    15.85
    138.2500 8853.57998193 8853.57998193 17707.15996387   0.98049687   1.00501569  -0.02446317  -0.00005565   0.00000000   0.00000000   0.00000000   0.00000000    15.85
    138.5000 8853.57998193 8853.57998193 17707.15996387   0.98207130   1.00513664  -0.02301701  -0.00004834   0.00000000   0.00000000   0.00000000   0.00000000    15.85
    138.7500 8853.57998193 8853.57998193 17707.15996387   0.98360785   1.00524772  -0.02159794  -0.00004194   0.00000000   0.00000000   0.00000000   0.00000000    15.85
    139.0000 8853.57998193 8853.57998193 17707.15996387   0.98510609   1.00534930  -0.02020687  -0.00003634   0.00000000   0.00000000   0.00000000   0.00000000    15.86
    139.2500 8853.57998193 8853.57998193 17707.15996387   0.98656561   1.00544177  -0.01884472  -0.00003144   0.00000000   0.00000000   0.00000000   0.00000000    15.86
    139.5000 8853.57998193 8853.57998193 17707.15996387   0.98798597   1.00552556  -0.01751243  -0.00002716   0.00000000   0.00000000   0.00000000   0.00000000    15.85
    139.7500 8853.57998193 8853.57998193 17707.15996387   0.98936673   1.00560108  -0.01621093  -0.00002342   0.00000000   0.00000000   0.00000000   0.00000000    15.85
    140.0000 8853.57998193 8853.57998193 17707.15996387   0.99070742   1.00566876  -0.01494120  -0.00002014   0.00000000   0.00000000   0.00000000   0.00000000    15.85
    140.2500 8853.57998193 8853.57998193 17707.15996387   0.99200758   1.00572903  -0.01370418  -0.00001727   0.00000000   0.00000000   0.00000000   0.00000000    15.85
    140.5000 8853.57998193 8853.57998193 17707.15996387   0.99326672   1.00578235  -0.01250087  -0.00001476   0.00000000   0.00000000   0.00000000   0.00000000    15.87
    140.7500 8853.57998193 8853.57998193 17707.15996387   0.99448434   1.00582916  -0.01133226  -0.00001256   0.00000000   0.00000000   0.00000000   0.00000000    15.85
    141.0000 8853.57998193 8853.57998193 17707.15996387   0.99565992   1.00586989  -0.01019934  -0.00001063   0.00000000   0.00000000   0.00000000   0.00000000    15.85
    141.2500 8853.57998193 8853.57998193 17707.15996387   0.99679292   1.00590499  -0.00910313  -0.00000895   0.00000000   0.00000000   0.00000000   0.00000000    15.85
    141.5000 8853.57998193 8853.57998193 17707.15996387   0.99788278   1.00593491  -0.00804467  -0.00000747   0.00000000   0.00000000   0.00000000   0.00000000    15.85
    141.7500 8853.57998193 8853.57998193 17707.15996387   0.99892893   1.00596007  -0.00702497  -0.00000617   0.00000000   0.00000000   0.00000000   0.00000000    15.85
    142.0000 8853.57998193 8853.57998193 17707.15996387   0.99993078   1.00598090  -0.00604509  -0.00000504   0.00000000   0.00000000   0.00000000   0.00000000    15.85
    142.2500 8853.57998193 8853.57998193 17707.15996387   1.00088772   1.00599782  -0.00510606  -0.00000404   0.00000000   0.00000000   0.00000000   0.00000000    15.85
    142.5000 8853.57998193 8853.57998193 17707.15996387   1.00179914   1.00601123  -0.00420892  -0.00000317   0.00000000   0.00000000   0.00000000   0.00000000    15.86
    142.7500 8853.57998193 8853.57998193 17707.15996387   1.00266440   1.00602153  -0.00335472  -0.00000241   0.00000000   0.00000000   0.00000000   0.00000000    15.85
    143.0000 8853.57998193 8853.57998193 17707.15996387   1.00348288   1.00602910  -0.00254448  -0.00000175   0.00000000   0.00000000   0.00000000   0.00000000    15.85
    143.2500 8853.57998193 8853.57998193 17707.15996387   1.00425392   1.00603431  -0.00177922  -0.00000117   0.00000000   0.00000000   0.00000000   0.00000000    15.85
    143.5000 8853.57998193 8853.57998193 17707.15996387   1.00497689   1.00603750  -0.00105994  -0.00000067   0.00000000   0.00000000   0.00000000   0.00000000    15.85
    143.7500 8853.57998193 8853.57998193 17707.15996387   1.00565117   1.00603902  -0.00038761  -0.00000023   0.00000000   0.00000000   0.00000000   0.00000000    15.85
    144.0000 8853.57998193 8853.57998193 17707.15996387   1.00580276   1.00603916  -0.00023626  -0.00000014   0.00000000   0.00000000   0.00000000   0.00000000    15.85
    144.2500 8853.57998193 8853.57998193 17707.15996387   1.00523187   1.00603822  -0.00080589  -0.00000046   0.00000000   0.00000000   0.00000000   0.00000000    15.85
    144.5000 8853.57998193 8853.57998193 17707.15996387   1.00471504   1.00603648  -0.00132071  -0.00000073   0.00000000   0.00000000   0.00000000   0.00000000    15.85
    144.7500 8853.57998193 8853.57998193 17707.15996387   1.00425169   1.00603419  -0.00178154  -0.00000096   0.00000000   0.00000000   0.00000000   0.00000000    15.86
    145.0000 8853.57998193 8853.57998193 17707.15996387   1.00384134   1.00603159  -0.00218910  -0.00000115   0.00000000   0.00000000   0.00000000   0.00000000    15.85
    145.2500 8853.57998193 8853.57998193 17707.15996387   1.00348358   1.00602888  -0.00254400  -0.00000131   0.00000000   0.00000000   0.00000000   0.00000000    15.85
    145.5000 8853.57998193 8853.57998193 17707.15996387   1.00317803   1.00602624  -0.00284678  -0.00000143   0.00000000   0.00000000   0.00000000   0.00000000    15.85
    145.7500 8853.57998193 8853.57998193 17707.15996387   1.00292442   1.00602381  -0.00309788  -0.00000152   0.00000000   0.00000000   0.00000000   0.00000000    15.85
    146.0000 8853.57998193 8853.57998193 17707.15996387   1.00272248   1.00602173  -0.00329766  -0.00000158   0.00000000   0.00000000   0.00000000   0.00000000    15.85
    146.2500 8853.57998193 8853.57998193 17707.15996387   1.00257204   1.00602007  -0.00344642  -0.00000162   0.00000000   0.00000000   0.00000000   0.00000000    15.85
    146.5000 8853.57998193 8853.57998193 17707.15996387   1.00247296   1.00601893  -0.00354435  -0.00000162   0.00000000   0.00000000   0.00000000   0.00000000    15.86
    146.7500 8853.57998193 8853.57998193 17707.15996387   1.00242514   1.00601835  -0.00359161  -0.00000161   0.00000000   0.00000000   0.00000000   0.00000000    15.85
    147.0000 8853.57998193 8853.57998193 17707.15996387   0.99195944   1.00572114  -0.01375572  -0.00000599   0.00000000   0.00000000   0.00000000   0.00000000    15.85
    147.2500 8853.57998193 8853.57998193 17707.15996387   0.89662389   0.98862123  -0.09194886  -0.00004847   0.00000000   0.00000000   0.00000000   0.00000000    15.85
    147.5000 8853.57998193 8853.57998193 17707.15996387   0.78818446   0.94244315  -0.15413873  -0.00011996   0.00000000   0.00000000   0.00000000   0.00000000    15.85
    147.7500 8853.57998193 8853.57998193 17707.15996387   0.72495445   0.89701576  -0.17184837  -0.00021294   0.00000000   0.00000000   0.00000000   0.00000000    15.86
    148.0000 8853.57998193 8853.57998193 17707.15996387   0.69093222   0.86774869  -0.17648682  -0.00032964   0.00000000   0.00000000   0.00000000   0.00000000    15.87
    148.2500 8853.57998193 8853.57998193 17707.15996387   0.66894398   0.85186129  -0.18243804  -0.00047926   0.00000000   0.00000000   0.00000000   0.00000000    15.85
    148.5000 8853.57998193 8853.57998193 17707.15996387   0.65337295   0.84382185  -0.18977574  -0.00067315   0.00000000   0.00000000   0.00000000   0.00000000    15.85
    148.7500 8853.57998193 8853.57998193 17707.15996387   0.64212564   0.83993657  -0.19688759  -0.00092335   0.00000000   0.00000000   0.00000000   0.00000000    15.85
    149.0000 8853.57998193 8853.57998193 17707.15996387   0.63404832   0.83820788  -0.20291352  -0.00124604   0.00000000   0.00000000   0.00000000   0.00000000    15.85
    149.2500 8853.57998193 8853.57998193 17707.15996387   0.62839028   0.83762034  -0.20757131  -0.00165876   0.00000000   0.00000000   0.00000000   0.00000000    15.85
    149.5000 8853.57998193 8853.57998193 17707.15996387   0.62465457   0.83767260  -0.21083513  -0.00218290   0.00000000   0.00000000   0.00000000   0.00000000    15.85
    149.7500 8853.57998193 8853.57998193 17707.15996387   0.62252739   0.83812888  -0.21275801  -0.00284347   0.00000000   0.00000000   0.00000000   0.00000000    15.85
    150.0000 8853.57998193 8853.57998193 17707.15996387   0.62183642   0.83889711  -0.21339226  -0.00366842   0.00000000   0.00000000   0.00000000   0.00000000    15.86
    150.2500 8853.57998193 8853.57998193 17707.15996387   0.62183643   0.83992181  -0.21339226  -0.00469311   0.00000000   0.00000000   0.00000000   0.00000000    15.85
    150.5000 8853.57998193 8853.57998193 17707.15996387   0.62183644   0.84119395  -0.21339226  -0.00596525   0.00000000   0.00000000   0.00000000   0.00000000    15.85
    150.7500 8853.57998193 8853.57998193 17707.15996387   0.62183645   0.84276671  -0.21339226  -0.00753800   0.00000000   0.00000000   0.00000000   0.00000000    15.85
    151.0000 8853.57998193 8853.57998193 17707.15996387   0.62183647   0.84471087  -0.21339226  -0.00948214   0.00000000   0.00000000   0.00000000   0.00000000    15.85
    151.2500 8853.57998193 8853.57998193 17707.15996387   0.62183650   0.84711073  -0.21339226  -0.01188197   0.00000000   0.00000000   0.00000000   0.00000000    15.85
    151.5000 8853.57998193 8853.57998193 17707.15996387   0.62183654   0.85006496  -0.21339226  -0.01483615   0.00000000   0.00000000   0.00000000   0.00000000    15.85
    151.7500 8853.57998193 8853.57998193 17707.15996387   0.62183661   0.85369257  -0.21339226  -0.01846369   0.00000000   0.00000000   0.00000000   0.00000000    15.85
    152.0000 8853.57998193 8853.57998193 17707.15996387   0.62183672   0.85815253  -0.21339226  -0.02292355   0.00000000   0.00000000   0.00000000   0.00000000    15.85
    152.2500 8853.57998193 8853.57998193 17707.15996387   0.62183688   0.86363368  -0.21339226  -0.02840454   0.00000000   0.00000000   0.00000000   0.00000000    15.85
    152.5000 8853.57998193 8853.57998193 17707.15996387   0.62183713   0.87035647  -0.21339226  -0.03512707   0.00000000   0.00000000   0.00000000   0.00000000    15.85
    152.7500 8853.57998193 8853.57998193 17707.15996387   0.62183750   0.87858804  -0.21339226  -0.04335828   0.00000000   0.00000000   0.00000000   0.00000000    15.85
    153.0000 8853.57998193 8853.57998193 17707.15996387   0.62183807   0.88863148  -0.21339226  -0.05340115   0.00000000   0.00000000   0.00000000   0.00000000    15.85
    153.2500 8853.57998193 8853.57998193 17707.15996387   0.62183891   0.90084814  -0.21339226  -0.06561697   0.00000000   0.00000000   0.00000000   0.00000000    15.85
    153.5000 8853.57998193 8853.57998193 17707.15996387   0.62184016   0.91567140  -0.21339226  -0.08043898   0.00000000   0.00000000   0.00000000   0.00000000    15.85
    153.7500 8853.57998193 8853.57998193 17707.15996387   0.62184201   0.93360090  -0.21339226  -0.09836663   0.00000000   0.00000000   0.00000000   0.00000000    15.85
    154.0000 8853.57998193 8853.57998193 17707.15996387   0.62184474   0.95519078  -0.21339226  -0.11995377   0.00000000   0.00000000   0.00000000   0.00000000    15.85
    154.2500 8853.57998193 8853.57998193 17707.15996387   0.62184871   0.98103155  -0.21339226  -0.14579057   0.00000000   0.00000000   0.00000000   0.00000000    15.85
    154.5000 8853.57998193 8853.57998193 17707.15996387   0.62185444   1.01175880  -0.21339226  -0.17651210   0.00000000   0.00000000   0.00000000   0.00000000    15.85
    154.7500 8853.57998193 8853.57998193 17707.15996387   0.62186259   1.04799331  -0.21339226  -0.21273846   0.00000000   0.00000000   0.00000000   0.00000000    15.85
    155.0000 8853.57998193 8853.57998193 17707.15996387   0.62187403   1.09029153  -0.21339226  -0.25502524   0.00000000   0.00000000   0.00000000   0.00000000    15.85
    155.2500 8853.57998193 8853.57998193 17707.15996387   0.62188978   1.13907128  -0.21339226  -0.30378924   0.00000000   0.00000000   0.00000000   0.00000000    15.85
    155.5000 8853.57998193 8853.57998193 17707.15996387   0.62191098   1.19442767  -0.21339226  -0.35912443   0.00000000   0.00000000   0.00000000   0.00000000    15.85
    155.7500 8853.57998193 8853.57998193 17707.15996387   0.62193874   1.25606392  -0.21339226  -0.42073291   0.00000000   0.00000000   0.00000000   0.00000000    15.85
    156.0000 8853.57998193 8853.57998193 17707.15996387   0.62197392   1.32312371  -0.21339226  -0.48775752   0.00000000   0.00000000   0.00000000   0.00000000    15.85
    156.2500 8853.57998193 8853.57998193 17707.15996387   0.62201673   1.39400312  -0.21339226  -0.55859412   0.00000000   0.00000000   0.00000000   0.00000000    15.85
    156.5000 8853.57998193 8853.57998193 17707.15996387   0.62206637   1.46631404  -0.21339226  -0.63085540   0.00000000   0.00000000   0.00000000   0.00000000    15.85
    156.7500 8853.57998193 8853.57998193 17707.15996387   0.62212060   1.53687142  -0.21339226  -0.70135855   0.00000000   0.00000000   0.00000000   0.00000000    15.85
    157.0000 8853.57998193 8853.57998193 17707.15996387   0.62217559   1.60184020  -0.21339226  -0.76627234   0.00000000   0.00000000   0.00000000   0.00000000    15.85
    157.2500 8853.57998193 8853.57998193 17707.15996387   0.62222613   1.65704661  -0.21339226  -0.82142822   0.00000000   0.00000000   0.00000000   0.00000000    15.85
    157.5000 8853.57998193 8853.57998193 17707.15996387   0.62226639   1.69850895  -0.21339226  -0.86285030   0.00000000   0.00000000   0.00000000   0.00000000    15.85
    157.7500 8853.57998193 8853.57998193 17707.15996387   0.62229105   1.72295240  -0.21339226  -0.88726909   0.00000000   0.00000000   0.00000000   0.00000000    15.85
    158.0000 8853.57998193 8853.57998193 17707.15996387   0.62229654   1.72830262  -0.21339226  -0.89261382   0.00000000   0.00000000   0.00000000   0.00000000    15.86
    158.2500 8853.57998193 8853.57998193 17707.15996387   0.62228201   1.71406945  -0.21339226  -0.87839518   0.00000000   0.00000000   0.00000000   0.00000000    15.85
    158.5000 8853.57998193 8853.57998193 17707.15996387   0.62224964   1.68149909  -0.21339226  -0.84585719   0.00000000   0.00000000   0.00000000   0.00000000    15.85
    158.7500 8853.57998193 8853.57998193 17707.15996387   0.62220397   1.63330367  -0.21339226  -0.79770743   0.00000000   0.00000000   0.00000000   0.00000000    15.85
    159.0000 8853.57998193 8853.57998193 17707.15996387   0.62215076   1.57320767  -0.21339226  -0.73766465   0.00000000   0.00000000   0.00000000   0.00000000    15.85
    159.2500 8853.57998193 8853.57998193 17707.15996387   0.62209570   1.50539472  -0.21339226  -0.66990675   0.00000000   0.00000000   0.00000000   0.00000000    15.85
    159.5000 8853.57998193 8853.57998193 17707.15996387   0.62204335   1.43385439  -0.21339226  -0.59841878   0.00000000   0.00000000   0.00000000   0.00000000    15.85
    159.7500 8853.57998193 8853.57998193 17707.15996387   0.62199675   1.36209965  -0.21339226  -0.52671064   0.00000000   0.00000000   0.00000000   0.00000000    15.85
    160.0000 8853.57998193 8853.57998193 17707.15996387   0.62195745   1.29294812  -0.21339226  -0.45759841   0.00000000   0.00000000   0.00000000   0.00000000    15.85
    160.2500 8853.57998193 8853.57998193 17707.15996387   0.62192574   1.22839590  -0.21339226  -0.39307790   0.00000000   0.00000000   0.00000000   0.00000000    15.85
    160.5000 8853.57998193 8853.57998193 17707.15996387   0.62190106   1.16967241  -0.21339226  -0.33437909   0.00000000   0.00000000   0.00000000   0.00000000    15.85
    160.7500 8853.57998193 8853.57998193 17707.15996387   0.62188243   1.11737856  -0.21339226  -0.28210386   0.00000000   0.00000000   0.00000000   0.00000000    15.85
    161.0000 8853.57998193 8853.57998193 17707.15996387   0.62186873   1.07163170  -0.21339226  -0.23637071   0.00000000   0.00000000   0.00000000   0.00000000    15.85
    161.2500 8853.57998193 8853.57998193 17707.15996387   0.62185884   1.03217700  -0.21339226  -0.19692590   0.00000000   0.00000000   0.00000000   0.00000000    15.85
    161.5000 8853.57998193 8853.57998193 17707.15996387   0.62185184   0.99853345  -0.21339226  -0.16328935   0.00000000   0.00000000   0.00000000   0.00000000    15.85
    161.7500 8853.57998193 8853.57998193 17707.15996387   0.62184694   0.97012387  -0.21339226  -0.13488467   0.00000000   0.00000000   0.00000000   0.00000000    15.85
    162.0000 8853.57998193 8853.57998193 17707.15996387   0.62184355   0.94631641  -0.21339226  -0.11108060   0.00000000   0.00000000   0.00000000   0.00000000    15.85
    162.2500 8853.57998193 8853.57998193 17707.15996387   0.62184123   0.92648190  -0.21339226  -0.09124840   0.00000000   0.00000000   0.00000000   0.00000000    15.85
    162.5000 8853.57998193 8853.57998193 17707.15996387   0.62183965   0.91004026  -0.21339226  -0.07480834   0.00000000   0.00000000   0.00000000   0.00000000    15.85
    162.7500 8853.57998193 8853.57998193 17707.15996387   0.62183859   0.89647703  -0.21339226  -0.06124618   0.00000000   0.00000000   0.00000000   0.00000000    15.85
    163.0000 8853.57998193 8853.57998193 17707.15996387   0.62183787   0.88532801  -0.21339226  -0.05009788   0.00000000   0.00000000   0.00000000   0.00000000    15.85
    163.2500 8853.57998193 8853.57998193 17707.15996387   0.62183739   0.87619154  -0.21339226  -0.04096189   0.00000000   0.00000000   0.00000000   0.00000000    15.85
    163.5000 8853.57998193 8853.57998193 17707.15996387   0.62183707   0.86872258  -0.21339226  -0.03349326   0.00000000   0.00000000   0.00000000   0.00000000    15.85
    163.7500 8853.57998193 8853.57998193 17707.15996387   0.62183685   0.86262852  -0.21339226  -0.02739941   0.00000000   0.00000000   0.00000000   0.00000000    15.85
    164.0000 8853.57998193 8853.57998193 17707.15996387   0.62183671   0.85766594  -0.21339226  -0.02243697   0.00000000   0.00000000   0.00000000   0.00000000    15.85
    164.2500 8853.57998193 8853.57998193 17707.15996387   0.62183661   0.85363008  -0.21339226  -0.01840121   0.00000000   0.00000000   0.00000000   0.00000000    15.85
    164.5000 8853.57998193 8853.57998193 17707.15996387   0.62183655   0.85035537  -0.21339226  -0.01512656   0.00000000   0.00000000   0.00000000   0.00000000    15.85
    164.7500 8853.57998193 8853.57998193 17707.15996387   0.62183651   0.84770473  -0.21339226  -0.01247596   0.00000000   0.00000000   0.00000000   0.00000000    15.85
    165.0000 8853.57998193 8853.57998193 17707.15996387   0.62183648   0.84556171  -0.21339226  -0.01033297   0.00000000   0.00000000   0.00000000   0.00000000    15.85
    165.2500 8853.57998193 8853.57998193 17707.15996387   0.62183646   0.84383211  -0.21339226  -0.00860339   0.00000000   0.00000000   0.00000000   0.00000000    15.85
    165.5000 8853.57998193 8853.57998193 17707.15996387   0.62183645   0.84243782  -0.21339226  -0.00720911   0.00000000   0.00000000   0.00000000   0.00000000    15.85
    165.7500 8853.57998193 8853.57998193 17707.15996387   0.62183644   0.84131509  -0.21339226  -0.00608639   0.00000000   0.00000000   0.00000000   0.00000000    15.85
    166.0000 8853.57998193 8853.57998193 17707.15996387   0.62183643   0.84041576  -0.21339226  -0.00518706   0.00000000   0.00000000   0.00000000   0.00000000    15.85
    166.2500 8853.57998193 8853.57998193 17707.15996387   0.62183643   0.83970031  -0.21339226  -0.00447162   0.00000000   0.00000000   0.00000000   0.00000000    15.85
    166.5000 8853.57998193 8853.57998193 17707.15996387   0.62183643   0.83913763  -0.21339226  -0.00390894   0.00000000   0.00000000   0.00000000   0.00000000    15.86
    166.7500 8853.57998193 8853.57998193 17707.15996387   0.62183642   0.83869997  -0.21339226  -0.00347128   0.00000000   0.00000000   0.00000000   0.00000000    15.85
    167.0000 8853.57998193 8853.57998193 17707.15996387   0.62183642   0.83836458  -0.21339226  -0.00313590   0.00000000   0.00000000   0.00000000   0.00000000    15.85
    167.2500 8853.57998193 8853.57998193 17707.15996387   0.62183642   0.83811665  -0.21339226  -0.00288796   0.00000000   0.00000000   0.00000000   0.00000000    15.85
    167.5000 8853.57998193 8853.57998193 17707.15996387   0.62183642   0.83794470  -0.21339226  -0.00271602   0.00000000   0.00000000   0.00000000   0.00000000    15.85
    167.7500 8853.57998193 8853.57998193 17707.15996387   0.62183642   0.83783979  -0.21339226  -0.00261110   0.00000000   0.00000000   0.00000000   0.00000000    15.85
    168.0000 8853.57998193 8853.57998193 17707.15996387   0.62183642   0.83779791  -0.21339226  -0.00256923   0.00000000   0.00000000   0.00000000   0.00000000    15.85
    168.2500 8853.57998193 8853.57998193 17707.15996387   0.62183642   0.83781743  -0.21339226  -0.00258874   0.00000000   0.00000000   0.00000000   0.00000000    15.85
    168.5000 8853.57998193 8853.57998193 17707.15996387   0.62183642   0.83789846  -0.21339226  -0.00266978   0.00000000   0.00000000   0.00000000   0.00000000    15.85
    168.7500 8853.57998193 8853.57998193 17707.15996387   0.62183642   0.83804479  -0.21339226  -0.00281610   0.00000000   0.00000000   0.00000000   0.00000000    15.85
    169.0000 8853.57998193 8853.57998193 17707.15996387   0.62183642   0.83826484  -0.21339226  -0.00303616   0.00000000   0.00000000   0.00000000   0.00000000    15.85
    169.2500 8853.57998193 8853.57998193 17707.15996387   0.62183642   0.83856958  -0.21339226  -0.00334090   0.00000000   0.00000000   0.00000000   0.00000000    15.85
    169.5000 8853.57998193 8853.57998193 17707.15996387   0.62183642   0.83897210  -0.21339226  -0.00374341   0.00000000   0.00000000   0.00000000   0.00000000    15.85
    169.7500 8853.57998193 8853.57998193 17707.15996387   0.62183643   0.83948970  -0.21339226  -0.00426101   0.00000000   0.00000000   0.00000000   0.00000000    15.85
    170.0000 8853.57998193 8853.57998193 17707.15996387   0.62183643   0.84014626  -0.21339226  -0.00491757   0.00000000   0.00000000   0.00000000   0.00000000    15.85
    170.2500 8853.57998193 8853.57998193 17707.15996387   0.62183644   0.84096979  -0.21339226  -0.00574109   0.00000000   0.00000000   0.00000000   0.00000000    15.85
    170.5000 8853.57998193 8853.57998193 17707.15996387   0.62183644   0.84199631  -0.21339226  -0.00676760   0.00000000   0.00000000   0.00000000   0.00000000    15.85
    170.7500 8853.57998193 8853.57998193 17707.15996387   0.62183645   0.84327030  -0.21339226  -0.00804159   0.00000000   0.00000000   0.00000000   0.00000000    15.85
    171.0000 8853.57998193 8853.57998193 17707.15996387   0.62183647   0.84484634  -0.21339226  -0.00961760   0.00000000   0.00000000   0.00000000   0.00000000    15.85
    171.2500 8853.57998193 8853.57998193 17707.15996387   0.62183649   0.84679396  -0.21339226  -0.01156520   0.00000000   0.00000000  -0.00000000   0.00000000    15.85
    171.5000 8853.57998193 8853.57998193 17707.15996387   0.62183653   0.84918986  -0.21339226  -0.01396107   0.00000000   0.00000000  -0.00000000   0.00000000    15.85
    171.7500 8853.57998193 8853.57998193 17707.15996387   0.62183658   0.85211992  -0.21339226  -0.01689108   0.00000000   0.00000000  -0.00000000   0.00000000    15.85
    172.0000 8853.57998193 8853.57998193 17707.15996387   0.62183666   0.85570541  -0.21339226  -0.02047649   0.00000000   0.00000000  -0.00000000   0.00000000    15.85
    172.2500 8853.57998193 8853.57998193 17707.15996387   0.62183677   0.86009348  -0.21339226  -0.02486444   0.00000000   0.00000000  -0.00000000   0.00000000    15.85
    172.5000 8853.57998193 8853.57998193 17707.15996387   0.62183695   0.86546160  -0.21339226  -0.03023239   0.00000000   0.00000000  -0.00000000   0.00000000    15.85
    172.7500 8853.57998193 8853.57998193 17707.15996387   0.62183720   0.87202240  -0.21339226  -0.03679293   0.00000000   0.00000000  -0.00000000   0.00000000    15.85
    173.0000 8853.57998193 8853.57998193 17707.15996387   0.62183758   0.88003183  -0.21339226  -0.04480199   0.00000000   0.00000000  -0.00000000   0.00000000    15.85
    173.2500 8853.57998193 8853.57998193 17707.15996387   0.62183814   0.88979234  -0.21339226  -0.05456194   0.00000000   0.00000000  -0.00000000   0.00000000    15.85
    173.5000 8853.57998193 8853.57998193 17707.15996387   0.62183897   0.90165707  -0.21339226  -0.06642584   0.00000000   0.00000000  -0.00000000   0.00000000    15.85
    173.7500 8853.57998193 8853.57998193 17707.15996387   0.62184019   0.91604357  -0.21339226  -0.08081112   0.00000000   0.00000000  -0.00000000   0.00000000    15.85
    174.0000 8853.57998193 8853.57998193 17707.15996387   0.62184199   0.93342084  -0.21339226  -0.09818658   0.00000000   0.00000000  -0.00000000   0.00000000    15.86
    174.2500 8853.57998193 8853.57998193 17707.15996387   0.62184462   0.95431514  -0.21339226  -0.11907825   0.00000000   0.00000000  -0.00000000   0.00000000    15.85
    174.5000 8853.57998194 8853.57998194 17707.15996387   0.62184842   0.97929858  -0.21339226  -0.14405790   0.00000000   0.00000000  -0.00000000   0.00000000    15.85
    174.7500 8853.58003294 8853.58003294 17707.16006587   0.62185381   1.00897425  -0.21339226  -0.17372810   0.00000000   0.00000000  -0.00000006   0.00000000    15.86
    175.0000 8853.58460453 8853.58460453 17707.16920907   0.62186042   1.04394378  -0.21339246  -0.20868920   0.00000000   0.00000000  -0.00000171   0.00000000    15.85
    175.2500 8853.58960370 8853.58960370 17707.17920739   0.62187341   1.08475089  -0.21339266  -0.24948473   0.00000000   0.00000000  -0.00000009   0.00000000    15.85
    175.5000 8853.58967403 8853.58967403 17707.17934807   0.62188835   1.13178657  -0.21339267  -0.29650555   0.00000000   0.00000000  -0.00000000   0.00000000    15.85
    175.7500 8853.58967405 8853.58967405 17707.17934810   0.62190830   1.18520053  -0.21339267  -0.34989957   0.00000000   0.00000000  -0.00000000   0.00000000    15.85
    176.0000 8853.58967407 8853.58967407 17707.17934815   0.62193441   1.24474424  -0.21339267  -0.40941716   0.00000000   0.00000000  -0.00000000   0.00000000    15.86
    176.2500 8853.58967409 8853.58967409 17707.17934818   0.62196753   1.30964556  -0.21339267  -0.47428536   0.00000000   0.00000000  -0.00000000   0.00000000    15.85
    176.5000 8853.58967409 8853.58967409 17707.17934818   0.62200795   1.37846898  -0.21339267  -0.54306835   0.00000000   0.00000000  -0.00000000   0.00000000    15.86
    176.7500 8853.58967409 8853.58967409 17707.17934818   0.62205505   1.44901656  -0.21339267  -0.61356884   0.00000000   0.00000000  -0.00000000   0.00000000    15.86
    177.0000 8853.58967409 8853.58967409 17707.17934818   0.62210687   1.51830542  -0.21339267  -0.68280588   0.00000000   0.00000000  -0.00000000   0.00000000    15.85
    177.2500 8853.58967409 8853.58967409 17707.17934819   0.62216000   1.58272158  -0.21339267  -0.74716891   0.00000000   0.00000000  -0.00000000   0.00000000    15.86
    177.5000 8853.58967410 8853.58967410 17707.17934820   0.62220966   1.63828601  -0.21339267  -0.80268368   0.00000000   0.00000000  -0.00000000   0.00000000    15.87
    177.7500 8853.58967410 8853.58967410 17707.17934820   0.62225035   1.68110721  -0.21339267  -0.84546419   0.00000000   0.00000000  -0.00000000   0.00000000    15.88
    178.0000 8853.58967410 8853.58967410 17707.17934819   0.62227685   1.70786686  -0.21339267  -0.87219734   0.00000000   0.00000000  -0.00000000   0.00000000    15.87
    178.2500 8853.58967409 8853.58967409 17707.17934819   0.62228541   1.71634155  -0.21339267  -0.88066347   0.00000000   0.00000000  -0.00000000   0.00000000    15.88
    178.5000 8853.58967409 8853.58967409 17707.17934819   0.62227478   1.70580871  -0.21339267  -0.87014126   0.00000000   0.00000000  -0.00000000   0.00000000    15.87
    178.7500 8853.58967410 8853.58967410 17707.17934819   0.62224654   1.67718552  -0.21339267  -0.84154631   0.00000000   0.00000000  -0.00000000   0.00000000    15.87
    179.0000 8853.58967410 8853.58967410 17707.17934819   0.62220462   1.63282352  -0.21339267  -0.79722623   0.00000000   0.00000000   0.00000000   0.00000000    15.86
    179.2500 8853.58967409 8853.58967409 17707.17934819   0.62215435   1.57613572  -0.21339267  -0.74058870   0.00000000   0.00000000   0.00000000   0.00000000    15.88
    179.5000 8853.58967409 8853.58967409 17707.17934818   0.62210119   1.51105357  -0.21339267  -0.67555972   0.00000000   0.00000000   0.00000000   0.00000000    15.87
    179.7500 8853.58967409 8853.58967409 17707.17934818   0.62204979   1.44154598  -0.21339267  -0.60610353   0.00000000   0.00000000   0.00000000   0.00000000    15.88
    180.0000 8853.58967409 8853.58967409 17707.17934818   0.62200343   1.37120681  -0.21339267  -0.53581071   0.00000000   0.00000000   0.00000000   0.00000000    15.86
    180.2500 8853.58967409 8853.58967409 17707.17934818   0.62196386   1.30289882  -0.21339267  -0.46754229   0.00000000   0.00000000   0.00000000   0.00000000    15.97
    180.5000 8853.58967409 8853.58967409 17707.17934818   0.62193158   1.23870029  -0.21339267  -0.40337605   0.00000000   0.00000000   0.00000000   0.00000000    15.85
    180.7500 8853.58967409 8853.58967409 17707.17934818   0.62190619   1.17994375  -0.21339267  -0.34464489   0.00000000   0.00000000   0.00000000   0.00000000    15.85
    181.0000 8853.58967409 8853.58967409 17707.17934818   0.62188683   1.12732465  -0.21339267  -0.29204515   0.00000000   0.00000000   0.00000000   0.00000000    15.85
    181.2500 8853.58967409 8853.58967409 17707.17934818   0.62187244   1.08102185  -0.21339267  -0.24575674   0.00000000   0.00000000   0.00000000   0.00000000    15.85
    181.5000 8853.58967409 8853.58967409 17707.17934818   0.62186196   1.04086345  -0.21339267  -0.20560882   0.00000000   0.00000000   0.00000000   0.00000000    15.85
    181.7500 8853.58967409 8853.58967409 17707.17934818   0.62185447   1.00645533  -0.21339267  -0.17120819   0.00000000   0.00000000   0.00000000   0.00000000    15.85
    182.0000 8853.58967409 8853.58967409 17707.17934817   0.62184918   0.97726000  -0.21339267  -0.14201816   0.00000000   0.00000000   0.00000000   0.00000000    15.85
    182.2500 8853.58967409 8853.58967409 17707.17934817   0.62184549   0.95268085  -0.21339267  -0.11744269   0.00000000   0.00000000   0.00000000   0.00000000    15.85
    182.5000 8853.58967409 8853.58967409 17707.17934817   0.62184294   0.93212295  -0.21339267  -0.09688734   0.00000000   0.00000000   0.00000000   0.00000000    15.85
    182.7500 8853.58967409 8853.58967409 17707.17934817   0.62184120   0.91502563  -0.21339267  -0.07979176   0.00000000   0.00000000   0.00000000   0.00000000    15.85
    183.0000 8853.58967409 8853.58967409 17707.17934817   0.62184001   0.90086488  -0.21339267  -0.06563221   0.00000000   0.00000000   0.00000000   0.00000000    15.85
    183.2500 8853.58967409 8853.58967409 17707.17934817   0.62183920   0.88917784  -0.21339267  -0.05394598   0.00000000   0.00000000   0.00000000   0.00000000    15.86
    183.5000 8853.58967409 8853.58967409 17707.17934817   0.62183865   0.87956023  -0.21339267  -0.04432891   0.00000000   0.00000000   0.00000000   0.00000000    15.86
    183.7500 8853.58967409 8853.58967409 17707.17934817   0.62183828   0.87166885  -0.21339267  -0.03643790   0.00000000   0.00000000   0.00000000   0.00000000    15.87
    184.0000 8853.58967409 8853.58967409 17707.17934817   0.62183803   0.86520565  -0.21339267  -0.02997495   0.00000000   0.00000000   0.00000000   0.00000000    15.87
    184.2500 8853.58967409 8853.58967409 17707.17934817   0.62183787   0.85991696  -0.21339267  -0.02468643   0.00000000   0.00000000   0.00000000   0.00000000    15.87
    184.5000 8853.58967409 8853.58967409 17707.17934817   0.62183775   0.85559409  -0.21339267  -0.02036367   0.00000000   0.00000000   0.00000000   0.00000000    15.89
    184.7500 8853.58967409 8853.58967409 17707.17934817   0.62183768   0.85206646  -0.21339267  -0.01683611   0.00000000   0.00000000   0.00000000   0.00000000    15.85
    185.0000 8853.58967409 8853.58967409 17707.17934817   0.62183763   0.84919126  -0.21339267  -0.01396096   0.00000000   0.00000000   0.00000000   0.00000000    15.85
    185.2500 8853.58967409 8853.58967409 17707.17934817   0.62183759   0.84685139  -0.21339267  -0.01162113   0.00000000   0.00000000   0.00000000   0.00000000    15.85
    185.5000 8853.58967409 8853.58967409 17707.17934818   0.62183757   0.84494990  -0.21339267  -0.00971967   0.00000000   0.00000000   0.00000000   0.00000000    15.85
    185.7500 8853.58967409 8853.58967409 17707.17934818   0.62183755   0.84340822  -0.21339267  -0.00817800   0.00000000   0.00000000   0.00000000   0.00000000    15.86
    186.0000 8853.58967409 8853.58967409 17707.17934818   0.62183754   0.84216106  -0.21339267  -0.00693085   0.00000000   0.00000000   0.00000000   0.00000000    15.88
    186.2500 8853.58967409 8853.58967409 17707.17934818   0.62183754   0.84115502  -0.21339267  -0.00592482   0.00000000   0.00000000   0.00000000   0.00000000    15.87
    186.5000 8853.58967409 8853.58967409 17707.17934818   0.62183753   0.84034976  -0.21339267  -0.00511956   0.00000000   0.00000000   0.00000000   0.00000000    15.87
    186.7500 8853.58967409 8853.58967409 17707.17934818   0.62183753   0.83971065  -0.21339267  -0.00448046   0.00000000   0.00000000   0.00000000   0.00000000    15.87
    187.0000 8853.58967409 8853.58967409 17707.17934818   0.62183752   0.83920954  -0.21339267  -0.00397935   0.00000000   0.00000000   0.00000000   0.00000000    15.87
    187.2500 8853.58967409 8853.58967409 17707.17934818   0.62183752   0.83882359  -0.21339267  -0.00359340   0.00000000   0.00000000   0.00000000   0.00000000    15.88
    187.5000 8853.58967409 8853.58967409 17707.17934818   0.62183752   0.83853491  -0.21339267  -0.00330472   0.00000000   0.00000000   0.00000000   0.00000000    15.87
    187.7500 8853.58967409 8853.58967409 17707.17934818   0.62183752   0.83832983  -0.21339267  -0.00309964   0.00000000   0.00000000   0.00000000   0.00000000    15.85
    188.0000 8853.58967409 8853.58967409 17707.17934818   0.62183752   0.83819953  -0.21339267  -0.00296935   0.00000000   0.00000000   0.00000000   0.00000000    15.85
    188.2500 8853.58967409 8853.58967409 17707.17934817   0.62183752   0.83813984  -0.21339267  -0.00290965   0.00000000   0.00000000   0.00000000   0.00000000    15.85
    188.5000 8853.58967409 8853.58967409 17707.17934817   0.62183752   0.83814811  -0.21339267  -0.00291792   0.00000000   0.00000000   0.00000000   0.00000000    15.85
    188.7500 8853.58967409 8853.58967409 17707.17934817   0.62183752   0.83822380  -0.21339267  -0.00299361   0.00000000   0.00000000   0.00000000   0.00000000    15.87
    189.0000 8853.58967409 8853.58967409 17707.17934817   0.62183752   0.83836842  -0.21339267  -0.00313823   0.00000000   0.00000000   0.00000000   0.00000000    15.87
    189.2500 8853.58967409 8853.58967409 17707.17934817   0.62183752   0.83858834  -0.21339267  -0.00335815   0.00000000   0.00000000   0.00000000   0.00000000    15.87
    189.5000 8853.58967409 8853.58967409 17707.17934817   0.62183752   0.83889378  -0.21339267  -0.00366359   0.00000000   0.00000000   0.00000000   0.00000000    15.87
    189.7500 8853.58967409 8853.58967409 17707.17934817   0.62183752   0.83929677  -0.21339267  -0.00406658   0.00000000   0.00000000   0.00000000   0.00000000    15.88
    190.0000 8853.58967409 8853.58967409 17707.17934817   0.62183753   0.83981401  -0.21339267  -0.00458381   0.00000000   0.00000000   0.00000000   0.00000000    15.86
    190.2500 8853.58967409 8853.58967409 17707.17934817   0.62183753   0.84046898  -0.21339267  -0.00523878   0.00000000   0.00000000   0.00000000   0.00000000    15.85
    190.5000 8853.58967409 8853.58967409 17707.17934817   0.62183754   0.84128892  -0.21339267  -0.00605872   0.00000000   0.00000000   0.00000000   0.00000000    15.85
    190.7500 8853.58967409 8853.58967409 17707.17934817   0.62183754   0.84230972  -0.21339267  -0.00707951   0.00000000   0.00000000   0.00000000   0.00000000    15.85
    191.0000 8853.58967409 8853.58967409 17707.17934817   0.62183756   0.84357379  -0.21339267  -0.00834356   0.00000000   0.00000000   0.00000000   0.00000000    15.85
    191.2500 8853.58967409 8853.58967409 17707.17934817   0.62183757   0.84513455  -0.21339267  -0.00990432   0.00000000   0.00000000   0.00000000   0.00000000    15.85
    191.5000 8853.58967409 8853.58967409 17707.17934817   0.62183760   0.84705839  -0.21339267  -0.01182812   0.00000000   0.00000000   0.00000000   0.00000000    15.85
    191.7500 8853.58967409 8853.58967409 17707.17934817   0.62183763   0.84942542  -0.21339267  -0.01419512   0.00000000   0.00000000   0.00000000   0.00000000    15.85
    192.0000 8853.58967409 8853.58967409 17707.17934817   0.62183768   0.85233263  -0.21339267  -0.01710227   0.00000000   0.00000000   0.00000000   0.00000000    15.87
    192.2500 8853.58967409 8853.58967409 17707.17934817   0.62183776   0.85589708  -0.21339267  -0.02066665   0.00000000   0.00000000   0.00000000   0.00000000    15.87
    192.5000 8853.58967409 8853.58967409 17707.17934817   0.62183788   0.86025991  -0.21339267  -0.02502937   0.00000000   0.00000000   0.00000000   0.00000000    15.86
    192.7500 8853.58967409 8853.58967409 17707.17934817   0.62183805   0.86559525  -0.21339267  -0.03036453   0.00000000   0.00000000   0.00000000   0.00000000    15.88
    193.0000 8853.58967409 8853.58967409 17707.17934817   0.62183830   0.87211615  -0.21339267  -0.03688518   0.00000000   0.00000000   0.00000000   0.00000000    15.88
    193.2500 8853.58967409 8853.58967409 17707.17934817   0.62183868   0.88007440  -0.21339267  -0.04484305   0.00000000   0.00000000   0.00000000   0.00000000    15.86
    193.5000 8853.58967409 8853.58967409 17707.17934817   0.62183924   0.88976383  -0.21339267  -0.05453193   0.00000000   0.00000000   0.00000000   0.00000000    15.87
    193.7500 8853.58967409 8853.58967409 17707.17934817   0.62184006   0.90153607  -0.21339267  -0.06630335   0.00000000   0.00000000   0.00000000   0.00000000    15.87
    194.0000 8853.58967409 8853.58967409 17707.17934817   0.62184127   0.91579617  -0.21339267  -0.08056223   0.00000000   0.00000000   0.00000000   0.00000000    15.87
    194.2500 8853.58967409 8853.58967409 17707.17934817   0.62184305   0.93300908  -0.21339267  -0.09777336   0.00000000   0.00000000   0.00000000   0.00000000    15.88
    194.5000 8853.58967409 8853.58967409 17707.17934817   0.62184563   0.95369514  -0.21339267  -0.11845684   0.00000000   0.00000000   0.00000000   0.00000000    15.85
    194.7500 8853.58967409 8853.58967409 17707.17934817   0.62184938   0.97842249  -0.21339267  -0.14318045   0.00000000   0.00000000   0.00000000   0.00000000    15.85
    195.0000 8853.58967408 8853.58967408 17707.17934817   0.62185474   1.00778341  -0.21339267  -0.17253601   0.00000000   0.00000000   0.00000000   0.00000000    15.85
    195.2500 8853.58967408 8853.58967408 17707.17934817   0.62186232   1.04236163  -0.21339267  -0.20710664   0.00000000   0.00000000   0.00000000   0.00000000    15.85
    195.5000 8853.58967408 8853.58967408 17707.17934817   0.62187292   1.08267976  -0.21339267  -0.24741418   0.00000000   0.00000000   0.00000000   0.00000000    15.85
    195.7500 8853.58967408 8853.58967408 17707.17934817   0.62188744   1.12912176  -0.21339267  -0.29384165   0.00000000   0.00000000   0.00000000   0.00000000    15.85
    196.0000 8853.58967408 8853.58967408 17707.17934817   0.62190695   1.18182873  -0.21339267  -0.34652911   0.00000000   0.00000000   0.00000000   0.00000000    15.85
    196.2500 8853.58967408 8853.58967408 17707.17934817   0.62193246   1.24057616  -0.21339267  -0.40525104   0.00000000   0.00000000   0.00000000   0.00000000    15.99
    196.5000 8853.58967409 8853.58967409 17707.17934817   0.62196481   1.30462955  -0.21339267  -0.46927208   0.00000000   0.00000000   0.00000000   0.00000000    15.86
    196.7500 8853.58967409 8853.58967409 17707.17934818   0.62200431   1.37260826  -0.21339267  -0.53721128   0.00000000   0.00000000   0.00000000   0.00000000    15.87
    197.0000 8853.58967409 8853.58967409 17707.17934818   0.62205039   1.44238755  -0.21339267  -0.60694450   0.00000000   0.00000000   0.00000000   0.00000000    15.88
    197.2500 8853.58967410 8853.58967410 17707.17934819   0.62210123   1.51108444  -0.21339267  -0.67559056   0.00000001   0.00000000   0.00000000   0.00000000    15.87
    197.5000 8853.58967411 8853.58967411 17707.17934821   0.62215354   1.57516972  -0.21339267  -0.73962351   0.00000001   0.00000000   0.00000000   0.00000000    15.85
    197.7500 8853.58967412 8853.58967412 17707.17934823   0.62220272   1.63073763  -0.21339267  -0.79514224   0.00000001   0.00000000   0.00000000   0.00000000    15.85
    198.0000 8853.58967413 8853.58967413 17707.17934826   0.62224340   1.67393056  -0.21339267  -0.83829450   0.00000001   0.00000000   0.00000000   0.00000000    15.85
    198.2500 8853.58967414 8853.58967414 17707.17934829   0.62227043   1.70144567  -0.21339267  -0.86578258   0.00000001   0.00000000   0.00000000   0.00000000    15.88
    198.5000 8853.58967416 8853.58967416 17707.17934832   0.62228007   1.71105396  -0.21339267  -0.87538123   0.00000001   0.00000000   0.00000000   0.00000000    15.85
    198.7500 8853.58967418 8853.58967418 17707.17934836   0.62227093   1.70194817  -0.21339267  -0.86628458   0.00000001   0.00000000   0.00000000   0.00000000    15.85
    199.0000 8853.58967419 8853.58967419 17707.17934839   0.62224436   1.67491780  -0.21339267  -0.83928078   0.00000001   0.00000000   0.00000000   0.00000000    15.85
    199.2500 8853.58967421 8853.58967421 17707.17934842   0.62220406   1.63219083  -0.21339267  -0.79659411   0.00000001   0.00000000   0.00000000   0.00000000    15.85
    199.5000 8853.58967422 8853.58967422 17707.17934844   0.62215514   1.57703673  -0.21339267  -0.74148893   0.00000001   0.00000000   0.00000000   0.00000000    15.85
    199.7500 8853.58967423 8853.58967423 17707.17934846   0.62210295   1.51329124  -0.21339267  -0.67779562   0.00000001   0.00000000   0.00000000   0.00000000    15.88
    200.0000 8853.58967423 8853.58967423 17707.17934847   0.62205212   1.44485783  -0.21339267  -0.60941303   0.00000000   0.00000000   0.00000000   0.00000000    15.87
    200.2500 8853.58967424 8853.58967424 17707.17934848   0.62200597   1.37527497  -0.21339267  -0.53987633   0.00000000   0.00000000   0.00000000   0.00000000    15.88
    200.5000 8853.58967424 8853.58967424 17707.17934848   0.62196633   1.30743032  -0.21339267  -0.47207132   0.00000000   0.00000000   0.00000000   0.00000000    15.86
    200.7500 8853.58967424 8853.58967424 17707.17934848   0.62193381   1.24344887  -0.21339267  -0.40812238   0.00000000   0.00000000   0.00000000   0.00000000    15.87
    201.0000 8853.58967424 8853.58967424 17707.17934847   0.62190811   1.18471674  -0.21339267  -0.34941596   0.00000000   0.00000000   0.00000000   0.00000000    15.86
    201.2500 8853.58967423 8853.58967423 17707.17934846   0.62188842   1.13197297  -0.21339267  -0.29669188   0.00000000   0.00000000   0.00000000   0.00000000    15.86
    201.5000 8853.58967423 8853.58967423 17707.17934846   0.62187372   1.08545673  -0.21339267  -0.25019035   0.00000000   0.00000000   0.00000000   0.00000000    15.89
    201.7500 8853.58967423 8853.58967423 17707.17934845   0.62186297   1.04502889  -0.21339267  -0.20977325   0.00000001   0.00000000   0.00000000   0.00000000    15.87
    202.0000 8853.58967422 8853.58967422 17707.17934844   0.62185525   1.01032477  -0.21339267  -0.17507686   0.00000001   0.00000000   0.00000000   0.00000000    15.87
    202.2500 8853.58967422 8853.58967422 17707.17934844   0.62184978   0.98082352  -0.21339267  -0.14558109   0.00000002   0.00000000   0.00000000   0.00000000    15.87
    202.5000 8853.58967421 8853.58967421 17707.17934843   0.62184595   0.95594756  -0.21339267  -0.12070896   0.00000002   0.00000000   0.00000000   0.00000000    15.87
    202.7500 8853.58967421 8853.58967421 17707.17934842   0.62184329   0.93511443  -0.21339267  -0.09987850   0.00000003   0.00000000   0.00000000   0.00000000    15.88
    203.0000 8853.58967421 8853.58967421 17707.17934842   0.62184146   0.91776089  -0.21339267  -0.08252680   0.00000003   0.00000000   0.00000000   0.00000000    15.86
    203.2500 8853.58967421 8853.58967421 17707.17934841   0.62184021   0.90336243  -0.21339267  -0.06812960   0.00000004   0.00000000   0.00000000   0.00000000    15.87
    203.5000 8853.58967421 8853.58967421 17707.17934841   0.62183935   0.89146058  -0.21339267  -0.05622860   0.00000004   0.00000000   0.00000000   0.00000000    15.85
    203.7500 8853.58967421 8853.58967421 17707.17934841   0.62183877   0.88164993  -0.21339267  -0.04641854   0.00000005   0.00000000   0.00000000   0.00000000    15.85
    204.0000 8853.58967421 8853.58967421 17707.17934842   0.62183838   0.87358205  -0.21339267  -0.03835105   0.00000005   0.00000000   0.00000000   0.00000000    15.85
    204.2500 8853.58967421 8853.58967421 17707.17934842   0.62183811   0.86695458  -0.21339267  -0.03172386   0.00000005   0.00000000   0.00000000   0.00000000    15.85
    204.5000 8853.58967422 8853.58967422 17707.17934843   0.62183793   0.86151540  -0.21339267  -0.02628486   0.00000005   0.00000000   0.00000000   0.00000000    15.85
    204.7500 8853.58967422 8853.58967422 17707.17934845   0.62183781   0.85705630  -0.21339267  -0.02182588   0.00000005   0.00000000   0.00000000   0.00000000    15.85
    205.0000 8853.58967423 8853.58967423 17707.17934846   0.62183772   0.85340549  -0.21339267  -0.01817515   0.00000005   0.00000000   0.00000000   0.00000000    15.85
    205.2500 8853.58967424 8853.58967424 17707.17934848   0.62183767   0.85041919  -0.21339267  -0.01518891   0.00000005   0.00000000   0.00000000   0.00000000    15.86
    205.5000 8853.58967425 8853.58967425 17707.17934851   0.62183763   0.84797776  -0.21339267  -0.01274751   0.00000005   0.00000000   0.00000000   0.00000000    15.86
    205.7500 8853.58967427 8853.58967427 17707.17934854   0.62183761   0.84598447  -0.21339267  -0.01075424   0.00000005   0.00000000   0.00000000   0.00000000    15.88
    206.0000 8853.58967429 8853.58967429 17707.17934857   0.62183760   0.84435708  -0.21339267  -0.00912686   0.00000005   0.00000000   0.00000000   0.00000000    15.87
    206.2500 8853.58967430 8853.58967430 17707.17934861   0.62183759   0.84302962  -0.21339267  -0.00779940   0.00000004   0.00000000   0.00000000   0.00000000    15.87
    206.5000 8853.58967432 8853.58967432 17707.17934865   0.62183759   0.84194964  -0.21339267  -0.00671943   0.00000004   0.00000000   0.00000000   0.00000000    15.87
    206.7500 8853.58967435 8853.58967435 17707.17934869   0.62183759   0.84107509  -0.21339267  -0.00584487   0.00000004   0.00000000   0.00000000   0.00000000    15.86
    207.0000 8853.58967437 8853.58967437 17707.17934874   0.62183759   0.84037210  -0.21339268  -0.00514186   0.00000003   0.00000000   0.00000000   0.00000000    15.86
    207.2500 8853.58967440 8853.58967440 17707.17934879   0.62183760   0.83981264  -0.21339268  -0.00458239   0.00000003   0.00000000   0.00000000   0.00000000    15.87
    207.5000 8853.58967442 8853.58967442 17707.17934885   0.62183761   0.83937563  -0.21339268  -0.00414537   0.00000003   0.00000000   0.00000000   0.00000000    15.87
    207.7500 8853.58967445 8853.58967445 17707.17934891   0.62183763   0.83904302  -0.21339268  -0.00381274   0.00000002   0.00000000   0.00000000   0.00000000    15.85
    208.0000 8853.58967448 8853.58967448 17707.17934897   0.62183764   0.83880183  -0.21339268  -0.00357153   0.00000002   0.00000000   0.00000000   0.00000000    15.85
    208.2500 8853.58967451 8853.58967451 17707.17934903   0.62183767   0.83864286  -0.21339268  -0.00341254   0.00000002   0.00000000   0.00000000   0.00000000    15.85
    208.5000 8853.58967455 8853.58967455 17707.17934909   0.62183770   0.83856080  -0.21339268  -0.00333045   0.00000002   0.00000000   0.00000000   0.00000000    15.85
    208.7500 8853.58967458 8853.58967458 17707.17934916   0.62183773   0.83855174  -0.21339268  -0.00332136   0.00000002   0.00000000   0.00000000   0.00000000    15.85
    209.0000 8853.58967461 8853.58967461 17707.17934922   0.62183777   0.83861458  -0.21339268  -0.00338415   0.00000002   0.00000000   0.00000000   0.00000000    15.85
    209.2500 8853.58967464 8853.58967464 17707.17934929   0.62183782   0.83875274  -0.21339268  -0.00352227   0.00000003   0.00000000   0.00000000   0.00000000    15.85
    209.5000 8853.58967468 8853.58967468 17707.17934935   0.62183788   0.83897317  -0.21339268  -0.00374264   0.00000003   0.00000000   0.00000000   0.00000000    15.85
    209.7500 8853.58967471 8853.58967471 17707.17934942   0.62183795   0.83928590  -0.21339268  -0.00405531   0.00000003   0.00000000   0.00000000   0.00000000    15.85
    210.0000 8853.58967474 8853.58967474 17707.17934948   0.62183804   0.83970432  -0.21339268  -0.00447365   0.00000004   0.00000000   0.00000000   0.00000000    15.85
    210.2500 8853.58967477 8853.58967477 17707.17934954   0.62183814   0.84024731  -0.21339268  -0.00501654   0.00000005   0.00000000   0.00000000   0.00000000    15.86
    210.5000 8853.58967480 8853.58967480 17707.17934960   0.62183826   0.84093972  -0.21339268  -0.00570883   0.00000006   0.00000000   0.00000000   0.00000000    15.85
    210.7500 8853.58967484 8853.58967484 17707.17934967   0.62183842   0.84181165  -0.21339268  -0.00658063   0.00000007   0.00000000   0.00000000   0.00000000    15.85
    211.0000 8853.58967487 8853.58967487 17707.17934974   0.62183860   0.84290055  -0.21339268  -0.00766936   0.00000008   0.00000000   0.00000000   0.00000000    15.85
    211.2500 8853.58967491 8853.58967491 17707.17934983   0.62183882   0.84425335  -0.21339268  -0.00902195   0.00000009   0.00000000   0.00000000   0.00000000    15.85
    211.5000 8853.58967497 8853.58967497 17707.17934994   0.62183909   0.84592834  -0.21339268  -0.01069669   0.00000011   0.00000000   0.00000000   0.00000000    15.85
    211.7500 8853.58967504 8853.58967504 17707.17935008   0.62183942   0.84799693  -0.21339268  -0.01276496   0.00000013   0.00000000   0.00000000   0.00000000    15.86
    212.0000 8853.58967514 8853.58967514 17707.17935029   0.62183982   0.85054428  -0.21339268  -0.01531193   0.00000015   0.00000000   0.00000000   0.00000000    15.85
    212.2500 8853.58967530 8853.58967530 17707.17935059   0.62184032   0.85368064  -0.21339268  -0.01844782   0.00000018   0.00000000   0.00000000   0.00000000    15.85
    212.5000 8853.58967553 8853.58967553 17707.17935105   0.62184093   0.85752939  -0.21339268  -0.02229600   0.00000021   0.00000000   0.00000000   0.00000000    15.85
    212.7500 8853.58967587 8853.58967587 17707.17935174   0.62184168   0.86224045  -0.21339268  -0.02700633   0.00000025   0.00000000   0.00000000   0.00000000    15.85
    213.0000 8853.58967639 8853.58967639 17707.17935277   0.62184262   0.86800425  -0.21339268  -0.03276924   0.00000030   0.00000000   0.00000000   0.00000000    15.85
    213.2500 8853.58967716 8853.58967716 17707.17935432   0.62184380   0.87504227  -0.21339269  -0.03980613   0.00000036   0.00000000   0.00000000   0.00000000    15.85
    213.5000 8853.58967830 8853.58967830 17707.17935660   0.62184529   0.88361966  -0.21339269  -0.04838210   0.00000043   0.00000000   0.00000000   0.00000000    15.85
    213.7500 8853.58967997 8853.58967997 17707.17935995   0.62184717   0.89404478  -0.21339270  -0.05880542   0.00000051   0.00000000   0.00000000   0.00000000    15.86
    214.0000 8853.58968239 8853.58968239 17707.17936478   0.62184958   0.90667299  -0.21339271  -0.07143131   0.00000062   0.00000000   0.00000000   0.00000000    15.86
    214.2500 8853.58968582 8853.58968582 17707.17937164   0.62185266   0.92191185  -0.21339273  -0.08666722   0.00000075   0.00000000   0.00000000   0.00000000    15.87
    214.5000 8853.58969062 8853.58969062 17707.17938124   0.62185662   0.94022633  -0.21339274  -0.10497788   0.00000092   0.00000000   0.00000000   0.00000000    15.86
    214.7500 8853.58969719 8853.58969719 17707.17939439   0.62186175   0.96211409  -0.21339277  -0.12686069   0.00000112   0.00000000   0.00000000   0.00000000    15.85
    215.0000 8853.58970601 8853.58970601 17707.17941201   0.62186839   0.98810956  -0.21339280  -0.15284975   0.00000138   0.00000000   0.00000000   0.00000000    15.85
    215.2500 8853.58971751 8853.58971751 17707.17943502   0.62187698   1.01875566  -0.21339284  -0.18348754   0.00000170   0.00000000   0.00000000   0.00000000    15.85
    215.5000 8853.58973207 8853.58973207 17707.17946413   0.62188809   1.05457691  -0.21339289  -0.21929801   0.00000208   0.00000000   0.00000000   0.00000000    15.85
    215.7500 8853.58974979 8853.58974979 17707.17949957   0.62190239   1.09602009  -0.21339295  -0.26072730   0.00000255   0.00000000   0.00000000   0.00000000    15.85
    216.0000 8853.58977033 8853.58977033 17707.17954067   0.62192065   1.14337447  -0.21339303  -0.30806390   0.00000311   0.00000000   0.00000000   0.00000000    15.85
    216.2500 8853.58979266 8853.58979266 17707.17958531   0.62194370   1.19668474  -0.21339313  -0.36135167   0.00000377   0.00000000   0.00000000   0.00000000    15.85
    216.5000 8853.58981470 8853.58981470 17707.17962939   0.62197235   1.25563134  -0.21339326  -0.42027026   0.00000453   0.00000000   0.00000000   0.00000000    15.87
    216.7500 8853.58983314 8853.58983314 17707.17966628   0.62200716   1.31940379  -0.21339343  -0.48400860   0.00000540   0.00000000   0.00000000   0.00000000    15.85
    217.0000 8853.58984328 8853.58984328 17707.17968656   0.62204824   1.38657020  -0.21339364  -0.55113471   0.00000639   0.00000000   0.00000000   0.00000000    15.85
    217.2500 8853.58983906 8853.58983906 17707.17967812   0.62209488   1.45500086  -0.21339390  -0.61951957   0.00000749   0.00000000   0.00000000   0.00000000    15.85
    217.5000 8853.58981343 8853.58981343 17707.17962686   0.62214524   1.52186412  -0.21339422  -0.68633339   0.00000872   0.00000000   0.00000000   0.00000000    15.86
    217.7500 8853.58975901 8853.58975901 17707.17951802   0.62219613   1.58372127  -0.21339461  -0.74814063   0.00001010   0.00000000   0.00000000   0.00000000    15.87
    218.0000 8853.58966910 8853.58966910 17707.17933820   0.62224316   1.63681312  -0.21339509  -0.80118653   0.00001167   0.00000000   0.00000000   0.00000000    15.86
    218.2500 8853.58953882 8853.58953882 17707.17907765   0.62228120   1.67742774  -0.21339568  -0.84176433   0.00001347   0.00000000   0.00000000   0.00000000    15.85
    218.5000 8853.58936637 8853.58936637 17707.17873275   0.62230535   1.70243401  -0.21339639  -0.86674782   0.00001555   0.00000000   0.00000000   0.00000000    15.85
    218.7500 8853.58915386 8853.58915386 17707.17830772   0.62231203   1.70970875  -0.21339725  -0.87401745   0.00001798   0.00000000   0.00000000   0.00000000    15.85
    219.0000 8853.58890776 8853.58890776 17707.17781553   0.62229996   1.69854712  -0.21339828  -0.86286965   0.00002078   0.00000000   0.00000000   0.00000000    15.85
    219.2500 8853.58863858 8853.58863858 17707.17727717   0.62227061   1.66981384  -0.21339952  -0.83416767   0.00002395   0.00000000   0.00000000   0.00000000    15.86
    219.5000 8853.58835984 8853.58835984 17707.17671967   0.62222777   1.62579958  -0.21340098  -0.79019828   0.00002746   0.00000000   0.00000000   0.00000000    15.85
    219.7500 8853.58808649 8853.58808649 17707.17617299   0.62217666   1.56982721  -0.21340271  -0.73427903   0.00003120   0.00000000   0.00000000   0.00000000    15.85
    220.0000 8853.58783330 8853.58783330 17707.17566659   0.62212270   1.50575031  -0.21340473  -0.67025791   0.00003503   0.00000000   0.00000000   0.00000000    15.85
    220.2500 8853.58761315 8853.58761315 17707.17522630   0.62207059   1.43747854  -0.21340705  -0.60203968   0.00003878   0.00000000   0.00000000   0.00000000    15.85
    220.5000 8853.58743592 8853.58743592 17707.17487183   0.62202364   1.36853329  -0.21340968  -0.53314223   0.00004226   0.00000000   0.00000000   0.00000000    15.85
    220.7500 8853.58730778 8853.58730778 17707.17461556   0.62198368   1.30174157  -0.21341262  -0.46639057   0.00004529   0.00000000   0.00000000   0.00000000    15.85
    221.0000 8853.58723112 8853.58723112 17707.17446224   0.62195130   1.23924691  -0.21341582  -0.40392752   0.00004773   0.00000000   0.00000000   0.00000000    15.85
    221.2500 8853.58720467 8853.58720467 17707.17440934   0.62192618   1.18238876  -0.21341926  -0.34709279   0.00004948   0.00000000   0.00000000   0.00000000    15.88
    221.5000 8853.58722417 8853.58722417 17707.17444834   0.62190748   1.13184201  -0.21342287  -0.29656216   0.00005051   0.00000000   0.00000000   0.00000000    15.87
    221.7500 8853.58728299 8853.58728299 17707.17456598   0.62189417   1.08779722  -0.21342659  -0.25252729   0.00005083   0.00000000   0.00000000   0.00000000    15.87
    222.0000 8853.58737278 8853.58737278 17707.17474555   0.62188522   1.05010091  -0.21343033  -0.21483588   0.00005052   0.00000000   0.00000000   0.00000000    15.87
    222.2500 8853.58748404 8853.58748404 17707.17496809   0.62187974   1.01836377  -0.21343402  -0.18309968   0.00004967   0.00000000   0.00000000   0.00000000    15.87
    222.5000 8853.58760674 8853.58760674 17707.17521348   0.62187699   0.99205204  -0.21343758  -0.15678586   0.00004839   0.00000000   0.00000000   0.00000000    15.88
    222.7500 8853.58773073 8853.58773073 17707.17546145   0.62187639   0.97057314  -0.21344092  -0.13530262   0.00004679   0.00000000   0.00000000   0.00000000    15.87
    223.0000 8853.58784625 8853.58784625 17707.17569250   0.62187750   0.95332901  -0.21344399  -0.11805252   0.00004499   0.00000000   0.00000000   0.00000000    15.85
    223.2500 8853.58794451 8853.58794451 17707.17588902   0.62187999   0.93974044  -0.21344671  -0.10445682   0.00004309   0.00000000   0.00000000   0.00000000    15.85
    223.5000 8853.58801821 8853.58801821 17707.17603643   0.62188361   0.92926034  -0.21344906  -0.09396883   0.00004115   0.00000000   0.00000000   0.00000000    15.85
    223.7500 8853.58806228 8853.58806228 17707.17612456   0.62188813   0.92138696  -0.21345100  -0.08608710   0.00003927   0.00000000   0.00000000   0.00000000    15.85
    224.0000 8853.58807438 8853.58807438 17707.17614875   0.62189336   0.91567198  -0.21345252  -0.08036359   0.00003750   0.00000000   0.00000000   0.00000000    15.88
    224.2500 8853.58805551 8853.58805551 17707.17611102   0.62189912   0.91170844  -0.21345362  -0.07639162   0.00003591   0.00000000   0.00000000   0.00000000    15.85
    224.5000 8853.58801025 8853.58801025 17707.17602051   0.62190519   0.90912818  -0.21345432  -0.07380325   0.00003458   0.00000000   0.00000000   0.00000000    15.85
    224.7500 8853.58794672 8853.58794672 17707.17589344   0.62191137   0.90760385  -0.21345465  -0.07227139   0.00003356   0.00000000   0.00000000   0.00000000    15.85
    225.0000 8853.58787604 8853.58787604 17707.17575207   0.62191743   0.90684620  -0.21345466  -0.07150701   0.00003290   0.00000000   0.00000000   0.00000000    15.85
    225.2500 8853.58781142 8853.58781142 17707.17562283   0.62192317   0.90659939  -0.21345440  -0.07125446   0.00003264   0.00000000   0.00000000   0.00000000    15.88
    225.5000 8853.58776687 8853.58776687 17707.17553374   0.62192839   0.90664978  -0.21345394  -0.07130022   0.00003278   0.00000000   0.00000000   0.00000000    15.85
    225.7500 8853.58775568 8853.58775568 17707.17551136   0.62193292   0.90682849  -0.21345335  -0.07147549   0.00003327   0.00000000   0.00000000   0.00000000    15.87
    226.0000 8853.58778901 8853.58778901 17707.17557802   0.62193667   0.90700272  -0.21345269  -0.07164741   0.00003405   0.00000000   0.00000000   0.00000000    15.88
    226.2500 8853.58787485 8853.58787485 17707.17574970   0.62193960   0.90708506  -0.21345202  -0.07172845   0.00003501   0.00000000   0.00000000   0.00000000    15.87
    226.5000 8853.58801742 8853.58801742 17707.17603484   0.62194173   0.90702852  -0.21345140  -0.07167142   0.00003603   0.00000000   0.00000000   0.00000000    15.87
    226.7500 8853.58821714 8853.58821714 17707.17643428   0.62194314   0.90682388  -0.21345086  -0.07146684   0.00003696   0.00000000   0.00000000   0.00000000    15.87
    227.0000 8853.58847088 8853.58847088 17707.17694175   0.62194399   0.90648838  -0.21345041  -0.07113168   0.00003770   0.00000000   0.00000000   0.00000000    15.85
    227.2500 8853.58877238 8853.58877238 17707.17754475   0.62194442   0.90605695  -0.21345006  -0.07070061   0.00003814   0.00000000   0.00000000   0.00000000    15.85
    227.5000 8853.58911275 8853.58911275 17707.17822551   0.62194462   0.90557567  -0.21344979  -0.07021949   0.00003822   0.00000000   0.00000000   0.00000000    15.85
    227.7500 8853.58948087 8853.58948087 17707.17896175   0.62194473   0.90509013  -0.21344957  -0.06973377   0.00003794   0.00000000   0.00000000   0.00000000    15.85
    228.0000 8853.58986388 8853.58986388 17707.17972776   0.62194490   0.90464041  -0.21344935  -0.06928349   0.00003732   0.00000000   0.00000000   0.00000000    15.85
    228.2500 8853.59024786 8853.59024786 17707.18049573   0.62194522   0.90425782  -0.21344908  -0.06889997   0.00003645   0.00000000   0.00000000   0.00000000    15.85
    228.5000 8853.59061858 8853.59061858 17707.18123716   0.62194578   0.90396324  -0.21344870  -0.06860422   0.00003546   0.00000000   0.00000000   0.00000000    15.85
    228.7500 8853.59096229 8853.59096229 17707.18192457   0.62194662   0.90376838  -0.21344815  -0.06840813   0.00003451   0.00000000   0.00000000   0.00000000    15.86
    229.0000 8853.59126652 8853.59126652 17707.18253303   0.62194777   0.90367918  -0.21344738  -0.06831782   0.00003378   0.00000000   0.00000000   0.00000000    15.88
    229.2500 8853.59152068 8853.59152068 17707.18304135   0.62194925   0.90369946  -0.21344634  -0.06833734   0.00003346   0.00000000   0.00000000   0.00000000    15.86
    229.5000 8853.59171646 8853.59171646 17707.18343292   0.62195107   0.90383506  -0.21344501  -0.06847273   0.00003375   0.00000000   0.00000000   0.00000000    15.87
    229.7500 8853.59184815 8853.59184815 17707.18369631   0.62195326   0.90409655  -0.21344337  -0.06873474   0.00003483   0.00000000   0.00000000   0.00000000    15.87
    230.0000 8853.59191289 8853.59191289 17707.18382579   0.62195584   0.90450265  -0.21344142  -0.06914224   0.00003685   0.00000000   0.00000000   0.00000000    15.85
    230.2500 8853.59191098 8853.59191098 17707.18382196   0.62195884   0.90507923  -0.21343917  -0.06972118   0.00003997   0.00000000   0.00000000   0.00000000    15.85
    230.5000 8853.59184631 8853.59184631 17707.18369263   0.62196230   0.90585976  -0.21343666  -0.07050509   0.00004429   0.00000000   0.00000000   0.00000000    15.85
    230.7500 8853.59172686 8853.59172686 17707.18345373   0.62196624   0.90688405  -0.21343394  -0.07153378   0.00004991   0.00000000   0.00000000   0.00000000    15.85
    231.0000 8853.59156507 8853.59156507 17707.18313015   0.62197066   0.90819485  -0.21343108  -0.07284996   0.00005685   0.00000000   0.00000000   0.00000000    15.87
    231.2500 8853.59137792 8853.59137792 17707.18275583   0.62197558   0.90983443  -0.21342816  -0.07449577   0.00006508   0.00000000   0.00000000   0.00000000    15.85
    231.5000 8853.59118647 8853.59118647 17707.18237295   0.62198096   0.91184544  -0.21342527  -0.07651369   0.00007447   0.00000000   0.00000000   0.00000000    15.85
    231.7500 8853.59101475 8853.59101475 17707.18202949   0.62198674   0.91426946  -0.21342252  -0.07894502   0.00008482   0.00000000   0.00000000   0.00000000    15.85
    232.0000 8853.59088751 8853.59088751 17707.18177502   0.62199286   0.91714644  -0.21342002  -0.08182936   0.00009580   0.00000000   0.00000000   0.00000000    15.85
    232.2500 8853.59082730 8853.59082730 17707.18165460   0.62199921   0.92051717  -0.21341788  -0.08520710   0.00010702   0.00000000   0.00000000   0.00000000    15.85
    232.5000 8853.59085074 8853.59085074 17707.18170148   0.62200569   0.92442471  -0.21341618  -0.08912084   0.00011800   0.00000000   0.00000000   0.00000000    15.85
    232.7500 8853.59096480 8853.59096480 17707.18192961   0.62201216   0.92891414  -0.21341499  -0.09361524   0.00012825   0.00000000   0.00000000   0.00000000    15.85
    233.0000 8853.59116379 8853.59116379 17707.18232757   0.62201850   0.93405342  -0.21341433  -0.09875785   0.00013726   0.00000000   0.00000000   0.00000000    15.86
    233.2500 8853.59142821 8853.59142821 17707.18285642   0.62202459   0.93992461  -0.21341419  -0.10463044   0.00014460   0.00000000   0.00000000   0.00000000    15.86
    233.5000 8853.59172570 8853.59172570 17707.18345140   0.62203030   0.94662969  -0.21341453  -0.11133481   0.00014995   0.00000000   0.00000000   0.00000000    15.88
    233.7500 8853.59201495 8853.59201495 17707.18402991   0.62203555   0.95431356  -0.21341528  -0.11901587   0.00015314   0.00000000   0.00000000   0.00000000    15.85
    234.0000 8853.59225194 8853.59225194 17707.18450389   0.62204030   0.96317085  -0.21341635  -0.12786834   0.00015414   0.00000000   0.00000000   0.00000000    15.85
    234.2500 8853.59239695 8853.59239695 17707.18479390   0.62204454   0.97345826  -0.21341765  -0.13814912   0.00015305   0.00000000   0.00000000   0.00000000    15.85
    234.5000 8853.59242108 8853.59242108 17707.18484217   0.62204833   0.98549964  -0.21341915  -0.15018226   0.00015010   0.00000000   0.00000000   0.00000000    15.85
    234.7500 8853.59231035 8853.59231035 17707.18462069   0.62205182   0.99967362  -0.21342081  -0.16434656   0.00014558   0.00000000   0.00000000   0.00000000    15.87
    235.0000 8853.59206674 8853.59206674 17707.18413348   0.62205526   1.01642779  -0.21342266  -0.18108969   0.00013982   0.00000000   0.00000000   0.00000000    15.87
    235.2500 8853.59170630 8853.59170630 17707.18341260   0.62205897   1.03626629  -0.21342475  -0.20091574   0.00013317   0.00000000   0.00000000   0.00000000    15.85
    235.5000 8853.59125499 8853.59125499 17707.18250999   0.62206344   1.05972929  -0.21342717  -0.22436468   0.00012600   0.00000000   0.00000000   0.00000000    15.85
    235.7500 8853.59074397 8853.59074397 17707.18148794   0.62206926   1.08736020  -0.21343000  -0.25197960   0.00011866   0.00000000   0.00000000   0.00000000    15.85
    236.0000 8853.59020525 8853.59020525 17707.18041050   0.62207720   1.11965924  -0.21343329  -0.28426027   0.00011152   0.00000000   0.00000000   0.00000000    15.87
    236.2500 8853.58966860 8853.58966860 17707.17933720   0.62208814   1.15701027  -0.21343710  -0.32158997   0.00010495   0.00000000   0.00000000   0.00000000    15.87
    236.5000 8853.58915973 8853.58915973 17707.17831946   0.62210310   1.19960242  -0.21344141  -0.36415717   0.00009926   0.00000000   0.00000000   0.00000000    15.87
    236.7500 8853.58869925 8853.58869925 17707.17739849   0.62212305   1.24731477  -0.21344621  -0.41184022   0.00009472   0.00000000   0.00000000   0.00000000    15.85
    237.0000 8853.58830249 8853.58830249 17707.17660499   0.62214886   1.29961454  -0.21345144  -0.46410576   0.00009153   0.00000000   0.00000000   0.00000000    15.85
    237.2500 8853.58797952 8853.58797952 17707.17595904   0.62218094   1.35539783  -0.21345704  -0.51984961   0.00008976   0.00000000   0.00000000   0.00000000    15.85
    237.5000 8853.58773555 8853.58773555 17707.17547111   0.62221898   1.41293799  -0.21346292  -0.57734552   0.00008943   0.00000000   0.00000000   0.00000000    15.85
    237.7500 8853.58757127 8853.58757127 17707.17514254   0.62226161   1.46988776  -0.21346902  -0.63424761   0.00009048   0.00000000   0.00000000   0.00000000    15.85
    238.0000 8853.58748320 8853.58748320 17707.17496640   0.62230623   1.52333675  -0.21347528  -0.68764805   0.00009281   0.00000000   0.00000000   0.00000000    15.85
    238.2500 8853.58746444 8853.58746444 17707.17492888   0.62234906   1.57004157  -0.21348168  -0.73430716   0.00009633   0.00000000   0.00000000   0.00000000    15.85
    238.5000 8853.58750545 8853.58750545 17707.17501090   0.62238563   1.60677875  -0.21348818  -0.77100590   0.00010096   0.00000000   0.00000000   0.00000000    15.86
    238.7500 8853.58759493 8853.58759493 17707.17518985   0.62241158   1.63078047  -0.21349480  -0.79498067   0.00010659   0.00000000   0.00000000   0.00000000    15.86
    239.0000 8853.58772041 8853.58772041 17707.17544082   0.62242368   1.64014691  -0.21350158  -0.80433477   0.00011312   0.00000000   0.00000000   0.00000000    15.87
    239.2500 8853.58786956 8853.58786956 17707.17573912   0.62242062   1.63415283  -0.21350856  -0.79834402   0.00012038   0.00000000   0.00000000   0.00000000    15.88
    239.5000 8853.58803314 8853.58803314 17707.17606628   0.62240341   1.61343638  -0.21351584  -0.77764525   0.00012812   0.00000000   0.00000000   0.00000000    15.86
    239.7500 8853.58820778 8853.58820778 17707.17641557   0.62237504   1.57982730  -0.21352351  -0.74406469   0.00013595   0.00000000   0.00000000   0.00000000    15.86
    240.0000 8853.58839728 8853.58839728 17707.17679457   0.62233965   1.53601445  -0.21353168  -0.70028646   0.00014335   0.00000000   0.00000000   0.00000000    15.88
    240.2500 8853.58861257 8853.58861257 17707.17722514   0.62230158   1.48515570  -0.21354044  -0.64946337   0.00014970   0.00000000   0.00000000   0.00000000    15.86
    240.5000 8853.58887278 8853.58887278 17707.17774556   0.62226455   1.43043975  -0.21354984  -0.59477969   0.00015433   0.00000000   0.00000000   0.00000000    15.87
    240.7500 8853.58920669 8853.58920669 17707.17841338   0.62223114   1.37472685  -0.21355987  -0.53909250   0.00015666   0.00000000   0.00000000   0.00000000    15.88
    241.0000 8853.58964749 8853.58964749 17707.17929499   0.62220279   1.32035961  -0.21357045  -0.48474266   0.00015629   0.00000000   0.00000000   0.00000000    15.87
    241.2500 8853.59021407 8853.59021407 17707.18042814   0.62217989   1.26904513  -0.21358135  -0.43343701   0.00015313   0.00000000   0.00000000   0.00000000    15.87
    241.5000 8853.59088744 8853.59088744 17707.18177488   0.62216214   1.22188000  -0.21359223  -0.38627324   0.00014761   0.00000000   0.00000000   0.00000000    15.87
    241.7500 8853.59160111 8853.59160111 17707.18320222   0.62214884   1.17944390  -0.21360257  -0.34383320   0.00014071   0.00000000   0.00000000   0.00000000    15.87
    242.0000 8853.59225419 8853.59225419 17707.18450838   0.62213918   1.14191452  -0.21361171  -0.30629767   0.00013403   0.00000000   0.00000000   0.00000000    15.88
    242.2500 8853.59273519 8853.59273519 17707.18547038   0.62213238   1.10918023  -0.21361895  -0.27355857   0.00012966   0.00000000   0.00000000   0.00000000    15.87
    242.5000 8853.59293863 8853.59293863 17707.18587726   0.62212779   1.08094618  -0.21362360  -0.24532468   0.00012990   0.00000000   0.00000000   0.00000000    15.87
    242.7500 8853.59277246 8853.59277246 17707.18554493   0.62212492   1.05681724  -0.21362509  -0.22120415   0.00013693   0.00000000   0.00000000   0.00000000    15.85
    243.0000 8853.59216895 8853.59216895 17707.18433790   0.62212338   1.03636223  -0.21362306  -0.20076819   0.00015240   0.00000000   0.00000000   0.00000000    15.85
    243.2500 8853.59110346 8853.59110346 17707.18220692   0.62212291   1.01915828  -0.21361739  -0.18359514   0.00017715   0.00000000   0.00000000   0.00000000    15.85
    243.5000 8853.58960891 8853.58960891 17707.17921783   0.62212329   1.00480831  -0.21360828  -0.16928768   0.00021095   0.00000000   0.00000000   0.00000000    15.85
    243.7500 8853.58777088 8853.58777088 17707.17554176   0.62212435   0.99295677  -0.21359627  -0.15748862   0.00025247   0.00000000   0.00000000   0.00000000    15.85
    244.0000 8853.58570450 8853.58570450 17707.17140900   0.62212592   0.98328912  -0.21358216  -0.14788053   0.00029949   0.00000000   0.00000000   0.00000000    15.85
    244.2500 8853.58352824 8853.58352824 17707.16705647   0.62212783   0.97552997  -0.21356693  -0.14018442   0.00034921   0.00000000   0.00000000   0.00000000    15.85
    244.5000 8853.58134899 8853.58134899 17707.16269799   0.62212995   0.96944608  -0.21355164  -0.13416317   0.00039867   0.00000000   0.00000000   0.00000000    15.86
    244.7500 8853.57925967 8853.57925967 17707.15851935   0.62213213   0.96483278  -0.21353733  -0.12960844   0.00044512   0.00000000   0.00000000   0.00000000    15.86
    245.0000 8853.57734282 8853.57734282 17707.15468565   0.62213426   0.96152421  -0.21352493  -0.12635125   0.00048623   0.00000000   0.00000000   0.00000000    15.87
    245.2500 8853.57567020 8853.57567020 17707.15134041   0.62213626   0.95933548  -0.21351525  -0.12420429   0.00052031   0.00000000   0.00000000   0.00000000    15.88
    245.5000 8853.57429860 8853.57429860 17707.14859720   0.62213805   0.95814963  -0.21350889  -0.12304896   0.00054627   0.00000000   0.00000000   0.00000000    15.86
    245.7500 8853.57326278 8853.57326278 17707.14652557   0.62213963   0.95788839  -0.21350628  -0.12280611   0.00056363   0.00000000   0.00000000   0.00000000    15.88
    246.0000 8853.57257826 8853.57257826 17707.14515652   0.62214102   0.95845731  -0.21350760  -0.12338105   0.00057236   0.00000000   0.00000000   0.00000000    15.87
    246.2500 8853.57224874 8853.57224874 17707.14449749   0.62214227   0.95975476  -0.21351284  -0.12467249   0.00057284   0.00000000   0.00000000   0.00000000    15.86
    246.5000 8853.57226900 8853.57226900 17707.14453801   0.62214345   0.96167837  -0.21352176  -0.12657889   0.00056572   0.00000000   0.00000000   0.00000000    15.85
    246.7500 8853.57261820 8853.57261820 17707.14523639   0.62214465   0.96412531  -0.21353393  -0.12899866   0.00055194   0.00000000   0.00000000   0.00000000    15.85
    247.0000 8853.57325235 8853.57325235 17707.14650471   0.62214597   0.96699163  -0.21354877  -0.13182954   0.00053266   0.00000000   0.00000000   0.00000000    15.85
    247.2500 8853.57410839 8853.57410839 17707.14821678   0.62214749   0.97016861  -0.21356555  -0.13496480   0.00050922   0.00000000   0.00000000   0.00000000    15.85
    247.5000 8853.57511686 8853.57511686 17707.15023371   0.62214924   0.97354194  -0.21358345  -0.13829227   0.00048303   0.00000000   0.00000000   0.00000000    15.85
    247.7500 8853.57621420 8853.57621420 17707.15242839   0.62215125   0.97699431  -0.21360169  -0.14169689   0.00045553   0.00000000   0.00000000   0.00000000    15.85
    248.0000 8853.57734147 8853.57734147 17707.15468295   0.62215349   0.98040653  -0.21361950  -0.14506164   0.00042809   0.00000000   0.00000000   0.00000000    15.85
    248.2500 8853.57843929 8853.57843929 17707.15687858   0.62215589   0.98366446  -0.21363620  -0.14827432   0.00040195   0.00000000   0.00000000   0.00000000    15.85
    248.5000 8853.57944671 8853.57944671 17707.15889341   0.62215835   0.98666542  -0.21365124  -0.15123395   0.00037812   0.00000000   0.00000000   0.00000000    15.85
    248.7500 8853.58031083 8853.58031083 17707.16062166   0.62216075   0.98932203  -0.21366423  -0.15385443   0.00035738   0.00000000   0.00000000   0.00000000    15.85
    249.0000 8853.58099507 8853.58099507 17707.16199013   0.62216296   0.99157073  -0.21367495  -0.15607304   0.00034023   0.00000000   0.00000000   0.00000000    15.85
    249.2500 8853.58148015 8853.58148015 17707.16296031   0.62216486   0.99337116  -0.21368332  -0.15784986   0.00032688   0.00000000   0.00000000   0.00000000    15.85
    249.5000 8853.58176030 8853.58176030 17707.16352061   0.62216634   0.99470923  -0.21368945  -0.15917075   0.00031732   0.00000000   0.00000000   0.00000000    15.85
    249.7500 8853.58184174 8853.58184174 17707.16368349   0.62216735   0.99560087  -0.21369355  -0.16005131   0.00031135   0.00000000   0.00000000   0.00000000    15.85
    250.0000 8853.58174434 8853.58174434 17707.16348868   0.62216787   0.99607933  -0.21369594  -0.16052416   0.00030864   0.00000000   0.00000000   0.00000000    15.85
    250.2500 8853.58150087 8853.58150087 17707.16300174   0.62216791   0.99619515  -0.21369700  -0.16063905   0.00030881   0.00000000   0.00000000   0.00000000    15.86
    250.5000 8853.58115290 8853.58115290 17707.16230581   0.62216754   0.99601960  -0.21369711  -0.16046637   0.00031142   0.00000000   0.00000000   0.00000000    15.86
    250.7500 8853.58074454 8853.58074454 17707.16148908   0.62216685   0.99563375  -0.21369664  -0.16008626   0.00031601   0.00000000   0.00000000   0.00000000    15.88
    251.0000 8853.58031742 8853.58031742 17707.16063484   0.62216597   0.99512615  -0.21369592  -0.15958638   0.00032212   0.00000000   0.00000000   0.00000000    15.87
    251.2500 8853.57990712 8853.57990712 17707.15981424   0.62216502   0.99459369  -0.21369519  -0.15906269   0.00032921   0.00000000   0.00000000   0.00000000    15.86
    251.5000 8853.57954161 8853.57954161 17707.15908321   0.62216413   0.99412857  -0.21369463  -0.15860654   0.00033674   0.00000000   0.00000000   0.00000000    15.85
    251.7500 8853.57924044 8853.57924044 17707.15848088   0.62216344   0.99382137  -0.21369436  -0.15830771   0.00034414   0.00000000   0.00000000   0.00000000    15.85
    252.0000 8853.57901440 8853.57901440 17707.15802879   0.62216306   0.99376698  -0.21369444  -0.15826032   0.00035084   0.00000000   0.00000000   0.00000000    15.85
    252.2500 8853.57886564 8853.57886564 17707.15773129   0.62216310   0.99406246  -0.21369487  -0.15856083   0.00035634   0.00000000   0.00000000   0.00000000    15.85
    252.5000 8853.57878925 8853.57878925 17707.15757851   0.62216364   0.99480580  -0.21369563  -0.15930679   0.00036025   0.00000000   0.00000000   0.00000000    15.85
    252.7500 8853.57877575 8853.57877575 17707.15755150   0.62216474   0.99609377  -0.21369668  -0.16059464   0.00036229   0.00000000   0.00000000   0.00000000    15.85
    253.0000 8853.57881318 8853.57881318 17707.15762636   0.62216645   0.99802937  -0.21369799  -0.16252727   0.00036234   0.00000000   0.00000000   0.00000000    15.85
    253.2500 8853.57888882 8853.57888882 17707.15777764   0.62216879   1.00072432  -0.21369953  -0.16521641   0.00036041   0.00000000   0.00000000   0.00000000    15.86
    253.5000 8853.57899058 8853.57899058 17707.15798116   0.62217176   1.00431407  -0.21370129  -0.16879765   0.00035663   0.00000000   0.00000000   0.00000000    15.87
    253.7500 8853.57910882 8853.57910882 17707.15821763   0.62217534   1.00895053  -0.21370329  -0.17342315   0.00035125   0.00000000   0.00000000   0.00000000    15.88
    254.0000 8853.57923923 8853.57923923 17707.15847846   0.62217951   1.01480214  -0.21370556  -0.17926168   0.00034460   0.00000000   0.00000000   0.00000000    15.86
    254.2500 8853.57938406 8853.57938406 17707.15876813   0.62218422   1.02206422  -0.21370816  -0.18650895   0.00033710   0.00000000   0.00000000   0.00000000    15.87
    254.5000 8853.57955062 8853.57955062 17707.15910123   0.62218946   1.03096752  -0.21371111  -0.19539619   0.00032924   0.00000000   0.00000000   0.00000000    15.87
    254.7500 8853.57974671 8853.57974671 17707.15949341   0.62219521   1.04177778  -0.21371444  -0.20618970   0.00032157   0.00000000   0.00000000   0.00000000    15.85
    255.0000 8853.57997687 8853.57997687 17707.15995374   0.62220151   1.05479549  -0.21371810  -0.21919053   0.00031466   0.00000000   0.00000000   0.00000000    15.85
    255.2500 8853.58024064 8853.58024064 17707.16048128   0.62220845   1.07035601  -0.21372199  -0.23473469   0.00030913   0.00000000   0.00000000   0.00000000    15.86
    255.5000 8853.58053179 8853.58053179 17707.16106358   0.62221619   1.08881688  -0.21372593  -0.25318030   0.00030554   0.00000000   0.00000000   0.00000000    15.85
    255.7500 8853.58083763 8853.58083763 17707.16167525   0.62222501   1.11055078  -0.21372965  -0.27490054   0.00030443   0.00000000   0.00000000   0.00000000    15.85
    256.0000 8853.58113864 8853.58113864 17707.16227728   0.62223527   1.13592100  -0.21373284  -0.30025912   0.00030623   0.00000000   0.00000000   0.00000000    15.86
    256.2500 8853.58141021 8853.58141021 17707.16282041   0.62224750   1.16523393  -0.21373512  -0.32956260   0.00031129   0.00000000   0.00000000   0.00000000    15.85
    256.5000 8853.58162517 8853.58162517 17707.16325034   0.62226230   1.19869799  -0.21373607  -0.36301944   0.00031982   0.00000000   0.00000000   0.00000000    15.85
    256.7500 8853.58175680 8853.58175680 17707.16351361   0.62228035   1.23633815  -0.21373530  -0.40065440   0.00033190   0.00000000   0.00000000   0.00000000    15.85
    257.0000 8853.58178283 8853.58178283 17707.16356566   0.62230230   1.27792923  -0.21373245  -0.44224196   0.00034749   0.00000000   0.00000000   0.00000000    15.85
    257.2500 8853.58168931 8853.58168931 17707.16337862   0.62232864   1.32290038  -0.21372727  -0.48721083   0.00036636   0.00000000   0.00000000   0.00000000    15.85
    257.5000 8853.58147449 8853.58147449 17707.16294899   0.62235951   1.37028150  -0.21371963  -0.53459046   0.00038810   0.00000000   0.00000000   0.00000000    15.85
    257.7500 8853.58115118 8853.58115118 17707.16230236   0.62239445   1.41860353  -0.21370959  -0.58291156   0.00041206   0.00000000   0.00000000   0.00000000    15.85
    258.0000 8853.58074797 8853.58074797 17707.16149593   0.62243218   1.46589617  -0.21369740  -0.63020391   0.00043731   0.00000000   0.00000000   0.00000000    15.85
    258.2500 8853.58030644 8853.58030644 17707.16061288   0.62247053   1.50979242  -0.21368350  -0.67410109   0.00046270   0.00000000   0.00000000   0.00000000    15.85
    258.5000 8853.57987671 8853.57987671 17707.15975343   0.62250650   1.54772439  -0.21366851  -0.71203626   0.00048689   0.00000000   0.00000000   0.00000000    15.85
    258.7500 8853.57951232 8853.57951232 17707.15902463   0.62253667   1.57717257  -0.21365317  -0.74149127   0.00050855   0.00000000   0.00000000   0.00000000    15.85
    259.0000 8853.57926569 8853.57926569 17707.15853138   0.62255774   1.59596343  -0.21363827  -0.76029385   0.00052643   0.00000000   0.00000000   0.00000000    15.85
    259.2500 8853.57918241 8853.57918241 17707.15836483   0.62256727   1.60262310  -0.21362455  -0.76697090   0.00053962   0.00000000   0.00000000   0.00000000    15.86
    259.5000 8853.57929368 8853.57929368 17707.15858736   0.62256429   1.59663853  -0.21361269  -0.76100918   0.00054763   0.00000000   0.00000000   0.00000000    15.85
    259.7500 8853.57960954 8853.57960954 17707.15921908   0.62254951   1.57848720  -0.21360317  -0.74288498   0.00055046   0.00000000   0.00000000   0.00000000    15.85
    260.0000 8853.58011633 8853.58011633 17707.16023267   0.62252515   1.54959104  -0.21359630  -0.71401816   0.00054856   0.00000000   0.00000000   0.00000000    15.85
    260.2500 8853.58078094 8853.58078094 17707.16156188   0.62249438   1.51209252  -0.21359216  -0.67654869   0.00054271   0.00000000   0.00000000   0.00000000    15.85
    260.5000 8853.58155827 8853.58155827 17707.16311654   0.62246068   1.46856204  -0.21359070  -0.63304447   0.00053380   0.00000000   0.00000000   0.00000000    15.85
    260.7500 8853.58239929 8853.58239929 17707.16479858   0.62242711   1.42162109  -0.21359171  -0.58612489   0.00052261   0.00000000   0.00000000   0.00000000    15.85
    261.0000 8853.58325877 8853.58325877 17707.16651755   0.62239599   1.37366755  -0.21359491  -0.53818633   0.00050968   0.00000000   0.00000000   0.00000000    15.85
    261.2500 8853.58410415 8853.58410415 17707.16820831   0.62236875   1.32670873  -0.21360001  -0.49123518   0.00049521   0.00000000   0.00000000   0.00000000    15.85
    261.5000 8853.58492065 8853.58492065 17707.16984129   0.62234603   1.28225914  -0.21360668  -0.44678556   0.00047913   0.00000000   0.00000000   0.00000000    15.88
    261.7500 8853.58570990 8853.58570990 17707.17141979   0.62232788   1.24133851  -0.21361464  -0.40585726   0.00046127   0.00000000   0.00000000   0.00000000    15.87
    262.0000 8853.58648292 8853.58648292 17707.17296583   0.62231396   1.20452276  -0.21362358  -0.36902672   0.00044150   0.00000000   0.00000000   0.00000000    15.86
    262.2500 8853.58725149 8853.58725149 17707.17450298   0.62230375   1.17203035  -0.21363321  -0.33651331   0.00041992   0.00000000   0.00000000   0.00000000    15.86
    262.5000 8853.58802187 8853.58802187 17707.17604374   0.62229669   1.14382645  -0.21364322  -0.30828353   0.00039698   0.00000000   0.00000000   0.00000000    15.88
    262.7500 8853.58879207 8853.58879207 17707.17758414   0.62229224   1.11968797  -0.21365326  -0.28411595   0.00037349   0.00000000   0.00000000   0.00000000    15.87
    263.0000 8853.58955214 8853.58955214 17707.17910429   0.62228994   1.09929093  -0.21366302  -0.26368848   0.00035052   0.00000000   0.00000000   0.00000000    15.85
    263.2500 8853.59028579 8853.59028579 17707.18057158   0.62228941   1.08227052  -0.21367215  -0.24663826   0.00032930   0.00000000   0.00000000   0.00000000    15.85
    263.5000 8853.59097279 8853.59097279 17707.18194558   0.62229032   1.06824497  -0.21368037  -0.23258533   0.00031104   0.00000000   0.00000000   0.00000000    15.85
    263.7500 8853.59159128 8853.59159128 17707.18318255   0.62229243   1.05683805  -0.21368741  -0.22115501   0.00029680   0.00000000   0.00000000   0.00000000    15.85
    264.0000 8853.59211817 8853.59211817 17707.18423635   0.62229553   1.04769555  -0.21369309  -0.21199425   0.00028732   0.00000000   0.00000000   0.00000000    15.85
    264.2500 8853.59252862 8853.59252862 17707.18505724   0.62229946   1.04050455  -0.21369729  -0.20479081   0.00028301   0.00000000   0.00000000   0.00000000    15.85
    264.5000 8853.59279710 8853.59279710 17707.18559419   0.62230406   1.03499394  -0.21369997  -0.19927379   0.00028388   0.00000000   0.00000000   0.00000000    15.85
    264.7500 8853.59290114 8853.59290114 17707.18580228   0.62230920   1.03091917  -0.21370116  -0.19519839   0.00028958   0.00000000   0.00000000   0.00000000    15.85
    265.0000 8853.59282717 8853.59282717 17707.18565435   0.62231474   1.02808133  -0.21370095  -0.19236505   0.00029941   0.00000000   0.00000000   0.00000000    15.88
    265.2500 8853.59257550 8853.59257550 17707.18515099   0.62232055   1.02630491  -0.21369953  -0.19059725   0.00031242   0.00000000   0.00000000   0.00000000    15.86
    265.5000 8853.59216260 8853.59216260 17707.18432521   0.62232648   1.02542518  -0.21369715  -0.18972903   0.00032747   0.00000000   0.00000000   0.00000000    15.87
    265.7500 8853.59162052 8853.59162052 17707.18324105   0.62233240   1.02530303  -0.21369409  -0.18961988   0.00034333   0.00000000   0.00000000   0.00000000    15.88
    266.0000 8853.59099433 8853.59099433 17707.18198866   0.62233816   1.02581333  -0.21369070  -0.19014329   0.00035882   0.00000000   0.00000000   0.00000000    15.85
    266.2500 8853.59033828 8853.59033828 17707.18067655   0.62234366   1.02684973  -0.21368732  -0.19119165   0.00037290   0.00000000   0.00000000   0.00000000    15.85
    266.5000 8853.58970923 8853.58970923 17707.17941845   0.62234876   1.02831612  -0.21368427  -0.19266786   0.00038477   0.00000000   0.00000000   0.00000000    15.85
    266.7500 8853.58915688 8853.58915688 17707.17831376   0.62235337   1.03012437  -0.21368182  -0.19448313   0.00039396   0.00000000   0.00000000   0.00000000    15.85
    267.0000 8853.58871407 8853.58871407 17707.17742814   0.62235743   1.03219503  -0.21368017  -0.19655780   0.00040037   0.00000000   0.00000000   0.00000000    15.85
    267.2500 8853.58839162 8853.58839162 17707.17678323   0.62236088   1.03445021  -0.21367940  -0.19881413   0.00040420   0.00000000   0.00000000   0.00000000    15.85
    267.5000 8853.58817960 8853.58817960 17707.17635920   0.62236369   1.03682176  -0.21367953  -0.20118444   0.00040591   0.00000000   0.00000000   0.00000000    15.85
    267.7500 8853.58805220 8853.58805220 17707.17610440   0.62236588   1.03925743  -0.21368052  -0.20361717   0.00040613   0.00000000   0.00000000   0.00000000    15.87
    268.0000 8853.58797246 8853.58797246 17707.17594492   0.62236748   1.04171122  -0.21368225  -0.20606705   0.00040555   0.00000000   0.00000000   0.00000000    15.86
    268.2500 8853.58789664 8853.58789664 17707.17579327   0.62236857   1.04414979  -0.21368460  -0.20850144   0.00040483   0.00000000   0.00000000   0.00000000    15.85
    268.5000 8853.58777861 8853.58777861 17707.17555723   0.62236924   1.04655549  -0.21368746  -0.21090331   0.00040451   0.00000000   0.00000000   0.00000000    15.85
    268.7500 8853.58757557 8853.58757557 17707.17515113   0.62236960   1.04892345  -0.21369073  -0.21326814   0.00040502   0.00000000   0.00000000   0.00000000    15.86
    269.0000 8853.58725339 8853.58725339 17707.17450679   0.62236977   1.05126218  -0.21369438  -0.21560461   0.00040658   0.00000000   0.00000000   0.00000000    15.85
    269.2500 8853.58679147 8853.58679147 17707.17358294   0.62236987   1.05359429  -0.21369843  -0.21793524   0.00040925   0.00000000   0.00000000   0.00000000    15.85
    269.5000 8853.58618396 8853.58618396 17707.17236792   0.62236999   1.05594326  -0.21370297  -0.22028319   0.00041289   0.00000000   0.00000000   0.00000000    15.85
    269.7500 8853.58544033 8853.58544033 17707.17088066   0.62237021   1.05836009  -0.21370815  -0.22269895   0.00041722   0.00000000   0.00000000   0.00000000    15.87
    270.0000 8853.58458279 8853.58458279 17707.16916557   0.62237059   1.06089219  -0.21371418  -0.22522924   0.00042182   0.00000000   0.00000000   0.00000000    15.88
    270.2500 8853.58364541 8853.58364541 17707.16729081   0.62237115   1.06357195  -0.21372130  -0.22790567   0.00042618   0.00000000   0.00000000   0.00000000    15.86
    270.5000 8853.58267269 8853.58267269 17707.16534538   0.62237189   1.06643974  -0.21372976  -0.23076783   0.00042975   0.00000000   0.00000000   0.00000000    15.87
    270.7500 8853.58171975 8853.58171975 17707.16343949   0.62237282   1.06954657  -0.21373979  -0.23386599   0.00043203   0.00000000   0.00000000   0.00000000    15.88
    271.0000 8853.58084793 8853.58084793 17707.16169587   0.62237393   1.07294183  -0.21375155  -0.23724894   0.00043258   0.00000000   0.00000000   0.00000000    15.87
    271.2500 8853.58011774 8853.58011774 17707.16023548   0.62237523   1.07666505  -0.21376511  -0.24095588   0.00043117   0.00000000   0.00000000   0.00000000    15.87
    271.5000 8853.57957978 8853.57957978 17707.15915956   0.62237675   1.08074633  -0.21378041  -0.24501693   0.00042775   0.00000000   0.00000000   0.00000000    15.85
    271.7500 8853.57926572 8853.57926572 17707.15853144   0.62237851   1.08520610  -0.21379727  -0.24945284   0.00042251   0.00000000   0.00000000   0.00000000    15.85
    272.0000 8853.57918477 8853.57918477 17707.15836953   0.62238052   1.09004787  -0.21381538  -0.25426782   0.00041585   0.00000000   0.00000000   0.00000000    15.85
    272.2500 8853.57932580 8853.57932580 17707.15865160   0.62238282   1.09527359  -0.21383433  -0.25946473   0.00040829   0.00000000   0.00000000   0.00000000    15.85
    272.5000 8853.57966457 8853.57966457 17707.15932913   0.62238543   1.10088196  -0.21385367  -0.26504325   0.00040038   0.00000000   0.00000000   0.00000000    15.85
    272.7500 8853.58017076 8853.58017076 17707.16034152   0.62238837   1.10686973  -0.21387291  -0.27100102   0.00039258   0.00000000   0.00000000   0.00000000    15.85
    273.0000 8853.58081141 8853.58081141 17707.16162281   0.62239168   1.11323467  -0.21389166  -0.27733649   0.00038516   0.00000000   0.00000000   0.00000000    15.85
    273.2500 8853.58155255 8853.58155255 17707.16310511   0.62239540   1.11998529  -0.21390957  -0.28405854   0.00037822   0.00000000   0.00000000   0.00000000    15.86
    273.5000 8853.58236158 8853.58236158 17707.16472317   0.62239957   1.12714103  -0.21392638  -0.29118676   0.00037167   0.00000000   0.00000000   0.00000000    15.86
    273.7500 8853.58321239 8853.58321239 17707.16642478   0.62240425   1.13472752  -0.21394191  -0.29874674   0.00036538   0.00000000   0.00000000   0.00000000    15.88
    274.0000 8853.58408718 8853.58408718 17707.16817435   0.62240951   1.14277815  -0.21395604  -0.30677186   0.00035927   0.00000000   0.00000000   0.00000000    15.87
    274.2500 8853.58497352 8853.58497352 17707.16994704   0.62241539   1.15134289  -0.21396868  -0.31531218   0.00035336   0.00000000   0.00000000   0.00000000    15.86
    274.5000 8853.58585698 8853.58585698 17707.17171397   0.62242196   1.16049349  -0.21397972  -0.32443972   0.00034792   0.00000000   0.00000000   0.00000000    15.87
    274.7500 8853.58671603 8853.58671603 17707.17343207   0.62242928   1.17032546  -0.21398906  -0.33425052   0.00034341   0.00000000   0.00000000   0.00000000    15.87
    275.0000 8853.58752319 8853.58752319 17707.17504637   0.62243744   1.18095550  -0.21399654  -0.34486201   0.00034048   0.00000000   0.00000000   0.00000000    15.85
    275.2500 8853.58824947 8853.58824947 17707.17649894   0.62244655   1.19251064  -0.21400201  -0.35640200   0.00033991   0.00000000   0.00000000   0.00000000    15.85
    275.5000 8853.58886682 8853.58886682 17707.17773363   0.62245675   1.20511544  -0.21400531  -0.36899582   0.00034245   0.00000000   0.00000000   0.00000000    15.86
    275.7500 8853.58934794 8853.58934794 17707.17869588   0.62246816   1.21887852  -0.21400634  -0.38275270   0.00034868   0.00000000   0.00000000   0.00000000    15.85
    276.0000 8853.58966815 8853.58966815 17707.17933630   0.62248089   1.23386953  -0.21400507  -0.39774251   0.00035894   0.00000000   0.00000000   0.00000000    15.88
    276.2500 8853.58980972 8853.58980972 17707.17961943   0.62249502   1.25009336  -0.21400155  -0.41396998   0.00037319   0.00000000   0.00000000   0.00000000    15.85
    276.5000 8853.58976753 8853.58976753 17707.17953506   0.62251056   1.26747418  -0.21399596  -0.43135863   0.00039097   0.00000000   0.00000000   0.00000000    15.85
    276.7500 8853.58955014 8853.58955014 17707.17910029   0.62252749   1.28584622  -0.21398858  -0.44974157   0.00041141   0.00000000   0.00000000   0.00000000    15.85
    277.0000 8853.58917681 8853.58917681 17707.17835362   0.62254569   1.30493565  -0.21397978  -0.46884355   0.00043338   0.00000000   0.00000000   0.00000000    15.85
    277.2500 8853.58867084 8853.58867084 17707.17734168   0.62256499   1.32436421  -0.21396996  -0.48828482   0.00045555   0.00000000   0.00000000   0.00000000    15.85
    277.5000 8853.58805447 8853.58805447 17707.17610894   0.62258502   1.34364462  -0.21395952  -0.50757673   0.00047665   0.00000000   0.00000000   0.00000000    15.85
    277.7500 8853.58734646 8853.58734646 17707.17469292   0.62260527   1.36220773  -0.21394883  -0.52614922   0.00049560   0.00000000   0.00000000   0.00000000    15.85
    278.0000 8853.58656169 8853.58656169 17707.17312339   0.62262499   1.37937146  -0.21393820  -0.54331988   0.00051160   0.00000000   0.00000000   0.00000000    15.86
    278.2500 8853.58571067 8853.58571067 17707.17142134   0.62264329   1.39448298  -0.21392782  -0.55843610   0.00052423   0.00000000   0.00000000   0.00000000    15.86
    278.5000 8853.58479713 8853.58479713 17707.16959426   0.62265925   1.40692091  -0.21391785  -0.57087720   0.00053338   0.00000000   0.00000000   0.00000000    15.88
    278.7500 8853.58382053 8853.58382053 17707.16764105   0.62267200   1.41615111  -0.21390833  -0.58011000   0.00053922   0.00000000   0.00000000   0.00000000    15.87
    279.0000 8853.58278111 8853.58278111 17707.16556222   0.62268098   1.42180262  -0.21389929  -0.58576442   0.00054206   0.00000000   0.00000000   0.00000000    15.87
    279.2500 8853.58168460 8853.58168460 17707.16336920   0.62268599   1.42370703  -0.21389070  -0.58767266   0.00054233   0.00000000   0.00000000   0.00000000    15.85
    279.5000 8853.58054265 8853.58054265 17707.16108529   0.62268731   1.42192069  -0.21388253  -0.58589135   0.00054050   0.00000000   0.00000000   0.00000000    15.85
    279.7500 8853.57936959 8853.57936959 17707.15873918   0.62268560   1.41670712  -0.21387475  -0.58068389   0.00053713   0.00000000   0.00000000   0.00000000    15.85
    280.0000 8853.57817961 8853.57817961 17707.15635922   0.62268182   1.40846410  -0.21386733  -0.57244780   0.00053285   0.00000000   0.00000000   0.00000000    15.85
    280.2500 8853.57698570 8853.57698570 17707.15397140   0.62267706   1.39769054  -0.21386023  -0.56168171   0.00052846   0.00000000   0.00000000   0.00000000    15.85
    280.5000 8853.57579846 8853.57579846 17707.15159691   0.62267242   1.38492164  -0.21385342  -0.54892069   0.00052490   0.00000000   0.00000000   0.00000000    15.85
    280.7500 8853.57462220 8853.57462220 17707.14924441   0.62266885   1.37067513  -0.21384688  -0.53468266   0.00052326   0.00000000   0.00000000   0.00000000    15.85
    281.0000 8853.57345088 8853.57345088 17707.14690175   0.62266707   1.35545378  -0.21384061  -0.51947079   0.00052469   0.00000000   0.00000000   0.00000000    15.85
    281.2500 8853.57226783 8853.57226783 17707.14453566   0.62266751   1.33972141  -0.21383461  -0.50374958   0.00053029   0.00000000   0.00000000   0.00000000    15.85
    281.5000 8853.57105157 8853.57105157 17707.14210313   0.62267030   1.32391357  -0.21382893  -0.48795534   0.00054100   0.00000000   0.00000000   0.00000000    15.85
    281.7500 8853.56978270 8853.56978270 17707.13956541   0.62267524   1.30845720  -0.21382364  -0.47251581   0.00055749   0.00000000   0.00000000   0.00000000    15.86
    282.0000 8853.56844846 8853.56844846 17707.13689692   0.62268194   1.29374575  -0.21381886  -0.45782510   0.00058015   0.00000000   0.00000000   0.00000000    15.87
    282.2500 8853.56704673 8853.56704673 17707.13409347   0.62268988   1.28014591  -0.21381477  -0.44425036   0.00060910   0.00000000   0.00000000   0.00000000    15.85
    282.5000 8853.56559072 8853.56559072 17707.13118144   0.62269856   1.26799792  -0.21381158  -0.43213190   0.00064411   0.00000000   0.00000000   0.00000000    15.85
    282.7500 8853.56411201 8853.56411201 17707.12822402   0.62270761   1.25758078  -0.21380958  -0.42174819   0.00068460   0.00000000   0.00000000   0.00000000    15.85
    283.0000 8853.56265842 8853.56265842 17707.12531685   0.62271680   1.24908408  -0.21380914  -0.41328764   0.00072949   0.00000000   0.00000000   0.00000000    15.85
    283.2500 8853.56128645 8853.56128645 17707.12257289   0.62272604   1.24260712  -0.21381068  -0.40684759   0.00077719   0.00000000   0.00000000   0.00000000    15.85
    283.5000 8853.56005298 8853.56005298 17707.12010596   0.62273535   1.23815073  -0.21381469  -0.40242628   0.00082560   0.00000000   0.00000000   0.00000000    15.85
    283.7500 8853.55900991 8853.55900991 17707.11801983   0.62274477   1.23563291  -0.21382165  -0.39993872   0.00087223   0.00000000   0.00000000   0.00000000    15.85
    284.0000 8853.55819933 8853.55819933 17707.11639866   0.62275433   1.23490468  -0.21383199  -0.39923278   0.00091442   0.00000000   0.00000000   0.00000000    15.85
    284.2500 8853.55764845 8853.55764845 17707.11529691   0.62276402   1.23577925  -0.21384601  -0.40011880   0.00094957   0.00000000   0.00000000   0.00000000    15.85
    284.5000 8853.55736414 8853.55736414 17707.11472828   0.62277382   1.23805566  -0.21386385  -0.40239348   0.00097549   0.00000000   0.00000000   0.00000000    15.85
    284.7500 8853.55733075 8853.55733075 17707.11466149   0.62278372   1.24155371  -0.21388540  -0.40587516   0.00099057   0.00000000   0.00000000   0.00000000    15.85
    285.0000 8853.55750796 8853.55750796 17707.11501592   0.62279378   1.24611970  -0.21391027  -0.41040973   0.00099408   0.00000000   0.00000000   0.00000000    15.85
    285.2500 8853.55783190 8853.55783190 17707.11566379   0.62280414   1.25165360  -0.21393780  -0.41589788   0.00098622   0.00000000   0.00000000   0.00000000    15.85
    285.5000 8853.55821883 8853.55821883 17707.11643766   0.62281505   1.25811208  -0.21396710  -0.42229799   0.00096806   0.00000000   0.00000000   0.00000000    15.85
    285.7500 8853.55857388 8853.55857388 17707.11714776   0.62282686   1.26549528  -0.21399706  -0.42961282   0.00094146   0.00000000   0.00000000   0.00000000    15.85
    286.0000 8853.55880247 8853.55880247 17707.11760494   0.62283994   1.27382294  -0.21402655  -0.43786527   0.00090883   0.00000000   0.00000000   0.00000000    15.85
    286.2500 8853.55881686 8853.55881686 17707.11763372   0.62285462   1.28310862  -0.21405443  -0.44707239   0.00087283   0.00000000   0.00000000   0.00000000    15.85
    286.5000 8853.55853773 8853.55853773 17707.11707546   0.62287117   1.29333990  -0.21407973  -0.45722508   0.00083607   0.00000000   0.00000000   0.00000000    15.85
    286.7500 8853.55789947 8853.55789947 17707.11579894   0.62288968   1.30445061  -0.21410169  -0.46826015   0.00080091   0.00000000   0.00000000   0.00000000    15.85
    287.0000 8853.55686404 8853.55686404 17707.11372809   0.62291008   1.31629304  -0.21411988  -0.48003226   0.00076918   0.00000000   0.00000000   0.00000000    15.85
    287.2500 8853.55543227 8853.55543227 17707.11086454   0.62293208   1.32862176  -0.21413417  -0.49229765   0.00074213   0.00000000   0.00000000   0.00000000    15.87
    287.5000 8853.55363897 8853.55363897 17707.10727794   0.62295517   1.34109372  -0.21414478  -0.50471409   0.00072032   0.00000000   0.00000000   0.00000000    15.85
    287.7500 8853.55153979 8853.55153979 17707.10307959   0.62297864   1.35327483  -0.21415223  -0.51684766   0.00070370   0.00000000   0.00000000   0.00000000    15.85
    288.0000 8853.54920340 8853.54920340 17707.09840680   0.62300160   1.36465898  -0.21415723  -0.52819182   0.00069168   0.00000000   0.00000000   0.00000000    15.85
    288.2500 8853.54671423 8853.54671423 17707.09342846   0.62302304   1.37470204  -0.21416065  -0.53820169   0.00068335   0.00000000   0.00000000   0.00000000    15.85
    288.5000 8853.54417087 8853.54417087 17707.08834173   0.62304192   1.38286256  -0.21416339  -0.54633488   0.00067762   0.00000000   0.00000000   0.00000000    15.85
    288.7500 8853.54166944 8853.54166944 17707.08333888   0.62305724   1.38865899  -0.21416629  -0.55210891   0.00067344   0.00000000   0.00000000   0.00000000    15.85
    289.0000 8853.53928012 8853.53928012 17707.07856024   0.62306822   1.39171405  -0.21417008  -0.55514571   0.00066997   0.00000000   0.00000000   0.00000000    15.85
    289.2500 8853.53703419 8853.53703419 17707.07406838   0.62307433   1.39180527  -0.21417533  -0.55522236   0.00066676   0.00000000   0.00000000   0.00000000    15.87
    289.5000 8853.53492509 8853.53492509 17707.06985017   0.62307542   1.38889004  -0.21418236  -0.55229618   0.00066392   0.00000000   0.00000000   0.00000000    15.85
    289.7500 8853.53291524 8853.53291524 17707.06583048   0.62307166   1.38311598  -0.21419126  -0.54651518   0.00066211   0.00000000   0.00000000   0.00000000    15.85
    290.0000 8853.53094336 8853.53094336 17707.06188672   0.62306352   1.37480952  -0.21420194  -0.53820662   0.00066256   0.00000000   0.00000000   0.00000000    15.85
    290.2500 8853.52893414 8853.52893414 17707.05786828   0.62305169   1.36443723  -0.21421414  -0.52783824   0.00066684   0.00000000   0.00000000   0.00000000    15.85
    290.5000 8853.52681557 8853.52681557 17707.05363114   0.62303696   1.35256360  -0.21422752  -0.51597578   0.00067666   0.00000000   0.00000000   0.00000000    15.85
    290.7500 8853.52453792 8853.52453792 17707.04907584   0.62302017   1.33980131  -0.21424169  -0.50323301   0.00069356   0.00000000   0.00000000   0.00000000    15.85
    291.0000 8853.52208701 8853.52208701 17707.04417402   0.62300213   1.32676469  -0.21425628  -0.49022476   0.00071848   0.00000000   0.00000000   0.00000000    15.85
    291.2500 8853.51949215 8853.51949215 17707.03898429   0.62298361   1.31402609  -0.21427102  -0.47752294   0.00075148   0.00000000   0.00000000   0.00000000    15.86
    291.5000 8853.51682991 8853.51682991 17707.03365981   0.62296532   1.30208658  -0.21428572  -0.46562705   0.00079151   0.00000000   0.00000000   0.00000000    15.86
    291.7500 8853.51421496 8853.51421496 17707.02842991   0.62294794   1.29136530  -0.21430029  -0.45495359   0.00083652   0.00000000   0.00000000   0.00000000    15.85
    292.0000 8853.51176783 8853.51176783 17707.02353567   0.62293210   1.28218374  -0.21431464  -0.44582072   0.00088372   0.00000000   0.00000000   0.00000000    15.86
    292.2500 8853.50957429 8853.50957429 17707.01914858   0.62291837   1.27477053  -0.21432865  -0.43845367   0.00093017   0.00000000   0.00000000   0.00000000    15.85
    292.5000 8853.50767111 8853.50767111 17707.01534222   0.62290725   1.26926507  -0.21434208  -0.43298900   0.00097325   0.00000000   0.00000000   0.00000000    15.85
    292.7500 8853.50606877 8853.50606877 17707.01213754   0.62289914   1.26572845  -0.21435454  -0.42948592   0.00101114   0.00000000   0.00000000   0.00000000    15.87
    293.0000 8853.50477463 8853.50477463 17707.00954927   0.62289433   1.26415376  -0.21436557  -0.42793689   0.00104302   0.00000000   0.00000000   0.00000000    15.86
    293.2500 8853.50378221 8853.50378221 17707.00756442   0.62289298   1.26448075  -0.21437460  -0.42828231   0.00106914   0.00000000   0.00000000   0.00000000    15.85
    293.5000 8853.50304237 8853.50304237 17707.00608474   0.62289517   1.26660601  -0.21438098  -0.43042056   0.00109070   0.00000000   0.00000000   0.00000000    15.85
    293.7500 8853.50246030 8853.50246030 17707.00492060   0.62290085   1.27039240  -0.21438406  -0.43421707   0.00110959   0.00000000   0.00000000   0.00000000    15.85
    294.0000 8853.50192630 8853.50192630 17707.00385260   0.62290989   1.27567726  -0.21438321  -0.43951207   0.00112792   0.00000000   0.00000000   0.00000000    15.85
    294.2500 8853.50135044 8853.50135044 17707.00270088   0.62292211   1.28227693  -0.21437794  -0.44612449   0.00114761   0.00000000   0.00000000   0.00000000    15.85
    294.5000 8853.50067294 8853.50067294 17707.00134587   0.62293727   1.28998795  -0.21436793  -0.45385283   0.00117008   0.00000000   0.00000000   0.00000000    15.85
    294.7500 8853.49984835 8853.49984835 17706.99969671   0.62295511   1.29858583  -0.21435309  -0.46247366   0.00119602   0.00000000   0.00000000   0.00000000    15.86
    295.0000 8853.49882444 8853.49882444 17706.99764889   0.62297529   1.30782308  -0.21433354  -0.47173968   0.00122542   0.00000000   0.00000000   0.00000000    15.87
    295.2500 8853.49754621 8853.49754621 17706.99509241   0.62299744   1.31742733  -0.21430964  -0.48137788   0.00125763   0.00000000   0.00000000   0.00000000    15.86
    295.5000 8853.49598997 8853.49598997 17706.99197994   0.62302105   1.32710438  -0.21428199  -0.49109285   0.00129150   0.00000000   0.00000000   0.00000000    15.87
    295.7500 8853.49419089 8853.49419089 17706.98838178   0.62304555   1.33655161  -0.21425139  -0.50058033   0.00132567   0.00000000   0.00000000   0.00000000    15.85
    296.0000 8853.49222549 8853.49222549 17706.98445097   0.62307027   1.34547252  -0.21421886  -0.50954215   0.00135876   0.00000000   0.00000000   0.00000000    15.85
    296.2500 8853.49016419 8853.49016419 17706.98032838   0.62309446   1.35359653  -0.21418551  -0.51770619   0.00138963   0.00000000   0.00000000   0.00000000    15.85
    296.5000 8853.48804807 8853.48804807 17706.97609615   0.62311736   1.36069649  -0.21415254  -0.52484410   0.00141751   0.00000000   0.00000000   0.00000000    15.85
    296.7500 8853.48590746 8853.48590746 17706.97181491   0.62313821   1.36660671  -0.21412118  -0.53078935   0.00144203   0.00000000   0.00000000   0.00000000    15.85
    297.0000 8853.48378801 8853.48378801 17706.96757602   0.62315636   1.37122948  -0.21409268  -0.53544357   0.00146313   0.00000000   0.00000000   0.00000000    15.86
    297.2500 8853.48174635 8853.48174635 17706.96349271   0.62317128   1.37454171  -0.21406829  -0.53878300   0.00148086   0.00000000   0.00000000   0.00000000    15.85
    297.5000 8853.47983139 8853.47983139 17706.95966278   0.62318262   1.37658866  -0.21404923  -0.54085192   0.00149511   0.00000000   0.00000000   0.00000000    15.85
    297.7500 8853.47808095 8853.47808095 17706.95616189   0.62319023   1.37746078  -0.21403661  -0.54173942   0.00150548   0.00000000   0.00000000   0.00000000    15.85
    298.0000 8853.47653200 8853.47653200 17706.95306401   0.62319416   1.37728517  -0.21403134  -0.54157089   0.00151122   0.00000000   0.00000000   0.00000000    15.85
    298.2500 8853.47521858 8853.47521858 17706.95043717   0.62319469   1.37620654  -0.21403406  -0.54048926   0.00151146   0.00000000   0.00000000   0.00000000    15.85
    298.5000 8853.47415289 8853.47415289 17706.94830578   0.62319223   1.37436731  -0.21404500  -0.53863556   0.00150549   0.00000000   0.00000000   0.00000000    15.85
    298.7500 8853.47330429 8853.47330429 17706.94660858   0.62318733   1.37190610  -0.21406394  -0.53614791   0.00149307   0.00000000   0.00000000   0.00000000    15.85
    299.0000 8853.47259278 8853.47259278 17706.94518555   0.62318056   1.36895287  -0.21409011  -0.53315679   0.00147459   0.00000000   0.00000000   0.00000000    15.86
    299.2500 8853.47190886 8853.47190886 17706.94381771   0.62317252   1.36563029  -0.21412236  -0.52978652   0.00145110   0.00000000   0.00000000   0.00000000    15.85
    299.5000 8853.47115119 8853.47115119 17706.94230239   0.62316380   1.36205491  -0.21415922  -0.52615605   0.00142415   0.00000000   0.00000000   0.00000000    15.85
    299.7500 8853.47025365 8853.47025365 17706.94050731   0.62315489   1.35833620  -0.21419912  -0.52237772   0.00139553   0.00000000   0.00000000   0.00000000    15.85
    300.0000 8853.46918880 8853.46918880 17706.93837759   0.62314624   1.35458176  -0.21424056  -0.51856206   0.00136711   0.00000000   0.00000000   0.00000000    15.85
    300.2500 8853.46796000 8853.46796000 17706.93591999   0.62313821   1.35089978  -0.21428221  -0.51482000   0.00134064   0.00000000   0.00000000   0.00000000    15.85
    300.5000 8853.46659658 8853.46659658 17706.93319316   0.62313104   1.34739970  -0.21432301  -0.51126328   0.00131762   0.00000000   0.00000000   0.00000000    15.85
    300.7500 8853.46514805 8853.46514805 17706.93029610   0.62312489   1.34417991  -0.21436225  -0.50799200   0.00129923   0.00000000   0.00000000   0.00000000    15.86
    301.0000 8853.46367029 8853.46367029 17706.92734058   0.62311985   1.34133653  -0.21439953  -0.50510327   0.00128612   0.00000000   0.00000000   0.00000000    15.85
    301.2500 8853.46220793 8853.46220793 17706.92441585   0.62311595   1.33894681  -0.21443478  -0.50267444   0.00127836   0.00000000   0.00000000   0.00000000    15.85
    301.5000 8853.46078532 8853.46078532 17706.92157064   0.62311321   1.33706268  -0.21446817  -0.50075663   0.00127532   0.00000000   0.00000000   0.00000000    15.85
    301.7500 8853.45940949 8853.45940949 17706.91881898   0.62311161   1.33571927  -0.21450012  -0.49938330   0.00127576   0.00000000   0.00000000   0.00000000    15.85
    302.0000 8853.45808018 8853.45808018 17706.91616037   0.62311118   1.33492011  -0.21453114  -0.49855572   0.00127794   0.00000000   0.00000000   0.00000000    15.85
    302.2500 8853.45679823 8853.45679823 17706.91359646   0.62311189   1.33463658  -0.21456185  -0.49824274   0.00127991   0.00000000   0.00000000   0.00000000    15.85
    302.5000 8853.45557367 8853.45557367 17706.91114735   0.62311374   1.33481763  -0.21459278  -0.49839096   0.00127985   0.00000000   0.00000000   0.00000000    15.85
    302.7500 8853.45442802 8853.45442802 17706.90885604   0.62311666   1.33539158  -0.21462437  -0.49892694   0.00127639   0.00000000   0.00000000   0.00000000    15.86
    303.0000 8853.45338676 8853.45338676 17706.90677353   0.62312057   1.33625941  -0.21465681  -0.49975087   0.00126885   0.00000000   0.00000000   0.00000000    15.85
    303.2500 8853.45246219 8853.45246219 17706.90492439   0.62312536   1.33731097  -0.21469004  -0.50075294   0.00125737   0.00000000   0.00000000   0.00000000    15.85
    303.5000 8853.45163265 8853.45163265 17706.90326529   0.62313088   1.33844118  -0.21472372  -0.50182946   0.00124288   0.00000000   0.00000000   0.00000000    15.85
    303.7500 8853.45083684 8853.45083684 17706.90167369   0.62313698   1.33955282  -0.21475729  -0.50288543   0.00122688   0.00000000   0.00000000   0.00000000    15.85
    304.0000 8853.44998535 8853.44998535 17706.89997070   0.62314350   1.34056860  -0.21479003  -0.50384620   0.00121112   0.00000000   0.00000000   0.00000000    15.85
    304.2500 8853.44898560 8853.44898560 17706.89797120   0.62315030   1.34143674  -0.21482125  -0.50466240   0.00119720   0.00000000   0.00000000   0.00000000    15.85
    304.5000 8853.44775785 8853.44775785 17706.89551569   0.62315727   1.34213194  -0.21485038  -0.50531052   0.00118622   0.00000000   0.00000000   0.00000000    15.85
    304.7500 8853.44624310 8853.44624310 17706.89248621   0.62316433   1.34267942  -0.21487705  -0.50581652   0.00117849   0.00000000   0.00000000   0.00000000    15.88
    305.0000 8853.44440953 8853.44440953 17706.88881905   0.62317145   1.34313513  -0.21490118  -0.50623600   0.00117351   0.00000000   0.00000000   0.00000000    15.85
    305.2500 8853.44226753 8853.44226753 17706.88453506   0.62317862   1.34357790  -0.21492291  -0.50664647   0.00117009   0.00000000   0.00000000   0.00000000    15.85
    305.5000 8853.43987952 8853.43987952 17706.87975904   0.62318585   1.34410103  -0.21494257  -0.50713925   0.00116664   0.00000000   0.00000000   0.00000000    15.85
    305.7500 8853.43735315 8853.43735315 17706.87470629   0.62319318   1.34479816  -0.21496061  -0.50780590   0.00116152   0.00000000   0.00000000   0.00000000    15.85
    306.0000 8853.43481338 8853.43481338 17706.86962675   0.62320063   1.34575886  -0.21497748  -0.50873416   0.00115341   0.00000000   0.00000000   0.00000000    15.85
    306.2500 8853.43237087 8853.43237087 17706.86474173   0.62320824   1.34705940  -0.21499355  -0.50999912   0.00114151   0.00000000   0.00000000   0.00000000    15.85
    306.5000 8853.43010211 8853.43010211 17706.86020421   0.62321600   1.34874632  -0.21500901  -0.51164703   0.00112572   0.00000000   0.00000000   0.00000000    15.85
    306.7500 8853.42804359 8853.42804359 17706.85608719   0.62322385   1.35082883  -0.21502392  -0.51368773   0.00110667   0.00000000   0.00000000   0.00000000    15.85
    307.0000 8853.42619232 8853.42619232 17706.85238464   0.62323171   1.35329039  -0.21503812  -0.51610622   0.00108566   0.00000000   0.00000000   0.00000000    15.85
    307.2500 8853.42450328 8853.42450328 17706.84900655   0.62323947   1.35606570  -0.21505127  -0.51883954   0.00106457   0.00000000   0.00000000   0.00000000    15.85
    307.5000 8853.42289192 8853.42289192 17706.84578384   0.62324696   1.35904900  -0.21506290  -0.52178486   0.00104571   0.00000000   0.00000000   0.00000000    15.85
    307.7500 8853.42124884 8853.42124884 17706.84249767   0.62325403   1.36210774  -0.21507244  -0.52481285   0.00103158   0.00000000   0.00000000   0.00000000    15.85
    308.0000 8853.41946752 8853.41946752 17706.83893504   0.62326052   1.36509852  -0.21507934  -0.52778323   0.00102457   0.00000000   0.00000000   0.00000000    15.85
    308.2500 8853.41747228 8853.41747228 17706.83494457   0.62326628   1.36786042  -0.21508317  -0.53053762   0.00102665   0.00000000   0.00000000   0.00000000    15.85
    308.5000 8853.41523196 8853.41523196 17706.83046393   0.62327116   1.37023575  -0.21508367  -0.53291988   0.00103896   0.00000000   0.00000000   0.00000000    15.85
    308.7500 8853.41275762 8853.41275762 17706.82551525   0.62327501   1.37208321  -0.21508082  -0.53478897   0.00106159   0.00000000   0.00000000   0.00000000    15.85
    309.0000 8853.41009356 8853.41009356 17706.82018713   0.62327778   1.37328715  -0.21507479  -0.53602811   0.00109353   0.00000000   0.00000000   0.00000000    15.85
    309.2500 8853.40730597 8853.40730597 17706.81461195   0.62327943   1.37376131  -0.21506593  -0.53654878   0.00113283   0.00000000   0.00000000   0.00000000    15.85
    309.5000 8853.40446836 8853.40446836 17706.80893671   0.62328004   1.37346571  -0.21505461  -0.53630804   0.00117699   0.00000000   0.00000000   0.00000000    15.85
    309.7500 8853.40163977 8853.40163977 17706.80327953   0.62327974   1.37240250  -0.21504117  -0.53530499   0.00122339   0.00000000   0.00000000   0.00000000    15.85
    310.0000 8853.39885258 8853.39885258 17706.79770515   0.62327872   1.37062255  -0.21502583  -0.53358762   0.00126962   0.00000000   0.00000000   0.00000000    15.85
    310.2500 8853.39611647 8853.39611647 17706.79223294   0.62327722   1.36822033  -0.21500867  -0.53124806   0.00131363   0.00000000   0.00000000   0.00000000    15.87
    310.5000 8853.39344132 8853.39344132 17706.78688265   0.62327548   1.36531692  -0.21498974  -0.52840550   0.00135379   0.00000000   0.00000000   0.00000000    15.85
    310.7500 8853.39084867 8853.39084867 17706.78169735   0.62327370   1.36206402  -0.21496905  -0.52521013   0.00138885   0.00000000   0.00000000   0.00000000    15.85
    311.0000 8853.38836897 8853.38836897 17706.77673794   0.62327207   1.35862355  -0.21494665  -0.52182265   0.00141783   0.00000000   0.00000000   0.00000000    15.85
    311.2500 8853.38602463 8853.38602463 17706.77204925   0.62327075   1.35513816  -0.21492267  -0.51838485   0.00144010   0.00000000   0.00000000   0.00000000    15.86
    311.5000 8853.38383035 8853.38383035 17706.76766071   0.62326983   1.35175429  -0.21489726  -0.51504258   0.00145538   0.00000000   0.00000000   0.00000000    15.87
    311.7500 8853.38180143 8853.38180143 17706.76360285   0.62326942   1.34860863  -0.21487066  -0.51193233   0.00146378   0.00000000   0.00000000   0.00000000    15.85
    312.0000 8853.37996465 8853.37996465 17706.75992929   0.62326957   1.34581711  -0.21484313  -0.50917029   0.00146587   0.00000000   0.00000000   0.00000000    15.85
    312.2500 8853.37835361 8853.37835361 17706.75670721   0.62327032   1.34345800  -0.21481494  -0.50683539   0.00146264   0.00000000   0.00000000   0.00000000    15.85
    312.5000 8853.37700029 8853.37700029 17706.75400059   0.62327168   1.34158011  -0.21478638  -0.50497748   0.00145543   0.00000000   0.00000000   0.00000000    15.85
    312.7500 8853.37593064 8853.37593064 17706.75186129   0.62327366   1.34021435  -0.21475775  -0.50362868   0.00144574   0.00000000   0.00000000   0.00000000    15.86
    313.0000 8853.37516848 8853.37516848 17706.75033697   0.62327622   1.33936101  -0.21472939  -0.50279040   0.00143500   0.00000000   0.00000000   0.00000000    15.85
    313.2500 8853.37473700 8853.37473700 17706.74947400   0.62327932   1.33900929  -0.21470163  -0.50245269   0.00142436   0.00000000   0.00000000   0.00000000    15.85
    313.5000 8853.37464820 8853.37464820 17706.74929640   0.62328294   1.33914153  -0.21467479  -0.50259845   0.00141465   0.00000000   0.00000000   0.00000000    15.85
    313.7500 8853.37488338 8853.37488338 17706.74976676   0.62328704   1.33973385  -0.21464909  -0.50320417   0.00140645   0.00000000   0.00000000   0.00000000    15.85
    314.0000 8853.37537893 8853.37537893 17706.75075785   0.62329160   1.34074698  -0.21462464  -0.50423090   0.00140016   0.00000000   0.00000000   0.00000000    15.86
    314.2500 8853.37603062 8853.37603062 17706.75206124   0.62329660   1.34213408  -0.21460142  -0.50563216   0.00139610   0.00000000   0.00000000   0.00000000    15.86
    314.5000 8853.37671979 8853.37671979 17706.75343958   0.62330200   1.34384590  -0.21457933  -0.50735905   0.00139447   0.00000000   0.00000000   0.00000000    15.85
    314.7500 8853.37734736 8853.37734736 17706.75469473   0.62330775   1.34583139  -0.21455823  -0.50936074   0.00139533   0.00000000   0.00000000   0.00000000    15.85
    315.0000 8853.37786169 8853.37786169 17706.75572338   0.62331377   1.34804542  -0.21453804  -0.51159204   0.00139843   0.00000000   0.00000000   0.00000000    15.85
    315.2500 8853.37826297 8853.37826297 17706.75652593   0.62331995   1.35043502  -0.21451879  -0.51399958   0.00140330   0.00000000   0.00000000   0.00000000    15.85
    315.5000 8853.37858717 8853.37858717 17706.75717434   0.62332617   1.35295427  -0.21450060  -0.51653669   0.00140918   0.00000000   0.00000000   0.00000000    15.85
    315.7500 8853.37887788 8853.37887788 17706.75775575   0.62333229   1.35554491  -0.21448368  -0.51914414   0.00141521   0.00000000   0.00000000   0.00000000    15.86
    316.0000 8853.37916629 8853.37916629 17706.75833257   0.62333822   1.35814749  -0.21446828  -0.52176146   0.00142047   0.00000000   0.00000000   0.00000000    15.85
    316.2500 8853.37946391 8853.37946391 17706.75892783   0.62334389   1.36071591  -0.21445462  -0.52434160   0.00142420   0.00000000   0.00000000   0.00000000    15.85
    316.5000 8853.37976613 8853.37976613 17706.75953225   0.62334926   1.36320264  -0.21444288  -0.52683624   0.00142575   0.00000000   0.00000000   0.00000000    15.85
    316.7500 8853.38005940 8853.38005940 17706.76011881   0.62335432   1.36556698  -0.21443321  -0.52920405   0.00142461   0.00000000   0.00000000   0.00000000    15.86
    317.0000 8853.38033159 8853.38033159 17706.76066317   0.62335905   1.36776279  -0.21442572  -0.53139829   0.00142027   0.00000000   0.00000000   0.00000000    15.85
    317.2500 8853.38058317 8853.38058317 17706.76116634   0.62336344   1.36974195  -0.21442047  -0.53337028   0.00141225   0.00000000   0.00000000   0.00000000    15.85
    317.5000 8853.38083407 8853.38083407 17706.76166814   0.62336747   1.37147201  -0.21441752  -0.53508716   0.00140014   0.00000000   0.00000000   0.00000000    15.86
    317.7500 8853.38111754 8853.38111754 17706.76223509   0.62337113   1.37292620  -0.21441683  -0.53652207   0.00138384   0.00000000   0.00000000   0.00000000    15.85
    318.0000 8853.38146518 8853.38146518 17706.76293035   0.62337441   1.37408452  -0.21441825  -0.53765550   0.00136364   0.00000000   0.00000000   0.00000000    15.85
    318.2500 8853.38189140 8853.38189140 17706.76378280   0.62337731   1.37494045  -0.21442147  -0.53848201   0.00134033   0.00000000   0.00000000   0.00000000    15.85
    318.5000 8853.38239696 8853.38239696 17706.76479393   0.62337984   1.37548426  -0.21442606  -0.53899334   0.00131497   0.00000000   0.00000000   0.00000000    15.85
    318.7500 8853.38298790 8853.38298790 17706.76597579   0.62338196   1.37572574  -0.21443152  -0.53920096   0.00128871   0.00000000   0.00000000   0.00000000    15.86
    319.0000 8853.38370150 8853.38370150 17706.76740301   0.62338363   1.37565556  -0.21443729  -0.53909716   0.00126251   0.00000000   0.00000000   0.00000000    15.85
    319.2500 8853.38459958 8853.38459958 17706.76919916   0.62338481   1.37527963  -0.21444274  -0.53868924   0.00123715   0.00000000   0.00000000   0.00000000    15.85
    319.5000 8853.38573116 8853.38573116 17706.77146232   0.62338554   1.37463462  -0.21444712  -0.53801522   0.00121326   0.00000000   0.00000000   0.00000000    15.85
    319.7500 8853.38706783 8853.38706783 17706.77413565   0.62338594   1.37375777  -0.21444946  -0.53711387   0.00119150   0.00000000   0.00000000   0.00000000    15.85
    320.0000 8853.38845519 8853.38845519 17706.77691038   0.62338622   1.37267553  -0.21444855  -0.53601352   0.00117277   0.00000000   0.00000000   0.00000000    15.85
    320.2500 8853.38960710 8853.38960710 17706.77921419   0.62338666   1.37142405  -0.21444297  -0.53475267   0.00115825   0.00000000   0.00000000   0.00000000    15.85
    320.5000 8853.39015836 8853.39015836 17706.78031672   0.62338763   1.37005635  -0.21443128  -0.53338683   0.00114940   0.00000000   0.00000000   0.00000000    15.85
    320.7500 8853.38976653 8853.38976653 17706.77953306   0.62338946   1.36863688  -0.21441234  -0.53198265   0.00114756   0.00000000   0.00000000   0.00000000    15.85
    321.0000 8853.38822066 8853.38822066 17706.77644131   0.62339242   1.36722911  -0.21438556  -0.53060480   0.00115366   0.00000000   0.00000000   0.00000000    15.85
    321.2500 8853.38551233 8853.38551233 17706.77102465   0.62339666   1.36589381  -0.21435122  -0.52931372   0.00116779   0.00000000   0.00000000   0.00000000    15.85
    321.5000 8853.38183876 8853.38183876 17706.76367751   0.62340217   1.36468542  -0.21431054  -0.52816173   0.00118902   0.00000000   0.00000000   0.00000000    15.86
    321.7500 8853.37754467 8853.37754467 17706.75508935   0.62340879   1.36363117  -0.21426561  -0.52717224   0.00121547   0.00000000   0.00000000   0.00000000    15.85
    322.0000 8853.37303828 8853.37303828 17706.74607656   0.62341624   1.36274905  -0.21421914  -0.52635823   0.00124455   0.00000000   0.00000000   0.00000000    15.85
    322.2500 8853.36871467 8853.36871467 17706.73742934   0.62342416   1.36204824  -0.21417409  -0.52572328   0.00127328   0.00000000   0.00000000   0.00000000    15.85
    322.5000 8853.36491279 8853.36491279 17706.72982558   0.62343211   1.36151287  -0.21413334  -0.52524601   0.00129859   0.00000000   0.00000000   0.00000000    15.85
    322.7500 8853.36190194 8853.36190194 17706.72380388   0.62343966   1.36111093  -0.21409938  -0.52488952   0.00131763   0.00000000   0.00000000   0.00000000    15.85
    323.0000 8853.35987541 8853.35987541 17706.71975082   0.62344639   1.36081078  -0.21407408  -0.52461830   0.00132799   0.00000000   0.00000000   0.00000000    15.85
    323.2500 8853.35893059 8853.35893059 17706.71786117   0.62345198   1.36057207  -0.21405852  -0.52438951   0.00132795   0.00000000   0.00000000   0.00000000    15.85
    323.5000 8853.35904086 8853.35904086 17706.71808171   0.62345622   1.36035996  -0.21405292  -0.52416742   0.00131660   0.00000000   0.00000000   0.00000000    15.86
    323.7500 8853.36004258 8853.36004258 17706.72008515   0.62345900   1.36013710  -0.21405662  -0.52391554   0.00129405   0.00000000   0.00000000   0.00000000    15.85
    324.0000 8853.36165272 8853.36165272 17706.72330544   0.62346040   1.35987318  -0.21406809  -0.52360621   0.00126151   0.00000000   0.00000000   0.00000000    15.85
    324.2500 8853.36351966 8853.36351966 17706.72703933   0.62346059   1.35955166  -0.21408518  -0.52322709   0.00122120   0.00000000   0.00000000   0.00000000    15.97
    324.5000 8853.36529292 8853.36529292 17706.73058585   0.62345986   1.35915475  -0.21410533  -0.52276559   0.00117603   0.00000000   0.00000000   0.00000000    15.85
    324.7500 8853.36669734 8853.36669734 17706.73339468   0.62345849   1.35867053  -0.21412600  -0.52221521   0.00112917   0.00000000   0.00000000   0.00000000    15.85
    325.0000 8853.36758703 8853.36758703 17706.73517405   0.62345678   1.35808974  -0.21414494  -0.52157151   0.00108349   0.00000000   0.00000000   0.00000000    15.85
    325.2500 8853.36795510 8853.36795510 17706.73591020   0.62345498   1.35742954  -0.21416049  -0.52085525   0.00104119   0.00000000   0.00000000   0.00000000    15.88
    325.5000 8853.36789545 8853.36789545 17706.73579090   0.62345332   1.35671531  -0.21417163  -0.52009395   0.00100359   0.00000000   0.00000000   0.00000000    15.85
    325.7500 8853.36753775 8853.36753775 17706.73507551   0.62345193   1.35596757  -0.21417795  -0.51930888   0.00097120   0.00000000   0.00000000   0.00000000    15.85
    326.0000 8853.36699780 8853.36699780 17706.73399559   0.62345091   1.35520937  -0.21417957  -0.51852268   0.00094379   0.00000000   0.00000000   0.00000000    15.85
    326.2500 8853.36636395 8853.36636395 17706.73272791   0.62345027   1.35446328  -0.21417702  -0.51775666   0.00092067   0.00000000   0.00000000   0.00000000    15.85
    326.5000 8853.36571236 8853.36571236 17706.73142472   0.62344995   1.35375882  -0.21417115  -0.51703857   0.00090085   0.00000000   0.00000000   0.00000000    15.85
    326.7500 8853.36512251 8853.36512251 17706.73024502   0.62344981   1.35312515  -0.21416301  -0.51639563   0.00088331   0.00000000   0.00000000   0.00000000    15.86
    327.0000 8853.36467372 8853.36467372 17706.72934743   0.62344969   1.35258757  -0.21415373  -0.51585128   0.00086714   0.00000000   0.00000000   0.00000000    15.85
    327.2500 8853.36442629 8853.36442629 17706.72885259   0.62344940   1.35216955  -0.21414439  -0.51542747   0.00085171   0.00000000   0.00000000   0.00000000    15.85
    327.5000 8853.36440244 8853.36440244 17706.72880489   0.62344877   1.35189856  -0.21413588  -0.51515061   0.00083671   0.00000000   0.00000000   0.00000000    15.85
    327.7500 8853.36457929 8853.36457929 17706.72915857   0.62344768   1.35180213  -0.21412890  -0.51504770   0.00082216   0.00000000   0.00000000   0.00000000    15.85
    328.0000 8853.36489532 8853.36489532 17706.72979064   0.62344608   1.35189983  -0.21412387  -0.51513822   0.00080834   0.00000000   0.00000000   0.00000000    15.85
    328.2500 8853.36526476 8853.36526476 17706.73052952   0.62344397   1.35221884  -0.21412098  -0.51544964   0.00079575   0.00000000   0.00000000   0.00000000    15.85
    328.5000 8853.36559274 8853.36559274 17706.73118549   0.62344143   1.35277574  -0.21412019  -0.51599910   0.00078497   0.00000000   0.00000000   0.00000000    15.85
    328.7500 8853.36579059 8853.36579059 17706.73158119   0.62343860   1.35357242  -0.21412128  -0.51678915   0.00077660   0.00000000   0.00000000   0.00000000    15.85
    329.0000 8853.36578778 8853.36578778 17706.73157556   0.62343565   1.35461573  -0.21412393  -0.51782731   0.00077116   0.00000000   0.00000000   0.00000000    15.85
    329.2500 8853.36554092 8853.36554092 17706.73108184   0.62343275   1.35589376  -0.21412780  -0.51910217   0.00076896   0.00000000   0.00000000   0.00000000    15.85
    329.5000 8853.36503628 8853.36503628 17706.73007256   0.62343006   1.35738196  -0.21413253  -0.52058941   0.00077005   0.00000000   0.00000000   0.00000000    15.85
    329.7500 8853.36428644 8853.36428644 17706.72857288   0.62342773   1.35904190  -0.21413786  -0.52225044   0.00077413   0.00000000   0.00000000   0.00000000    15.86
    330.0000 8853.36332358 8853.36332358 17706.72664716   0.62342581   1.36083374  -0.21414362  -0.52404484   0.00078053   0.00000000   0.00000000   0.00000000    15.87
    330.2500 8853.36219319 8853.36219319 17706.72438639   0.62342435   1.36271546  -0.21414976  -0.52592956   0.00078821   0.00000000   0.00000000   0.00000000    15.85
    330.5000 8853.36095090 8853.36095090 17706.72190180   0.62342334   1.36464328  -0.21415631  -0.52785948   0.00079584   0.00000000   0.00000000   0.00000000    15.85
    330.7500 8853.35965807 8853.35965807 17706.71931614   0.62342271   1.36657790  -0.21416339  -0.52979373   0.00080194   0.00000000   0.00000000   0.00000000    15.85
    331.0000 8853.35837287 8853.35837287 17706.71674573   0.62342242   1.36847265  -0.21417113  -0.53168418   0.00080507   0.00000000   0.00000000   0.00000000    15.85
    331.2500 8853.35714391 8853.35714391 17706.71428781   0.62342236   1.37028383  -0.21417959  -0.53348596   0.00080408   0.00000000   0.00000000   0.00000000    15.85
    331.5000 8853.35600905 8853.35600905 17706.71201810   0.62342246   1.37197013  -0.21418874  -0.53515725   0.00079831   0.00000000   0.00000000   0.00000000    15.85
    331.7500 8853.35500054 8853.35500054 17706.71000108   0.62342266   1.37349416  -0.21419838  -0.53666087   0.00078775   0.00000000   0.00000000   0.00000000    15.85
    332.0000 8853.35414869 8853.35414869 17706.70829739   0.62342293   1.37483517  -0.21420819  -0.53797708   0.00077304   0.00000000   0.00000000   0.00000000    15.86
    332.2500 8853.35347561 8853.35347561 17706.70695122   0.62342323   1.37597447  -0.21421769  -0.53908899   0.00075544   0.00000000   0.00000000   0.00000000    15.86
    332.5000 8853.35298479 8853.35298479 17706.70596959   0.62342356   1.37690284  -0.21422627  -0.53998980   0.00073678   0.00000000   0.00000000   0.00000000    15.85
    332.7500 8853.35265192 8853.35265192 17706.70530383   0.62342393   1.37760563  -0.21423321  -0.54066775   0.00071925   0.00000000   0.00000000   0.00000000    15.85
    333.0000 8853.35242486 8853.35242486 17706.70484971   0.62342434   1.37806881  -0.21423776  -0.54111195   0.00070524   0.00000000   0.00000000   0.00000000    15.85
    333.2500 8853.35223138 8853.35223138 17706.70446276   0.62342484   1.37828756  -0.21423923  -0.54132054   0.00069705   0.00000000   0.00000000   0.00000000    15.85
    333.5000 8853.35199479 8853.35199479 17706.70398957   0.62342544   1.37826746  -0.21423709  -0.54130157   0.00069663   0.00000000   0.00000000   0.00000000    15.86
    333.7500 8853.35165335 8853.35165335 17706.70330671   0.62342617   1.37801440  -0.21423110  -0.54106242   0.00070529   0.00000000   0.00000000   0.00000000    15.85
    334.0000 8853.35117760 8853.35117760 17706.70235519   0.62342704   1.37753988  -0.21422135  -0.54061492   0.00072344   0.00000000   0.00000000   0.00000000    15.85
    334.2500 8853.35057455 8853.35057455 17706.70114910   0.62342806   1.37686184  -0.21420832  -0.53997604   0.00075058   0.00000000   0.00000000   0.00000000    15.85
    334.5000 8853.34987575 8853.34987575 17706.69975150   0.62342917   1.37599784  -0.21419286  -0.53916111   0.00078530   0.00000000   0.00000000   0.00000000    15.85
    334.7500 8853.34911953 8853.34911953 17706.69823905   0.62343033   1.37496827  -0.21417608  -0.53818730   0.00082543   0.00000000   0.00000000   0.00000000    15.85
    335.0000 8853.34834329 8853.34834329 17706.69668657   0.62343143   1.37379332  -0.21415932  -0.53707081   0.00086825   0.00000000   0.00000000   0.00000000    15.85
    335.2500 8853.34759273 8853.34759273 17706.69518546   0.62343234   1.37248480  -0.21414402  -0.53581914   0.00091070   0.00000000   0.00000000   0.00000000    15.85
    335.5000 8853.34693904 8853.34693904 17706.69387807   0.62343290   1.37106767  -0.21413161  -0.53445289   0.00094973   0.00000000   0.00000000   0.00000000    15.87
    335.7500 8853.34647861 8853.34647861 17706.69295721   0.62343293   1.36955392  -0.21412336  -0.53298013   0.00098251   0.00000000   0.00000000   0.00000000    15.86
    336.0000 8853.34630904 8853.34630904 17706.69261808   0.62343228   1.36795620  -0.21412030  -0.53141045   0.00100683   0.00000000   0.00000000   0.00000000    15.85
    336.2500 8853.34649253 8853.34649253 17706.69298505   0.62343081   1.36628978  -0.21412301  -0.52975727   0.00102132   0.00000000   0.00000000   0.00000000    15.85
    336.5000 8853.34703257 8853.34703257 17706.69406515   0.62342848   1.36457809  -0.21413159  -0.52804357   0.00102555   0.00000000   0.00000000   0.00000000    15.85
    336.7500 8853.34787965 8853.34787965 17706.69575930   0.62342529   1.36284791  -0.21414562  -0.52629713   0.00102012   0.00000000   0.00000000   0.00000000    15.85
    337.0000 8853.34895727 8853.34895727 17706.69791454   0.62342132   1.36112600  -0.21416421  -0.52454686   0.00100639   0.00000000   0.00000000   0.00000000    15.85
    337.2500 8853.35018840 8853.35018840 17706.70037680   0.62341673   1.35943885  -0.21418617  -0.52282224   0.00098628   0.00000000   0.00000000   0.00000000    15.85
    337.5000 8853.35150442 8853.35150442 17706.70300883   0.62341174   1.35782279  -0.21421006  -0.52116296   0.00096197   0.00000000   0.00000000   0.00000000    15.85
    337.7500 8853.35283867 8853.35283867 17706.70567733   0.62340659   1.35632054  -0.21423443  -0.51961512   0.00093560   0.00000000   0.00000000   0.00000000    15.85
    338.0000 8853.35411519 8853.35411519 17706.70823038   0.62340156   1.35496316  -0.21425784  -0.51821294   0.00090918   0.00000000   0.00000000   0.00000000    15.86
    338.2500 8853.35525100 8853.35525100 17706.71050199   0.62339691   1.35378401  -0.21427904  -0.51699246   0.00088440   0.00000000   0.00000000   0.00000000    15.85
    338.5000 8853.35616952 8853.35616952 17706.71233904   0.62339290   1.35281462  -0.21429701  -0.51598733   0.00086262   0.00000000   0.00000000   0.00000000    15.85
    338.7500 8853.35681476 8853.35681476 17706.71362952   0.62338973   1.35208077  -0.21431100  -0.51522491   0.00084487   0.00000000   0.00000000   0.00000000    15.85
    339.0000 8853.35715436 8853.35715436 17706.71430871   0.62338755   1.35159474  -0.21432058  -0.51471845   0.00083184   0.00000000   0.00000000   0.00000000    15.86
    339.2500 8853.35717211 8853.35717211 17706.71434423   0.62338647   1.35134820  -0.21432561  -0.51446009   0.00082397   0.00000000   0.00000000   0.00000000    15.86
    339.5000 8853.35685976 8853.35685976 17706.71371952   0.62338652   1.35132679  -0.21432625  -0.51443545   0.00082142   0.00000000   0.00000000   0.00000000    15.85
    339.7500 8853.35621749 8853.35621749 17706.71243497   0.62338770   1.35151767  -0.21432289  -0.51463116   0.00082407   0.00000000   0.00000000   0.00000000    15.85
    340.0000 8853.35526172 8853.35526172 17706.71052344   0.62338992   1.35190095  -0.21431616  -0.51502632   0.00083146   0.00000000   0.00000000   0.00000000    15.85
    340.2500 8853.35403307 8853.35403307 17706.70806615   0.62339308   1.35245925  -0.21430688  -0.51560209   0.00084281   0.00000000   0.00000000   0.00000000    15.85
    340.5000 8853.35259618 8853.35259618 17706.70519236   0.62339700   1.35316377  -0.21429596  -0.51632785   0.00085705   0.00000000   0.00000000   0.00000000    15.88
    340.7500 8853.35102992 8853.35102992 17706.70205983   0.62340145   1.35398329  -0.21428434  -0.51717043   0.00087293   0.00000000   0.00000000   0.00000000    15.85
    341.0000 8853.34941484 8853.34941484 17706.69882969   0.62340619   1.35488754  -0.21427286  -0.51809771   0.00088922   0.00000000   0.00000000   0.00000000    15.85
    341.2500 8853.34782704 8853.34782704 17706.69565407   0.62341096   1.35584508  -0.21426224  -0.51907665   0.00090476   0.00000000   0.00000000   0.00000000    15.85
    341.5000 8853.34633830 8853.34633830 17706.69267661   0.62341554   1.35683372  -0.21425297  -0.52008385   0.00091864   0.00000000   0.00000000   0.00000000    15.85
    341.7500 8853.34501406 8853.34501406 17706.69002812   0.62341973   1.35783278  -0.21424535  -0.52109781   0.00093011   0.00000000   0.00000000   0.00000000    15.85
    342.0000 8853.34390711 8853.34390711 17706.68781421   0.62342339   1.35881832  -0.21423949  -0.52209406   0.00093862   0.00000000   0.00000000   0.00000000    15.85
    342.2500 8853.34304700 8853.34304700 17706.68609401   0.62342644   1.35977468  -0.21423534  -0.52305668   0.00094378   0.00000000   0.00000000   0.00000000    15.85
    342.5000 8853.34243676 8853.34243676 17706.68487351   0.62342888   1.36068867  -0.21423272  -0.52397242   0.00094535   0.00000000   0.00000000   0.00000000    15.85
    342.7500 8853.34205598 8853.34205598 17706.68411196   0.62343074   1.36155282  -0.21423137  -0.52483394   0.00094323   0.00000000   0.00000000   0.00000000    15.85
    343.0000 8853.34187382 8853.34187382 17706.68374765   0.62343209   1.36235756  -0.21423101  -0.52563192   0.00093746   0.00000000   0.00000000   0.00000000    15.85
    343.2500 8853.34185866 8853.34185866 17706.68371732   0.62343301   1.36311793  -0.21423136  -0.52638178   0.00092823   0.00000000   0.00000000   0.00000000    15.85
    343.5000 8853.34198278 8853.34198278 17706.68396556   0.62343356   1.36378206  -0.21423220  -0.52703218   0.00091589   0.00000000   0.00000000   0.00000000    15.85
    343.7500 8853.34222290 8853.34222290 17706.68444581   0.62343384   1.36441608  -0.21423337  -0.52764984   0.00090097   0.00000000   0.00000000   0.00000000    15.85
    344.0000 8853.34255621 8853.34255621 17706.68511243   0.62343389   1.36502077  -0.21423471  -0.52823629   0.00088413   0.00000000   0.00000000   0.00000000    15.85
    344.2500 8853.34295129 8853.34295129 17706.68590259   0.62343373   1.36555255  -0.21423613  -0.52874894   0.00086624   0.00000000   0.00000000   0.00000000    15.86
    344.5000 8853.34337114 8853.34337114 17706.68674228   0.62343339   1.36601126  -0.21423749  -0.52918870   0.00084832   0.00000000   0.00000000   0.00000000    15.85
    344.7500 8853.34377174 8853.34377174 17706.68754348   0.62343293   1.36642406  -0.21423868  -0.52958386   0.00083141   0.00000000   0.00000000   0.00000000    15.85
    345.0000 8853.34410889 8853.34410889 17706.68821778   0.62343242   1.36681352  -0.21423957  -0.52995804   0.00081651   0.00000000   0.00000000   0.00000000    15.85
    345.2500 8853.34434950 8853.34434950 17706.68869900   0.62343192   1.36719010  -0.21424005  -0.53032251   0.00080439   0.00000000   0.00000000   0.00000000    15.86
    345.5000 8853.34448202 8853.34448202 17706.68896405   0.62343150   1.36754480  -0.21424007  -0.53066880   0.00079557   0.00000000   0.00000000   0.00000000    15.87
    345.7500 8853.34452077 8853.34452077 17706.68904155   0.62343119   1.36785907  -0.21423965  -0.53097846   0.00079023   0.00000000   0.00000000   0.00000000    15.85
    346.0000 8853.34449965 8853.34449965 17706.68899930   0.62343106   1.36812915  -0.21423887  -0.53124743   0.00078821   0.00000000   0.00000000   0.00000000    15.85
    346.2500 8853.34445989 8853.34445989 17706.68891978   0.62343117   1.36836411  -0.21423783  -0.53148424   0.00078914   0.00000000   0.00000000   0.00000000    15.85
    346.5000 8853.34443398 8853.34443398 17706.68886795   0.62343159   1.36858153  -0.21423663  -0.53170583   0.00079252   0.00000000   0.00000000   0.00000000    15.85
    346.7500 8853.34443432 8853.34443432 17706.68886863   0.62343234   1.36880332  -0.21423533  -0.53193355   0.00079790   0.00000000   0.00000000   0.00000000    15.87
    347.0000 8853.34444651 8853.34444651 17706.68889302   0.62343345   1.36904605  -0.21423391  -0.53218368   0.00080498   0.00000000   0.00000000   0.00000000    15.85
    347.2500 8853.34443323 8853.34443323 17706.68886646   0.62343492   1.36932966  -0.21423227  -0.53247615   0.00081368   0.00000000   0.00000000   0.00000000    15.86
    347.5000 8853.34434523 8853.34434523 17706.68869046   0.62343670   1.36965352  -0.21423030  -0.53281057   0.00082405   0.00000000   0.00000000   0.00000000    15.85
    347.7500 8853.34413282 8853.34413282 17706.68826565   0.62343874   1.37001987  -0.21422783  -0.53318952   0.00083622   0.00000000   0.00000000   0.00000000    15.86
    348.0000 8853.34375470 8853.34375470 17706.68750940   0.62344098   1.37043410  -0.21422478  -0.53361858   0.00085024   0.00000000   0.00000000   0.00000000    15.85
    348.2500 8853.34317842 8853.34317842 17706.68635683   0.62344336   1.37088940  -0.21422110  -0.53409097   0.00086604   0.00000000   0.00000000   0.00000000    15.85
    348.5000 8853.34238197 8853.34238197 17706.68476395   0.62344581   1.37138249  -0.21421687  -0.53460317   0.00088336   0.00000000   0.00000000   0.00000000    15.85
    348.7500 8853.34135727 8853.34135727 17706.68271455   0.62344828   1.37192568  -0.21421223  -0.53516696   0.00090179   0.00000000   0.00000000   0.00000000    15.85
    349.0000 8853.34011563 8853.34011563 17706.68023127   0.62345070   1.37251735  -0.21420746  -0.53577996   0.00092077   0.00000000   0.00000000   0.00000000    15.86
    349.2500 8853.33869038 8853.33869038 17706.67738076   0.62345299   1.37314584  -0.21420287  -0.53642963   0.00093966   0.00000000   0.00000000   0.00000000    15.85
    349.5000 8853.33713397 8853.33713397 17706.67426794   0.62345507   1.37379536  -0.21419886  -0.53709918   0.00095775   0.00000000   0.00000000   0.00000000    15.88
    349.7500 8853.33551160 8853.33551160 17706.67102320   0.62345681   1.37443129  -0.21419584  -0.53775289   0.00097425   0.00000000   0.00000000   0.00000000    15.85
    350.0000 8853.33389395 8853.33389395 17706.66778789   0.62345809   1.37502328  -0.21419421  -0.53835932   0.00098833   0.00000000   0.00000000   0.00000000    15.85
    350.2500 8853.33235051 8853.33235051 17706.66470103   0.62345878   1.37553729  -0.21419433  -0.53888338   0.00099920   0.00000000   0.00000000   0.00000000    15.85
    350.5000 8853.33093781 8853.33093781 17706.66187561   0.62345877   1.37592526  -0.21419643  -0.53927630   0.00100625   0.00000000   0.00000000   0.00000000    15.86
    350.7500 8853.32968541 8853.32968541 17706.65937081   0.62345798   1.37614301  -0.21420060  -0.53949366   0.00100923   0.00000000   0.00000000   0.00000000    15.86
    351.0000 8853.32858637 8853.32858637 17706.65717274   0.62345639   1.37615956  -0.21420668  -0.53950488   0.00100839   0.00000000   0.00000000   0.00000000    15.85
    351.2500 8853.32759853 8853.32759853 17706.65519706   0.62345403   1.37595947  -0.21421427  -0.53929565   0.00100448   0.00000000   0.00000000   0.00000000    15.87
    351.5000 8853.32665991 8853.32665991 17706.65331982   0.62345100   1.37553955  -0.21422281  -0.53886433   0.00099860   0.00000000   0.00000000   0.00000000    15.85
    351.7500 8853.32570700 8853.32570700 17706.65141401   0.62344743   1.37490142  -0.21423164  -0.53821439   0.00099204   0.00000000   0.00000000   0.00000000    15.85
    352.0000 8853.32468986 8853.32468986 17706.64937971   0.62344345   1.37406029  -0.21424009  -0.53736275   0.00098600   0.00000000   0.00000000   0.00000000    15.85
    352.2500 8853.32357469 8853.32357469 17706.64714939   0.62343925   1.37303113  -0.21424755  -0.53632577   0.00098143   0.00000000   0.00000000   0.00000000    15.85
    352.5000 8853.32234283 8853.32234283 17706.64468565   0.62343499   1.37183034  -0.21425354  -0.53512077   0.00097896   0.00000000   0.00000000   0.00000000    15.85
    352.7500 8853.32098756 8853.32098756 17706.64197513   0.62343086   1.37048522  -0.21425776  -0.53377545   0.00097886   0.00000000   0.00000000   0.00000000    15.85
    353.0000 8853.31951247 8853.31951247 17706.63902495   0.62342702   1.36901774  -0.21426009  -0.53231170   0.00098107   0.00000000   0.00000000   0.00000000    15.85
    353.2500 8853.31793175 8853.31793175 17706.63586350   0.62342362   1.36745374  -0.21426056  -0.53075481   0.00098525   0.00000000   0.00000000   0.00000000    15.85
    353.5000 8853.31627015 8853.31627015 17706.63254030   0.62342080   1.36582745  -0.21425941  -0.52913813   0.00099089   0.00000000   0.00000000   0.00000000    15.85
    353.7500 8853.31455987 8853.31455987 17706.62911974   0.62341866   1.36417377  -0.21425698  -0.52749544   0.00099730   0.00000000   0.00000000   0.00000000    15.85
    354.0000 8853.31283515 8853.31283515 17706.62567030   0.62341725   1.36252526  -0.21425371  -0.52585808   0.00100378   0.00000000   0.00000000   0.00000000    15.86
    354.2500 8853.31112781 8853.31112781 17706.62225563   0.62341658   1.36092381  -0.21425011  -0.52426678   0.00100966   0.00000000   0.00000000   0.00000000    15.85
    354.5000 8853.30946470 8853.30946470 17706.61892940   0.62341662   1.35940889  -0.21424663  -0.52276005   0.00101441   0.00000000   0.00000000   0.00000000    15.85
    354.7500 8853.30786906 8853.30786906 17706.61573812   0.62341730   1.35801310  -0.21424369  -0.52136978   0.00101767   0.00000000   0.00000000   0.00000000    15.85
    355.0000 8853.30636229 8853.30636229 17706.61272457   0.62341850   1.35677657  -0.21424164  -0.52013572   0.00101929   0.00000000   0.00000000   0.00000000    15.85
    355.2500 8853.30496538 8853.30496538 17706.60993076   0.62342014   1.35575084  -0.21424067  -0.51910935   0.00101933   0.00000000   0.00000000   0.00000000    15.85
    355.5000 8853.30369716 8853.30369716 17706.60739431   0.62342210   1.35497047  -0.21424091  -0.51832548   0.00101802   0.00000000   0.00000000   0.00000000    15.85
    355.7500 8853.30257044 8853.30257044 17706.60514089   0.62342427   1.35447266  -0.21424233  -0.51782179   0.00101574   0.00000000   0.00000000   0.00000000    15.85
    356.0000 8853.30158870 8853.30158870 17706.60317740   0.62342657   1.35427076  -0.21424481  -0.51761239   0.00101300   0.00000000   0.00000000   0.00000000    15.89
    356.2500 8853.30074359 8853.30074359 17706.60148718   0.62342891   1.35436267  -0.21424808  -0.51769608   0.00101041   0.00000000   0.00000000   0.00000000    15.85
    356.5000 8853.30001825 8853.30001825 17706.60003650   0.62343128   1.35475839  -0.21425180  -0.51808390   0.00100859   0.00000000   0.00000000   0.00000000    15.85
    356.7500 8853.29938813 8853.29938813 17706.59877627   0.62343367   1.35545682  -0.21425554  -0.51877577   0.00100816   0.00000000   0.00000000   0.00000000    15.85
    357.0000 8853.29882180 8853.29882180 17706.59764360   0.62343609   1.35643551  -0.21425884  -0.51975021   0.00100962   0.00000000   0.00000000   0.00000000    15.85
    357.2500 8853.29827971 8853.29827971 17706.59655942   0.62343858   1.35766254  -0.21426125  -0.52097609   0.00101339   0.00000000   0.00000000   0.00000000    15.86
    357.5000 8853.29771466 8853.29771466 17706.59542931   0.62344119   1.35910257  -0.21426242  -0.52241862   0.00101966   0.00000000   0.00000000   0.00000000    15.87
    357.7500 8853.29707916 8853.29707916 17706.59415832   0.62344393   1.36071548  -0.21426209  -0.52403788   0.00102842   0.00000000   0.00000000   0.00000000    15.85
    358.0000 8853.29633941 8853.29633941 17706.59267883   0.62344684   1.36246573  -0.21426023  -0.52579805   0.00103939   0.00000000   0.00000000   0.00000000    15.85
    358.2500 8853.29549033 8853.29549033 17706.59098065   0.62344988   1.36432370  -0.21425703  -0.52766879   0.00105199   0.00000000   0.00000000   0.00000000    15.85
    358.5000 8853.29456259 8853.29456259 17706.58912518   0.62345299   1.36625641  -0.21425288  -0.52961589   0.00106534   0.00000000   0.00000000   0.00000000    15.85
    358.7500 8853.29361847 8853.29361847 17706.58723694   0.62345607   1.36823271  -0.21424837  -0.53160662   0.00107836   0.00000000   0.00000000   0.00000000    15.85
    359.0000 8853.29273706 8853.29273706 17706.58547412   0.62345902   1.37022304  -0.21424419  -0.53360968   0.00108986   0.00000000   0.00000000   0.00000000    15.85
    359.2500 8853.29199477 8853.29199477 17706.58398953   0.62346170   1.37219515  -0.21424104  -0.53559116   0.00109875   0.00000000   0.00000000   0.00000000    15.85
    359.5000 8853.29144684 8853.29144684 17706.58289369   0.62346401   1.37411416  -0.21423947  -0.53751485   0.00110417   0.00000000   0.00000000   0.00000000    15.87
    359.7500 8853.29111676 8853.29111676 17706.58223351   0.62346585   1.37594404  -0.21423990  -0.53934389   0.00110560   0.00000000   0.00000000   0.00000000    15.87
    360.0000 8853.29099629 8853.29099629 17706.58199258   0.62346718   1.37765074  -0.21424248  -0.54104398   0.00110290   0.00000000   0.00000000   0.00000000    15.85
    360.2500 8853.29105350 8853.29105350 17706.58210699   0.62346798   1.37919763  -0.21424715  -0.54257878   0.00109629   0.00000000   0.00000000   0.00000000    15.85
    360.5000 8853.29124214 8853.29124214 17706.58248428   0.62346827   1.38054890  -0.21425366  -0.54391322   0.00108626   0.00000000   0.00000000   0.00000000    15.85
    360.7500 8853.29150972 8853.29150972 17706.58301944   0.62346807   1.38167549  -0.21426161  -0.54501935   0.00107353   0.00000000   0.00000000   0.00000000    15.85
    361.0000 8853.29180652 8853.29180652 17706.58361305   0.62346739   1.38254403  -0.21427052  -0.54586507   0.00105895   0.00000000   0.00000000   0.00000000    15.85
    361.2500 8853.29209459 8853.29209459 17706.58418917   0.62346625   1.38313458  -0.21427993  -0.54643176   0.00104336   0.00000000   0.00000000   0.00000000    15.87
    361.5000 8853.29235251 8853.29235251 17706.58470502   0.62346469   1.38344004  -0.21428938  -0.54671347   0.00102751   0.00000000   0.00000000   0.00000000    15.85
    361.7500 8853.29257198 8853.29257198 17706.58514396   0.62346271   1.38345446  -0.21429855  -0.54670515   0.00101194   0.00000000   0.00000000   0.00000000    15.85
    362.0000 8853.29275128 8853.29275128 17706.58550256   0.62346036   1.38319031  -0.21430718  -0.54641969   0.00099692   0.00000000   0.00000000   0.00000000    15.85
    362.2500 8853.29289257 8853.29289257 17706.58578514   0.62345767   1.38265782  -0.21431514  -0.54586746   0.00098245   0.00000000   0.00000000   0.00000000    15.85
    362.5000 8853.29300339 8853.29300339 17706.58600678   0.62345474   1.38189367  -0.21432238  -0.54508492   0.00096837   0.00000000   0.00000000   0.00000000    15.85
    362.7500 8853.29309747 8853.29309747 17706.58619495   0.62345167   1.38093544  -0.21432890  -0.54410932   0.00095445   0.00000000   0.00000000   0.00000000    15.85
    363.0000 8853.29318561 8853.29318561 17706.58637123   0.62344860   1.37981627  -0.21433469  -0.54297354   0.00094055   0.00000000   0.00000000   0.00000000    15.85
    363.2500 8853.29326451 8853.29326451 17706.58652902   0.62344565   1.37857131  -0.21433976  -0.54171259   0.00092669   0.00000000   0.00000000   0.00000000    15.87
    363.5000 8853.29331108 8853.29331108 17706.58662216   0.62344295   1.37723778  -0.21434409  -0.54036376   0.00091302   0.00000000   0.00000000   0.00000000    15.85
    363.7500 8853.29329436 8853.29329436 17706.58658873   0.62344065   1.37586966  -0.21434771  -0.53898109   0.00089979   0.00000000   0.00000000   0.00000000    15.85
    364.0000 8853.29319613 8853.29319613 17706.58639226   0.62343881   1.37451595  -0.21435065  -0.53761364   0.00088714   0.00000000   0.00000000   0.00000000    15.85
    364.2500 8853.29302594 8853.29302594 17706.58605188   0.62343747   1.37321274  -0.21435302  -0.53629741   0.00087516   0.00000000   0.00000000   0.00000000    15.85
    364.5000 8853.29281788 8853.29281788 17706.58563577   0.62343663   1.37199386  -0.21435498  -0.53506609   0.00086383   0.00000000   0.00000000   0.00000000    15.85
    364.7500 8853.29261368 8853.29261368 17706.58522737   0.62343625   1.37088733  -0.21435665  -0.53394757   0.00085314   0.00000000   0.00000000   0.00000000    15.85
    365.0000 8853.29244640 8853.29244640 17706.58489281   0.62343627   1.36991827  -0.21435816  -0.53296695   0.00084311   0.00000000   0.00000000   0.00000000    15.85
    365.2500 8853.29233533 8853.29233533 17706.58467065   0.62343661   1.36910856  -0.21435952  -0.53214627   0.00083383   0.00000000   0.00000000   0.00000000    15.88
    365.5000 8853.29228983 8853.29228983 17706.58457966   0.62343718   1.36847896  -0.21436069  -0.53150657   0.00082547   0.00000000   0.00000000   0.00000000    15.85
    365.7500 8853.29231355 8853.29231355 17706.58462709   0.62343790   1.36803661  -0.21436156  -0.53105538   0.00081822   0.00000000   0.00000000   0.00000000    15.85
    366.0000 8853.29240218 8853.29240218 17706.58480436   0.62343869   1.36777985  -0.21436194  -0.53079151   0.00081229   0.00000000   0.00000000   0.00000000    15.85
    366.2500 8853.29253897 8853.29253897 17706.58507793   0.62343951   1.36770226  -0.21436163  -0.53070892   0.00080781   0.00000000   0.00000000   0.00000000    15.85
    366.5000 8853.29269477 8853.29269477 17706.58538954   0.62344032   1.36779368  -0.21436045  -0.53079769   0.00080478   0.00000000   0.00000000   0.00000000    15.86
    366.7500 8853.29283671 8853.29283671 17706.58567342   0.62344109   1.36803712  -0.21435828  -0.53104082   0.00080307   0.00000000   0.00000000   0.00000000    15.87
    367.0000 8853.29294078 8853.29294078 17706.58588155   0.62344180   1.36841302  -0.21435510  -0.53141852   0.00080240   0.00000000   0.00000000   0.00000000    15.85
    367.2500 8853.29299882 8853.29299882 17706.58599763   0.62344244   1.36889921  -0.21435099  -0.53190815   0.00080237   0.00000000   0.00000000   0.00000000    15.85
    367.5000 8853.29301747 8853.29301747 17706.58603495   0.62344299   1.36947595  -0.21434613  -0.53248937   0.00080255   0.00000000   0.00000000   0.00000000    15.85
    367.7500 8853.29301227 8853.29301227 17706.58602454   0.62344345   1.37012091  -0.21434078  -0.53313920   0.00080252   0.00000000   0.00000000   0.00000000    15.85
    368.0000 8853.29300443 8853.29300443 17706.58600887   0.62344380   1.37082107  -0.21433523  -0.53384397   0.00080194   0.00000000   0.00000000   0.00000000    15.86
    368.2500 8853.29302310 8853.29302310 17706.58604619   0.62344404   1.37154192  -0.21432979  -0.53456863   0.00080054   0.00000000   0.00000000   0.00000000    15.85
    368.5000 8853.29310796 8853.29310796 17706.58621592   0.62344421   1.37226969  -0.21432475  -0.53529892   0.00079819   0.00000000   0.00000000   0.00000000    15.85
    368.7500 8853.29330535 8853.29330535 17706.58661070   0.62344437   1.37299286  -0.21432037  -0.53602294   0.00079481   0.00000000   0.00000000   0.00000000    15.85
    369.0000 8853.29365613 8853.29365613 17706.58731226   0.62344460   1.37369957  -0.21431687  -0.53672849   0.00079039   0.00000000   0.00000000   0.00000000    15.85
    369.2500 8853.29417953 8853.29417953 17706.58835907   0.62344501   1.37436855  -0.21431437  -0.53739416   0.00078498   0.00000000   0.00000000   0.00000000    15.85
    369.5000 8853.29486195 8853.29486195 17706.58972390   0.62344570   1.37497699  -0.21431290  -0.53799707   0.00077868   0.00000000   0.00000000   0.00000000    15.85
    369.7500 8853.29565802 8853.29565802 17706.59131605   0.62344677   1.37550273  -0.21431239  -0.53851522   0.00077164   0.00000000   0.00000000   0.00000000    15.85
    370.0000 8853.29650274 8853.29650274 17706.59300548   0.62344832   1.37593129  -0.21431269  -0.53893428   0.00076400   0.00000000   0.00000000   0.00000000    15.85
    370.2500 8853.29732937 8853.29732937 17706.59465874   0.62345040   1.37626493  -0.21431363  -0.53925673   0.00075582   0.00000000   0.00000000   0.00000000    15.85
    370.5000 8853.29808494 8853.29808494 17706.59616988   0.62345303   1.37650775  -0.21431504  -0.53948676   0.00074709   0.00000000   0.00000000   0.00000000    15.85
    370.7500 8853.29873835 8853.29873835 17706.59747670   0.62345618   1.37665349  -0.21431679  -0.53961821   0.00073770   0.00000000   0.00000000   0.00000000    15.85
    371.0000 8853.29928012 8853.29928012 17706.59856023   0.62345976   1.37670342  -0.21431880  -0.53965242   0.00072756   0.00000000   0.00000000   0.00000000    15.85
    371.2500 8853.29971476 8853.29971476 17706.59942952   0.62346362   1.37666271  -0.21432098  -0.53959474   0.00071663   0.00000000   0.00000000   0.00000000    15.85
    371.5000 8853.30005062 8853.30005062 17706.60010124   0.62346762   1.37653773  -0.21432324  -0.53945189   0.00070502   0.00000000   0.00000000   0.00000000    15.85
    371.7500 8853.30029352 8853.30029352 17706.60058704   0.62347159   1.37634272  -0.21432545  -0.53923861   0.00069293   0.00000000   0.00000000   0.00000000    15.85
    372.0000 8853.30044480 8853.30044480 17706.60088960   0.62347539   1.37607712  -0.21432749  -0.53895492   0.00068068   0.00000000   0.00000000   0.00000000    15.85
    372.2500 8853.30050415 8853.30050415 17706.60100830   0.62347886   1.37575360  -0.21432919  -0.53861414   0.00066860   0.00000000   0.00000000   0.00000000    15.85
    372.5000 8853.30046933 8853.30046933 17706.60093867   0.62348192   1.37538652  -0.21433044  -0.53823116   0.00065700   0.00000000   0.00000000   0.00000000    15.85
    372.7500 8853.30033394 8853.30033394 17706.60066788   0.62348447   1.37499353  -0.21433116  -0.53782400   0.00064610   0.00000000   0.00000000   0.00000000    15.86
    373.0000 8853.30008821 8853.30008821 17706.60017642   0.62348644   1.37458488  -0.21433132  -0.53740307   0.00063595   0.00000000   0.00000000   0.00000000    15.85
    373.2500 8853.29972592 8853.29972592 17706.59945183   0.62348778   1.37416848  -0.21433097  -0.53697623   0.00062649   0.00000000   0.00000000   0.00000000    15.85
    373.5000 8853.29925280 8853.29925280 17706.59850559   0.62348844   1.37376161  -0.21433026  -0.53656042   0.00061752   0.00000000   0.00000000   0.00000000    15.85
    373.7500 8853.29869149 8853.29869149 17706.59738297   0.62348846   1.37339165  -0.21432936  -0.53618259   0.00060875   0.00000000   0.00000000   0.00000000    15.85
    374.0000 8853.29807691 8853.29807691 17706.59615381   0.62348786   1.37308441  -0.21432850  -0.53586795   0.00059990   0.00000000   0.00000000   0.00000000    15.86
    374.2500 8853.29744569 8853.29744569 17706.59489139   0.62348676   1.37286514  -0.21432789  -0.53564127   0.00059077   0.00000000   0.00000000   0.00000000    15.85
    374.5000 8853.29682777 8853.29682777 17706.59365553   0.62348527   1.37274503  -0.21432772  -0.53551333   0.00058128   0.00000000   0.00000000   0.00000000    15.85
    374.7500 8853.29624333 8853.29624333 17706.59248666   0.62348355   1.37272713  -0.21432808  -0.53548702   0.00057152   0.00000000   0.00000000   0.00000000    15.85
    375.0000 8853.29570444 8853.29570444 17706.59140887   0.62348176   1.37279792  -0.21432901  -0.53554883   0.00056168   0.00000000   0.00000000   0.00000000    15.85
    375.2500 8853.29521676 8853.29521676 17706.59043352   0.62348005   1.37294469  -0.21433048  -0.53568622   0.00055206   0.00000000   0.00000000   0.00000000    15.86
    375.5000 8853.29478048 8853.29478048 17706.58956096   0.62347857   1.37314632  -0.21433240  -0.53587834   0.00054299   0.00000000   0.00000000   0.00000000    15.85
    375.7500 8853.29439209 8853.29439209 17706.58878419   0.62347743   1.37337923  -0.21433465  -0.53610188   0.00053474   0.00000000   0.00000000   0.00000000    15.85
    376.0000 8853.29404581 8853.29404581 17706.58809163   0.62347671   1.37361411  -0.21433707  -0.53632788   0.00052755   0.00000000   0.00000000   0.00000000    15.85
    376.2500 8853.29373825 8853.29373825 17706.58747650   0.62347645   1.37382156  -0.21433947  -0.53652721   0.00052157   0.00000000   0.00000000   0.00000000    15.85
    376.5000 8853.29347141 8853.29347141 17706.58694283   0.62347666   1.37397720  -0.21434170  -0.53667573   0.00051688   0.00000000   0.00000000   0.00000000    15.85
    376.7500 8853.29325496 8853.29325496 17706.58650992   0.62347731   1.37406218  -0.21434361  -0.53675475   0.00051349   0.00000000   0.00000000   0.00000000    15.85
    377.0000 8853.29310127 8853.29310127 17706.58620253   0.62347838   1.37406258  -0.21434510  -0.53675046   0.00051136   0.00000000   0.00000000   0.00000000    15.85
    377.2500 8853.29301889 8853.29301889 17706.58603779   0.62347981   1.37397156  -0.21434610  -0.53665606   0.00051041   0.00000000   0.00000000   0.00000000    15.87
    377.5000 8853.29300525 8853.29300525 17706.58601049   0.62348153   1.37379574  -0.21434657  -0.53647814   0.00051050   0.00000000   0.00000000   0.00000000    15.85
    377.7500 8853.29304578 8853.29304578 17706.58609155   0.62348348   1.37354612  -0.21434655  -0.53622752   0.00051143   0.00000000   0.00000000   0.00000000    15.85
    378.0000 8853.29311868 8853.29311868 17706.58623736   0.62348556   1.37323861  -0.21434613  -0.53591982   0.00051289   0.00000000   0.00000000   0.00000000    15.85
    378.2500 8853.29320196 8853.29320196 17706.58640393   0.62348766   1.37289675  -0.21434548  -0.53557812   0.00051451   0.00000000   0.00000000   0.00000000    15.85
    378.5000 8853.29327901 8853.29327901 17706.58655803   0.62348969   1.37253855  -0.21434480  -0.53521990   0.00051583   0.00000000   0.00000000   0.00000000    15.86
    378.7500 8853.29334086 8853.29334086 17706.58668171   0.62349152   1.37219027  -0.21434433  -0.53487085   0.00051643   0.00000000   0.00000000   0.00000000    15.86
    379.0000 8853.29338525 8853.29338525 17706.58677050   0.62349305   1.37188815  -0.21434429  -0.53456672   0.00051591   0.00000000   0.00000000   0.00000000    15.85
    379.2500 8853.29341383 8853.29341383 17706.58682766   0.62349421   1.37167370  -0.21434487  -0.53434865   0.00051404   0.00000000   0.00000000   0.00000000    15.85
    379.5000 8853.29342860 8853.29342860 17706.58685720   0.62349494   1.37156567  -0.21434616  -0.53423530   0.00051073   0.00000000   0.00000000   0.00000000    15.85
    379.7500 8853.29343128 8853.29343128 17706.58686257   0.62349521   1.37157928  -0.21434817  -0.53424191   0.00050601   0.00000000   0.00000000   0.00000000    15.85
    380.0000 8853.29342488 8853.29342488 17706.58684977   0.62349505   1.37171808  -0.21435084  -0.53437224   0.00050005   0.00000000   0.00000000   0.00000000    15.85
    380.2500 8853.29341533 8853.29341533 17706.58683065   0.62349450   1.37197162  -0.21435401  -0.53461616   0.00049305   0.00000000   0.00000000   0.00000000    15.85
    380.5000 8853.29340777 8853.29340777 17706.58681554   0.62349368   1.37232505  -0.21435748  -0.53495919   0.00048530   0.00000000   0.00000000   0.00000000    15.85
    380.7500 8853.29339925 8853.29339925 17706.58679849   0.62349273   1.37277351  -0.21436097  -0.53539695   0.00047713   0.00000000   0.00000000   0.00000000    15.86
    381.0000 8853.29337329 8853.29337329 17706.58674659   0.62349180   1.37329964  -0.21436417  -0.53591269   0.00046903   0.00000000   0.00000000   0.00000000    15.85
    381.2500 8853.29330007 8853.29330007 17706.58660014   0.62349106   1.37388277  -0.21436672  -0.53648653   0.00046154   0.00000000   0.00000000   0.00000000    15.85
    381.5000 8853.29314176 8853.29314176 17706.58628353   0.62349064   1.37450760  -0.21436829  -0.53710397   0.00045531   0.00000000   0.00000000   0.00000000    15.85
    381.7500 8853.29285979 8853.29285979 17706.58571959   0.62349066   1.37516078  -0.21436859  -0.53775245   0.00045091   0.00000000   0.00000000   0.00000000    15.85
    382.0000 8853.29242322 8853.29242322 17706.58484643   0.62349116   1.37582483  -0.21436743  -0.53841503   0.00044880   0.00000000   0.00000000   0.00000000    15.85
    382.2500 8853.29181679 8853.29181679 17706.58363358   0.62349219   1.37648096  -0.21436477  -0.53907317   0.00044918   0.00000000   0.00000000   0.00000000    15.85
    382.5000 8853.29104508 8853.29104508 17706.58209016   0.62349370   1.37709680  -0.21436070  -0.53969439   0.00045200   0.00000000   0.00000000   0.00000000    15.85
    382.7500 8853.29013213 8853.29013213 17706.58026427   0.62349565   1.37764335  -0.21435544  -0.54024923   0.00045697   0.00000000   0.00000000   0.00000000    15.85
    383.0000 8853.28911395 8853.28911395 17706.57822790   0.62349797   1.37808899  -0.21434929  -0.54070538   0.00046365   0.00000000   0.00000000   0.00000000    15.85
    383.2500 8853.28802890 8853.28802890 17706.57605781   0.62350057   1.37840646  -0.21434260  -0.54103479   0.00047149   0.00000000   0.00000000   0.00000000    15.85
    383.5000 8853.28691127 8853.28691127 17706.57382255   0.62350333   1.37857699  -0.21433574  -0.54121784   0.00047992   0.00000000   0.00000000   0.00000000    15.85
    383.7500 8853.28579152 8853.28579152 17706.57158304   0.62350616   1.37859065  -0.21432906  -0.54124380   0.00048836   0.00000000   0.00000000   0.00000000    15.85
    384.0000 8853.28470189 8853.28470189 17706.56940379   0.62350893   1.37844280  -0.21432290  -0.54110719   0.00049622   0.00000000   0.00000000   0.00000000    15.85
    384.2500 8853.28368124 8853.28368124 17706.56736248   0.62351156   1.37814039  -0.21431754  -0.54081424   0.00050296   0.00000000   0.00000000   0.00000000    15.85
    384.5000 8853.28277182 8853.28277182 17706.56554364   0.62351397   1.37769844  -0.21431320  -0.54037935   0.00050809   0.00000000   0.00000000   0.00000000    15.85
    384.7500 8853.28200766 8853.28200766 17706.56401531   0.62351611   1.37713751  -0.21431000  -0.53982272   0.00051132   0.00000000   0.00000000   0.00000000    15.85
    385.0000 8853.28140172 8853.28140172 17706.56280344   0.62351792   1.37647391  -0.21430791  -0.53916067   0.00051259   0.00000000   0.00000000   0.00000000    15.85
    385.2500 8853.28093921 8853.28093921 17706.56187841   0.62351938   1.37572613  -0.21430679  -0.53841210   0.00051215   0.00000000   0.00000000   0.00000000    15.88
    385.5000 8853.28058251 8853.28058251 17706.56116501   0.62352048   1.37492037  -0.21430638  -0.53760394   0.00051043   0.00000000   0.00000000   0.00000000    15.85
    385.7500 8853.28028435 8853.28028435 17706.56056869   0.62352121   1.37409210  -0.21430639  -0.53677253   0.00050802   0.00000000   0.00000000   0.00000000    15.85
    386.0000 8853.28000491 8853.28000491 17706.56000982   0.62352156   1.37328464  -0.21430654  -0.53596198   0.00050545   0.00000000   0.00000000   0.00000000    15.85
    386.2500 8853.27972293 8853.27972293 17706.55944586   0.62352157   1.37252510  -0.21430665  -0.53519997   0.00050309   0.00000000   0.00000000   0.00000000    15.85
    386.5000 8853.27943791 8853.27943791 17706.55887582   0.62352125   1.37183415  -0.21430661  -0.53450737   0.00050107   0.00000000   0.00000000   0.00000000    15.85
    386.7500 8853.27916239 8853.27916239 17706.55832478   0.62352066   1.37124511  -0.21430642  -0.53391734   0.00049932   0.00000000   0.00000000   0.00000000    15.85
    387.0000 8853.27891025 8853.27891025 17706.55782051   0.62351990   1.37076905  -0.21430614  -0.53344059   0.00049758   0.00000000   0.00000000   0.00000000    15.85
    387.2500 8853.27868827 8853.27868827 17706.55737654   0.62351906   1.37041743  -0.21430581  -0.53308816   0.00049560   0.00000000   0.00000000   0.00000000    15.85
    387.5000 8853.27849364 8853.27849364 17706.55698727   0.62351830   1.37019402  -0.21430548  -0.53286341   0.00049317   0.00000000   0.00000000   0.00000000    15.85
    387.7500 8853.27831567 8853.27831567 17706.55663134   0.62351776   1.37010132  -0.21430515  -0.53276862   0.00049020   0.00000000   0.00000000   0.00000000    15.85
    388.0000 8853.27813944 8853.27813944 17706.55627889   0.62351756   1.37012902  -0.21430475  -0.53279346   0.00048676   0.00000000   0.00000000   0.00000000    15.85
    388.2500 8853.27794907 8853.27794907 17706.55589814   0.62351785   1.37026003  -0.21430422  -0.53292096   0.00048299   0.00000000   0.00000000   0.00000000    15.85
    388.5000 8853.27772826 8853.27772826 17706.55545651   0.62351869   1.37047843  -0.21430343  -0.53313544   0.00047913   0.00000000   0.00000000   0.00000000    15.85
    388.7500 8853.27745853 8853.27745853 17706.55491707   0.62352012   1.37076386  -0.21430228  -0.53341687   0.00047542   0.00000000   0.00000000   0.00000000    15.85
    389.0000 8853.27711910 8853.27711910 17706.55423821   0.62352215   1.37109919  -0.21430069  -0.53374847   0.00047213   0.00000000   0.00000000   0.00000000    15.85
    389.2500 8853.27669207 8853.27669207 17706.55338414   0.62352473   1.37147249  -0.21429859  -0.53411865   0.00046948   0.00000000   0.00000000   0.00000000    15.85
    389.5000 8853.27617095 8853.27617095 17706.55234191   0.62352777   1.37186167  -0.21429596  -0.53450558   0.00046764   0.00000000   0.00000000   0.00000000    15.85
    389.7500 8853.27556622 8853.27556622 17706.55113245   0.62353115   1.37224736  -0.21429285  -0.53489005   0.00046669   0.00000000   0.00000000   0.00000000    15.85
    390.0000 8853.27490155 8853.27490155 17706.54980311   0.62353473   1.37261677  -0.21428936  -0.53525928   0.00046659   0.00000000   0.00000000   0.00000000    15.85
    390.2500 8853.27420283 8853.27420283 17706.54840566   0.62353837   1.37295741  -0.21428561  -0.53560064   0.00046722   0.00000000   0.00000000   0.00000000    15.85
    390.5000 8853.27348881 8853.27348881 17706.54697763   0.62354192   1.37324786  -0.21428174  -0.53589261   0.00046841   0.00000000   0.00000000   0.00000000    15.86
    390.7500 8853.27277160 8853.27277160 17706.54554320   0.62354524   1.37347117  -0.21427784  -0.53611809   0.00047000   0.00000000   0.00000000   0.00000000    15.85
    391.0000 8853.27206391 8853.27206391 17706.54412782   0.62354823   1.37362168  -0.21427401  -0.53627127   0.00047183   0.00000000   0.00000000   0.00000000    15.85
    391.2500 8853.27138421 8853.27138421 17706.54276842   0.62355082   1.37370094  -0.21427030  -0.53635360   0.00047378   0.00000000   0.00000000   0.00000000    15.85
    391.5000 8853.27075288 8853.27075288 17706.54150576   0.62355298   1.37371303  -0.21426676  -0.53636901   0.00047571   0.00000000   0.00000000   0.00000000    15.85
    391.7500 8853.27018384 8853.27018384 17706.54036768   0.62355469   1.37366603  -0.21426340  -0.53632540   0.00047747   0.00000000   0.00000000   0.00000000    15.85
    392.0000 8853.26967991 8853.26967991 17706.53935983   0.62355599   1.37356785  -0.21426024  -0.53623048   0.00047886   0.00000000   0.00000000   0.00000000    15.85
    392.2500 8853.26923590 8853.26923590 17706.53847179   0.62355693   1.37342719  -0.21425723  -0.53609274   0.00047971   0.00000000   0.00000000   0.00000000    15.85
    392.5000 8853.26884482 8853.26884482 17706.53768964   0.62355756   1.37325478  -0.21425434  -0.53592274   0.00047985   0.00000000   0.00000000   0.00000000    15.86
    392.7500 8853.26850155 8853.26850155 17706.53700309   0.62355796   1.37306388  -0.21425151  -0.53573363   0.00047923   0.00000000   0.00000000   0.00000000    15.85
    393.0000 8853.26820253 8853.26820253 17706.53640507   0.62355823   1.37286796  -0.21424864  -0.53553893   0.00047784   0.00000000   0.00000000   0.00000000    15.85
    393.2500 8853.26794461 8853.26794461 17706.53588921   0.62355847   1.37268149  -0.21424565  -0.53535321   0.00047583   0.00000000   0.00000000   0.00000000    15.85
    393.5000 8853.26772362 8853.26772362 17706.53544723   0.62355876   1.37251881  -0.21424242  -0.53519109   0.00047346   0.00000000   0.00000000   0.00000000    15.85
    393.7500 8853.26753356 8853.26753356 17706.53506713   0.62355921   1.37239522  -0.21423884  -0.53506827   0.00047110   0.00000000   0.00000000   0.00000000    15.85
    394.0000 8853.26736679 8853.26736679 17706.53473359   0.62355988   1.37232431  -0.21423484  -0.53499874   0.00046915   0.00000000   0.00000000   0.00000000    15.85
    394.2500 8853.26721738 8853.26721738 17706.53443475   0.62356081   1.37231343  -0.21423036  -0.53499022   0.00046796   0.00000000   0.00000000   0.00000000    15.85
    394.5000 8853.26708708 8853.26708708 17706.53417415   0.62356200   1.37236410  -0.21422545  -0.53504443   0.00046778   0.00000000   0.00000000   0.00000000    15.86
    394.7500 8853.26698914 8853.26698914 17706.53397827   0.62356346   1.37246944  -0.21422021  -0.53515442   0.00046865   0.00000000   0.00000000   0.00000000    15.85
    395.0000 8853.26694669 8853.26694669 17706.53389338   0.62356517   1.37262447  -0.21421484  -0.53531494   0.00047048   0.00000000   0.00000000   0.00000000    15.85
    395.2500 8853.26698471 8853.26698471 17706.53396943   0.62356708   1.37282042  -0.21420960  -0.53551674   0.00047301   0.00000000   0.00000000   0.00000000    15.85
    395.5000 8853.26711964 8853.26711964 17706.53423927   0.62356918   1.37304981  -0.21420473  -0.53575179   0.00047590   0.00000000   0.00000000   0.00000000    15.85
    395.7500 8853.26735086 8853.26735086 17706.53470173   0.62357142   1.37331069  -0.21420045  -0.53601762   0.00047880   0.00000000   0.00000000   0.00000000    15.86
    396.0000 8853.26765856 8853.26765856 17706.53531711   0.62357376   1.37359403  -0.21419688  -0.53630481   0.00048142   0.00000000   0.00000000   0.00000000    15.87
    396.2500 8853.26800928 8853.26800928 17706.53601856   0.62357617   1.37390043  -0.21419408  -0.53661374   0.00048356   0.00000000   0.00000000   0.00000000    15.85
    396.5000 8853.26836652 8853.26836652 17706.53673303   0.62357862   1.37424280  -0.21419202  -0.53695729   0.00048513   0.00000000   0.00000000   0.00000000    15.85
    396.7500 8853.26870289 8853.26870289 17706.53740578   0.62358105   1.37462104  -0.21419063  -0.53733551   0.00048615   0.00000000   0.00000000   0.00000000    15.85
    397.0000 8853.26900776 8853.26900776 17706.53801553   0.62358341   1.37503397  -0.21418979  -0.53774746   0.00048669   0.00000000   0.00000000   0.00000000    15.86
    397.2500 8853.26928649 8853.26928649 17706.53857299   0.62358565   1.37548336  -0.21418938  -0.53819518   0.00048685   0.00000000   0.00000000   0.00000000    15.88
    397.5000 8853.26955230 8853.26955230 17706.53910461   0.62358775   1.37596552  -0.21418929  -0.53867524   0.00048676   0.00000000   0.00000000   0.00000000    15.85
    397.7500 8853.26981487 8853.26981487 17706.53962974   0.62358968   1.37647014  -0.21418941  -0.53917759   0.00048654   0.00000000   0.00000000   0.00000000    15.85
    398.0000 8853.27007311 8853.27007311 17706.54014622   0.62359145   1.37697968  -0.21418964  -0.53968491   0.00048631   0.00000000   0.00000000   0.00000000    15.86
    398.2500 8853.27031626 8853.27031626 17706.54063252   0.62359306   1.37746742  -0.21418988  -0.54017066   0.00048619   0.00000000   0.00000000   0.00000000    15.88
    398.5000 8853.27053275 8853.27053275 17706.54106550   0.62359457   1.37791505  -0.21419004  -0.54061665   0.00048622   0.00000000   0.00000000   0.00000000    15.85
    398.7500 8853.27071875 8853.27071875 17706.54143751   0.62359601   1.37830399  -0.21419006  -0.54100438   0.00048645   0.00000000   0.00000000   0.00000000    15.85
    399.0000 8853.27087720 8853.27087720 17706.54175440   0.62359742   1.37862836  -0.21418986  -0.54132801   0.00048693   0.00000000   0.00000000   0.00000000    15.85
    399.2500 8853.27100737 8853.27100737 17706.54201474   0.62359884   1.37888164  -0.21418934  -0.54158119   0.00048773   0.00000000   0.00000000   0.00000000    15.86
    399.5000 8853.27109484 8853.27109484 17706.54218967   0.62360031   1.37905910  -0.21418841  -0.54175937   0.00048899   0.00000000   0.00000000   0.00000000    15.85
    399.7500 8853.27111329 8853.27111329 17706.54222658   0.62360185   1.37916753  -0.21418696  -0.54186955   0.00049082   0.00000000   0.00000000   0.00000000    15.85
    400.0000 8853.27103785 8853.27103785 17706.54207570   0.62360344   1.37921658  -0.21418496  -0.54192148   0.00049330   0.00000000   0.00000000   0.00000000    15.85
    400.2500 8853.27085687 8853.27085687 17706.54171373   0.62360506   1.37920215  -0.21418240  -0.54191105   0.00049636   0.00000000   0.00000000   0.00000000    15.85
    400.5000 8853.27057456 8853.27057456 17706.54114913   0.62360665   1.37913390  -0.21417938  -0.54184768   0.00049981   0.00000000   0.00000000   0.00000000    15.85
    400.7500 8853.27020437 8853.27020437 17706.54040875   0.62360811   1.37901967  -0.21417603  -0.54173886   0.00050332   0.00000000   0.00000000   0.00000000    15.85
    401.0000 8853.26976487 8853.26976487 17706.53952974   0.62360935   1.37886671  -0.21417255  -0.54159133   0.00050651   0.00000000   0.00000000   0.00000000    15.85
    401.2500 8853.26928022 8853.26928022 17706.53856045   0.62361026   1.37867708  -0.21416913  -0.54140665   0.00050896   0.00000000   0.00000000   0.00000000    15.86
    401.5000 8853.26878128 8853.26878128 17706.53756255   0.62361076   1.37845000  -0.21416599  -0.54118357   0.00051032   0.00000000   0.00000000   0.00000000    15.85
    401.7500 8853.26830082 8853.26830082 17706.53660165   0.62361080   1.37819315  -0.21416334  -0.54092931   0.00051030   0.00000000   0.00000000   0.00000000    15.85
    402.0000 8853.26786522 8853.26786522 17706.53573044   0.62361036   1.37791559  -0.21416134  -0.54065260   0.00050871   0.00000000   0.00000000   0.00000000    15.85
    402.2500 8853.26749040 8853.26749040 17706.53498079   0.62360942   1.37762492  -0.21416013  -0.54036078   0.00050542   0.00000000   0.00000000   0.00000000    15.85
    402.5000 8853.26718475 8853.26718475 17706.53436950   0.62360804   1.37733229  -0.21415982  -0.54006484   0.00050041   0.00000000   0.00000000   0.00000000    15.85
    402.7500 8853.26695474 8853.26695474 17706.53390948   0.62360624   1.37704719  -0.21416045  -0.53977422   0.00049372   0.00000000   0.00000000   0.00000000    15.85
    403.0000 8853.26680497 8853.26680497 17706.53360994   0.62360413   1.37679151  -0.21416199  -0.53951093   0.00048554   0.00000000   0.00000000   0.00000000    15.85
    403.2500 8853.26673353 8853.26673353 17706.53346706   0.62360181   1.37658773  -0.21416430  -0.53929778   0.00047615   0.00000000   0.00000000   0.00000000    15.88
    403.5000 8853.26672570 8853.26672570 17706.53345141   0.62359939   1.37644163  -0.21416719  -0.53914110   0.00046604   0.00000000   0.00000000   0.00000000    15.85
    403.7500 8853.26675335 8853.26675335 17706.53350671   0.62359699   1.37635189  -0.21417033  -0.53904041   0.00045583   0.00000000   0.00000000   0.00000000    15.85
    404.0000 8853.26677832 8853.26677832 17706.53355664   0.62359473   1.37632054  -0.21417337  -0.53899872   0.00044628   0.00000000   0.00000000   0.00000000    15.85
    404.2500 8853.26675882 8853.26675882 17706.53351763   0.62359274   1.37634236  -0.21417591  -0.53901188   0.00043816   0.00000000   0.00000000   0.00000000    15.85
    404.5000 8853.26665623 8853.26665623 17706.53331247   0.62359110   1.37640903  -0.21417759  -0.53907251   0.00043216   0.00000000   0.00000000   0.00000000    15.85
    404.7500 8853.26644290 8853.26644290 17706.53288579   0.62358987   1.37650658  -0.21417816  -0.53916727   0.00042873   0.00000000   0.00000000   0.00000000    15.85
    405.0000 8853.26610821 8853.26610821 17706.53221642   0.62358912   1.37662278  -0.21417750  -0.53928418   0.00042803   0.00000000   0.00000000   0.00000000    15.85
    405.2500 8853.26566128 8853.26566128 17706.53132257   0.62358884   1.37673346  -0.21417564  -0.53939882   0.00042985   0.00000000   0.00000000   0.00000000    15.86
    405.5000 8853.26512763 8853.26512763 17706.53025526   0.62358904   1.37682357  -0.21417277  -0.53949549   0.00043373   0.00000000   0.00000000   0.00000000    15.87
    405.7500 8853.26454302 8853.26454302 17706.52908603   0.62358967   1.37688840  -0.21416918  -0.53956853   0.00043898   0.00000000   0.00000000   0.00000000    15.85
    406.0000 8853.26394747 8853.26394747 17706.52789494   0.62359073   1.37692983  -0.21416522  -0.53961874   0.00044487   0.00000000   0.00000000   0.00000000    15.85
    406.2500 8853.26338195 8853.26338195 17706.52676390   0.62359216   1.37694844  -0.21416127  -0.53964571   0.00045070   0.00000000   0.00000000   0.00000000    15.85
    406.5000 8853.26288689 8853.26288689 17706.52577378   0.62359392   1.37694654  -0.21415765  -0.53965087   0.00045589   0.00000000   0.00000000   0.00000000    15.85
    406.7500 8853.26249947 8853.26249947 17706.52499894   0.62359594   1.37693505  -0.21415460  -0.53964458   0.00046007   0.00000000   0.00000000   0.00000000    15.85
    407.0000 8853.26224797 8853.26224797 17706.52449593   0.62359818   1.37692230  -0.21415229  -0.53963488   0.00046305   0.00000000   0.00000000   0.00000000    15.85
    407.2500 8853.26214507 8853.26214507 17706.52429014   0.62360056   1.37690850  -0.21415076  -0.53962200   0.00046483   0.00000000   0.00000000   0.00000000    15.85
    407.5000 8853.26218417 8853.26218417 17706.52436834   0.62360301   1.37688728  -0.21414994  -0.53959992   0.00046559   0.00000000   0.00000000   0.00000000    15.88
    407.7500 8853.26234185 8853.26234185 17706.52468370   0.62360547   1.37685798  -0.21414966  -0.53956850   0.00046564   0.00000000   0.00000000   0.00000000    15.85
    408.0000 8853.26258352 8853.26258352 17706.52516705   0.62360787   1.37681398  -0.21414965  -0.53952184   0.00046538   0.00000000   0.00000000   0.00000000    15.85
    408.2500 8853.26286881 8853.26286881 17706.52573761   0.62361017   1.37675253  -0.21414960  -0.53945800   0.00046524   0.00000000   0.00000000   0.00000000    15.85
    408.5000 8853.26315569 8853.26315569 17706.52631138   0.62361232   1.37667473  -0.21414917  -0.53937889   0.00046566   0.00000000   0.00000000   0.00000000    15.86
    408.7500 8853.26340513 8853.26340513 17706.52681025   0.62361428   1.37658987  -0.21414807  -0.53929455   0.00046703   0.00000000   0.00000000   0.00000000    15.86
    409.0000 8853.26358695 8853.26358695 17706.52717389   0.62361600   1.37648804  -0.21414605  -0.53919562   0.00046962   0.00000000   0.00000000   0.00000000    15.86
    409.2500 8853.26368527 8853.26368527 17706.52737054   0.62361745   1.37638785  -0.21414295  -0.53910097   0.00047352   0.00000000   0.00000000   0.00000000    15.85
    409.5000 8853.26369895 8853.26369895 17706.52739789   0.62361861   1.37629035  -0.21413874  -0.53901167   0.00047866   0.00000000   0.00000000   0.00000000    15.85
    409.7500 8853.26363890 8853.26363890 17706.52727779   0.62361945   1.37619178  -0.21413351  -0.53892357   0.00048476   0.00000000   0.00000000   0.00000000    15.85
    410.0000 8853.26352405 8853.26352405 17706.52704810   0.62362000   1.37610938  -0.21412747  -0.53885329   0.00049139   0.00000000   0.00000000   0.00000000    15.85
    410.2500 8853.26337711 8853.26337711 17706.52675423   0.62362028   1.37606098  -0.21412090  -0.53881788   0.00049808   0.00000000   0.00000000   0.00000000    15.85
    410.5000 8853.26321985 8853.26321985 17706.52643970   0.62362033   1.37605531  -0.21411415  -0.53882519   0.00050436   0.00000000   0.00000000   0.00000000    15.85
    410.7500 8853.26306880 8853.26306880 17706.52613761   0.62362020   1.37609141  -0.21410759  -0.53887345   0.00050982   0.00000000   0.00000000   0.00000000    15.85
    411.0000 8853.26293413 8853.26293413 17706.52586827   0.62361997   1.37617276  -0.21410153  -0.53896540   0.00051414   0.00000000   0.00000000   0.00000000    15.85
    411.2500 8853.26282266 8853.26282266 17706.52564532   0.62361970   1.37629617  -0.21409628  -0.53909727   0.00051709   0.00000000   0.00000000   0.00000000    15.86
    411.5000 8853.26274155 8853.26274155 17706.52548309   0.62361948   1.37646197  -0.21409202  -0.53926902   0.00051855   0.00000000   0.00000000   0.00000000    15.85
    411.7500 8853.26269708 8853.26269708 17706.52539417   0.62361935   1.37666528  -0.21408887  -0.53947559   0.00051853   0.00000000   0.00000000   0.00000000    15.85
    412.0000 8853.26268929 8853.26268929 17706.52537858   0.62361936   1.37689390  -0.21408682  -0.53970487   0.00051715   0.00000000   0.00000000   0.00000000    15.85
    412.2500 8853.26270657 8853.26270657 17706.52541315   0.62361952   1.37712938  -0.21408574  -0.53993874   0.00051463   0.00000000   0.00000000   0.00000000    15.85
    412.5000 8853.26272662 8853.26272662 17706.52545323   0.62361983   1.37735629  -0.21408544  -0.54016228   0.00051126   0.00000000   0.00000000   0.00000000    15.85
    412.7500 8853.26272297 8853.26272297 17706.52544594   0.62362028   1.37756434  -0.21408567  -0.54036579   0.00050740   0.00000000   0.00000000   0.00000000    15.85
    413.0000 8853.26267274 8853.26267274 17706.52534548   0.62362083   1.37774072  -0.21408617  -0.54053715   0.00050342   0.00000000   0.00000000   0.00000000    15.86
    413.2500 8853.26256105 8853.26256105 17706.52512209   0.62362145   1.37788349  -0.21408671  -0.54067499   0.00049967   0.00000000   0.00000000   0.00000000    15.86
    413.5000 8853.26238276 8853.26238276 17706.52476552   0.62362211   1.37799528  -0.21408714  -0.54078248   0.00049644   0.00000000   0.00000000   0.00000000    15.85
    413.7500 8853.26214405 8853.26214405 17706.52428810   0.62362277   1.37807599  -0.21408735  -0.54085986   0.00049399   0.00000000   0.00000000   0.00000000    15.85
    414.0000 8853.26186401 8853.26186401 17706.52372801   0.62362340   1.37812526  -0.21408734  -0.54090695   0.00049244   0.00000000   0.00000000   0.00000000    15.85
    414.2500 8853.26157292 8853.26157292 17706.52314585   0.62362398   1.37813711  -0.21408717  -0.54091779   0.00049183   0.00000000   0.00000000   0.00000000    15.85
    414.5000 8853.26130455 8853.26130455 17706.52260910   0.62362451   1.37809585  -0.21408695  -0.54087651   0.00049211   0.00000000   0.00000000   0.00000000    15.85
    414.7500 8853.26108639 8853.26108639 17706.52217279   0.62362497   1.37797851  -0.21408683  -0.54075989   0.00049318   0.00000000   0.00000000   0.00000000    15.85
    415.0000 8853.26093334 8853.26093334 17706.52186668   0.62362540   1.37776795  -0.21408693  -0.54055050   0.00049487   0.00000000   0.00000000   0.00000000    15.85
    415.2500 8853.26084739 8853.26084739 17706.52169478   0.62362582   1.37745071  -0.21408737  -0.54023458   0.00049706   0.00000000   0.00000000   0.00000000    15.85
    415.5000 8853.26082048 8853.26082048 17706.52164096   0.62362628   1.37702577  -0.21408820  -0.53981089   0.00049961   0.00000000   0.00000000   0.00000000    15.85
    415.7500 8853.26083529 8853.26083529 17706.52167059   0.62362682   1.37650453  -0.21408943  -0.53929065   0.00050237   0.00000000   0.00000000   0.00000000    15.85
    416.0000 8853.26086629 8853.26086629 17706.52173258   0.62362745   1.37590505  -0.21409100  -0.53869186   0.00050527   0.00000000   0.00000000   0.00000000    15.85
    416.2500 8853.26088338 8853.26088338 17706.52176676   0.62362819   1.37525138  -0.21409282  -0.53803858   0.00050821   0.00000000   0.00000000   0.00000000    15.85
    416.5000 8853.26085933 8853.26085933 17706.52171867   0.62362901   1.37457427  -0.21409477  -0.53736161   0.00051113   0.00000000   0.00000000   0.00000000    15.85
    416.7500 8853.26077595 8853.26077595 17706.52155189   0.62362990   1.37391654  -0.21409675  -0.53670385   0.00051396   0.00000000   0.00000000   0.00000000    15.85
    417.0000 8853.26062493 8853.26062493 17706.52124986   0.62363083   1.37330920  -0.21409868  -0.53609630   0.00051661   0.00000000   0.00000000   0.00000000    15.85
    417.2500 8853.26040716 8853.26040716 17706.52081431   0.62363176   1.37277745  -0.21410052  -0.53556414   0.00051895   0.00000000   0.00000000   0.00000000    15.85
    417.5000 8853.26013236 8853.26013236 17706.52026472   0.62363267   1.37235822  -0.21410227  -0.53514419   0.00052091   0.00000000   0.00000000   0.00000000    15.85
    417.7500 8853.25982022 8853.25982022 17706.51964044   0.62363357   1.37204887  -0.21410396  -0.53483378   0.00052244   0.00000000   0.00000000   0.00000000    15.85
    418.0000 8853.25949751 8853.25949751 17706.51899502   0.62363444   1.37186038  -0.21410566  -0.53464392   0.00052365   0.00000000   0.00000000   0.00000000    15.85
    418.2500 8853.25918887 8853.25918887 17706.51837774   0.62363532   1.37181403  -0.21410739  -0.53459603   0.00052471   0.00000000   0.00000000   0.00000000    15.85
    418.5000 8853.25890716 8853.25890716 17706.51781433   0.62363622   1.37191285  -0.21410920  -0.53469335   0.00052592   0.00000000   0.00000000   0.00000000    15.85
    418.7500 8853.25865188 8853.25865188 17706.51730375   0.62363712   1.37214420  -0.21411108  -0.53492355   0.00052756   0.00000000   0.00000000   0.00000000    15.86
    419.0000 8853.25841596 8853.25841596 17706.51683192   0.62363804   1.37249344  -0.21411304  -0.53527216   0.00052980   0.00000000   0.00000000   0.00000000    15.85
    419.2500 8853.25819342 8853.25819342 17706.51638683   0.62363895   1.37295172  -0.21411507  -0.53573037   0.00053267   0.00000000   0.00000000   0.00000000    15.85
    419.5000 8853.25798286 8853.25798286 17706.51596571   0.62363987   1.37350962  -0.21411719  -0.53628860   0.00053604   0.00000000   0.00000000   0.00000000    15.85
    419.7500 8853.25778711 8853.25778711 17706.51557421   0.62364077   1.37415426  -0.21411941  -0.53693373   0.00053965   0.00000000   0.00000000   0.00000000    15.85
    420.0000 8853.25761214 8853.25761214 17706.51522428   0.62364161   1.37486165  -0.21412174  -0.53764152   0.00054322   0.00000000   0.00000000   0.00000000    15.85
    420.2500 8853.25746724 8853.25746724 17706.51493448   0.62364237   1.37560268  -0.21412417  -0.53838263   0.00054648   0.00000000   0.00000000   0.00000000    15.86
    420.5000 8853.25736331 8853.25736331 17706.51472662   0.62364299   1.37634908  -0.21412669  -0.53912865   0.00054925   0.00000000   0.00000000   0.00000000    15.85
    420.7500 8853.25730651 8853.25730651 17706.51461303   0.62364344   1.37707085  -0.21412925  -0.53984958   0.00055142   0.00000000   0.00000000   0.00000000    15.85
    421.0000 8853.25728987 8853.25728987 17706.51457974   0.62364369   1.37774155  -0.21413176  -0.54051907   0.00055297   0.00000000   0.00000000   0.00000000    15.87
    421.2500 8853.25728956 8853.25728956 17706.51457913   0.62364374   1.37833756  -0.21413413  -0.54111365   0.00055395   0.00000000   0.00000000   0.00000000    15.85
    421.5000 8853.25727119 8853.25727119 17706.51454237   0.62364359   1.37883290  -0.21413625  -0.54160758   0.00055451   0.00000000   0.00000000   0.00000000    15.85
    421.7500 8853.25720376 8853.25720376 17706.51440752   0.62364325   1.37919916  -0.21413804  -0.54197267   0.00055480   0.00000000   0.00000000   0.00000000    15.85
    422.0000 8853.25707372 8853.25707372 17706.51414744   0.62364273   1.37941239  -0.21413947  -0.54218519   0.00055500   0.00000000   0.00000000   0.00000000    15.85
    422.2500 8853.25689194 8853.25689194 17706.51378388   0.62364206   1.37946060  -0.21414057  -0.54223319   0.00055522   0.00000000   0.00000000   0.00000000    15.85
    422.5000 8853.25669033 8853.25669033 17706.51338065   0.62364125   1.37934411  -0.21414145  -0.54211692   0.00055550   0.00000000   0.00000000   0.00000000    15.85
    422.7500 8853.25651048 8853.25651048 17706.51302096   0.62364031   1.37906430  -0.21414225  -0.54183759   0.00055585   0.00000000   0.00000000   0.00000000    15.85
    423.0000 8853.25638881 8853.25638881 17706.51277762   0.62363925   1.37862995  -0.21414312  -0.54140380   0.00055622   0.00000000   0.00000000   0.00000000    15.86
    423.2500 8853.25634581 8853.25634581 17706.51269162   0.62363807   1.37806754  -0.21414418  -0.54084188   0.00055660   0.00000000   0.00000000   0.00000000    15.85
    423.5000 8853.25638247 8853.25638247 17706.51276494   0.62363678   1.37740016  -0.21414548  -0.54017491   0.00055702   0.00000000   0.00000000   0.00000000    15.85
    423.7500 8853.25648478 8853.25648478 17706.51296957   0.62363537   1.37665550  -0.21414702  -0.53943063   0.00055752   0.00000000   0.00000000   0.00000000    15.85
    424.0000 8853.25663409 8853.25663409 17706.51326818   0.62363384   1.37586941  -0.21414872  -0.53864500   0.00055815   0.00000000   0.00000000   0.00000000    15.85
    424.2500 8853.25681575 8853.25681575 17706.51363151   0.62363218   1.37506891  -0.21415052  -0.53784511   0.00055890   0.00000000   0.00000000   0.00000000    15.85
    424.5000 8853.25702126 8853.25702126 17706.51404252   0.62363039   1.37429018  -0.21415231  -0.53706721   0.00055973   0.00000000   0.00000000   0.00000000    15.85
    424.7500 8853.25724215 8853.25724215 17706.51448429   0.62362850   1.37357751  -0.21415398  -0.53635562   0.00056059   0.00000000   0.00000000   0.00000000    15.85
    425.0000 8853.25746297 8853.25746297 17706.51492594   0.62362655   1.37297316  -0.21415541  -0.53575267   0.00056148   0.00000000   0.00000000   0.00000000    15.85
    425.2500 8853.25766152 8853.25766152 17706.51532303   0.62362458   1.37251256  -0.21415651  -0.53529389   0.00056242   0.00000000   0.00000000   0.00000000    15.85
    425.5000 8853.25781470 8853.25781470 17706.51562939   0.62362267   1.37222437  -0.21415720  -0.53500801   0.00056351   0.00000000   0.00000000   0.00000000    15.85
    425.7500 8853.25790409 8853.25790409 17706.51580817   0.62362089   1.37212943  -0.21415746  -0.53491590   0.00056482   0.00000000   0.00000000   0.00000000    15.85
    426.0000 8853.25791681 8853.25791681 17706.51583361   0.62361933   1.37224254  -0.21415731  -0.53503234   0.00056643   0.00000000   0.00000000   0.00000000    15.85
    426.2500 8853.25784470 8853.25784470 17706.51568940   0.62361805   1.37256816  -0.21415684  -0.53536165   0.00056839   0.00000000   0.00000000   0.00000000    15.85
    426.5000 8853.25768612 8853.25768612 17706.51537225   0.62361712   1.37310421  -0.21415621  -0.53590156   0.00057068   0.00000000   0.00000000   0.00000000    15.85
    426.7500 8853.25744924 8853.25744924 17706.51489848   0.62361655   1.37383704  -0.21415560  -0.53663810   0.00057321   0.00000000   0.00000000   0.00000000    15.85
    427.0000 8853.25715236 8853.25715236 17706.51430473   0.62361639   1.37474670  -0.21415522  -0.53755088   0.00057579   0.00000000   0.00000000   0.00000000    15.85
    427.2500 8853.25681896 8853.25681896 17706.51363793   0.62361662   1.37580976  -0.21415527  -0.53861602   0.00057815   0.00000000   0.00000000   0.00000000    15.85
    427.5000 8853.25647310 8853.25647310 17706.51294620   0.62361726   1.37699517  -0.21415592  -0.53980201   0.00058002   0.00000000   0.00000000   0.00000000    15.85
    427.7500 8853.25613900 8853.25613900 17706.51227800   0.62361829   1.37826978  -0.21415729  -0.54107534   0.00058115   0.00000000   0.00000000   0.00000000    15.85
    428.0000 8853.25584249 8853.25584249 17706.51168498   0.62361968   1.37959260  -0.21415940  -0.54239488   0.00058136   0.00000000   0.00000000   0.00000000    15.85
    428.2500 8853.25560680 8853.25560680 17706.51121359   0.62362136   1.38091357  -0.21416222  -0.54371060   0.00058060   0.00000000   0.00000000   0.00000000    15.85
    428.5000 8853.25544349 8853.25544349 17706.51088699   0.62362326   1.38217995  -0.21416559  -0.54497005   0.00057895   0.00000000   0.00000000   0.00000000    15.85
    428.7500 8853.25534760 8853.25534760 17706.51069520   0.62362530   1.38333964  -0.21416928  -0.54612167   0.00057661   0.00000000   0.00000000   0.00000000    15.85
    429.0000 8853.25530196 8853.25530196 17706.51060393   0.62362739   1.38434261  -0.21417300  -0.54711617   0.00057395   0.00000000   0.00000000   0.00000000    15.87
    429.2500 8853.25528555 8853.25528555 17706.51057110   0.62362945   1.38514081  -0.21417640  -0.54790631   0.00057136   0.00000000   0.00000000   0.00000000    15.85
    429.5000 8853.25527734 8853.25527734 17706.51055469   0.62363142   1.38571443  -0.21417919  -0.54847306   0.00056924   0.00000000   0.00000000   0.00000000    15.85
    429.7500 8853.25525473 8853.25525473 17706.51050946   0.62363323   1.38604081  -0.21418109  -0.54879442   0.00056793   0.00000000   0.00000000   0.00000000    15.85
    430.0000 8853.25519295 8853.25519295 17706.51038590   0.62363481   1.38611105  -0.21418192  -0.54886202   0.00056770   0.00000000   0.00000000   0.00000000    15.85
    430.2500 8853.25506904 8853.25506904 17706.51013808   0.62363612   1.38594018  -0.21418155  -0.54869122   0.00056871   0.00000000   0.00000000   0.00000000    15.85
    430.5000 8853.25486862 8853.25486862 17706.50973724   0.62363709   1.38553761  -0.21417998  -0.54829160   0.00057107   0.00000000   0.00000000   0.00000000    15.85
    430.7500 8853.25459214 8853.25459214 17706.50918428   0.62363767   1.38491089  -0.21417731  -0.54767064   0.00057474   0.00000000   0.00000000   0.00000000    15.85
    431.0000 8853.25425755 8853.25425755 17706.50851510   0.62363783   1.38408487  -0.21417373  -0.54685284   0.00057954   0.00000000   0.00000000   0.00000000    15.86
    431.2500 8853.25389901 8853.25389901 17706.50779801   0.62363757   1.38309314  -0.21416954  -0.54587116   0.00058513   0.00000000   0.00000000   0.00000000    15.86
    431.5000 8853.25355991 8853.25355991 17706.50711982   0.62363690   1.38197515  -0.21416506  -0.54476426   0.00059107   0.00000000   0.00000000   0.00000000    15.85
    431.7500 8853.25328057 8853.25328057 17706.50656114   0.62363590   1.38077501  -0.21416061  -0.54357537   0.00059687   0.00000000   0.00000000   0.00000000    15.85
    432.0000 8853.25308511 8853.25308511 17706.50617023   0.62363464   1.37953593  -0.21415643  -0.54234694   0.00060208   0.00000000   0.00000000   0.00000000    15.85
    432.2500 8853.25297354 8853.25297354 17706.50594708   0.62363324   1.37830182  -0.21415268  -0.54112230   0.00060640   0.00000000   0.00000000   0.00000000    15.85
    432.5000 8853.25292431 8853.25292431 17706.50584862   0.62363180   1.37712127  -0.21414938  -0.53994975   0.00060965   0.00000000   0.00000000   0.00000000    15.85
    432.7500 8853.25290672 8853.25290672 17706.50581344   0.62363041   1.37605145  -0.21414649  -0.53888636   0.00061181   0.00000000   0.00000000   0.00000000    15.85
    433.0000 8853.25289555 8853.25289555 17706.50579109   0.62362916   1.37513563  -0.21414389  -0.53797552   0.00061294   0.00000000   0.00000000   0.00000000    15.85
    433.2500 8853.25287942 8853.25287942 17706.50575883   0.62362810   1.37441210  -0.21414145  -0.53725573   0.00061317   0.00000000   0.00000000   0.00000000    15.86
    433.5000 8853.25285901 8853.25285901 17706.50571801   0.62362728   1.37390993  -0.21413903  -0.53675629   0.00061267   0.00000000   0.00000000   0.00000000    15.85
    433.7500 8853.25283946 8853.25283946 17706.50567892   0.62362673   1.37363628  -0.21413652  -0.53648463   0.00061159   0.00000000   0.00000000   0.00000000    15.85
    434.0000 8853.25282319 8853.25282319 17706.50564638   0.62362649   1.37359086  -0.21413377  -0.53644076   0.00061015   0.00000000   0.00000000   0.00000000    15.85
    434.2500 8853.25280638 8853.25280638 17706.50561275   0.62362662   1.37376503  -0.21413066  -0.53661639   0.00060864   0.00000000   0.00000000   0.00000000    15.85
    434.5000 8853.25277963 8853.25277963 17706.50555926   0.62362717   1.37413997  -0.21412706  -0.53699314   0.00060740   0.00000000   0.00000000   0.00000000    15.85
    434.7500 8853.25273222 8853.25273222 17706.50546444   0.62362816   1.37468949  -0.21412288  -0.53754522   0.00060677   0.00000000   0.00000000   0.00000000    15.85
    435.0000 8853.25265750 8853.25265750 17706.50531500   0.62362959   1.37538590  -0.21411808  -0.53824525   0.00060701   0.00000000   0.00000000   0.00000000    15.86
    435.2500 8853.25255513 8853.25255513 17706.50511026   0.62363144   1.37620024  -0.21411266  -0.53906437   0.00060822   0.00000000   0.00000000   0.00000000    15.85
    435.5000 8853.25242807 8853.25242807 17706.50485614   0.62363368   1.37709906  -0.21410669  -0.53996905   0.00061035   0.00000000   0.00000000   0.00000000    15.85
    435.7500 8853.25227590 8853.25227590 17706.50455181   0.62363623   1.37804767  -0.21410026  -0.54092440   0.00061321   0.00000000   0.00000000   0.00000000    15.85
    436.0000 8853.25209069 8853.25209069 17706.50418138   0.62363905   1.37901219  -0.21409347  -0.54189628   0.00061660   0.00000000   0.00000000   0.00000000    15.85
    436.2500 8853.25185923 8853.25185923 17706.50371845   0.62364206   1.37995945  -0.21408642  -0.54285127   0.00062030   0.00000000   0.00000000   0.00000000    15.85
    436.5000 8853.25157142 8853.25157142 17706.50314283   0.62364522   1.38085881  -0.21407920  -0.54375851   0.00062412   0.00000000   0.00000000   0.00000000    15.85
    436.7500 8853.25122918 8853.25122918 17706.50245837   0.62364846   1.38168084  -0.21407191  -0.54458839   0.00062792   0.00000000   0.00000000   0.00000000    15.85
    437.0000 8853.25084856 8853.25084856 17706.50169712   0.62365171   1.38239394  -0.21406466  -0.54530912   0.00063156   0.00000000   0.00000000   0.00000000    15.86
    437.2500 8853.25045414 8853.25045414 17706.50090828   0.62365492   1.38296704  -0.21405758  -0.54588945   0.00063491   0.00000000   0.00000000   0.00000000    15.86
    437.5000 8853.25006992 8853.25006992 17706.50013984   0.62365799   1.38337382  -0.21405080  -0.54630292   0.00063790   0.00000000   0.00000000   0.00000000    15.85
    437.7500 8853.24971390 8853.24971390 17706.49942779   0.62366087   1.38359919  -0.21404445  -0.54653431   0.00064044   0.00000000   0.00000000   0.00000000    15.85
    438.0000 8853.24939745 8853.24939745 17706.49879490   0.62366347   1.38364114  -0.21403862  -0.54658151   0.00064246   0.00000000   0.00000000   0.00000000    15.85
    438.2500 8853.24912490 8853.24912490 17706.49824980   0.62366574   1.38351045  -0.21403340  -0.54645525   0.00064393   0.00000000   0.00000000   0.00000000    15.85
    438.5000 8853.24889168 8853.24889168 17706.49778336   0.62366762   1.38323635  -0.21402882  -0.54618472   0.00064482   0.00000000   0.00000000   0.00000000    15.85
    438.7500 8853.24868340 8853.24868340 17706.49736680   0.62366904   1.38285339  -0.21402490  -0.54580456   0.00064511   0.00000000   0.00000000   0.00000000    15.85
    439.0000 8853.24848180 8853.24848180 17706.49696360   0.62366999   1.38239957  -0.21402159  -0.54535285   0.00064486   0.00000000   0.00000000   0.00000000    15.85
    439.2500 8853.24827636 8853.24827636 17706.49655272   0.62367044   1.38191399  -0.21401886  -0.54486880   0.00064412   0.00000000   0.00000000   0.00000000    15.85
    439.5000 8853.24807187 8853.24807187 17706.49614375   0.62367042   1.38142736  -0.21401665  -0.54438328   0.00064300   0.00000000   0.00000000   0.00000000    15.85
    439.7500 8853.24788544 8853.24788544 17706.49577087   0.62366998   1.38096428  -0.21401491  -0.54392105   0.00064166   0.00000000   0.00000000   0.00000000    15.85
    440.0000 8853.24773443 8853.24773443 17706.49546886   0.62366921   1.38054118  -0.21401358  -0.54349869   0.00064030   0.00000000   0.00000000   0.00000000    15.85
    440.2500 8853.24762629 8853.24762629 17706.49525258   0.62366818   1.38016509  -0.21401258  -0.54312344   0.00063911   0.00000000   0.00000000   0.00000000    15.85
    440.5000 8853.24755774 8853.24755774 17706.49511548   0.62366700   1.37983750  -0.21401184  -0.54279695   0.00063829   0.00000000   0.00000000   0.00000000    15.85
    440.7500 8853.24751856 8853.24751856 17706.49503713   0.62366575   1.37955515  -0.21401129  -0.54251610   0.00063800   0.00000000   0.00000000   0.00000000    15.85
    441.0000 8853.24749648 8853.24749648 17706.49499295   0.62366449   1.37931712  -0.21401087  -0.54228004   0.00063828   0.00000000   0.00000000   0.00000000    15.87
    441.2500 8853.24747601 8853.24747601 17706.49495203   0.62366326   1.37911617  -0.21401054  -0.54208151   0.00063914   0.00000000   0.00000000   0.00000000    15.85
    441.5000 8853.24744263 8853.24744263 17706.49488527   0.62366206   1.37895599  -0.21401029  -0.54192413   0.00064049   0.00000000   0.00000000   0.00000000    15.85
    441.7500 8853.24738492 8853.24738492 17706.49476983   0.62366090   1.37882352  -0.21401011  -0.54179471   0.00064220   0.00000000   0.00000000   0.00000000    15.85
    442.0000 8853.24729766 8853.24729766 17706.49459532   0.62365980   1.37872634  -0.21401004  -0.54170063   0.00064412   0.00000000   0.00000000   0.00000000    15.85
    442.2500 8853.24717801 8853.24717801 17706.49435602   0.62365879   1.37866980  -0.21401013  -0.54164694   0.00064606   0.00000000   0.00000000   0.00000000    15.85
    442.5000 8853.24702263 8853.24702263 17706.49404526   0.62365795   1.37864338  -0.21401043  -0.54162278   0.00064779   0.00000000   0.00000000   0.00000000    15.85
    442.7500 8853.24683019 8853.24683019 17706.49366039   0.62365737   1.37865360  -0.21401102  -0.54163429   0.00064908   0.00000000   0.00000000   0.00000000    15.85
    443.0000 8853.24660762 8853.24660762 17706.49321523   0.62365712   1.37871162  -0.21401199  -0.54169227   0.00064976   0.00000000   0.00000000   0.00000000    15.85
    443.2500 8853.24637114 8853.24637114 17706.49274228   0.62365729   1.37882275  -0.21401342  -0.54180177   0.00064972   0.00000000   0.00000000   0.00000000    15.85
    443.5000 8853.24614017 8853.24614017 17706.49228033   0.62365791   1.37899072  -0.21401536  -0.54196642   0.00064897   0.00000000   0.00000000   0.00000000    15.85
    443.7500 8853.24592818 8853.24592818 17706.49185637   0.62365898   1.37921812  -0.21401786  -0.54218887   0.00064758   0.00000000   0.00000000   0.00000000    15.85
    444.0000 8853.24573894 8853.24573894 17706.49147789   0.62366045   1.37950537  -0.21402091  -0.54246971   0.00064571   0.00000000   0.00000000   0.00000000    15.85
    444.2500 8853.24556873 8853.24556873 17706.49113746   0.62366225   1.37984425  -0.21402447  -0.54280101   0.00064348   0.00000000   0.00000000   0.00000000    15.85
    444.5000 8853.24540831 8853.24540831 17706.49081662   0.62366426   1.38021807  -0.21402844  -0.54316639   0.00064102   0.00000000   0.00000000   0.00000000    15.85
    444.7500 8853.24524250 8853.24524250 17706.49048499   0.62366637   1.38060810  -0.21403267  -0.54354752   0.00063846   0.00000000   0.00000000   0.00000000    15.85
    445.0000 8853.24505122 8853.24505122 17706.49010244   0.62366846   1.38099246  -0.21403695  -0.54392300   0.00063595   0.00000000   0.00000000   0.00000000    15.85
    445.2500 8853.24481607 8853.24481607 17706.48963215   0.62367046   1.38134792  -0.21404105  -0.54427013   0.00063371   0.00000000   0.00000000   0.00000000    15.85
    445.5000 8853.24452713 8853.24452713 17706.48905425   0.62367229   1.38165742  -0.21404470  -0.54457240   0.00063197   0.00000000   0.00000000   0.00000000    15.85
    445.7500 8853.24418155 8853.24418155 17706.48836309   0.62367392   1.38190507  -0.21404767  -0.54481441   0.00063093   0.00000000   0.00000000   0.00000000    15.85
    446.0000 8853.24377529 8853.24377529 17706.48755058   0.62367536   1.38208721  -0.21404976  -0.54499283   0.00063074   0.00000000   0.00000000   0.00000000    15.85
    446.2500 8853.24329633 8853.24329633 17706.48659266   0.62367661   1.38220407  -0.21405085  -0.54510807   0.00063147   0.00000000   0.00000000   0.00000000    15.85
    446.5000 8853.24272946 8853.24272946 17706.48545893   0.62367770   1.38225854  -0.21405091  -0.54516295   0.00063303   0.00000000   0.00000000   0.00000000    15.85
    446.7500 8853.24206864 8853.24206864 17706.48413727   0.62367864   1.38225877  -0.21405001  -0.54516534   0.00063523   0.00000000   0.00000000   0.00000000    15.85
    447.0000 8853.24132618 8853.24132618 17706.48265236   0.62367942   1.38221185  -0.21404834  -0.54512189   0.00063780   0.00000000   0.00000000   0.00000000    15.87
    447.2500 8853.24053247 8853.24053247 17706.48106495   0.62368001   1.38212347  -0.21404617  -0.54503769   0.00064041   0.00000000   0.00000000   0.00000000    15.85
    447.5000 8853.23972930 8853.23972930 17706.47945860   0.62368035   1.38199531  -0.21404383  -0.54491379   0.00064267   0.00000000   0.00000000   0.00000000    15.85
    447.7500 8853.23896248 8853.23896248 17706.47792497   0.62368039   1.38182518  -0.21404165  -0.54474739   0.00064424   0.00000000   0.00000000   0.00000000    15.85
    448.0000 8853.23827302 8853.23827302 17706.47654604   0.62368007   1.38160628  -0.21403988  -0.54453113   0.00064480   0.00000000   0.00000000   0.00000000    15.85
    448.2500 8853.23768517 8853.23768517 17706.47537035   0.62367940   1.38133387  -0.21403872  -0.54425989   0.00064413   0.00000000   0.00000000   0.00000000    15.85
    448.5000 8853.23719682 8853.23719682 17706.47439365   0.62367842   1.38100347  -0.21403823  -0.54392893   0.00064210   0.00000000   0.00000000   0.00000000    15.86
    448.7500 8853.23678219 8853.23678219 17706.47356437   0.62367717   1.38061595  -0.21403837  -0.54353911   0.00063871   0.00000000   0.00000000   0.00000000    15.85
    449.0000 8853.23640821 8853.23640821 17706.47281641   0.62367578   1.38018001  -0.21403905  -0.54309930   0.00063412   0.00000000   0.00000000   0.00000000    15.85
    449.2500 8853.23605261 8853.23605261 17706.47210522   0.62367434   1.37970898  -0.21404011  -0.54262314   0.00062862   0.00000000   0.00000000   0.00000000    15.85
    449.5000 8853.23571145 8853.23571145 17706.47142289   0.62367297   1.37921873  -0.21404140  -0.54212693   0.00062257   0.00000000   0.00000000   0.00000000    15.85
    449.7500 8853.23539358 8853.23539358 17706.47078716   0.62367177   1.37873112  -0.21404279  -0.54163292   0.00061635   0.00000000   0.00000000   0.00000000    15.85
    450.0000 8853.23511145 8853.23511145 17706.47022289   0.62367082   1.37827214  -0.21404420  -0.54116734   0.00061022   0.00000000   0.00000000   0.00000000    15.85
    450.2500 8853.23487579 8853.23487579 17706.46975158   0.62367018   1.37786907  -0.21404558  -0.54075764   0.00060434   0.00000000   0.00000000   0.00000000    15.85
    450.5000 8853.23469501 8853.23469501 17706.46939003   0.62366989   1.37755152  -0.21404690  -0.54043351   0.00059878   0.00000000   0.00000000   0.00000000    15.85
    450.7500 8853.23457395 8853.23457395 17706.46914789   0.62366993   1.37734427  -0.21404814  -0.54021981   0.00059361   0.00000000   0.00000000   0.00000000    15.85
    451.0000 8853.23451020 8853.23451020 17706.46902041   0.62367028   1.37726471  -0.21404928  -0.54013409   0.00058893   0.00000000   0.00000000   0.00000000    15.85
    451.2500 8853.23449186 8853.23449186 17706.46898372   0.62367088   1.37732624  -0.21405027  -0.54018995   0.00058488   0.00000000   0.00000000   0.00000000    15.85
    451.5000 8853.23450048 8853.23450048 17706.46900097   0.62367168   1.37752505  -0.21405110  -0.54038385   0.00058157   0.00000000   0.00000000   0.00000000    15.85
    451.7500 8853.23451812 8853.23451812 17706.46903625   0.62367259   1.37784587  -0.21405170  -0.54070070   0.00057912   0.00000000   0.00000000   0.00000000    15.85
    452.0000 8853.23453165 8853.23453165 17706.46906330   0.62367354   1.37826767  -0.21405206  -0.54111960   0.00057754   0.00000000   0.00000000   0.00000000    15.85
    452.2500 8853.23453238 8853.23453238 17706.46906476   0.62367449   1.37876653  -0.21405216  -0.54161668   0.00057680   0.00000000   0.00000000   0.00000000    15.85
    452.5000 8853.23451414 8853.23451414 17706.46902828   0.62367542   1.37932014  -0.21405198  -0.54216954   0.00057680   0.00000000   0.00000000   0.00000000    15.85
    452.7500 8853.23447382 8853.23447382 17706.46894764   0.62367632   1.37990716  -0.21405152  -0.54275671   0.00057739   0.00000000   0.00000000   0.00000000    15.85
    453.0000 8853.23441245 8853.23441245 17706.46882490   0.62367721   1.38051573  -0.21405080  -0.54336612   0.00057840   0.00000000   0.00000000   0.00000000    15.85
    453.2500 8853.23433329 8853.23433329 17706.46866658   0.62367811   1.38113809  -0.21404984  -0.54398972   0.00057958   0.00000000   0.00000000   0.00000000    15.85
    453.5000 8853.23423762 8853.23423762 17706.46847524   0.62367903   1.38176766  -0.21404868  -0.54462066   0.00058071   0.00000000   0.00000000   0.00000000    15.85
    453.7500 8853.23412381 8853.23412381 17706.46824761   0.62367997   1.38239701  -0.21404735  -0.54525123   0.00058154   0.00000000   0.00000000   0.00000000    15.85
    454.0000 8853.23399134 8853.23399134 17706.46798268   0.62368093   1.38301593  -0.21404588  -0.54587102   0.00058190   0.00000000   0.00000000   0.00000000    15.85
    454.2500 8853.23384581 8853.23384581 17706.46769162   0.62368185   1.38360176  -0.21404432  -0.54645724   0.00058165   0.00000000   0.00000000   0.00000000    15.85
    454.5000 8853.23369824 8853.23369824 17706.46739649   0.62368271   1.38413076  -0.21404268  -0.54698611   0.00058074   0.00000000   0.00000000   0.00000000    15.85
    454.7500 8853.23355830 8853.23355830 17706.46711661   0.62368348   1.38457702  -0.21404102  -0.54743171   0.00057918   0.00000000   0.00000000   0.00000000    15.85
    455.0000 8853.23342710 8853.23342710 17706.46685420   0.62368413   1.38491108  -0.21403933  -0.54776470   0.00057708   0.00000000   0.00000000   0.00000000    15.85
    455.2500 8853.23329684 8853.23329684 17706.46659369   0.62368468   1.38510925  -0.21403763  -0.54796155   0.00057461   0.00000000   0.00000000   0.00000000    15.85
    455.5000 8853.23315731 8853.23315731 17706.46631463   0.62368517   1.38515673  -0.21403590  -0.54800768   0.00057202   0.00000000   0.00000000   0.00000000    15.85
    455.7500 8853.23300289 8853.23300289 17706.46600577   0.62368567   1.38505002  -0.21403413  -0.54789976   0.00056954   0.00000000   0.00000000   0.00000000    15.85
    456.0000 8853.23283350 8853.23283350 17706.46566699   0.62368624   1.38479109  -0.21403232  -0.54763990   0.00056738   0.00000000   0.00000000   0.00000000    15.85
    456.2500 8853.23265221 8853.23265221 17706.46530442   0.62368695   1.38438753  -0.21403051  -0.54723567   0.00056561   0.00000000   0.00000000   0.00000000    15.85
    456.5000 8853.23246464 8853.23246464 17706.46492929   0.62368783   1.38385740  -0.21402875  -0.54670502   0.00056420   0.00000000   0.00000000   0.00000000    15.85
    456.7500 8853.23228099 8853.23228099 17706.46456199   0.62368889   1.38322646  -0.21402713  -0.54607344   0.00056300   0.00000000   0.00000000   0.00000000    15.88
    457.0000 8853.23211492 8853.23211492 17706.46422984   0.62369013   1.38252842  -0.21402574  -0.54537434   0.00056178   0.00000000   0.00000000   0.00000000    15.85
    457.2500 8853.23197523 8853.23197523 17706.46395046   0.62369154   1.38179142  -0.21402462  -0.54463557   0.00056032   0.00000000   0.00000000   0.00000000    15.85
    457.5000 8853.23185701 8853.23185701 17706.46371402   0.62369311   1.38104652  -0.21402380  -0.54388802   0.00055840   0.00000000   0.00000000   0.00000000    15.85
    457.7500 8853.23174155 8853.23174155 17706.46348311   0.62369482   1.38031862  -0.21402323  -0.54315649   0.00055593   0.00000000   0.00000000   0.00000000    15.85
    458.0000 8853.23160738 8853.23160738 17706.46321476   0.62369664   1.37962885  -0.21402289  -0.54246223   0.00055291   0.00000000   0.00000000   0.00000000    15.85
    458.2500 8853.23144286 8853.23144286 17706.46288572   0.62369854   1.37899879  -0.21402271  -0.54182700   0.00054945   0.00000000   0.00000000   0.00000000    15.85
    458.5000 8853.23125047 8853.23125047 17706.46250094   0.62370048   1.37844875  -0.21402267  -0.54127132   0.00054572   0.00000000   0.00000000   0.00000000    15.85
    458.7500 8853.23104072 8853.23104072 17706.46208143   0.62370245   1.37799307  -0.21402275  -0.54080979   0.00054192   0.00000000   0.00000000   0.00000000    15.85
    459.0000 8853.23082392 8853.23082392 17706.46164783   0.62370441   1.37763749  -0.21402297  -0.54044835   0.00053825   0.00000000   0.00000000   0.00000000    15.85
    459.2500 8853.23060602 8853.23060602 17706.46121205   0.62370634   1.37737958  -0.21402332  -0.54018475   0.00053483   0.00000000   0.00000000   0.00000000    15.85
    459.5000 8853.23038867 8853.23038867 17706.46077734   0.62370822   1.37720976  -0.21402380  -0.54000950   0.00053176   0.00000000   0.00000000   0.00000000    15.86
    459.7500 8853.23017051 8853.23017051 17706.46034102   0.62371002   1.37711351  -0.21402437  -0.53990821   0.00052909   0.00000000   0.00000000   0.00000000    15.85
    460.0000 8853.22994896 8853.22994896 17706.45989792   0.62371174   1.37707800  -0.21402497  -0.53986813   0.00052685   0.00000000   0.00000000   0.00000000    15.85
    460.2500 8853.22972269 8853.22972269 17706.45944539   0.62371335   1.37709119  -0.21402555  -0.53987739   0.00052510   0.00000000   0.00000000   0.00000000    15.85
    460.5000 8853.22949290 8853.22949290 17706.45898580   0.62371482   1.37714424  -0.21402603  -0.53992729   0.00052391   0.00000000   0.00000000   0.00000000    15.85
    460.7500 8853.22926193 8853.22926193 17706.45852385   0.62371614   1.37723503  -0.21402634  -0.54001585   0.00052331   0.00000000   0.00000000   0.00000000    15.85
    461.0000 8853.22903117 8853.22903117 17706.45806233   0.62371728   1.37736213  -0.21402645  -0.54014167   0.00052328   0.00000000   0.00000000   0.00000000    15.85
    461.2500 8853.22880138 8853.22880138 17706.45760277   0.62371823   1.37752319  -0.21402635  -0.54030226   0.00052365   0.00000000   0.00000000   0.00000000    15.85
    461.5000 8853.22857559 8853.22857559 17706.45715118   0.62371899   1.37771197  -0.21402605  -0.54049111   0.00052417   0.00000000   0.00000000   0.00000000    15.85
    461.7500 8853.22836240 8853.22836240 17706.45672480   0.62371956   1.37792422  -0.21402560  -0.54070355   0.00052449   0.00000000   0.00000000   0.00000000    15.89
    462.0000 8853.22817579 8853.22817579 17706.45635158   0.62371998   1.37815281  -0.21402507  -0.54093208   0.00052431   0.00000000   0.00000000   0.00000000    15.86
    462.2500 8853.22803093 8853.22803093 17706.45606187   0.62372027   1.37838415  -0.21402448  -0.54116284   0.00052345   0.00000000   0.00000000   0.00000000    15.85
    462.5000 8853.22793773 8853.22793773 17706.45587547   0.62372049   1.37859903  -0.21402381  -0.54137664   0.00052191   0.00000000   0.00000000   0.00000000    15.85
    462.7500 8853.22789719 8853.22789719 17706.45579438   0.62372070   1.37877914  -0.21402296  -0.54155543   0.00051995   0.00000000   0.00000000   0.00000000    15.85
    463.0000 8853.22790276 8853.22790276 17706.45580552   0.62372094   1.37890242  -0.21402182  -0.54167758   0.00051791   0.00000000   0.00000000   0.00000000    15.85
    463.2500 8853.22794530 8853.22794530 17706.45589060   0.62372125   1.37895145  -0.21402026  -0.54172612   0.00051618   0.00000000   0.00000000   0.00000000    15.85
    463.5000 8853.22801756 8853.22801756 17706.45603511   0.62372163   1.37892143  -0.21401817  -0.54169667   0.00051504   0.00000000   0.00000000   0.00000000    15.85
    463.7500 8853.22811562 8853.22811562 17706.45623123   0.62372209   1.37881301  -0.21401552  -0.54159009   0.00051468   0.00000000   0.00000000   0.00000000    15.85
    464.0000 8853.22823840 8853.22823840 17706.45647681   0.62372259   1.37863845  -0.21401230  -0.54141869   0.00051513   0.00000000   0.00000000   0.00000000    15.86
    464.2500 8853.22838651 8853.22838651 17706.45677302   0.62372311   1.37841516  -0.21400861  -0.54119975   0.00051631   0.00000000   0.00000000   0.00000000    15.85
    464.5000 8853.22856202 8853.22856202 17706.45712403   0.62372361   1.37816406  -0.21400458  -0.54095393   0.00051806   0.00000000   0.00000000   0.00000000    15.85
    464.7500 8853.22877020 8853.22877020 17706.45754041   0.62372405   1.37791403  -0.21400041  -0.54070969   0.00052012   0.00000000   0.00000000   0.00000000    15.85
    465.0000 8853.22902163 8853.22902163 17706.45804327   0.62372442   1.37769401  -0.21399632  -0.54049542   0.00052214   0.00000000   0.00000000   0.00000000    15.85
    465.2500 8853.22933264 8853.22933264 17706.45866529   0.62372471   1.37753100  -0.21399253  -0.54033748   0.00052372   0.00000000   0.00000000   0.00000000    15.85
    465.5000 8853.22972112 8853.22972112 17706.45944224   0.62372492   1.37744704  -0.21398925  -0.54025729   0.00052441   0.00000000   0.00000000   0.00000000    15.85
    465.7500 8853.23019786 8853.23019786 17706.46039571   0.62372509   1.37745851  -0.21398662  -0.54027063   0.00052383   0.00000000   0.00000000   0.00000000    15.85
    466.0000 8853.23076013 8853.23076013 17706.46152027   0.62372526   1.37757911  -0.21398469  -0.54039092   0.00052176   0.00000000   0.00000000   0.00000000    15.85
    466.2500 8853.23139165 8853.23139165 17706.46278331   0.62372547   1.37780783  -0.21398341  -0.54061715   0.00051820   0.00000000   0.00000000   0.00000000    15.85
    466.5000 8853.23207012 8853.23207012 17706.46414023   0.62372578   1.37814510  -0.21398264  -0.54095006   0.00051338   0.00000000   0.00000000   0.00000000    15.85
    466.7500 8853.23277376 8853.23277376 17706.46554753   0.62372624   1.37858823  -0.21398217  -0.54138757   0.00050774   0.00000000   0.00000000   0.00000000    15.86
    467.0000 8853.23348266 8853.23348266 17706.46696532   0.62372685   1.37910766  -0.21398177  -0.54190083   0.00050179   0.00000000   0.00000000   0.00000000    15.87
    467.2500 8853.23417406 8853.23417406 17706.46834812   0.62372764   1.37968650  -0.21398125  -0.54247364   0.00049604   0.00000000   0.00000000   0.00000000    15.85
    467.5000 8853.23482406 8853.23482406 17706.46964812   0.62372860   1.38031245  -0.21398045  -0.54309428   0.00049088   0.00000000   0.00000000   0.00000000    15.85
    467.7500 8853.23541422 8853.23541422 17706.47082844   0.62372968   1.38095455  -0.21397931  -0.54373211   0.00048655   0.00000000   0.00000000   0.00000000    15.85
    468.0000 8853.23593987 8853.23593987 17706.47187973   0.62373086   1.38157080  -0.21397784  -0.54434523   0.00048313   0.00000000   0.00000000   0.00000000    15.85
    468.2500 8853.23640885 8853.23640885 17706.47281771   0.62373207   1.38212986  -0.21397611  -0.54490218   0.00048050   0.00000000   0.00000000   0.00000000    15.85
    468.5000 8853.23683109 8853.23683109 17706.47366218   0.62373331   1.38261354  -0.21397421  -0.54538448   0.00047846   0.00000000   0.00000000   0.00000000    15.87
    468.7500 8853.23720877 8853.23720877 17706.47441755   0.62373456   1.38300983  -0.21397224  -0.54577978   0.00047674   0.00000000   0.00000000   0.00000000    15.85
    469.0000 8853.23753487 8853.23753487 17706.47506975   0.62373582   1.38330572  -0.21397022  -0.54607478   0.00047510   0.00000000   0.00000000   0.00000000    15.85
    469.2500 8853.23779892 8853.23779892 17706.47559783   0.62373708   1.38348280  -0.21396817  -0.54625094   0.00047338   0.00000000   0.00000000   0.00000000    15.85
    469.5000 8853.23799259 8853.23799259 17706.47598518   0.62373831   1.38353206  -0.21396605  -0.54629919   0.00047149   0.00000000   0.00000000   0.00000000    15.85
    469.7500 8853.23811159 8853.23811159 17706.47622317   0.62373949   1.38346078  -0.21396381  -0.54622684   0.00046936   0.00000000   0.00000000   0.00000000    15.85
    470.0000 8853.23815353 8853.23815353 17706.47630705   0.62374061   1.38328679  -0.21396143  -0.54605173   0.00046697   0.00000000   0.00000000   0.00000000    15.85
    470.2500 8853.23811881 8853.23811881 17706.47623763   0.62374162   1.38303149  -0.21395887  -0.54579522   0.00046422   0.00000000   0.00000000   0.00000000    15.85
    470.5000 8853.23801194 8853.23801194 17706.47602388   0.62374250   1.38271613  -0.21395615  -0.54547853   0.00046105   0.00000000   0.00000000   0.00000000    15.85
    470.7500 8853.23784403 8853.23784403 17706.47568807   0.62374320   1.38235343  -0.21395333  -0.54511428   0.00045739   0.00000000   0.00000000   0.00000000    15.85
    471.0000 8853.23763172 8853.23763172 17706.47526345   0.62374370   1.38194602  -0.21395047  -0.54470505   0.00045320   0.00000000   0.00000000   0.00000000    15.85
    471.2500 8853.23739359 8853.23739359 17706.47478719   0.62374395   1.38148829  -0.21394766  -0.54424523   0.00044854   0.00000000   0.00000000   0.00000000    15.85
    471.5000 8853.23714477 8853.23714477 17706.47428953   0.62374395   1.38098113  -0.21394495  -0.54373573   0.00044350   0.00000000   0.00000000   0.00000000    15.85
    471.7500 8853.23689362 8853.23689362 17706.47378723   0.62374371   1.38042846  -0.21394240  -0.54318053   0.00043818   0.00000000   0.00000000   0.00000000    15.85
    472.0000 8853.23664209 8853.23664209 17706.47328418   0.62374325   1.37983267  -0.21394003  -0.54258209   0.00043269   0.00000000   0.00000000   0.00000000    15.85
    472.2500 8853.23638852 8853.23638852 17706.47277703   0.62374262   1.37920092  -0.21393782  -0.54194759   0.00042710   0.00000000   0.00000000   0.00000000    15.85
    472.5000 8853.23613080 8853.23613080 17706.47226160   0.62374188   1.37854490  -0.21393575  -0.54128877   0.00042150   0.00000000   0.00000000   0.00000000    15.86
    472.7500 8853.23586836 8853.23586836 17706.47173671   0.62374108   1.37788195  -0.21393378  -0.54062309   0.00041600   0.00000000   0.00000000   0.00000000    15.85
    473.0000 8853.23560210 8853.23560210 17706.47120419   0.62374028   1.37722926  -0.21393184  -0.53996795   0.00041081   0.00000000   0.00000000   0.00000000    15.85
    473.2500 8853.23533304 8853.23533304 17706.47066608   0.62373952   1.37660616  -0.21392987  -0.53934294   0.00040617   0.00000000   0.00000000   0.00000000    15.85
    473.5000 8853.23506053 8853.23506053 17706.47012106   0.62373884   1.37604060  -0.21392780  -0.53877630   0.00040234   0.00000000   0.00000000   0.00000000    15.85
    473.7500 8853.23478230 8853.23478230 17706.46956459   0.62373825   1.37556286  -0.21392556  -0.53829856   0.00039952   0.00000000   0.00000000   0.00000000    15.85
    474.0000 8853.23449780 8853.23449780 17706.46899559   0.62373778   1.37520160  -0.21392314  -0.53793845   0.00039777   0.00000000   0.00000000   0.00000000    15.85
    474.2500 8853.23421309 8853.23421309 17706.46842618   0.62373741   1.37498108  -0.21392055  -0.53772016   0.00039704   0.00000000   0.00000000   0.00000000    15.85
    474.5000 8853.23394329 8853.23394329 17706.46788657   0.62373715   1.37491365  -0.21391785  -0.53765576   0.00039711   0.00000000   0.00000000   0.00000000    15.86
    474.7500 8853.23370914 8853.23370914 17706.46741827   0.62373699   1.37500772  -0.21391515  -0.53775325   0.00039768   0.00000000   0.00000000   0.00000000    15.85
    475.0000 8853.23353023 8853.23353023 17706.46706047   0.62373693   1.37525794  -0.21391259  -0.53800683   0.00039841   0.00000000   0.00000000   0.00000000    15.85
    475.2500 8853.23341962 8853.23341962 17706.46683925   0.62373695   1.37564776  -0.21391027  -0.53839947   0.00039893   0.00000000   0.00000000   0.00000000    15.85
    475.5000 8853.23338247 8853.23338247 17706.46676494   0.62373704   1.37615949  -0.21390833  -0.53891305   0.00039893   0.00000000   0.00000000   0.00000000    15.85
    475.7500 8853.23341745 8853.23341745 17706.46683489   0.62373718   1.37676910  -0.21390684  -0.53952325   0.00039818   0.00000000   0.00000000   0.00000000    15.85
    476.0000 8853.23351888 8853.23351888 17706.46703777   0.62373734   1.37744796  -0.21390585  -0.54020130   0.00039653   0.00000000   0.00000000   0.00000000    15.85
    476.2500 8853.23367807 8853.23367807 17706.46735614   0.62373749   1.37816519  -0.21390536  -0.54091633   0.00039399   0.00000000   0.00000000   0.00000000    15.85
    476.5000 8853.23388275 8853.23388275 17706.46776549   0.62373760   1.37888787  -0.21390530  -0.54163566   0.00039069   0.00000000   0.00000000   0.00000000    15.85
    476.7500 8853.23411556 8853.23411556 17706.46823112   0.62373767   1.37959221  -0.21390555  -0.54233589   0.00038691   0.00000000   0.00000000   0.00000000    15.85
    477.0000 8853.23435441 8853.23435441 17706.46870882   0.62373771   1.38025313  -0.21390596  -0.54299245   0.00038299   0.00000000   0.00000000   0.00000000    15.85
    477.2500 8853.23457579 8853.23457579 17706.46915158   0.62373775   1.38084819  -0.21390636  -0.54358337   0.00037929   0.00000000   0.00000000   0.00000000    15.85
    477.5000 8853.23475913 8853.23475913 17706.46951826   0.62373786   1.38136316  -0.21390658  -0.54409485   0.00037614   0.00000000   0.00000000   0.00000000    15.85
    477.7500 8853.23488767 8853.23488767 17706.46977534   0.62373811   1.38178455  -0.21390650  -0.54451366   0.00037372   0.00000000   0.00000000   0.00000000    15.85
    478.0000 8853.23494689 8853.23494689 17706.46989379   0.62373856   1.38210536  -0.21390601  -0.54483292   0.00037214   0.00000000   0.00000000   0.00000000    15.85
    478.2500 8853.23492542 8853.23492542 17706.46985084   0.62373927   1.38231845  -0.21390508  -0.54504547   0.00037137   0.00000000   0.00000000   0.00000000    15.86
    478.5000 8853.23482117 8853.23482117 17706.46964235   0.62374022   1.38241589  -0.21390374  -0.54514319   0.00037126   0.00000000   0.00000000   0.00000000    15.85
    478.7500 8853.23464793 8853.23464793 17706.46929586   0.62374138   1.38239098  -0.21390209  -0.54511911   0.00037160   0.00000000   0.00000000   0.00000000    15.85
    479.0000 8853.23443482 8853.23443482 17706.46886964   0.62374268   1.38224201  -0.21390028  -0.54497112   0.00037207   0.00000000   0.00000000   0.00000000    15.85
    479.2500 8853.23421861 8853.23421861 17706.46843721   0.62374405   1.38197388  -0.21389853  -0.54470370   0.00037240   0.00000000   0.00000000   0.00000000    15.85
    479.5000 8853.23403313 8853.23403313 17706.46806627   0.62374539   1.38159271  -0.21389708  -0.54432258   0.00037234   0.00000000   0.00000000   0.00000000    15.85
    479.7500 8853.23390157 8853.23390157 17706.46780314   0.62374665   1.38111185  -0.21389612  -0.54384077   0.00037170   0.00000000   0.00000000   0.00000000    15.85
    480.0000 8853.23383152 8853.23383152 17706.46766303   0.62374779   1.38055643  -0.21389582  -0.54328322   0.00037039   0.00000000   0.00000000   0.00000000    15.85
    480.2500 8853.23381414 8853.23381414 17706.46762828   0.62374880   1.37995619  -0.21389624  -0.54267953   0.00036838   0.00000000   0.00000000   0.00000000    15.86
    480.5000 8853.23382879 8853.23382879 17706.46765758   0.62374972   1.37934045  -0.21389737  -0.54205906   0.00036569   0.00000000   0.00000000   0.00000000    15.85
    480.7500 8853.23385165 8853.23385165 17706.46770330   0.62375057   1.37873609  -0.21389913  -0.54144880   0.00036241   0.00000000   0.00000000   0.00000000    15.85
    481.0000 8853.23386301 8853.23386301 17706.46772602   0.62375139   1.37816652  -0.21390140  -0.54087242   0.00035870   0.00000000   0.00000000   0.00000000    15.85
    481.2500 8853.23384920 8853.23384920 17706.46769839   0.62375224   1.37765076  -0.21390401  -0.54034929   0.00035478   0.00000000   0.00000000   0.00000000    15.85
    481.5000 8853.23379941 8853.23379941 17706.46759882   0.62375314   1.37720339  -0.21390680  -0.53989437   0.00035092   0.00000000   0.00000000   0.00000000    15.85
    481.7500 8853.23370327 8853.23370327 17706.46740654   0.62375413   1.37683775  -0.21390961  -0.53952133   0.00034732   0.00000000   0.00000000   0.00000000    15.87
    482.0000 8853.23355252 8853.23355252 17706.46710505   0.62375523   1.37656442  -0.21391235  -0.53924095   0.00034411   0.00000000   0.00000000   0.00000000    15.85
    482.2500 8853.23334544 8853.23334544 17706.46669088   0.62375643   1.37638977  -0.21391495  -0.53905965   0.00034127   0.00000000   0.00000000   0.00000000    15.85
    482.5000 8853.23308929 8853.23308929 17706.46617859   0.62375771   1.37631711  -0.21391739  -0.53898066   0.00033866   0.00000000   0.00000000   0.00000000    15.85
    482.7500 8853.23279790 8853.23279790 17706.46559580   0.62375903   1.37635473  -0.21391967  -0.53901208   0.00033606   0.00000000   0.00000000   0.00000000    15.85
    483.0000 8853.23248628 8853.23248628 17706.46497256   0.62376033   1.37651030  -0.21392180  -0.53916142   0.00033324   0.00000000   0.00000000   0.00000000    15.85
    483.2500 8853.23216711 8853.23216711 17706.46433422   0.62376151   1.37679165  -0.21392377  -0.53943642   0.00033005   0.00000000   0.00000000   0.00000000    15.85
    483.5000 8853.23184956 8853.23184956 17706.46369913   0.62376249   1.37720127  -0.21392558  -0.53983963   0.00032643   0.00000000   0.00000000   0.00000000    15.85
    483.7500 8853.23154054 8853.23154054 17706.46308109   0.62376319   1.37773044  -0.21392719  -0.54036254   0.00032248   0.00000000   0.00000000   0.00000000    15.85
    484.0000 8853.23124380 8853.23124380 17706.46248760   0.62376355   1.37835486  -0.21392859  -0.54098113   0.00031841   0.00000000   0.00000000   0.00000000    15.85
    484.2500 8853.23095878 8853.23095878 17706.46191756   0.62376352   1.37903319  -0.21392973  -0.54165443   0.00031448   0.00000000   0.00000000   0.00000000    15.85
    484.5000 8853.23068110 8853.23068110 17706.46136220   0.62376312   1.37973165  -0.21393062  -0.54234887   0.00031095   0.00000000   0.00000000   0.00000000    15.85
    484.7500 8853.23040452 8853.23040452 17706.46080904   0.62376243   1.38039984  -0.21393126  -0.54301412   0.00030797   0.00000000   0.00000000   0.00000000    15.85
    485.0000 8853.23012273 8853.23012273 17706.46024547   0.62376151   1.38097621  -0.21393171  -0.54358854   0.00030555   0.00000000   0.00000000   0.00000000    15.85
    485.2500 8853.22982864 8853.22982864 17706.45965727   0.62376049   1.38142247  -0.21393200  -0.54403355   0.00030357   0.00000000   0.00000000   0.00000000    15.85
    485.5000 8853.22951332 8853.22951332 17706.45902663   0.62375948   1.38171241  -0.21393220  -0.54432257   0.00030185   0.00000000   0.00000000   0.00000000    15.85
    485.7500 8853.22916718 8853.22916718 17706.45833437   0.62375860   1.38183710  -0.21393236  -0.54444633   0.00030018   0.00000000   0.00000000   0.00000000    15.86
    486.0000 8853.22878358 8853.22878358 17706.45756716   0.62375791   1.38180059  -0.21393255  -0.54440856   0.00029842   0.00000000   0.00000000   0.00000000    15.85
    486.2500 8853.22836296 8853.22836296 17706.45672592   0.62375744   1.38162071  -0.21393283  -0.54422687   0.00029643   0.00000000   0.00000000   0.00000000    15.85
    486.5000 8853.22791592 8853.22791592 17706.45583184   0.62375718   1.38132929  -0.21393329  -0.54393293   0.00029411   0.00000000   0.00000000   0.00000000    15.85
    486.7500 8853.22746434 8853.22746434 17706.45492868   0.62375709   1.38095823  -0.21393405  -0.54355850   0.00029141   0.00000000   0.00000000   0.00000000    15.85
    487.0000 8853.22703778 8853.22703778 17706.45407555   0.62375713   1.38054165  -0.21393520  -0.54313762   0.00028830   0.00000000   0.00000000   0.00000000    15.85
    487.2500 8853.22666336 8853.22666336 17706.45332671   0.62375725   1.38011059  -0.21393682  -0.54270138   0.00028485   0.00000000   0.00000000   0.00000000    15.85
    487.5000 8853.22635242 8853.22635242 17706.45270484   0.62375742   1.37969126  -0.21393893  -0.54227615   0.00028123   0.00000000   0.00000000   0.00000000    15.85
    487.7500 8853.22609380 8853.22609380 17706.45218760   0.62375764   1.37929801  -0.21394149  -0.54187656   0.00027768   0.00000000   0.00000000   0.00000000    15.85
    488.0000 8853.22586079 8853.22586079 17706.45172159   0.62375789   1.37893806  -0.21394442  -0.54151014   0.00027439   0.00000000   0.00000000   0.00000000    15.85
    488.2500 8853.22562779 8853.22562779 17706.45125558   0.62375819   1.37861826  -0.21394767  -0.54118386   0.00027146   0.00000000   0.00000000   0.00000000    15.85
    488.5000 8853.22538453 8853.22538453 17706.45076907   0.62375850   1.37833198  -0.21395119  -0.54089106   0.00026877   0.00000000   0.00000000   0.00000000    15.85
    488.7500 8853.22513925 8853.22513925 17706.45027849   0.62375882   1.37807484  -0.21395500  -0.54062708   0.00026606   0.00000000   0.00000000   0.00000000    15.85
    489.0000 8853.22491094 8853.22491094 17706.44982188   0.62375912   1.37784468  -0.21395913  -0.54038945   0.00026301   0.00000000   0.00000000   0.00000000    15.85
    489.2500 8853.22471752 8853.22471752 17706.44943505   0.62375940   1.37764503  -0.21396357  -0.54018144   0.00025938   0.00000000   0.00000000   0.00000000    15.85
    489.5000 8853.22456729 8853.22456729 17706.44913457   0.62375967   1.37749062  -0.21396832  -0.54001771   0.00025507   0.00000000   0.00000000   0.00000000    15.85
    489.7500 8853.22445672 8853.22445672 17706.44891343   0.62375996   1.37740269  -0.21397327  -0.53991962   0.00025016   0.00000000   0.00000000   0.00000000    15.85
    490.0000 8853.22437421 8853.22437421 17706.44874842   0.62376027   1.37739820  -0.21397831  -0.53990447   0.00024486   0.00000000   0.00000000   0.00000000    15.85
    490.2500 8853.22430695 8853.22430695 17706.44861390   0.62376062   1.37749049  -0.21398331  -0.53998595   0.00023939   0.00000000   0.00000000   0.00000000    15.85
    490.5000 8853.22424831 8853.22424831 17706.44849661   0.62376100   1.37768901  -0.21398812  -0.54017383   0.00023394   0.00000000   0.00000000   0.00000000    15.85
    490.7500 8853.22420144 8853.22420144 17706.44840288   0.62376138   1.37800062  -0.21399268  -0.54047518   0.00022862   0.00000000   0.00000000   0.00000000    15.85
    491.0000 8853.22417633 8853.22417633 17706.44835266   0.62376177   1.37842391  -0.21399689  -0.54088874   0.00022349   0.00000000   0.00000000   0.00000000    15.85
    491.2500 8853.22418088 8853.22418088 17706.44836176   0.62376214   1.37894918  -0.21400070  -0.54140496   0.00021863   0.00000000   0.00000000   0.00000000    15.85
    491.5000 8853.22421233 8853.22421233 17706.44842467   0.62376251   1.37955909  -0.21400401  -0.54200669   0.00021411   0.00000000   0.00000000   0.00000000    15.85
    491.7500 8853.22425601 8853.22425601 17706.44851203   0.62376287   1.38022443  -0.21400676  -0.54266487   0.00021008   0.00000000   0.00000000   0.00000000    15.85
    492.0000 8853.22429262 8853.22429262 17706.44858524   0.62376327   1.38091137  -0.21400886  -0.54334589   0.00020665   0.00000000   0.00000000   0.00000000    15.85
    492.2500 8853.22430756 8853.22430756 17706.44861512   0.62376373   1.38158796  -0.21401028  -0.54401785   0.00020390   0.00000000   0.00000000   0.00000000    15.86
    492.5000 8853.22429543 8853.22429543 17706.44859085   0.62376430   1.38222015  -0.21401104  -0.54464667   0.00020185   0.00000000   0.00000000   0.00000000    15.87
    492.7500 8853.22425765 8853.22425765 17706.44851530   0.62376498   1.38277174  -0.21401118  -0.54519602   0.00020043   0.00000000   0.00000000   0.00000000    15.85
    493.0000 8853.22419705 8853.22419705 17706.44839411   0.62376576   1.38321198  -0.21401079  -0.54563497   0.00019953   0.00000000   0.00000000   0.00000000    15.85
    493.2500 8853.22411435 8853.22411435 17706.44822870   0.62376659   1.38351833  -0.21400998  -0.54594078   0.00019903   0.00000000   0.00000000   0.00000000    15.85
    493.5000 8853.22400896 8853.22400896 17706.44801792   0.62376740   1.38368362  -0.21400887  -0.54610612   0.00019878   0.00000000   0.00000000   0.00000000    15.85
    493.7500 8853.22388313 8853.22388313 17706.44776625   0.62376809   1.38370964  -0.21400759  -0.54613259   0.00019863   0.00000000   0.00000000   0.00000000    15.85
    494.0000 8853.22374598 8853.22374598 17706.44749197   0.62376856   1.38360689  -0.21400627  -0.54603045   0.00019838   0.00000000   0.00000000   0.00000000    15.85
    494.2500 8853.22361483 8853.22361483 17706.44722967   0.62376871   1.38339083  -0.21400508  -0.54581485   0.00019781   0.00000000   0.00000000   0.00000000    15.85
    494.5000 8853.22351166 8853.22351166 17706.44702333   0.62376848   1.38308300  -0.21400418  -0.54550701   0.00019668   0.00000000   0.00000000   0.00000000    15.85
    494.7500 8853.22345528 8853.22345528 17706.44691056   0.62376789   1.38271444  -0.21400369  -0.54513775   0.00019488   0.00000000   0.00000000   0.00000000    15.84
    495.0000 8853.22345281 8853.22345281 17706.44690562   0.62376699   1.38232094  -0.21400366  -0.54474272   0.00019243   0.00000000   0.00000000   0.00000000    15.85
    495.2500 8853.22349583 8853.22349583 17706.44699167   0.62376591   1.38192971  -0.21400410  -0.54434921   0.00018952   0.00000000   0.00000000   0.00000000    15.85
    495.5000 8853.22356656 8853.22356656 17706.44713313   0.62376480   1.38155953  -0.21400493  -0.54397626   0.00018645   0.00000000   0.00000000   0.00000000    15.85
    495.7500 8853.22364913 8853.22364913 17706.44729826   0.62376379   1.38123203  -0.21400604  -0.54364570   0.00018351   0.00000000   0.00000000   0.00000000    15.85
    496.0000 8853.22373626 8853.22373626 17706.44747253   0.62376303   1.38096701  -0.21400733  -0.54337759   0.00018094   0.00000000   0.00000000   0.00000000    15.85
    496.2500 8853.22382565 8853.22382565 17706.44765129   0.62376259   1.38077223  -0.21400869  -0.54317983   0.00017889   0.00000000   0.00000000   0.00000000    15.85
    496.5000 8853.22391159 8853.22391159 17706.44782318   0.62376251   1.38064689  -0.21401005  -0.54305168   0.00017735   0.00000000   0.00000000   0.00000000    15.85
    496.7500 8853.22398308 8853.22398308 17706.44796617   0.62376277   1.38060086  -0.21401135  -0.54300299   0.00017625   0.00000000   0.00000000   0.00000000    15.85
    497.0000 8853.22403050 8853.22403050 17706.44806101   0.62376334   1.38063464  -0.21401253  -0.54303423   0.00017545   0.00000000   0.00000000   0.00000000    15.85
    497.2500 8853.22405397 8853.22405397 17706.44810794   0.62376413   1.38075475  -0.21401360  -0.54315181   0.00017479   0.00000000   0.00000000   0.00000000    15.85
    497.5000 8853.22406346 8853.22406346 17706.44812691   0.62376507   1.38096662  -0.21401457  -0.54336109   0.00017410   0.00000000   0.00000000   0.00000000    15.85
    497.7500 8853.22407115 8853.22407115 17706.44814229   0.62376606   1.38125575  -0.21401543  -0.54364757   0.00017331   0.00000000   0.00000000   0.00000000    15.85
    498.0000 8853.22408324 8853.22408324 17706.44816648   0.62376705   1.38160891  -0.21401618  -0.54399814   0.00017246   0.00000000   0.00000000   0.00000000    15.85
    498.2500 8853.22409725 8853.22409725 17706.44819450   0.62376800   1.38200848  -0.21401681  -0.54439536   0.00017169   0.00000000   0.00000000   0.00000000    15.86
    498.5000 8853.22410365 8853.22410365 17706.44820730   0.62376889   1.38242915  -0.21401728  -0.54481418   0.00017120   0.00000000   0.00000000   0.00000000    15.85
    498.7500 8853.22408974 8853.22408974 17706.44817947   0.62376971   1.38284586  -0.21401756  -0.54522977   0.00017119   0.00000000   0.00000000   0.00000000    15.85
    499.0000 8853.22404444 8853.22404444 17706.44808887   0.62377047   1.38323478  -0.21401765  -0.54561844   0.00017177   0.00000000   0.00000000   0.00000000    15.85
    499.2500 8853.22396318 8853.22396318 17706.44792636   0.62377115   1.38357031  -0.21401759  -0.54595453   0.00017296   0.00000000   0.00000000   0.00000000    15.85
    499.5000 8853.22385039 8853.22385039 17706.44770078   0.62377173   1.38382674  -0.21401747  -0.54621217   0.00017464   0.00000000   0.00000000   0.00000000    15.85
    499.7500 8853.22371673 8853.22371673 17706.44743345   0.62377222   1.38399680  -0.21401741  -0.54638378   0.00017661   0.00000000   0.00000000   0.00000000    15.85
    500.0000 8853.22357327 8853.22357327 17706.44714653   0.62377258   1.38407761  -0.21401753  -0.54646614   0.00017864   0.00000000   0.00000000   0.00000000    15.85
# CHECKPOINT INFO: MODE=WRITE: DATA SIZE=        2.66 GB
# CHECKPOINT INFO: MPI_NP_PER_IO_GROUP=24.
# CHECKPOINT INFO: WRITE TIME=       13.23 sec
# CHECKPOINT INFO: WRITE SPEED=       0.201 GB/sec
# CREATING CHECK STAMP: `nt-quench-delta0.001_check.stamp`
