# Supplementary material for: Generation and decay of Higgs mode in a strongly interacting Fermi gas
Source: Sci Rep. 2023 Jul 12;13:11285. doi: 10.1038/s41598-023-38176-9 (PMC10338461; doi:10.1038/s41598-023-38176-9)
Supplement: Supplementary file 1 — Supplementary Information 1. [file 41598_2023_38176_MOESM1_ESM.zip › 1d_delta/nt-quench-delta0.001.wlog]

# CREATION TIME OF THE LOG: Sun Jan  1 21:50:32 2023
# EXECUTION COMMAND       : ./td-wslda-1d-v2 input.txt.v2
# CODE NAME               : "W-SLDA-TOOLKIT"
# VERSION OF THE CODE     : 2022.11.14
# COMPILATION DATE & TIME : Dec 29 2022, 21:20:15
#
# ========================= LATTICE =========================
# LATTICE    : 512 x 32 x 32
# SPACING    : 1.00 x 1.00 x 1.00
# VOLUME     : 512.00 x 32.00 x 32.00
#
# ==================== PHYSICAL SETTINGS ====================
# kF                 =             1
# eF                 =           0.5
# Effg               =       5312.15
# mu_a/eF            =      0.466888
# mu_b/eF            =      0.466888
# E_cut              =       3.76378
# E_cut/eF           =       7.52757
#
# ==================== ALGORITHM SETTINGS ===================
# np                 =             8
# nwf                =         34825
# nwfip              =          4354
# dt*emax            =      0.024674
# dt*eF              =        0.0025
# dt                 =         0.005
# t0*eF              =             0
# t0                 =             0
# ========================= COLUMNS ========================
#  1: measurement id
#  2: time*eF
#  3: npart[SPINA]
#  4: npart[SPINB]
#  5: npart[SPINA]+npart[SPINB]
#  6: E_tot/Effg
#  7: observable[EKIN]/Effg
#  8: observable[EPOT]/Effg
#  9: observable[EPAIR]/Effg
# 10: observable[ECURRENT]/Effg
# 11: observable[EPOTEXT]/Effg
# 12: observable[EPAIREXT]/Effg
# 13: observable[EVELEXT]/Effg
# 14: time per iteration (sec)
# 15: time & date of entry
     0       0.0000        8853.579982        8853.579982        17707.15996       0.4509431998        1.651547261      -0.2133922628       -0.987211798    1.941971278e-31                  0                  0                  0       0.00    01/01/23-21:50:32
     1       0.2500        8853.579982        8853.579982        17707.15996       0.4509438116        1.651547252      -0.2133919734      -0.9872114675    1.215970543e-30                  0                  0                  0      15.85    01/01/23-21:50:47
     2       0.5000        8853.579982        8853.579982        17707.15996       0.4509456464        1.651546823      -0.2133911051       -0.987210072    1.444941638e-30                  0                  0                  0      15.86    01/01/23-21:51:03
     3       0.7500        8853.579982        8853.579982        17707.15996       0.4509487038        1.651545452      -0.2133896579        -0.98720709    1.333959908e-30                  0                  0                  0      15.90    01/01/23-21:51:19
     4       1.0000        8853.579982        8853.579982        17707.15996       0.4509529834        1.651542716      -0.2133876317      -0.9872021006    1.812543248e-30                  0                  0                  0      15.85    01/01/23-21:51:35
     5       1.2500        8853.579982        8853.579982        17707.15996        0.450958485        1.651538246      -0.2133850266      -0.9871947344    9.586005728e-31                  0                  0                  0      15.85    01/01/23-21:51:51
     6       1.5000        8853.579982        8853.579982        17707.15996       0.4509652084        1.651531707      -0.2133818426      -0.9871846558    1.086163711e-30                  0                  0                  0      15.90    01/01/23-21:52:07
     7       1.7500        8853.579982        8853.579982        17707.15996       0.4509731536        1.651522805      -0.2133780794      -0.9871715716    1.415871036e-30                  0                  0                  0      15.88    01/01/23-21:52:23
     8       2.0000        8853.579982        8853.579982        17707.15996       0.4509823206         1.65151129      -0.2133737372      -0.9871552323    1.250473995e-30                  0                  0                  0      15.86    01/01/23-21:52:39
     9       2.2500        8853.579982        8853.579982        17707.15996       0.4509927094        1.651496962      -0.2133688158      -0.9871354366    1.295495474e-30                  0                  0                  0      15.86    01/01/23-21:52:54
    10       2.5000        8853.579982        8853.579982        17707.15996       0.4510043205        1.651479675      -0.2133633152      -0.9871120392    1.602823425e-30                  0                  0                  0      15.88    01/01/23-21:53:10
    11       2.7500        8853.579982        8853.579982        17707.15996       0.4510171541        1.651459339      -0.2133572353      -0.9870849495    1.217720305e-30                  0                  0                  0      15.89    01/01/23-21:53:26
    12       3.0000        8853.579982        8853.579982        17707.15996       0.4510312107        1.651435922      -0.2133505759      -0.9870541353    1.136122497e-30                  0                  0                  0      15.88    01/01/23-21:53:42
    13       3.2500        8853.579982        8853.579982        17707.15996       0.4510464909        1.651409447      -0.2133433371      -0.9870196186    1.253515682e-30                  0                  0                  0      15.86    01/01/23-21:53:58
    14       3.5000        8853.579982        8853.579982        17707.15996       0.4510629954        1.651379986      -0.2133355185      -0.9869814725    1.339830064e-30                  0                  0                  0      15.88    01/01/23-21:54:14
    15       3.7500        8853.579982        8853.579982        17707.15996        0.451080725        1.651347657      -0.2133271203       -0.986939812    1.902333672e-30                  0                  0                  0      15.85    01/01/23-21:54:30
    16       4.0000        8853.579982        8853.579982        17707.15996       0.4510996804        1.651312612      -0.2133181421      -0.9868947894    1.203004057e-30                  0                  0                  0      15.88    01/01/23-21:54:46
    17       4.2500        8853.579982        8853.579982        17707.15996       0.4511198628        1.651275029       -0.213308584      -0.9868465818    1.173331907e-30                  0                  0                  0      15.87    01/01/23-21:55:01
    18       4.5000        8853.579982        8853.579982        17707.15996       0.4511412731        1.651235092      -0.2132984457      -0.9867953736    1.207038304e-30                  0                  0                  0      15.87    01/01/23-21:55:17
    19       4.7500        8853.579982        8853.579982        17707.15996       0.4511639123        1.651192998       -0.213287727      -0.9867413589    1.387197619e-30                  0                  0                  0      15.87    01/01/23-21:55:33
    20       5.0000        8853.579982        8853.579982        17707.15996       0.4511877816        1.651148941      -0.2132764279      -0.9866847319    1.182503799e-30                  0                  0                  0      15.89    01/01/23-21:55:49
    21       5.2500        8853.579982        8853.579982        17707.15996       0.4512128822         1.65110309      -0.2132645481      -0.9866256601    1.072522815e-30                  0                  0                  0      15.87    01/01/23-21:56:05
    22       5.5000        8853.579982        8853.579982        17707.15996       0.4512392152        1.651055582      -0.2132520875      -0.9865642789    1.044916565e-30                  0                  0                  0      15.86    01/01/23-21:56:21
    23       5.7500        8853.579982        8853.579982        17707.15996       0.4512667817        1.651006525      -0.2132390459      -0.9865006971    9.813827669e-31                  0                  0                  0      15.94    01/01/23-21:56:37
    24       6.0000        8853.579982        8853.579982        17707.15996        0.451295583        1.650955999       -0.213225423      -0.9864349932    1.354186833e-30                  0                  0                  0      15.85    01/01/23-21:56:53
    25       6.2500        8853.579982        8853.579982        17707.15996       0.4513256203         1.65090406      -0.2132112187      -0.9863672205    9.896385833e-31                  0                  0                  0      15.85    01/01/23-21:57:08
    26       6.5000        8853.579982        8853.579982        17707.15996       0.4513568949        1.650850728      -0.2131964328         -0.9862974    1.250297006e-30                  0                  0                  0      15.85    01/01/23-21:57:24
    27       6.7500        8853.579982        8853.579982        17707.15996       0.4513894079        1.650795981       -0.213181065      -0.9862255079    1.118033261e-30                  0                  0                  0      15.85    01/01/23-21:57:40
    28       7.0000        8853.579982        8853.579982        17707.15996       0.4514231607        1.650739753       -0.213165115      -0.9861514773    9.823813656e-31                  0                  0                  0      15.85    01/01/23-21:57:56
    29       7.2500        8853.579982        8853.579982        17707.15996       0.4514581544        1.650681948      -0.2131485828      -0.9860752111    1.245735951e-30                  0                  0                  0      15.85    01/01/23-21:58:12
    30       7.5000        8853.579982        8853.579982        17707.15996       0.4514943904        1.650622451      -0.2131314679      -0.9859965926    1.232454131e-30                  0                  0                  0      15.85    01/01/23-21:58:28
    31       7.7500        8853.579982        8853.579982        17707.15996       0.4515318699        1.650561125      -0.2131137702      -0.9859154847    1.018742195e-30                  0                  0                  0      15.85    01/01/23-21:58:44
    32       8.0000        8853.579982        8853.579982        17707.15996       0.4515705944        1.650497824      -0.2130954894      -0.9858317401    1.164487425e-30                  0                  0                  0      15.85    01/01/23-21:58:59
    33       8.2500        8853.579982        8853.579982        17707.15996       0.4516105651        1.650432399      -0.2130766252       -0.985745209    1.981996678e-30                  0                  0                  0      15.85    01/01/23-21:59:15
    34       8.5000        8853.579982        8853.579982        17707.15996       0.4516517836        1.650364708      -0.2130571773      -0.9856557469    1.024917753e-30                  0                  0                  0      15.86    01/01/23-21:59:31
    35       8.7500        8853.579982        8853.579982        17707.15996       0.4516942513        1.650294632      -0.2130371454      -0.9855632351     9.51488274e-31                  0                  0                  0      15.85    01/01/23-21:59:47
    36       9.0000        8853.579982        8853.579982        17707.15996       0.4517379699        1.650222074      -0.2130165293      -0.9854675744    1.028271553e-30                  0                  0                  0      15.85    01/01/23-22:00:03
    37       9.2500        8853.579982        8853.579982        17707.15996        0.451782941        1.650146954      -0.2129953286      -0.9853686847    9.850863847e-31                  0                  0                  0      15.85    01/01/23-22:00:19
    38       9.5000        8853.579982        8853.579982        17707.15996       0.4518291664        1.650069222       -0.212973543      -0.9852665121    9.683851496e-31                  0                  0                  0      15.85    01/01/23-22:00:34
    39       9.7500        8853.579982        8853.579982        17707.15996       0.4518766478        1.649988842      -0.2129511723      -0.9851610217    1.295333379e-30                  0                  0                  0      15.85    01/01/23-22:00:50
    40      10.0000        8853.579982        8853.579982        17707.15996       0.4519253872        1.649905799      -0.2129282159      -0.9850521963    2.603932341e-30                  0                  0                  0      15.85    01/01/23-22:01:06
    41      10.2500        8853.579982        8853.579982        17707.15996       0.4519753865          1.6498201      -0.2129046737      -0.9849400395    1.039222056e-30                  0                  0                  0      15.85    01/01/23-22:01:22
    42      10.5000        8853.579982        8853.579982        17707.15996       0.4520266477        1.649731769      -0.2128805453      -0.9848245763    1.127415151e-30                  0                  0                  0      15.87    01/01/23-22:01:38
    43      10.7500        8853.579982        8853.579982        17707.15996        0.452079173        1.649640852      -0.2128558302       -0.984705849    1.510360187e-30                  0                  0                  0      15.89    01/01/23-22:01:54
    44      11.0000        8853.579982        8853.579982        17707.15996       0.4521329644        1.649547414      -0.2128305283      -0.9845839213    1.062817675e-30                  0                  0                  0      15.90    01/01/23-22:02:10
    45      11.2500        8853.579982        8853.579982        17707.15996       0.4521880244        1.649451546       -0.212804639      -0.9844588824     9.50643182e-31                  0                  0                  0      15.85    01/01/23-22:02:26
    46      11.5000        8853.579982        8853.579982        17707.15996       0.4522443552        1.649353352       -0.212778162       -0.984330835    1.118022124e-30                  0                  0                  0      15.85    01/01/23-22:02:41
    47      11.7500        8853.579982        8853.579982        17707.15996       0.4523019591        1.649252936      -0.2127510969      -0.9841998803    9.011078811e-31                  0                  0                  0      15.85    01/01/23-22:02:57
    48      12.0000        8853.579982        8853.579982        17707.15996       0.4523608387        1.649150399      -0.2127234434      -0.9840661173    8.293534229e-31                  0                  0                  0      15.85    01/01/23-22:03:13
    49      12.2500        8853.579982        8853.579982        17707.15996       0.4524209964        1.649045836       -0.212695201      -0.9839296389    8.540934985e-31                  0                  0                  0      15.85    01/01/23-22:03:29
    50      12.5000        8853.579982        8853.579982        17707.15996       0.4524824348        1.648939337      -0.2126663693      -0.9837905334     1.48249845e-30                  0                  0                  0      15.88    01/01/23-22:03:45
    51      12.7500        8853.579982        8853.579982        17707.15996       0.4525451565        1.648830994      -0.2126369479      -0.9836488893    8.907557051e-31                  0                  0                  0      15.87    01/01/23-22:04:01
    52      13.0000        8853.579982        8853.579982        17707.15996        0.452609164        1.648720873      -0.2126069364       -0.983504773    9.505695149e-31                  0                  0                  0      15.89    01/01/23-22:04:17
    53      13.2500        8853.579982        8853.579982        17707.15996         0.45267446        1.648609013      -0.2125763344       -0.983358219    3.176352295e-30                  0                  0                  0      15.86    01/01/23-22:04:32
    54      13.5000        8853.579982        8853.579982        17707.15996       0.4527410473        1.648495423      -0.2125451414      -0.9832092342    9.233642074e-31                  0                  0                  0      15.87    01/01/23-22:04:48
    55      13.7500        8853.579982        8853.579982        17707.15996       0.4528089284        1.648380084      -0.2125133569      -0.9830577986    8.012846401e-31                  0                  0                  0      15.88    01/01/23-22:05:04
    56      14.0000        8853.579982        8853.579982        17707.15996       0.4528781062        1.648262953      -0.2124809806      -0.9829038662    8.630576732e-31                  0                  0                  0      15.87    01/01/23-22:05:20
    57      14.2500        8853.579982        8853.579982        17707.15996       0.4529485833        1.648143968      -0.2124480119      -0.9827473724    8.441334087e-31                  0                  0                  0      15.87    01/01/23-22:05:36
    58      14.5000        8853.579982        8853.579982        17707.15996       0.4530203625         1.64802306      -0.2124144504       -0.982588247    8.512003532e-31                  0                  0                  0      15.87    01/01/23-22:05:52
    59      14.7500        8853.579982        8853.579982        17707.15996       0.4530934468        1.647900152      -0.2123802957      -0.9824264096    1.026435645e-30                  0                  0                  0      15.87    01/01/23-22:06:08
    60      15.0000        8853.579982        8853.579982        17707.15996        0.453167839        1.647775156      -0.2123455472      -0.9822617694    7.965596123e-31                  0                  0                  0      15.87    01/01/23-22:06:24
    61      15.2500        8853.579982        8853.579982        17707.15996        0.453243542         1.64764798      -0.2123102045      -0.9820942338    1.241109951e-30                  0                  0                  0      15.87    01/01/23-22:06:39
    62      15.5000        8853.579982        8853.579982        17707.15996       0.4533205588        1.647518534      -0.2122742671      -0.9819237079     7.86072447e-31                  0                  0                  0      15.87    01/01/23-22:06:55
    63      15.7500        8853.579982        8853.579982        17707.15996       0.4533988924        1.647386719      -0.2122377344       -0.981750092    7.005155348e-31                  0                  0                  0      15.85    01/01/23-22:07:11
    64      16.0000        8853.579982        8853.579982        17707.15996       0.4534785459        1.647252443      -0.2122006061      -0.9815732913    8.688301429e-31                  0                  0                  0      15.85    01/01/23-22:07:27
    65      16.2500        8853.579982        8853.579982        17707.15996       0.4535595225         1.64711563      -0.2121628815      -0.9813932263    9.591089967e-31                  0                  0                  0      15.86    01/01/23-22:07:43
    66      16.5000        8853.579982        8853.579982        17707.15996       0.4536418254        1.646976219      -0.2121245601       -0.981209833    8.559228316e-31                  0                  0                  0      16.01    01/01/23-22:07:59
    67      16.7500        8853.579982        8853.579982        17707.15996       0.4537254579        1.646834165      -0.2120856415       -0.981023066    1.131921056e-30                  0                  0                  0      15.85    01/01/23-22:08:15
    68      17.0000        8853.579982        8853.579982        17707.15996       0.4538104234        1.646689445      -0.2120461252       -0.980832897    1.301236812e-30                  0                  0                  0      15.87    01/01/23-22:08:31
    69      17.2500        8853.579982        8853.579982        17707.15996       0.4538967252        1.646542051      -0.2120060104      -0.9806393155    8.424264517e-31                  0                  0                  0      15.85    01/01/23-22:08:46
    70      17.5000        8853.579982        8853.579982        17707.15996       0.4539843671        1.646391993      -0.2119652969       -0.980442329     8.94322455e-31                  0                  0                  0      15.88    01/01/23-22:09:02
    71      17.7500        8853.579982        8853.579982        17707.15996       0.4540733525        1.646239297      -0.2119239839      -0.9802419605      9.9516563e-31                  0                  0                  0      15.85    01/01/23-22:09:18
    72      18.0000        8853.579982        8853.579982        17707.15996       0.4541636851        1.646084009       -0.211882071      -0.9800382524    9.491778907e-31                  0                  0                  0      15.85    01/01/23-22:09:34
    73      18.2500        8853.579982        8853.579982        17707.15996       0.4542553688        1.645926188      -0.2118395576      -0.9798312611    9.011603471e-31                  0                  0                  0      15.87    01/01/23-22:09:50
    74      18.5000        8853.579982        8853.579982        17707.15996       0.4543484073        1.645765899      -0.2117964431       -0.979621049    1.815748103e-30                  0                  0                  0      15.87    01/01/23-22:10:06
    75      18.7500        8853.579982        8853.579982        17707.15996       0.4544428045        1.645603214       -0.211752727      -0.9794076823    9.336445948e-31                  0                  0                  0      15.88    01/01/23-22:10:22
    76      19.0000        8853.579982        8853.579982        17707.15996       0.4545385644        1.645438196      -0.2117084088      -0.9791912231    1.115491007e-30                  0                  0                  0      15.85    01/01/23-22:10:38
    77      19.2500        8853.579982        8853.579982        17707.15996        0.454635691        1.645270911      -0.2116634877      -0.9789717324    8.877396471e-31                  0                  0                  0      15.85    01/01/23-22:10:53
    78      19.5000        8853.579982        8853.579982        17707.15996       0.4547341884        1.645101423      -0.2116179633      -0.9787492717    1.191321981e-30                  0                  0                  0      15.85    01/01/23-22:11:09
    79      19.7500        8853.579982        8853.579982        17707.15996       0.4548340606        1.644929795       -0.211571835      -0.9785238994    9.878272309e-31                  0                  0                  0      15.85    01/01/23-22:11:25
    80      20.0000        8853.579982        8853.579982        17707.15996        0.454935312        1.644756081      -0.2115251022      -0.9782956663    1.437234366e-30                  0                  0                  0      15.85    01/01/23-22:11:41
    81      20.2500        8853.579982        8853.579982        17707.15996       0.4550379467        1.644580312      -0.2114777643      -0.9780646011    1.578016794e-30                  0                  0                  0      15.85    01/01/23-22:11:57
    82      20.5000        8853.579982        8853.579982        17707.15996       0.4551419691        1.644402504      -0.2114298207      -0.9778307145    7.287539264e-31                  0                  0                  0      15.85    01/01/23-22:12:13
    83      20.7500        8853.579982        8853.579982        17707.15996       0.4552473833         1.64422266      -0.2113812708       -0.977594006    1.338861254e-30                  0                  0                  0      15.86    01/01/23-22:12:28
    84      21.0000        8853.579982        8853.579982        17707.15996       0.4553541939        1.644040766       -0.211332114      -0.9773544586    9.049931843e-31                  0                  0                  0      15.88    01/01/23-22:12:44
    85      21.2500        8853.579982        8853.579982        17707.15996       0.4554624051        1.643856797      -0.2112823497      -0.9771120418    8.391640315e-31                  0                  0                  0      15.86    01/01/23-22:13:00
    86      21.5000        8853.579982        8853.579982        17707.15996       0.4555720216        1.643670713      -0.2112319773       -0.976866714    7.577389188e-31                  0                  0                  0      15.88    01/01/23-22:13:16
    87      21.7500        8853.579982        8853.579982        17707.15996       0.4556830477        1.643482464      -0.2111809962      -0.9766184196    2.045939201e-30                  0                  0                  0      15.87    01/01/23-22:13:32
    88      22.0000        8853.579982        8853.579982        17707.15996       0.4557954881        1.643291982      -0.2111294057      -0.9763670879    8.262964387e-31                  0                  0                  0      15.85    01/01/23-22:13:48
    89      22.2500        8853.579982        8853.579982        17707.15996       0.4559093474        1.643099194      -0.2110772053      -0.9761126413    1.337309414e-30                  0                  0                  0      15.85    01/01/23-22:14:04
    90      22.5000        8853.579982        8853.579982        17707.15996       0.4560246301        1.642904023      -0.2110243944      -0.9758549989    8.373808578e-31                  0                  0                  0      15.85    01/01/23-22:14:20
    91      22.7500        8853.579982        8853.579982        17707.15996       0.4561413411        1.642706387      -0.2109709722      -0.9755940738    1.227276769e-30                  0                  0                  0      15.85    01/01/23-22:14:35
    92      23.0000        8853.579982        8853.579982        17707.15996       0.4562594851        1.642506197      -0.2109169382      -0.9753297741    9.923784902e-31                  0                  0                  0      15.87    01/01/23-22:14:51
    93      23.2500        8853.579982        8853.579982        17707.15996        0.456379067        1.642303372      -0.2108622918      -0.9750620128    7.648808723e-31                  0                  0                  0      15.87    01/01/23-22:15:07
    94      23.5000        8853.579982        8853.579982        17707.15996       0.4565000915        1.642097836      -0.2108070323      -0.9747907118    7.609194867e-31                  0                  0                  0      15.89    01/01/23-22:15:23
    95      23.7500        8853.579982        8853.579982        17707.15996       0.4566225638        1.641889529      -0.2107511591      -0.9745158059      1.6264016e-30                  0                  0                  0      15.88    01/01/23-22:15:39
    96      24.0000        8853.579982        8853.579982        17707.15996       0.4567464889        1.641678407      -0.2106946716      -0.9742372466    6.517790324e-31                  0                  0                  0      15.87    01/01/23-22:15:55
    97      24.2500        8853.579982        8853.579982        17707.15996       0.4568718719        1.641464445      -0.2106375691      -0.9739550036     8.04535923e-31                  0                  0                  0      15.87    01/01/23-22:16:11
    98      24.5000        8853.579982        8853.579982        17707.15996       0.4569987181        1.641247635       -0.210579851      -0.9736690656    7.545564724e-31                  0                  0                  0      15.87    01/01/23-22:16:26
    99      24.7500        8853.579982        8853.579982        17707.15996       0.4571270328        1.641027987      -0.2105215167      -0.9733794375    8.850124877e-31                  0                  0                  0      15.88    01/01/23-22:16:42
   100      25.0000        8853.579982        8853.579982        17707.15996       0.4572568213        1.640805512      -0.2104625654      -0.9730861253    1.162971412e-30                  0                  0                  0      15.88    01/01/23-22:16:58
   101      25.2500        8853.579982        8853.579982        17707.15996       0.4573880892        1.640580241      -0.2104029967      -0.9727891556    9.729219171e-31                  0                  0                  0      15.86    01/01/23-22:17:14
   102      25.5000        8853.579982        8853.579982        17707.15996        0.457520842        1.640352232      -0.2103428098      -0.9724885802    1.583661118e-30                  0                  0                  0      15.85    01/01/23-22:17:30
   103      25.7500        8853.579982        8853.579982        17707.15996       0.4576550855         1.64012155      -0.2102820041      -0.9721844609    8.940629428e-31                  0                  0                  0      15.85    01/01/23-22:17:46
   104      26.0000        8853.579982        8853.579982        17707.15996       0.4577908252        1.639888262       -0.210220579      -0.9718768575    9.572331017e-31                  0                  0                  0      15.85    01/01/23-22:18:02
   105      26.2500        8853.579982        8853.579982        17707.15996        0.457928067        1.639652424      -0.2101585338       -0.971565823    9.887594085e-31                  0                  0                  0      15.85    01/01/23-22:18:18
   106      26.5000        8853.579982        8853.579982        17707.15996       0.4580668169        1.639414087      -0.2100958679      -0.9712514023    9.289222507e-31                  0                  0                  0      15.85    01/01/23-22:18:33
   107      26.7500        8853.579982        8853.579982        17707.15996       0.4582070806        1.639173291      -0.2100325807      -0.9709336301    9.073422127e-31                  0                  0                  0      15.86    01/01/23-22:18:49
   108      27.0000        8853.579982        8853.579982        17707.15996       0.4583488643        1.638930072      -0.2099686715      -0.9706125362    8.883524663e-31                  0                  0                  0      15.85    01/01/23-22:19:05
   109      27.2500        8853.579982        8853.579982        17707.15996       0.4584921739        1.638684457      -0.2099041397      -0.9702881436    1.624361195e-30                  0                  0                  0      15.85    01/01/23-22:19:21
   110      27.5000        8853.579982        8853.579982        17707.15996       0.4586370157        1.638436468      -0.2098389847      -0.9699604678    8.776345042e-31                  0                  0                  0      15.87    01/01/23-22:19:37
   111      27.7500        8853.579982        8853.579982        17707.15996       0.4587833957        1.638186119      -0.2097732058      -0.9696295174    1.389693311e-30                  0                  0                  0      15.86    01/01/23-22:19:53
   112      28.0000        8853.579982        8853.579982        17707.15996       0.4589313203        1.637933417      -0.2097068024      -0.9692952938    9.351612787e-31                  0                  0                  0      15.85    01/01/23-22:20:09
   113      28.2500        8853.579982        8853.579982        17707.15996       0.4590807958        1.637678358      -0.2096397739       -0.968957788    8.661011048e-31                  0                  0                  0      15.86    01/01/23-22:20:24
   114      28.5000        8853.579982        8853.579982        17707.15996       0.4592318286        1.637420927      -0.2095721196      -0.9686169782    1.049266145e-30                  0                  0                  0      15.85    01/01/23-22:20:40
   115      28.7500        8853.579982        8853.579982        17707.15996       0.4593844252        1.637161087       -0.209503839      -0.9682728228    1.113309709e-30                  0                  0                  0      15.85    01/01/23-22:20:56
   116      29.0000        8853.579982        8853.579982        17707.15996       0.4595385919        1.636898784      -0.2094349315      -0.9679252611     9.40936432e-31                  0                  0                  0      15.85    01/01/23-22:21:12
   117      29.2500        8853.579982        8853.579982        17707.15996       0.4596943355        1.636633949      -0.2093653963      -0.9675742169    9.409533392e-31                  0                  0                  0      15.85    01/01/23-22:21:28
   118      29.5000        8853.579982        8853.579982        17707.15996       0.4598516624          1.6363665      -0.2092952329      -0.9672196045    1.078955471e-30                  0                  0                  0      15.85    01/01/23-22:21:44
   119      29.7500        8853.579982        8853.579982        17707.15996       0.4600105793        1.636096355      -0.2092244407      -0.9668613345     1.28222345e-30                  0                  0                  0      15.87    01/01/23-22:22:00
   120      30.0000        8853.579982        8853.579982        17707.15996       0.4601710931        1.635823428      -0.2091530192      -0.9664993161    1.056256739e-30                  0                  0                  0      15.87    01/01/23-22:22:15
   121      30.2500        8853.579982        8853.579982        17707.15996       0.4603332105        1.635547637      -0.2090809676      -0.9661334587    1.439802786e-30                  0                  0                  0      15.87    01/01/23-22:22:31
   122      30.5000        8853.579982        8853.579982        17707.15996       0.4604969384        1.635268901      -0.2090082855      -0.9657636775    1.201802035e-30                  0                  0                  0      15.88    01/01/23-22:22:47
   123      30.7500        8853.579982        8853.579982        17707.15996       0.4606622838        1.634987151      -0.2089349721      -0.9653898955    1.061316556e-30                  0                  0                  0      15.87    01/01/23-22:23:03
   124      31.0000        8853.579982        8853.579982        17707.15996       0.4608292537        1.634702327      -0.2088610271      -0.9650120463     1.04765352e-30                  0                  0                  0      15.88    01/01/23-22:23:19
   125      31.2500        8853.579982        8853.579982        17707.15996       0.4609978553        1.634414379      -0.2087864497      -0.9646300736    1.014047224e-30                  0                  0                  0      15.87    01/01/23-22:23:35
   126      31.5000        8853.579982        8853.579982        17707.15996       0.4611680959        1.634123271      -0.2087112394      -0.9642439356    9.805147294e-31                  0                  0                  0      15.87    01/01/23-22:23:51
   127      31.7500        8853.579982        8853.579982        17707.15996       0.4613399828        1.633828991      -0.2086353957      -0.9638536126    9.994930701e-31                  0                  0                  0      15.87    01/01/23-22:24:06
   128      32.0000        8853.579982        8853.579982        17707.15996       0.4615135233         1.63353155       -0.208558918      -0.9634591086    1.779474628e-30                  0                  0                  0      15.87    01/01/23-22:24:22
   129      32.2500        8853.579982        8853.579982        17707.15996       0.4616887252        1.633230974      -0.2084818057      -0.9630604426    1.023146656e-30                  0                  0                  0      15.87    01/01/23-22:24:38
   130      32.5000        8853.579982        8853.579982        17707.15996        0.461865596          1.6329273      -0.2084040584       -0.962657646    1.088603448e-30                  0                  0                  0      15.87    01/01/23-22:24:54
   131      32.7500        8853.579982        8853.579982        17707.15996       0.4620441435        1.632620578      -0.2083256755      -0.9622507586    9.994608659e-31                  0                  0                  0      15.85    01/01/23-22:25:10
   132      33.0000        8853.579982        8853.579982        17707.15996       0.4622243755        1.632310861      -0.2082466564       -0.961839829    9.240183553e-31                  0                  0                  0      15.85    01/01/23-22:25:26
   133      33.2500        8853.579982        8853.579982        17707.15996          0.4624063         1.63199821      -0.2081670007      -0.9614249096    9.563062915e-31                  0                  0                  0      15.85    01/01/23-22:25:42
   134      33.5000        8853.579982        8853.579982        17707.15996       0.4625899249        1.631682674      -0.2080867079      -0.9610060416     9.76787361e-31                  0                  0                  0      17.85    01/01/23-22:26:00
   135      33.7500        8853.579982        8853.579982        17707.15996       0.4627752584        1.631364295      -0.2080057774      -0.9605832592    8.365627368e-31                  0                  0                  0      15.88    01/01/23-22:26:15
   136      34.0000        8853.579982        8853.579982        17707.15996       0.4629623087        1.631043113      -0.2079242089      -0.9601565952    9.955999842e-31                  0                  0                  0      15.86    01/01/23-22:26:31
   137      34.2500        8853.579982        8853.579982        17707.15996        0.463151084        1.630719164      -0.2078420017       -0.959726078    9.493021452e-31                  0                  0                  0      15.85    01/01/23-22:26:47
   138      34.5000        8853.579982        8853.579982        17707.15996       0.4633415928        1.630392474      -0.2077591556       -0.959291726    1.026767885e-30                  0                  0                  0      15.85    01/01/23-22:27:03
   139      34.7500        8853.579982        8853.579982        17707.15996       0.4635338434        1.630063059      -0.2076756699      -0.9588535462    1.053091334e-30                  0                  0                  0      15.85    01/01/23-22:27:19
   140      35.0000        8853.579982        8853.579982        17707.15996       0.4637278443         1.62973092      -0.2075915444      -0.9584115309    2.081190863e-30                  0                  0                  0      15.85    01/01/23-22:27:35
   141      35.2500        8853.579982        8853.579982        17707.15996       0.4639236042        1.629396034      -0.2075067785      -0.9579656516    1.040455343e-30                  0                  0                  0      15.87    01/01/23-22:27:51
   142      35.5000        8853.579982        8853.579982        17707.15996       0.4641211317        1.629058366      -0.2074213719      -0.9575158622    1.146582692e-30                  0                  0                  0      15.88    01/01/23-22:28:06
   143      35.7500        8853.579982        8853.579982        17707.15996       0.4643204356        1.628717865      -0.2073353242      -0.9570621055    9.552173868e-31                  0                  0                  0      15.88    01/01/23-22:28:22
   144      36.0000        8853.579982        8853.579982        17707.15996       0.4645215246        1.628374474      -0.2072486349      -0.9566043141     1.06700033e-30                  0                  0                  0      15.87    01/01/23-22:28:38
   145      36.2500        8853.579982        8853.579982        17707.15996       0.4647244076        1.628028122      -0.2071613038      -0.9561424104    9.248608978e-31                  0                  0                  0      15.85    01/01/23-22:28:54
   146      36.5000        8853.579982        8853.579982        17707.15996       0.4649290936        1.627678739      -0.2070733305      -0.9556763151    2.661707625e-30                  0                  0                  0      15.85    01/01/23-22:29:10
   147      36.7500        8853.579982        8853.579982        17707.15996       0.4651355917        1.627326255      -0.2069847145       -0.955205949    9.614307857e-31                  0                  0                  0      15.85    01/01/23-22:29:26
   148      37.0000        8853.579982        8853.579982        17707.15996       0.4653439111        1.626970601      -0.2068954557      -0.9547312345    9.413042309e-31                  0                  0                  0      15.85    01/01/23-22:29:42
   149      37.2500        8853.579982        8853.579982        17707.15996       0.4655540608        1.626611708      -0.2068055537      -0.9542520936    1.006841936e-30                  0                  0                  0      15.87    01/01/23-22:29:57
   150      37.5000        8853.579982        8853.579982        17707.15996       0.4657660504        1.626249513      -0.2067150083      -0.9537684541    9.008310591e-31                  0                  0                  0      15.87    01/01/23-22:30:13
   151      37.7500        8853.579982        8853.579982        17707.15996       0.4659798892        1.625883962      -0.2066238191      -0.9532802532    1.224411534e-30                  0                  0                  0      15.88    01/01/23-22:30:29
   152      38.0000        8853.579982        8853.579982        17707.15996       0.4661955868        1.625515007      -0.2065319859      -0.9527874342     1.05663742e-30                  0                  0                  0      15.87    01/01/23-22:30:45
   153      38.2500        8853.579982        8853.579982        17707.15996       0.4664131528        1.625142605      -0.2064395086      -0.9522899432    9.135699693e-31                  0                  0                  0      15.88    01/01/23-22:31:01
   154      38.5000        8853.579982        8853.579982        17707.15996        0.466632597        1.624766716      -0.2063463868      -0.9517877323    8.958891896e-31                  0                  0                  0      15.85    01/01/23-22:31:17
   155      38.7500        8853.579982        8853.579982        17707.15996       0.4668539291        1.624387312      -0.2062526203      -0.9512807624    9.356062335e-31                  0                  0                  0      15.85    01/01/23-22:31:33
   156      39.0000        8853.579982        8853.579982        17707.15996       0.4670771592        1.624004373      -0.2061582091      -0.9507690051    9.794961372e-31                  0                  0                  0      15.85    01/01/23-22:31:48
   157      39.2500        8853.579982        8853.579982        17707.15996       0.4673022972        1.623617892       -0.206063153      -0.9502524421    9.846085548e-31                  0                  0                  0      15.85    01/01/23-22:32:04
   158      39.5000        8853.579982        8853.579982        17707.15996       0.4675293535        1.623227873      -0.2059674518      -0.9497310677    9.910680475e-31                  0                  0                  0      15.85    01/01/23-22:32:20
   159      39.7500        8853.579982        8853.579982        17707.15996       0.4677583383        1.622834329      -0.2058711055      -0.9492048852    9.956481564e-31                  0                  0                  0      15.85    01/01/23-22:32:36
   160      40.0000        8853.579982        8853.579982        17707.15996        0.467989262        1.622437278      -0.2057741139      -0.9486739017    1.366674684e-30                  0                  0                  0      15.85    01/01/23-22:32:52
   161      40.2500        8853.579982        8853.579982        17707.15996       0.4682221351        1.622036744       -0.205676477      -0.9481381314    1.045699395e-30                  0                  0                  0      15.89    01/01/23-22:33:08
   162      40.5000        8853.579982        8853.579982        17707.15996       0.4684569682        1.621632757      -0.2055781948       -0.947597594    1.201874628e-30                  0                  0                  0      15.85    01/01/23-22:33:24
   163      40.7500        8853.579982        8853.579982        17707.15996       0.4686937722        1.621225352      -0.2054792673       -0.947052312     1.02812073e-30                  0                  0                  0      15.85    01/01/23-22:33:39
   164      41.0000        8853.579982        8853.579982        17707.15996       0.4689325579        1.620814558      -0.2053796944      -0.9465023059    9.819040725e-31                  0                  0                  0      15.86    01/01/23-22:33:55
   165      41.2500        8853.579982        8853.579982        17707.15996       0.4691733363        1.620400405      -0.2052794763      -0.9459475923    1.037944757e-30                  0                  0                  0      15.85    01/01/23-22:34:11
   166      41.5000        8853.579982        8853.579982        17707.15996       0.4694161184        1.619982909       -0.205178613      -0.9453881776    8.661212325e-31                  0                  0                  0      15.85    01/01/23-22:34:27
   167      41.7500        8853.579982        8853.579982        17707.15996       0.4696609155         1.61956208      -0.2050771046      -0.9448240599    1.034785256e-30                  0                  0                  0      15.85    01/01/23-22:34:43
   168      42.0000        8853.579982        8853.579982        17707.15996       0.4699077389        1.619137924      -0.2049749513      -0.9442552339    8.399864464e-31                  0                  0                  0      15.85    01/01/23-22:34:59
   169      42.2500        8853.579982        8853.579982        17707.15996       0.4701565999        1.618710444      -0.2048721531      -0.9436816912    1.097101467e-30                  0                  0                  0      15.85    01/01/23-22:35:15
   170      42.5000        8853.579982        8853.579982        17707.15996       0.4704075101        1.618279637      -0.2047687104      -0.9431034165    1.227729775e-30                  0                  0                  0      15.85    01/01/23-22:35:30
   171      42.7500        8853.579982        8853.579982        17707.15996       0.4706604811        1.617845483      -0.2046646232      -0.9425203785     1.32453159e-30                  0                  0                  0      15.86    01/01/23-22:35:46
   172      43.0000        8853.579982        8853.579982        17707.15996       0.4709155246        1.617407949      -0.2045598919      -0.9419325323    1.052762314e-30                  0                  0                  0      15.88    01/01/23-22:36:02
   173      43.2500        8853.579982        8853.579982        17707.15996       0.4711726526        1.616966994      -0.2044545168      -0.9413398245    1.121987669e-30                  0                  0                  0      15.86    01/01/23-22:36:18
   174      43.5000        8853.579982        8853.579982        17707.15996       0.4714318768        1.616522564      -0.2043484982      -0.9407421893    1.022832934e-30                  0                  0                  0      15.85    01/01/23-22:36:34
   175      43.7500        8853.579982        8853.579982        17707.15996       0.4716932093        1.616074596      -0.2042418364      -0.9401395505    1.146947807e-30                  0                  0                  0      15.85    01/01/23-22:36:50
   176      44.0000        8853.579982        8853.579982        17707.15996       0.4719566624         1.61562302      -0.2041345318      -0.9395318254    1.279687637e-30                  0                  0                  0      15.85    01/01/23-22:37:06
   177      44.2500        8853.579982        8853.579982        17707.15996       0.4722222481        1.615167759      -0.2040265848      -0.9389189256    1.003684984e-30                  0                  0                  0      15.98    01/01/23-22:37:22
   178      44.5000        8853.579982        8853.579982        17707.15996        0.472489979        1.614708736       -0.203917996      -0.9383007612    1.050257901e-30                  0                  0                  0      15.86    01/01/23-22:37:37
   179      44.7500        8853.579982        8853.579982        17707.15996       0.4727598674        1.614245873      -0.2038087658      -0.9376772401    1.094916009e-30                  0                  0                  0      15.85    01/01/23-22:37:53
   180      45.0000        8853.579982        8853.579982        17707.15996       0.4730319259        1.613779093      -0.2036988948      -0.9370482721    1.079613376e-30                  0                  0                  0      15.85    01/01/23-22:38:09
   181      45.2500        8853.579982        8853.579982        17707.15996       0.4733061673        1.613308324      -0.2035883835      -0.9364137736    1.140475432e-30                  0                  0                  0      15.85    01/01/23-22:38:25
   182      45.5000        8853.579982        8853.579982        17707.15996       0.4735826044        1.612833506      -0.2034772325      -0.9357736695    1.508388753e-30                  0                  0                  0      15.85    01/01/23-22:38:41
   183      45.7500        8853.579982        8853.579982        17707.15996       0.4738612502        1.612354588      -0.2033654426      -0.9351278951     1.08080426e-30                  0                  0                  0      15.87    01/01/23-22:38:57
   184      46.0000        8853.579982        8853.579982        17707.15996       0.4741421177        1.611871528      -0.2032530144      -0.9344763957    1.085223482e-30                  0                  0                  0      15.87    01/01/23-22:39:13
   185      46.2500        8853.579982        8853.579982        17707.15996       0.4744252203        1.611384295      -0.2031399487      -0.9338191259    1.335185546e-30                  0                  0                  0      15.88    01/01/23-22:39:28
   186      46.5000        8853.579982        8853.579982        17707.15996       0.4747105712        1.610892871      -0.2030262463      -0.9331560533    1.479214292e-30                  0                  0                  0      15.88    01/01/23-22:39:44
   187      46.7500        8853.579982        8853.579982        17707.15996        0.474998184        1.610397254      -0.2029119079      -0.9324871623    9.795319644e-31                  0                  0                  0      15.87    01/01/23-22:40:00
   188      47.0000        8853.579982        8853.579982        17707.15996       0.4752880724        1.609897455      -0.2027969346      -0.9318124477    9.861354367e-31                  0                  0                  0      15.86    01/01/23-22:40:16
   189      47.2500        8853.579982        8853.579982        17707.15996       0.4755802503        1.609393486      -0.2026813272      -0.9311319088    1.011958379e-30                  0                  0                  0      15.87    01/01/23-22:40:32
   190      47.5000        8853.579982        8853.579982        17707.15996       0.4758747314        1.608885367      -0.2025650868      -0.9304455488    1.113365798e-30                  0                  0                  0      15.87    01/01/23-22:40:48
   191      47.7500        8853.579982        8853.579982        17707.15996       0.4761715301        1.608373116      -0.2024482142      -0.9297533718    8.534095617e-31                  0                  0                  0      15.89    01/01/23-22:41:04
   192      48.0000        8853.579982        8853.579982        17707.15996       0.4764706605        1.607856753      -0.2023307108      -0.9290553819    9.131175002e-31                  0                  0                  0      15.85    01/01/23-22:41:20
   193      48.2500        8853.579982        8853.579982        17707.15996        0.476772137        1.607336297      -0.2022125775      -0.9283515829    8.999104214e-31                  0                  0                  0      15.94    01/01/23-22:41:36
   194      48.5000        8853.579982        8853.579982        17707.15996       0.4770759742        1.606811766      -0.2020938155      -0.9276419764    1.141168628e-30                  0                  0                  0      15.85    01/01/23-22:41:51
   195      48.7500        8853.579982        8853.579982        17707.15996       0.4773821867        1.606283173      -0.2019744262      -0.9269265601    1.037540594e-30                  0                  0                  0      15.85    01/01/23-22:42:07
   196      49.0000        8853.579982        8853.579982        17707.15996       0.4776907893        1.605750526      -0.2018544108      -0.9262053261    1.294178858e-30                  0                  0                  0      15.86    01/01/23-22:42:23
   197      49.2500        8853.579982        8853.579982        17707.15996       0.4780017971        1.605213828      -0.2017337707      -0.9254782599    8.531383755e-31                  0                  0                  0      15.88    01/01/23-22:42:39
   198      49.5000        8853.579982        8853.579982        17707.15996       0.4783152251        1.604673072      -0.2016125072      -0.9247453395    1.081395878e-30                  0                  0                  0      15.88    01/01/23-22:42:55
   199      49.7500        8853.579982        8853.579982        17707.15996       0.4786310887        1.604128245      -0.2014906219       -0.924006534    9.118659642e-31                  0                  0                  0      15.87    01/01/23-22:43:11
   200      50.0000        8853.579982        8853.579982        17707.15996        0.478949403        1.603579323      -0.2013681163      -0.9232618032    9.143434069e-31                  0                  0                  0      15.85    01/01/23-22:43:27
   201      50.2500        8853.579982        8853.579982        17707.15996       0.4792701838        1.603026272      -0.2012449921      -0.9225110963    9.736915976e-31                  0                  0                  0      15.89    01/01/23-22:43:42
   202      50.5000        8853.579982        8853.579982        17707.15996       0.4795934467        1.602469049      -0.2011212507      -0.9217543517    1.210496768e-30                  0                  0                  0      15.86    01/01/23-22:43:58
   203      50.7500        8853.579982        8853.579982        17707.15996       0.4799192075        1.601907598       -0.200996894      -0.9209914963    1.445623696e-30                  0                  0                  0      15.85    01/01/23-22:44:14
   204      51.0000        8853.579982        8853.579982        17707.15996       0.4802474821        1.601341854      -0.2008719239      -0.9202224477    1.089562865e-30                  0                  0                  0      15.85    01/01/23-22:44:30
   205      51.2500        8853.579982        8853.579982        17707.15996       0.4805782866        1.600771744       -0.200746342      -0.9194471151    1.716813564e-30                  0                  0                  0      15.85    01/01/23-22:44:46
   206      51.5000        8853.579982        8853.579982        17707.15996       0.4809116372         1.60019719      -0.2006201504      -0.9186654025    1.261025166e-30                  0                  0                  0      15.85    01/01/23-22:45:02
   207      51.7500        8853.579982        8853.579982        17707.15996       0.4812475504        1.599618112       -0.200493351      -0.9178772107    1.206871245e-30                  0                  0                  0      15.85    01/01/23-22:45:18
   208      52.0000        8853.579982        8853.579982        17707.15996       0.4815860426        1.599034429       -0.200365946      -0.9170824405    1.236199883e-30                  0                  0                  0      15.89    01/01/23-22:45:33
   209      52.2500        8853.579982        8853.579982        17707.15996       0.4819271304        1.598446061      -0.2002379374      -0.9162809931    1.290408551e-30                  0                  0                  0      15.93    01/01/23-22:45:49
   210      52.5000        8853.579982        8853.579982        17707.15996       0.4822708309         1.59785293      -0.2001093275      -0.9154727715     1.06459897e-30                  0                  0                  0      15.86    01/01/23-22:46:05
   211      52.7500        8853.579982        8853.579982        17707.15996       0.4826171608        1.597254966      -0.1999801185      -0.9146576862    1.039165699e-30                  0                  0                  0      15.86    01/01/23-22:46:21
   212      53.0000        8853.579982        8853.579982        17707.15996       0.4829661374        1.596652104      -0.1998503129      -0.9138356533    1.096461811e-30                  0                  0                  0      15.86    01/01/23-22:46:37
   213      53.2500        8853.579982        8853.579982        17707.15996        0.483317778        1.596044285      -0.1997199131      -0.9130065938       1.914739e-30                  0                  0                  0      15.87    01/01/23-22:46:53
   214      53.5000        8853.579982        8853.579982        17707.15996          0.4836721        1.595431458      -0.1995889215      -0.9121704366    1.182266293e-30                  0                  0                  0      15.86    01/01/23-22:47:09
   215      53.7500        8853.579982        8853.579982        17707.15996       0.4840291212        1.594813585      -0.1994573408      -0.9113271234    1.463069519e-30                  0                  0                  0      15.85    01/01/23-22:47:25
   216      54.0000        8853.579982        8853.579982        17707.15996       0.4843888593         1.59419064      -0.1993251738      -0.9104766068     1.11039751e-30                  0                  0                  0      15.85    01/01/23-22:47:40
   217      54.2500        8853.579982        8853.579982        17707.15996       0.4847513325        1.593562603      -0.1991924231      -0.9096188474    1.116285646e-30                  0                  0                  0      15.86    01/01/23-22:47:56
   218      54.5000        8853.579982        8853.579982        17707.15996       0.4851165588        1.592929462      -0.1990590916       -0.908753812    1.252514399e-30                  0                  0                  0      15.86    01/01/23-22:48:12
   219      54.7500        8853.579982        8853.579982        17707.15996       0.4854845567        1.592291212      -0.1989251824       -0.907881473     9.94072834e-31                  0                  0                  0      15.85    01/01/23-22:48:28
   220      55.0000        8853.579982        8853.579982        17707.15996       0.4858553448        1.591647854      -0.1987906983      -0.9070018106    9.951366462e-31                  0                  0                  0      15.85    01/01/23-22:48:44
   221      55.2500        8853.579982        8853.579982        17707.15996       0.4862289418        1.590999394      -0.1986556426        -0.90611481     9.00981748e-31                  0                  0                  0      15.86    01/01/23-22:49:00
   222      55.5000        8853.579982        8853.579982        17707.15996       0.4866053668        1.590345848      -0.1985200184      -0.9052204632    1.206307671e-30                  0                  0                  0      15.85    01/01/23-22:49:16
   223      55.7500        8853.579982        8853.579982        17707.15996       0.4869846388        1.589687231      -0.1983838292      -0.9043187634    8.766560331e-31                  0                  0                  0      15.85    01/01/23-22:49:31
   224      56.0000        8853.579982        8853.579982        17707.15996       0.4873667773        1.589023556      -0.1982470782      -0.9034097004    9.140414925e-31                  0                  0                  0      15.85    01/01/23-22:49:47
   225      56.2500        8853.579982        8853.579982        17707.15996       0.4877518017        1.588354832       -0.198109769      -0.9024932612    8.978351287e-31                  0                  0                  0      15.85    01/01/23-22:50:03
   226      56.5000        8853.579982        8853.579982        17707.15996       0.4881397319        1.587681064      -0.1979719052      -0.9015694272    1.700894757e-30                  0                  0                  0      15.86    01/01/23-22:50:19
   227      56.7500        8853.579982        8853.579982        17707.15996       0.4885305877        1.587002246      -0.1978334906      -0.9006381674    9.788690945e-31                  0                  0                  0      15.87    01/01/23-22:50:35
   228      57.0000        8853.579982        8853.579982        17707.15996       0.4889243894        1.586318361      -0.1976945289      -0.8996994428    1.444139887e-30                  0                  0                  0      15.88    01/01/23-22:50:51
   229      57.2500        8853.579982        8853.579982        17707.15996       0.4893211571        1.585629387      -0.1975550241      -0.8987532053    9.783017637e-31                  0                  0                  0      15.87    01/01/23-22:51:07
   230      57.5000        8853.579982        8853.579982        17707.15996       0.4897209115        1.584935289      -0.1974149802      -0.8977993971    1.007975926e-30                  0                  0                  0      15.87    01/01/23-22:51:22
   231      57.7500        8853.579982        8853.579982        17707.15996       0.4901236731         1.58423602      -0.1972744013      -0.8968379459    1.106469133e-30                  0                  0                  0      15.87    01/01/23-22:51:38
   232      58.0000        8853.579982        8853.579982        17707.15996        0.490529463        1.583531521      -0.1971332916      -0.8958687667    1.141655448e-30                  0                  0                  0      15.89    01/01/23-22:51:54
   233      58.2500        8853.579982        8853.579982        17707.15996       0.4909383021        1.582821722      -0.1969916556      -0.8948917647    1.226205308e-30                  0                  0                  0      15.87    01/01/23-22:52:10
   234      58.5000        8853.579982        8853.579982        17707.15996       0.4913502117        1.582106547      -0.1968494977      -0.8939068377    1.772704499e-30                  0                  0                  0      15.87    01/01/23-22:52:26
   235      58.7500        8853.579982        8853.579982        17707.15996       0.4917652133        1.581385909      -0.1967068225      -0.8929138729    1.246769572e-30                  0                  0                  0      15.88    01/01/23-22:52:42
   236      59.0000        8853.579982        8853.579982        17707.15996       0.4921833284         1.58065971      -0.1965636347      -0.8919127472    1.958701766e-30                  0                  0                  0      15.86    01/01/23-22:52:58
   237      59.2500        8853.579982        8853.579982        17707.15996        0.492604579         1.57992785      -0.1964199391       -0.890903332    1.336229902e-30                  0                  0                  0      15.87    01/01/23-22:53:14
   238      59.5000        8853.579982        8853.579982        17707.15996       0.4930289869        1.579190222      -0.1962757407      -0.8898854946    1.230365286e-30                  0                  0                  0      15.88    01/01/23-22:53:29
   239      59.7500        8853.579982        8853.579982        17707.15996       0.4934565746        1.578446723      -0.1961310446      -0.8888591038    1.282348509e-30                  0                  0                  0      15.87    01/01/23-22:53:45
   240      60.0000        8853.579982        8853.579982        17707.15996       0.4938873643        1.577697256      -0.1959858559      -0.8878240361    1.271472478e-30                  0                  0                  0      15.87    01/01/23-22:54:01
   241      60.2500        8853.579982        8853.579982        17707.15996       0.4943213787        1.576941735        -0.19584018      -0.8867801765    1.301716387e-30                  0                  0                  0      15.87    01/01/23-22:54:17
   242      60.5000        8853.579982        8853.579982        17707.15996       0.4947586407        1.576180081      -0.1956940223      -0.8857274185    1.176141724e-30                  0                  0                  0      15.85    01/01/23-22:54:33
   243      60.7500        8853.579982        8853.579982        17707.15996       0.4951991733        1.575412224      -0.1955473885      -0.8846656623    1.360898994e-30                  0                  0                  0      15.85    01/01/23-22:54:49
   244      61.0000        8853.579982        8853.579982        17707.15996       0.4956429999        1.574638103      -0.1954002842       -0.883594819    1.211514286e-30                  0                  0                  0      15.85    01/01/23-22:55:05
   245      61.2500        8853.579982        8853.579982        17707.15996        0.496090144        1.573857668      -0.1952527153      -0.8825148085    1.100299613e-30                  0                  0                  0      15.86    01/01/23-22:55:20
   246      61.5000        8853.579982        8853.579982        17707.15996       0.4965406294         1.57307088      -0.1951046878      -0.8814255629     1.12672692e-30                  0                  0                  0      15.87    01/01/23-22:55:36
   247      61.7500        8853.579982        8853.579982        17707.15996       0.4969944801        1.572277715      -0.1949562079      -0.8803270269    1.102358803e-30                  0                  0                  0      15.87    01/01/23-22:55:52
   248      62.0000        8853.579982        8853.579982        17707.15996       0.4974517203        1.571478158      -0.1948072818      -0.8792191562    1.292391927e-30                  0                  0                  0      15.85    01/01/23-22:56:08
   249      62.2500        8853.579982        8853.579982        17707.15996       0.4979123747        1.570672202       -0.194657916      -0.8781019108    1.244731582e-30                  0                  0                  0      15.85    01/01/23-22:56:24
   250      62.5000        8853.579982        8853.579982        17707.15996        0.498376468         1.56985984       -0.194508117      -0.8769752553    1.212734691e-30                  0                  0                  0      15.85    01/01/23-22:56:40
   251      62.7500        8853.579982        8853.579982        17707.15996       0.4988440253        1.569041076      -0.1943578916      -0.8758391594    9.039721768e-31                  0                  0                  0      15.86    01/01/23-22:56:56
   252      63.0000        8853.579982        8853.579982        17707.15996       0.4993150717        1.568215913      -0.1942072466      -0.8746935947    1.847379879e-30                  0                  0                  0      15.85    01/01/23-22:57:11
   253      63.2500        8853.579982        8853.579982        17707.15996       0.4997896331         1.56738435       -0.194056189      -0.8735385281    8.269739347e-31                  0                  0                  0      15.85    01/01/23-22:57:27
   254      63.5000        8853.579982        8853.579982        17707.15996        0.500267735        1.566546381      -0.1939047261      -0.8723739201    8.993434932e-31                  0                  0                  0      15.85    01/01/23-22:57:43
   255      63.7500        8853.579982        8853.579982        17707.15996       0.5007494037        1.565701995      -0.1937528651       -0.871199726    9.210322204e-31                  0                  0                  0      15.86    01/01/23-22:57:59
   256      64.0000        8853.579982        8853.579982        17707.15996       0.5012346654        1.564851174      -0.1936006136       -0.870015895    1.992134561e-30                  0                  0                  0      15.85    01/01/23-22:58:15
   257      64.2500        8853.579982        8853.579982        17707.15996       0.5017235469        1.563993892      -0.1934479793      -0.8688223663    1.537861639e-30                  0                  0                  0      15.85    01/01/23-22:58:31
   258      64.5000        8853.579982        8853.579982        17707.15996       0.5022160749        1.563130113      -0.1932949698      -0.8676190688    1.177120866e-30                  0                  0                  0      15.87    01/01/23-22:58:47
   259      64.7500        8853.579982        8853.579982        17707.15996       0.5027122766        1.562259792      -0.1931415933      -0.8664059217    1.422189233e-30                  0                  0                  0      15.85    01/01/23-22:59:02
   260      65.0000        8853.579982        8853.579982        17707.15996       0.5032121794        1.561382871      -0.1929878579      -0.8651828332    1.252637983e-30                  0                  0                  0      15.86    01/01/23-22:59:18
   261      65.2500        8853.579982        8853.579982        17707.15996        0.503715811         1.56049928      -0.1928337719      -0.8639496968    1.091911893e-30                  0                  0                  0      15.85    01/01/23-22:59:34
   262      65.5000        8853.579982        8853.579982        17707.15996       0.5042231992        1.559608935      -0.1926793438       -0.862706392    1.080394596e-30                  0                  0                  0      15.85    01/01/23-22:59:50
   263      65.7500        8853.579982        8853.579982        17707.15996       0.5047343723        1.558711744      -0.1925245823      -0.8614527895     1.03741218e-30                  0                  0                  0      15.85    01/01/23-23:00:06
   264      66.0000        8853.579982        8853.579982        17707.15996       0.5052493587        1.557807596      -0.1923694962      -0.8601887409    2.570331279e-30                  0                  0                  0      15.85    01/01/23-23:00:22
   265      66.2500        8853.579982        8853.579982        17707.15996        0.505768187        1.556896377      -0.1922140945      -0.8589140953     1.26345873e-30                  0                  0                  0      15.85    01/01/23-23:00:38
   266      66.5000        8853.579982        8853.579982        17707.15996       0.5062908863        1.555977973      -0.1920583865      -0.8576287007    1.128059369e-30                  0                  0                  0      15.85    01/01/23-23:00:53
   267      66.7500        8853.579982        8853.579982        17707.15996       0.5068174858        1.555052267      -0.1919023815      -0.8563324001    1.150198687e-30                  0                  0                  0      15.85    01/01/23-23:01:09
   268      67.0000        8853.579982        8853.579982        17707.15996       0.5073480149         1.55411914      -0.1917460891      -0.8550250358     1.14763644e-30                  0                  0                  0      15.85    01/01/23-23:01:25
   269      67.2500        8853.579982        8853.579982        17707.15996       0.5078825035        1.553178474      -0.1915895191      -0.8537064516    2.191345616e-30                  0                  0                  0      15.85    01/01/23-23:01:41
   270      67.5000        8853.579982        8853.579982        17707.15996       0.5084209816        1.552230161      -0.1914326813      -0.8523764982    1.148623633e-30                  0                  0                  0      15.85    01/01/23-23:01:57
   271      67.7500        8853.579982        8853.579982        17707.15996       0.5089634796        1.551274104       -0.191275586      -0.8510350386     1.08134717e-30                  0                  0                  0      15.86    01/01/23-23:02:13
   272      68.0000        8853.579982        8853.579982        17707.15996       0.5095100282        1.550310217      -0.1911182434       -0.849681945    1.089320394e-30                  0                  0                  0      15.86    01/01/23-23:02:29
   273      68.2500        8853.579982        8853.579982        17707.15996       0.5100606584        1.549338418       -0.190960664      -0.8483170952    1.044220552e-30                  0                  0                  0      15.86    01/01/23-23:02:44
   274      68.5000        8853.579982        8853.579982        17707.15996       0.5106154014        1.548358636      -0.1908028587      -0.8469403758    1.201581168e-30                  0                  0                  0      15.86    01/01/23-23:03:00
   275      68.7500        8853.579982        8853.579982        17707.15996        0.511174289        1.547370808      -0.1906448382      -0.8455516809    1.207972897e-30                  0                  0                  0      15.85    01/01/23-23:03:16
   276      69.0000        8853.579982        8853.579982        17707.15996       0.5117373529        1.546374878      -0.1904866137      -0.8441509115    1.142164006e-30                  0                  0                  0      15.85    01/01/23-23:03:32
   277      69.2500        8853.579982        8853.579982        17707.15996       0.5123046256        1.545370795      -0.1903281964      -0.8427379726    1.088137292e-30                  0                  0                  0      15.87    01/01/23-23:03:48
   278      69.5000        8853.579982        8853.579982        17707.15996       0.5128761397        1.544358512      -0.1901695979      -0.8413127741    1.309564283e-30                  0                  0                  0      15.86    01/01/23-23:04:04
   279      69.7500        8853.579982        8853.579982        17707.15996        0.513451928        1.543337991      -0.1900108299      -0.8398752327    1.103220132e-30                  0                  0                  0      15.89    01/01/23-23:04:20
   280      70.0000        8853.579982        8853.579982        17707.15996        0.514032024        1.542309198      -0.1898519043      -0.8384252701    1.197808177e-30                  0                  0                  0      15.86    01/01/23-23:04:35
   281      70.2500        8853.579982        8853.579982        17707.15996       0.5146164613        1.541272105      -0.1896928332      -0.8369628107    2.437017543e-30                  0                  0                  0      15.87    01/01/23-23:04:51
   282      70.5000        8853.579982        8853.579982        17707.15996        0.515205274        1.540226681       -0.189533629      -0.8354877783    1.077876764e-30                  0                  0                  0      15.87    01/01/23-23:05:07
   283      70.7500        8853.579982        8853.579982        17707.15996       0.5157984964        1.539172896      -0.1893743041      -0.8340000953    1.077444557e-30                  0                  0                  0      15.87    01/01/23-23:05:23
   284      71.0000        8853.579982        8853.579982        17707.15996       0.5163961635        1.538110712      -0.1892148712      -0.8324996776     1.11344604e-30                  0                  0                  0      15.88    01/01/23-23:05:39
   285      71.2500        8853.579982        8853.579982        17707.15996       0.5169983102        1.537040088      -0.1890553434      -0.8309864344    1.328256275e-30                  0                  0                  0      15.87    01/01/23-23:05:55
   286      71.5000        8853.579982        8853.579982        17707.15996       0.5176049721         1.53596097      -0.1888957338      -0.8294602644    1.132408816e-30                  0                  0                  0      15.87    01/01/23-23:06:11
   287      71.7500        8853.579982        8853.579982        17707.15996       0.5182161852        1.534873298      -0.1887360558      -0.8279210575    1.076583363e-30                  0                  0                  0      15.85    01/01/23-23:06:27
   288      72.0000        8853.579982        8853.579982        17707.15996       0.5188319856        1.533777001      -0.1885763228      -0.8263686928    1.072964818e-30                  0                  0                  0      15.85    01/01/23-23:06:42
   289      72.2500        8853.579982        8853.579982        17707.15996         0.51945241        1.532671998      -0.1884165488      -0.8248030391    1.201961043e-30                  0                  0                  0      15.85    01/01/23-23:06:58
   290      72.5000        8853.579982        8853.579982        17707.15996       0.5200774954        1.531558203      -0.1882567476      -0.8232239603    9.987719643e-31                  0                  0                  0      15.85    01/01/23-23:07:14
   291      72.7500        8853.579982        8853.579982        17707.15996       0.5207072792        1.530435526      -0.1880969336      -0.8216313126    1.003996828e-30                  0                  0                  0      15.85    01/01/23-23:07:30
   292      73.0000        8853.579982        8853.579982        17707.15996       0.5213417993        1.529303862      -0.1879371212      -0.8200249413    9.999383939e-31                  0                  0                  0      15.85    01/01/23-23:07:46
   293      73.2500        8853.579982        8853.579982        17707.15996       0.5219810937        1.528163098      -0.1877773249      -0.8184046792    9.654716754e-31                  0                  0                  0      15.85    01/01/23-23:08:02
   294      73.5000        8853.579982        8853.579982        17707.15996       0.5226252009        1.527013114      -0.1876175596      -0.8167703534    1.148605552e-30                  0                  0                  0      15.86    01/01/23-23:08:18
   295      73.7500        8853.579982        8853.579982        17707.15996       0.5232741601        1.525853787      -0.1874578404      -0.8151217866    8.570446114e-31                  0                  0                  0      15.87    01/01/23-23:08:33
   296      74.0000        8853.579982        8853.579982        17707.15996       0.5239280104        1.524684984      -0.1872981825      -0.8134587908    9.541297904e-31                  0                  0                  0      15.88    01/01/23-23:08:49
   297      74.2500        8853.579982        8853.579982        17707.15996       0.5245867916        1.523506576      -0.1871386015      -0.8117811831    9.343889145e-31                  0                  0                  0      15.87    01/01/23-23:09:05
   298      74.5000        8853.579982        8853.579982        17707.15996       0.5252505438        1.522318432      -0.1869791129      -0.8100887756    1.281571717e-30                  0                  0                  0      15.86    01/01/23-23:09:21
   299      74.7500        8853.579982        8853.579982        17707.15996       0.5259193077        1.521120416      -0.1868197328      -0.8083813752    9.031460383e-31                  0                  0                  0      15.85    01/01/23-23:09:37
   300      75.0000        8853.579982        8853.579982        17707.15996       0.5265931242        1.519912397      -0.1866604771      -0.8066587959    1.471035665e-30                  0                  0                  0      15.85    01/01/23-23:09:53
   301      75.2500        8853.579982        8853.579982        17707.15996       0.5272720346        1.518694257      -0.1865013623      -0.8049208599    1.616057106e-30                  0                  0                  0      15.85    01/01/23-23:10:09
   302      75.5000        8853.579982        8853.579982        17707.15996       0.5279560809        1.517465876      -0.1863424047      -0.8031673906    1.112624464e-30                  0                  0                  0      15.85    01/01/23-23:10:24
   303      75.7500        8853.579982        8853.579982        17707.15996       0.5286453054        1.516227135      -0.1861836211       -0.801398208    1.139321683e-30                  0                  0                  0      15.85    01/01/23-23:10:40
   304      76.0000        8853.579982        8853.579982        17707.15996       0.5293397507        1.514977913      -0.1860250285      -0.7996131339    1.065788412e-30                  0                  0                  0      15.85    01/01/23-23:10:56
   305      76.2500        8853.579982        8853.579982        17707.15996       0.5300394602        1.513718101      -0.1858666438       -0.797811997    1.028414258e-30                  0                  0                  0      15.86    01/01/23-23:11:12
   306      76.5000        8853.579982        8853.579982        17707.15996       0.5307444774        1.512447594      -0.1857084844      -0.7959946325      1.2692313e-30                  0                  0                  0      15.87    01/01/23-23:11:28
   307      76.7500        8853.579982        8853.579982        17707.15996       0.5314548466        1.511166295      -0.1855505677      -0.7941608805    1.055680015e-30                  0                  0                  0      15.86    01/01/23-23:11:44
   308      77.0000        8853.579982        8853.579982        17707.15996       0.5321706124        1.509874111      -0.1853929115      -0.7923105869    1.542314843e-30                  0                  0                  0      15.85    01/01/23-23:12:00
   309      77.2500        8853.579982        8853.579982        17707.15996       0.5328918199        1.508570957      -0.1852355335      -0.7904436033    1.202374129e-30                  0                  0                  0      15.85    01/01/23-23:12:15
   310      77.5000        8853.579982        8853.579982        17707.15996        0.533618515        1.507256747      -0.1850784517      -0.7885597805    1.169333419e-30                  0                  0                  0      15.85    01/01/23-23:12:31
   311      77.7500        8853.579982        8853.579982        17707.15996       0.5343507438        1.505931394      -0.1849216844       -0.786658966    1.155976155e-30                  0                  0                  0      15.86    01/01/23-23:12:47
   312      78.0000        8853.579982        8853.579982        17707.15996        0.535088553        1.504594811      -0.1847652499      -0.7847410079    1.084471917e-30                  0                  0                  0      15.87    01/01/23-23:13:03
   313      78.2500        8853.579982        8853.579982        17707.15996       0.5358319899         1.50324691      -0.1846091666      -0.7828057538    1.287677299e-30                  0                  0                  0      15.88    01/01/23-23:13:19
   314      78.5000        8853.579982        8853.579982        17707.15996       0.5365811023        1.501887603      -0.1844534533      -0.7808530471    1.332317896e-30                  0                  0                  0      15.85    01/01/23-23:13:35
   315      78.7500        8853.579982        8853.579982        17707.15996       0.5373359387          1.5005168      -0.1842981288      -0.7788827328    1.521717939e-30                  0                  0                  0      15.85    01/01/23-23:13:51
   316      79.0000        8853.579982        8853.579982        17707.15996       0.5380965478        1.499134413       -0.184143212      -0.7768946532    1.296838557e-30                  0                  0                  0      15.85    01/01/23-23:14:06
   317      79.2500        8853.579982        8853.579982        17707.15996       0.5388629794        1.497740342       -0.183988722       -0.774888641    1.193939043e-30                  0                  0                  0      15.85    01/01/23-23:14:22
   318      79.5000        8853.579982        8853.579982        17707.15996       0.5396352834        1.496334488       -0.183834678      -0.7728645267    1.271592271e-30                  0                  0                  0      15.85    01/01/23-23:14:38
   319      79.7500        8853.579982        8853.579982        17707.15996       0.5404135105        1.494916747      -0.1836810993      -0.7708221374    1.098964379e-30                  0                  0                  0      15.85    01/01/23-23:14:54
   320      80.0000        8853.579982        8853.579982        17707.15996        0.541197712        1.493487012      -0.1835280053       -0.768761295    1.088015218e-30                  0                  0                  0      15.85    01/01/23-23:15:10
   321      80.2500        8853.579982        8853.579982        17707.15996       0.5419879398        1.492045163      -0.1833754156      -0.7666818079    1.195771227e-30                  0                  0                  0      15.85    01/01/23-23:15:26
   322      80.5000        8853.579982        8853.579982        17707.15996       0.5427842463        1.490591072      -0.1832233498      -0.7645834754    1.415379989e-30                  0                  0                  0      15.88    01/01/23-23:15:42
   323      80.7500        8853.579982        8853.579982        17707.15996       0.5435866847        1.489124603      -0.1830718276      -0.7624660909    1.074099076e-30                  0                  0                  0      15.87    01/01/23-23:15:57
   324      81.0000        8853.579982        8853.579982        17707.15996       0.5443953086        1.487645613      -0.1829208687      -0.7603294359    1.194255214e-30                  0                  0                  0      15.87    01/01/23-23:16:13
   325      81.2500        8853.579982        8853.579982        17707.15996       0.5452101724        1.486153951       -0.182770493      -0.7581732853    1.380610417e-30                  0                  0                  0      15.88    01/01/23-23:16:29
   326      81.5000        8853.579982        8853.579982        17707.15996       0.5460313309        1.484649458      -0.1826207202      -0.7559974069    1.622872958e-30                  0                  0                  0      15.87    01/01/23-23:16:45
   327      81.7500        8853.579982        8853.579982        17707.15996       0.5468588399        1.483131971      -0.1824715703      -0.7538015605    1.283773747e-30                  0                  0                  0      15.86    01/01/23-23:17:01
   328      82.0000        8853.579982        8853.579982        17707.15996       0.5476927556        1.481601317      -0.1823230631      -0.7515854987    1.129985382e-30                  0                  0                  0      15.85    01/01/23-23:17:17
   329      82.2500        8853.579982        8853.579982        17707.15996       0.5485331347        1.480057324      -0.1821752185      -0.7493489704    1.000364362e-30                  0                  0                  0      15.85    01/01/23-23:17:33
   330      82.5000        8853.579982        8853.579982        17707.15996        0.549380035        1.478499813      -0.1820280564      -0.7470917217    9.261458121e-31                  0                  0                  0      15.85    01/01/23-23:17:48
   331      82.7500        8853.579982        8853.579982        17707.15996       0.5502335146        1.476928609      -0.1818815966      -0.7448134978    8.800560592e-31                  0                  0                  0      15.85    01/01/23-23:18:04
   332      83.0000        8853.579982        8853.579982        17707.15996       0.5510936325        1.475343535      -0.1817358589      -0.7425140437    1.025652144e-30                  0                  0                  0      15.85    01/01/23-23:18:20
   333      83.2500        8853.579982        8853.579982        17707.15996       0.5519604482        1.473744415       -0.181590863      -0.7401931042    1.057700561e-30                  0                  0                  0      15.85    01/01/23-23:18:36
   334      83.5000        8853.579982        8853.579982        17707.15996       0.5528340223        1.472131073      -0.1814466284      -0.7378504223    1.156289408e-30                  0                  0                  0      15.85    01/01/23-23:18:52
   335      83.7500        8853.579982        8853.579982        17707.15996       0.5537144156        1.470503334      -0.1813031747      -0.7354857436    1.059564077e-30                  0                  0                  0      15.87    01/01/23-23:19:08
   336      84.0000        8853.579982        8853.579982        17707.15996       0.5546016901        1.468861026      -0.1811605211      -0.7330988148    1.031733539e-30                  0                  0                  0      15.85    01/01/23-23:19:24
   337      84.2500        8853.579982        8853.579982        17707.15996       0.5554959083         1.46720398       -0.181018687      -0.7306893843    1.043847218e-30                  0                  0                  0      15.85    01/01/23-23:19:39
   338      84.5000        8853.579982        8853.579982        17707.15996       0.5563971336         1.46553203      -0.1808776914      -0.7282572051    1.125881828e-30                  0                  0                  0      15.85    01/01/23-23:19:55
   339      84.7500        8853.579982        8853.579982        17707.15996       0.5573054302        1.463845018      -0.1807375529      -0.7258020344    1.277821739e-30                  0                  0                  0      15.86    01/01/23-23:20:11
   340      85.0000        8853.579982        8853.579982        17707.15996        0.558220863        1.462142783      -0.1805982903      -0.7233236294    2.258320332e-30                  0                  0                  0      15.89    01/01/23-23:20:27
   341      85.2500        8853.579982        8853.579982        17707.15996       0.5591434978        1.460425168      -0.1804599218      -0.7208217485    1.246045279e-30                  0                  0                  0      15.86    01/01/23-23:20:43
   342      85.5000        8853.579982        8853.579982        17707.15996       0.5600734013        1.458692019      -0.1803224655      -0.7182961519    2.862037574e-30                  0                  0                  0      15.85    01/01/23-23:20:59
   343      85.7500        8853.579982        8853.579982        17707.15996        0.561010641        1.456943181       -0.180185939      -0.7157466005    1.196775864e-30                  0                  0                  0      15.85    01/01/23-23:21:15
   344      86.0000        8853.579982        8853.579982        17707.15996       0.5619552853        1.455178507      -0.1800503598       -0.713172862    2.515183422e-30                  0                  0                  0      15.85    01/01/23-23:21:30
   345      86.2500        8853.579982        8853.579982        17707.15996       0.5629074034        1.453397849      -0.1799157448      -0.7105747012    1.277732338e-30                  0                  0                  0      15.85    01/01/23-23:21:46
   346      86.5000        8853.579982        8853.579982        17707.15996       0.5638670657        1.451601053      -0.1797821105      -0.7079518773    1.176107037e-30                  0                  0                  0      15.87    01/01/23-23:22:02
   347      86.7500        8853.579982        8853.579982        17707.15996       0.5648343431        1.449787969      -0.1796494732       -0.705304153     1.33870181e-30                  0                  0                  0      15.87    01/01/23-23:22:18
   348      87.0000        8853.579982        8853.579982        17707.15996       0.5658093079        1.447958444      -0.1795178483      -0.7026312883    1.171595195e-30                  0                  0                  0      15.86    01/01/23-23:22:34
   349      87.2500        8853.579982        8853.579982        17707.15996        0.566792033         1.44611232       -0.179387251      -0.6999330357    1.391770348e-30                  0                  0                  0      15.85    01/01/23-23:22:50
   350      87.5000        8853.579982        8853.579982        17707.15996       0.5677825926        1.444249428      -0.1792576958      -0.6972091394    9.826301767e-31                  0                  0                  0      15.85    01/01/23-23:23:06
   351      87.7500        8853.579982        8853.579982        17707.15996       0.5687810617        1.442369595      -0.1791291966       -0.694459337    9.384118907e-31                  0                  0                  0      15.85    01/01/23-23:23:21
   352      88.0000        8853.579982        8853.579982        17707.15996       0.5697875162        1.440472649      -0.1790017668      -0.6916833665    8.774250763e-31                  0                  0                  0      15.85    01/01/23-23:23:37
   353      88.2500        8853.579982        8853.579982        17707.15996       0.5708020332        1.438558414      -0.1788754188      -0.6888809623    8.731254458e-31                  0                  0                  0      15.85    01/01/23-23:23:53
   354      88.5000        8853.579982        8853.579982        17707.15996       0.5718246909        1.436626704      -0.1787501644      -0.6860518485    8.446178137e-31                  0                  0                  0      15.86    01/01/23-23:24:09
   355      88.7500        8853.579982        8853.579982        17707.15996       0.5728555684        1.434677322      -0.1786260147      -0.6831957384    8.642665051e-31                  0                  0                  0      15.86    01/01/23-23:24:25
   356      89.0000        8853.579982        8853.579982        17707.15996       0.5738947459        1.432710062      -0.1785029798      -0.6803123362    8.668588765e-31                  0                  0                  0      15.87    01/01/23-23:24:41
   357      89.2500        8853.579982        8853.579982        17707.15996       0.5749423046        1.430724713      -0.1783810691      -0.6774013392    9.218877117e-31                  0                  0                  0      15.86    01/01/23-23:24:57
   358      89.5000        8853.579982        8853.579982        17707.15996       0.5759983271        1.428721058      -0.1782602908      -0.6744624402    1.177124623e-30                  0                  0                  0      15.86    01/01/23-23:25:13
   359      89.7500        8853.579982        8853.579982        17707.15996       0.5770628967        1.426698877      -0.1781406522      -0.6714953279     1.06151837e-30                  0                  0                  0      15.85    01/01/23-23:25:28
   360      90.0000        8853.579982        8853.579982        17707.15996        0.578136098        1.424657944      -0.1780221595      -0.6684996869     1.01471214e-30                  0                  0                  0      15.85    01/01/23-23:25:44
   361      90.2500        8853.579982        8853.579982        17707.15996       0.5792180167        1.422598031      -0.1779048179      -0.6654751963    1.029610946e-30                  0                  0                  0      15.85    01/01/23-23:26:00
   362      90.5000        8853.579982        8853.579982        17707.15996       0.5803087399        1.420518908      -0.1777886313      -0.6624215367    1.570683259e-30                  0                  0                  0      15.85    01/01/23-23:26:16
   363      90.7500        8853.579982        8853.579982        17707.15996       0.5814083555        1.418420344      -0.1776736022      -0.6593383861    1.097441389e-30                  0                  0                  0      15.85    01/01/23-23:26:32
   364      91.0000        8853.579982        8853.579982        17707.15996       0.5825169527        1.416302102       -0.177559732      -0.6562254168    1.071726901e-30                  0                  0                  0      15.85    01/01/23-23:26:48
   365      91.2500        8853.579982        8853.579982        17707.15996       0.5836346221        1.414163944      -0.1774470205      -0.6530823009    1.229234885e-30                  0                  0                  0      15.85    01/01/23-23:27:03
   366      91.5000        8853.579982        8853.579982        17707.15996       0.5847614553        1.412005633      -0.1773354663      -0.6499087111    1.145883525e-30                  0                  0                  0      15.88    01/01/23-23:27:19
   367      91.7500        8853.579982        8853.579982        17707.15996       0.5858975452        1.409826932      -0.1772250661      -0.6467043209    1.136453027e-30                  0                  0                  0      15.88    01/01/23-23:27:35
   368      92.0000        8853.579982        8853.579982        17707.15996        0.587042986        1.407627604      -0.1771158152      -0.6434688024    1.080753539e-30                  0                  0                  0      15.85    01/01/23-23:27:51
   369      92.2500        8853.579982        8853.579982        17707.15996       0.5881978732        1.405407412      -0.1770077071      -0.6402018315    1.054290874e-30                  0                  0                  0      15.85    01/01/23-23:28:07
   370      92.5000        8853.579982        8853.579982        17707.15996       0.5893623036        1.403166122      -0.1769007335      -0.6369030845    1.365491515e-30                  0                  0                  0      15.85    01/01/23-23:28:23
   371      92.7500        8853.579982        8853.579982        17707.15996       0.5905363751        1.400903495      -0.1767948843      -0.6335722358    1.028441229e-30                  0                  0                  0      15.86    01/01/23-23:28:39
   372      93.0000        8853.579982        8853.579982        17707.15996       0.5917201873        1.398619299      -0.1766901474      -0.6302089643    1.105422631e-30                  0                  0                  0      15.85    01/01/23-23:28:54
   373      93.2500        8853.579982        8853.579982        17707.15996       0.5929138408        1.396313306      -0.1765865086      -0.6268129565    1.165533894e-30                  0                  0                  0      15.85    01/01/23-23:29:10
   374      93.5000        8853.579982        8853.579982        17707.15996        0.594117438        1.393985291      -0.1764839515      -0.6233839015    9.792563836e-31                  0                  0                  0      15.85    01/01/23-23:29:26
   375      93.7500        8853.579982        8853.579982        17707.15996       0.5953310822        1.391635033      -0.1763824575      -0.6199214929    9.327517332e-31                  0                  0                  0      15.85    01/01/23-23:29:42
   376      94.0000        8853.579982        8853.579982        17707.15996       0.5965548785        1.389262309      -0.1762820057      -0.6164254253    1.293432056e-30                  0                  0                  0      15.87    01/01/23-23:29:58
   377      94.2500        8853.579982        8853.579982        17707.15996       0.5977889332        1.386866901      -0.1761825726      -0.6128953954    8.860197748e-31                  0                  0                  0      15.89    01/01/23-23:30:14
   378      94.5000        8853.579982        8853.579982        17707.15996       0.5990333543        1.384448591      -0.1760841324      -0.6093311041    1.228644743e-30                  0                  0                  0      15.85    01/01/23-23:30:30
   379      94.7500        8853.579982        8853.579982        17707.15996        0.600288251        1.382007162      -0.1759866563       -0.605732255    1.094431705e-30                  0                  0                  0      15.85    01/01/23-23:30:46
   380      95.0000        8853.579982        8853.579982        17707.15996        0.601553734        1.379542401      -0.1758901129       -0.602098554    1.114460439e-30                  0                  0                  0      15.85    01/01/23-23:31:01
   381      95.2500        8853.579982        8853.579982        17707.15996       0.6028299158        1.377054093       -0.175794468      -0.5984297088    9.613198489e-31                  0                  0                  0      15.85    01/01/23-23:31:17
   382      95.5000        8853.579982        8853.579982        17707.15996       0.6041169099        1.374542023       -0.175699684      -0.5947254294    8.272631016e-31                  0                  0                  0      15.85    01/01/23-23:31:33
   383      95.7500        8853.579982        8853.579982        17707.15996       0.6054148318         1.37200598      -0.1756057207      -0.5909854277    1.129578569e-30                  0                  0                  0      15.85    01/01/23-23:31:49
   384      96.0000        8853.579982        8853.579982        17707.15996       0.6067237982         1.36944575      -0.1755125342       -0.587209418    1.052873352e-30                  0                  0                  0      15.86    01/01/23-23:32:05
   385      96.2500        8853.579982        8853.579982        17707.15996       0.6080439274         1.36686112      -0.1754200774      -0.5833971153    9.443952307e-31                  0                  0                  0      15.86    01/01/23-23:32:21
   386      96.5000        8853.579982        8853.579982        17707.15996       0.6093753393        1.364251876      -0.1753282997      -0.5795482368    1.358188071e-30                  0                  0                  0      15.87    01/01/23-23:32:36
   387      96.7500        8853.579982        8853.579982        17707.15996       0.6107181551        1.361617805      -0.1752371469      -0.5756625028    9.802349553e-31                  0                  0                  0      15.87    01/01/23-23:32:52
   388      97.0000        8853.579982        8853.579982        17707.15996       0.6120724977        1.358958696      -0.1751465608      -0.5717396371    1.070540042e-30                  0                  0                  0      15.87    01/01/23-23:33:08
   389      97.2500        8853.579982        8853.579982        17707.15996       0.6134384914        1.356274338      -0.1750564795       -0.567779367    1.122648325e-30                  0                  0                  0      15.85    01/01/23-23:33:24
   390      97.5000        8853.579982        8853.579982        17707.15996       0.6148162622        1.353564523       -0.174966837      -0.5637814239    9.472409084e-31                  0                  0                  0      15.86    01/01/23-23:33:40
   391      97.7500        8853.579982        8853.579982        17707.15996       0.6162059374        1.350829035       -0.174877563      -0.5597455344    1.007524296e-30                  0                  0                  0      15.85    01/01/23-23:33:56
   392      98.0000        8853.579982        8853.579982        17707.15996       0.6176076458         1.34806766      -0.1747885831      -0.5556714311    1.048561343e-30                  0                  0                  0      15.85    01/01/23-23:34:12
   393      98.2500        8853.579982        8853.579982        17707.15996       0.6190215176        1.345280202      -0.1746998182      -0.5515588666    1.320275402e-30                  0                  0                  0      15.85    01/01/23-23:34:28
   394      98.5000        8853.579982        8853.579982        17707.15996       0.6204476846         1.34246644      -0.1746111846      -0.5474075708    1.093541057e-30                  0                  0                  0      15.85    01/01/23-23:34:43
   395      98.7500        8853.579982        8853.579982        17707.15996       0.6218862797        1.339626145      -0.1745225939      -0.5432172711    1.246949009e-30                  0                  0                  0      15.86    01/01/23-23:34:59
   396      99.0000        8853.579982        8853.579982        17707.15996       0.6233374376        1.336759114      -0.1744339527      -0.5389877237    1.001096538e-30                  0                  0                  0      15.85    01/01/23-23:35:15
   397      99.2500        8853.579982        8853.579982        17707.15996       0.6248012938        1.333865167      -0.1743451625      -0.5347187108    1.049848538e-30                  0                  0                  0      15.85    01/01/23-23:35:31
   398      99.5000        8853.579982        8853.579982        17707.15996       0.6262779855        1.330944125      -0.1742561197        -0.53041002    9.600849854e-31                  0                  0                  0      15.86    01/01/23-23:35:47
   399      99.7500        8853.579982        8853.579982        17707.15996       0.6277676512        1.327995799      -0.1741667151       -0.526061433    1.237294356e-30                  0                  0                  0      15.85    01/01/23-23:36:03
   400     100.0000        8853.579982        8853.579982        17707.15996       0.6292704302        1.325019996      -0.1740768341      -0.5216727319    9.864952516e-31                  0                  0                  0      15.85    01/01/23-23:36:18
   401     100.2500        8853.579982        8853.579982        17707.15996       0.6307864634        1.322016533      -0.1739863564      -0.5172437131    1.004546681e-30                  0                  0                  0      17.93    01/01/23-23:36:36
   402     100.5000        8853.579982        8853.579982        17707.15996       0.6323158924        1.318985244      -0.1738951558       -0.512774196    9.799705119e-31                  0                  0                  0      15.87    01/01/23-23:36:52
   403     100.7500        8853.579982        8853.579982        17707.15996       0.6338588601        1.315925986      -0.1738030999      -0.5082640256    1.004136749e-30                  0                  0                  0      15.87    01/01/23-23:37:08
   404     101.0000        8853.579982        8853.579982        17707.15996       0.6354155103        1.312838629      -0.1737100504       -0.503713068    1.555617193e-30                  0                  0                  0      15.86    01/01/23-23:37:24
   405     101.2500        8853.579982        8853.579982        17707.15996       0.6369859876        1.309723055      -0.1736158626      -0.4991212043     1.04852622e-30                  0                  0                  0      15.85    01/01/23-23:37:40
   406     101.5000        8853.579982        8853.579982        17707.15996       0.6385704377        1.306579151      -0.1735203852      -0.4944883282    9.757257292e-31                  0                  0                  0      15.85    01/01/23-23:37:56
   407     101.7500        8853.579982        8853.579982        17707.15996       0.6401690067        1.303406813      -0.1734234603      -0.4898143458    9.418523397e-31                  0                  0                  0      15.85    01/01/23-23:38:12
   408     102.0000        8853.579982        8853.579982        17707.15996       0.6417818415        1.300205948      -0.1733249233      -0.4850991836    1.084424248e-30                  0                  0                  0      15.88    01/01/23-23:38:27
   409     102.2500        8853.579982        8853.579982        17707.15996       0.6434090894        1.296976484      -0.1732246026      -0.4803427924     9.92840587e-31                  0                  0                  0      15.86    01/01/23-23:38:43
   410     102.5000        8853.579982        8853.579982        17707.15996       0.6450508981        1.293718365      -0.1731223195      -0.4755451476    9.131706371e-31                  0                  0                  0      15.85    01/01/23-23:38:59
   411     102.7500        8853.579982        8853.579982        17707.15996       0.6467074156        1.290431562      -0.1730178881       -0.470706258    8.615215997e-31                  0                  0                  0      15.85    01/01/23-23:39:15
   412     103.0000        8853.579982        8853.579982        17707.15996       0.6483787902        1.287116069      -0.1729111151      -0.4658261635    1.871744306e-30                  0                  0                  0      15.85    01/01/23-23:39:31
   413     103.2500        8853.579982        8853.579982        17707.15996         0.65006517          1.2837719      -0.1728017997      -0.4609049306    9.754583337e-31                  0                  0                  0      15.88    01/01/23-23:39:47
   414     103.5000        8853.579982        8853.579982        17707.15996        0.651766703        1.280399091      -0.1726897335      -0.4559426544    8.487980202e-31                  0                  0                  0      15.88    01/01/23-23:40:03
   415     103.7500        8853.579982        8853.579982        17707.15996       0.6534835369        1.276997695      -0.1725747004      -0.4509394579    8.163532226e-31                  0                  0                  0      15.85    01/01/23-23:40:18
   416     104.0000        8853.579982        8853.579982        17707.15996       0.6552158189        1.273567788      -0.1724564763       -0.445895493     8.63798739e-31                  0                  0                  0      15.85    01/01/23-23:40:34
   417     104.2500        8853.579982        8853.579982        17707.15996       0.6569636956        1.270109472      -0.1723348292      -0.4408109467    9.103747418e-31                  0                  0                  0      15.85    01/01/23-23:40:50
   418     104.5000        8853.579982        8853.579982        17707.15996       0.6587273127        1.266622871      -0.1722095192      -0.4356860393    8.465247723e-31                  0                  0                  0      15.85    01/01/23-23:41:06
   419     104.7500        8853.579982        8853.579982        17707.15996       0.6605068146        1.263108136      -0.1720802978       -0.430521024    1.022809728e-30                  0                  0                  0      15.88    01/01/23-23:41:22
   420     105.0000        8853.579982        8853.579982        17707.15996       0.6623023446        1.259565443      -0.1719469087      -0.4253161897    8.838108934e-31                  0                  0                  0      15.85    01/01/23-23:41:38
   421     105.2500        8853.579982        8853.579982        17707.15996       0.6641140443           1.255995       -0.171809087       -0.420071869    9.857983324e-31                  0                  0                  0      15.85    01/01/23-23:41:54
   422     105.5000        8853.579982        8853.579982        17707.15996       0.6659420534        1.252397052      -0.1716665595      -0.4147884393    1.138939862e-30                  0                  0                  0      15.85    01/01/23-23:42:09
   423     105.7500        8853.579982        8853.579982        17707.15996       0.6677865095        1.248771879      -0.1715190447      -0.4094663247    8.747018165e-31                  0                  0                  0      15.85    01/01/23-23:42:25
   424     106.0000        8853.579982        8853.579982        17707.15996        0.669647548         1.24511979      -0.1713662523      -0.4041059899    9.015113729e-31                  0                  0                  0      15.86    01/01/23-23:42:41
   425     106.2500        8853.579982        8853.579982        17707.15996       0.6715253015        1.241441131       -0.171207884      -0.3987079457     1.28841584e-30                  0                  0                  0      15.89    01/01/23-23:42:57
   426     106.5000        8853.579982        8853.579982        17707.15996       0.6734198994        1.237736288      -0.1710436325      -0.3932727563    9.191089081e-31                  0                  0                  0      15.86    01/01/23-23:43:13
   427     106.7500        8853.579982        8853.579982        17707.15996        0.675331468        1.234005692      -0.1708731823      -0.3878010414     1.00218062e-30                  0                  0                  0      15.89    01/01/23-23:43:29
   428     107.0000        8853.579982        8853.579982        17707.15996       0.6772601299        1.230249812      -0.1706962094      -0.3822934731    8.966742258e-31                  0                  0                  0      15.87    01/01/23-23:43:45
   429     107.2500        8853.579982        8853.579982        17707.15996       0.6792060035        1.226469164      -0.1705123815      -0.3767507792    9.801765014e-31                  0                  0                  0      15.85    01/01/23-23:44:01
   430     107.5000        8853.579982        8853.579982        17707.15996       0.6811692028        1.222664307      -0.1703213576      -0.3711737463    8.997532833e-31                  0                  0                  0      15.85    01/01/23-23:44:16
   431     107.7500        8853.579982        8853.579982        17707.15996       0.6831498371        1.218835849      -0.1701227889       -0.365563223    1.016220194e-30                  0                  0                  0      15.86    01/01/23-23:44:32
   432     108.0000        8853.579982        8853.579982        17707.15996       0.6851480103        1.214984451       -0.169916318      -0.3599201228    8.382187039e-31                  0                  0                  0      15.85    01/01/23-23:44:48
   433     108.2500        8853.579982        8853.579982        17707.15996       0.6871638209        1.211110823      -0.1697015797      -0.3542454227    8.289315059e-31                  0                  0                  0      15.87    01/01/23-23:45:04
   434     108.5000        8853.579982        8853.579982        17707.15996       0.6891973609         1.20721573       -0.169478201      -0.3485401677    7.986595445e-31                  0                  0                  0      15.88    01/01/23-23:45:20
   435     108.7500        8853.579982        8853.579982        17707.15996       0.6912487161        1.203299989      -0.1692458009      -0.3428054718    8.612129593e-31                  0                  0                  0      15.86    01/01/23-23:45:36
   436     109.0000        8853.579982        8853.579982        17707.15996        0.693317965        1.199364478       -0.169003991      -0.3370425222    8.287459292e-31                  0                  0                  0      15.85    01/01/23-23:45:52
   437     109.2500        8853.579982        8853.579982        17707.15996       0.6954051788        1.195410137      -0.1687523759      -0.3312525825    9.612590635e-31                  0                  0                  0      15.85    01/01/23-23:46:07
   438     109.5000        8853.579982        8853.579982        17707.15996       0.6975104206        1.191437969      -0.1684905526      -0.3254369956    8.615186058e-31                  0                  0                  0      15.86    01/01/23-23:46:23
   439     109.7500        8853.579982        8853.579982        17707.15996       0.6996337448         1.18744904      -0.1682181118      -0.3195971836    8.993668832e-31                  0                  0                  0      15.86    01/01/23-23:46:39
   440     110.0000        8853.579982        8853.579982        17707.15996       0.7017751971         1.18344449      -0.1679346377      -0.3137346555    1.216221719e-30                  0                  0                  0      15.85    01/01/23-23:46:55
   441     110.2500        8853.579982        8853.579982        17707.15996       0.7039348134        1.179425533       -0.167639708       -0.307851012    2.087304597e-30                  0                  0                  0      15.86    01/01/23-23:47:11
   442     110.5000        8853.579982        8853.579982        17707.15996       0.7061126196        1.175393458      -0.1673328951      -0.3019479431    7.950212157e-31                  0                  0                  0      15.85    01/01/23-23:47:27
   443     110.7500        8853.579982        8853.579982        17707.15996        0.708308631        1.171349622      -0.1670137659      -0.2960272251    7.407277435e-31                  0                  0                  0      15.85    01/01/23-23:47:43
   444     111.0000        8853.579982        8853.579982        17707.15996       0.7105228518         1.16729546      -0.1666818823       -0.290090726    8.303278517e-31                  0                  0                  0      15.86    01/01/23-23:47:58
   445     111.2500        8853.579982        8853.579982        17707.15996       0.7127552742        1.163232489      -0.1663368017      -0.2841404128    7.187370264e-31                  0                  0                  0      15.86    01/01/23-23:48:14
   446     111.5000        8853.579982        8853.579982        17707.15996       0.7150058786        1.159162305      -0.1659780778      -0.2781783481    7.376856789e-31                  0                  0                  0      15.86    01/01/23-23:48:30
   447     111.7500        8853.579982        8853.579982        17707.15996       0.7172746323        1.155086586      -0.1656052607      -0.2722066933    8.515330042e-31                  0                  0                  0      15.85    01/01/23-23:48:46
   448     112.0000        8853.579982        8853.579982        17707.15996       0.7195614894        1.151007099      -0.1652178975      -0.2662277118    8.310458378e-31                  0                  0                  0      15.86    01/01/23-23:49:02
   449     112.2500        8853.579982        8853.579982        17707.15996       0.7218663901        1.146925694      -0.1648155333      -0.2602437705    7.392953608e-31                  0                  0                  0      15.86    01/01/23-23:49:18
   450     112.5000        8853.579982        8853.579982        17707.15996       0.7241892601        1.142844308      -0.1643977113      -0.2542573365    8.432981876e-31                  0                  0                  0      15.86    01/01/23-23:49:34
   451     112.7500        8853.579982        8853.579982        17707.15996       0.7265300105        1.138764965      -0.1639639739      -0.2482709807    1.039268467e-30                  0                  0                  0      15.87    01/01/23-23:49:49
   452     113.0000        8853.579982        8853.579982        17707.15996       0.7288885369        1.134689781      -0.1635138632      -0.2422873808    8.117034805e-31                  0                  0                  0      15.86    01/01/23-23:50:05
   453     113.2500        8853.579982        8853.579982        17707.15996        0.731264719        1.130620962      -0.1630469217      -0.2363093212    6.734170547e-31                  0                  0                  0      15.89    01/01/23-23:50:21
   454     113.5000        8853.579982        8853.579982        17707.15996       0.7336584204        1.126560805      -0.1625626929      -0.2303396918    6.744060844e-31                  0                  0                  0      15.86    01/01/23-23:50:37
   455     113.7500        8853.579982        8853.579982        17707.15996       0.7360694878        1.122511697      -0.1620607227      -0.2243814866    1.268893936e-30                  0                  0                  0      15.89    01/01/23-23:50:53
   456     114.0000        8853.579982        8853.579982        17707.15996        0.738497751        1.118476114      -0.1615405596      -0.2184378039    8.854697664e-31                  0                  0                  0      15.86    01/01/23-23:51:09
   457     114.2500        8853.579982        8853.579982        17707.15996       0.7409430223         1.11445662      -0.1610017557       -0.212511842    6.049807912e-31                  0                  0                  0      15.92    01/01/23-23:51:25
   458     114.5000        8853.579982        8853.579982        17707.15996       0.7434050964        1.110455862      -0.1604438679       -0.206606898    7.073664176e-31                  0                  0                  0      15.85    01/01/23-23:51:41
   459     114.7500        8853.579982        8853.579982        17707.15996       0.7458837499        1.106476575      -0.1598664582      -0.2007263666    8.371042769e-31                  0                  0                  0      15.85    01/01/23-23:51:56
   460     115.0000        8853.579982        8853.579982        17707.15996       0.7483787411        1.102521571      -0.1592690954      -0.1948737344    1.216947446e-30                  0                  0                  0      15.89    01/01/23-23:52:12
   461     115.2500        8853.579982        8853.579982        17707.15996       0.7508898102        1.098593741      -0.1586513553      -0.1890525752    6.875928468e-31                  0                  0                  0      15.86    01/01/23-23:52:28
   462     115.5000        8853.579982        8853.579982        17707.15996       0.7534166784        1.094696048      -0.1580128224      -0.1832665476    8.033692376e-31                  0                  0                  0      15.88    01/01/23-23:52:44
   463     115.7500        8853.579982        8853.579982        17707.15996       0.7559590488        1.090831531      -0.1573530903      -0.1775193916    1.633440747e-30                  0                  0                  0      15.86    01/01/23-23:53:00
   464     116.0000        8853.579982        8853.579982        17707.15996       0.7585166055        1.087003285      -0.1566717629      -0.1718149167    8.165935402e-31                  0                  0                  0      15.87    01/01/23-23:53:16
   465     116.2500        8853.579982        8853.579982        17707.15996       0.7610890144        1.083214467      -0.1559684558      -0.1661569967    7.088205108e-31                  0                  0                  0      15.89    01/01/23-23:53:32
   466     116.5000        8853.579982        8853.579982        17707.15996       0.7636759227         1.07946828      -0.1552427966      -0.1605495604    7.214675195e-31                  0                  0                  0      15.87    01/01/23-23:53:48
   467     116.7500        8853.579982        8853.579982        17707.15996       0.7662769596        1.075767967      -0.1544944268      -0.1549965808    6.985225222e-31                  0                  0                  0      15.86    01/01/23-23:54:03
   468     117.0000        8853.579982        8853.579982        17707.15996        0.768891736        1.072116809      -0.1537230023      -0.1495020707    7.827065142e-31                  0                  0                  0      15.88    01/01/23-23:54:19
   469     117.2500        8853.579982        8853.579982        17707.15996       0.7715198453        1.068518111      -0.1529281945      -0.1440700712    6.751832855e-31                  0                  0                  0      15.87    01/01/23-23:54:35
   470     117.5000        8853.579982        8853.579982        17707.15996       0.7741608637        1.064975195      -0.1521096916        -0.13870464    6.738474463e-31                  0                  0                  0      15.87    01/01/23-23:54:51
   471     117.7500        8853.579982        8853.579982        17707.15996       0.7768143503        1.061491385      -0.1512671995      -0.1334098356    6.596393367e-31                  0                  0                  0      15.87    01/01/23-23:55:07
   472     118.0000        8853.579982        8853.579982        17707.15996       0.7794798482        1.058069996       -0.150400443      -0.1281897048    6.863010787e-31                  0                  0                  0      15.88    01/01/23-23:55:23
   473     118.2500        8853.579982        8853.579982        17707.15996       0.7821568846        1.054714321      -0.1495091665      -0.1230482695    9.363074402e-31                  0                  0                  0      15.87    01/01/23-23:55:39
   474     118.5000        8853.579982        8853.579982        17707.15996       0.7848449717         1.05142762      -0.1485931354      -0.1179895129    6.451578761e-31                  0                  0                  0      15.88    01/01/23-23:55:54
   475     118.7500        8853.579982        8853.579982        17707.15996       0.7875436074        1.048213111       -0.147652137      -0.1130173667    8.477453158e-31                  0                  0                  0      15.87    01/01/23-23:56:10
   476     119.0000        8853.579982        8853.579982        17707.15996       0.7902522761        1.045073947      -0.1466859814      -0.1081356893    7.546054706e-31                  0                  0                  0      15.88    01/01/23-23:56:26
   477     119.2500        8853.579982        8853.579982        17707.15996       0.7929704495        1.042013201      -0.1456945025      -0.1033482486     8.47846757e-31                  0                  0                  0      15.88    01/01/23-23:56:42
   478     119.5000        8853.579982        8853.579982        17707.15996       0.7956975874         1.03903385      -0.1446775589     -0.09865870419    6.409767686e-31                  0                  0                  0      15.87    01/01/23-23:56:58
   479     119.7500        8853.579982        8853.579982        17707.15996       0.7984331387        1.036138761      -0.1436350348     -0.09407058766    6.144473992e-31                  0                  0                  0      15.89    01/01/23-23:57:14
   480     120.0000        8853.579982        8853.579982        17707.15996       0.8011765425        1.033330669       -0.142566841     -0.08958728572    6.368361254e-31                  0                  0                  0      15.88    01/01/23-23:57:30
   481     120.2500        8853.579982        8853.579982        17707.15996       0.8039272285        1.030612162      -0.1414729155     -0.08521201791    6.738003544e-31                  0                  0                  0      15.89    01/01/23-23:57:46
   482     120.5000        8853.579982        8853.579982        17707.15996       0.8066846187        1.027985667      -0.1403532243     -0.08094782396    6.559009133e-31                  0                  0                  0      15.86    01/01/23-23:58:01
   483     120.7500        8853.579982        8853.579982        17707.15996       0.8094481277        1.025453432      -0.1392077623     -0.07679754154    5.566744135e-31                  0                  0                  0      15.88    01/01/23-23:58:17
   484     121.0000        8853.579982        8853.579982        17707.15996       0.8122171641        1.023017501      -0.1380365536     -0.07276378361    7.225169824e-31                  0                  0                  0      15.87    01/01/23-23:58:33
   485     121.2500        8853.579982        8853.579982        17707.15996       0.8149911312        1.020679712      -0.1368396526      -0.0688489278    9.918232853e-31                  0                  0                  0      15.88    01/01/23-23:58:49
   486     121.5000        8853.579982        8853.579982        17707.15996       0.8177694278        1.018441673      -0.1356171441     -0.06505510125    7.397306565e-31                  0                  0                  0      15.88    01/01/23-23:59:05
   487     121.7500        8853.579982        8853.579982        17707.15996       0.8205514495        1.016304752      -0.1343691439     -0.06138415866     5.61630037e-31                  0                  0                  0      15.91    01/01/23-23:59:21
   488     122.0000        8853.579982        8853.579982        17707.15996       0.8233365889        1.014270053      -0.1330957992     -0.05783766526    6.280133131e-31                  0                  0                  0      15.86    01/01/23-23:59:37
   489     122.2500        8853.579982        8853.579982        17707.15996       0.8261242368        1.012338412      -0.1317972892     -0.05441688623    7.464637521e-31                  0                  0                  0      15.86    01/01/23-23:59:53
   490     122.5000        8853.579982        8853.579982        17707.15996       0.8289137824        1.010510383      -0.1304738249     -0.05112277595    5.954147223e-31                  0                  0                  0      15.90    01/02/23-00:00:09
   491     122.7500        8853.579982        8853.579982        17707.15996       0.8317046142        1.008786235      -0.1291256498     -0.04795597092    5.663054886e-31                  0                  0                  0      15.85    01/02/23-00:00:24
   492     123.0000        8853.579982        8853.579982        17707.15996       0.8344961203        1.007165942      -0.1277530396     -0.04491678168    1.052852968e-30                  0                  0                  0      15.91    01/02/23-00:00:40
   493     123.2500        8853.579982        8853.579982        17707.15996       0.8372876887        1.005649176      -0.1263563023     -0.04200518456    7.227887629e-31                  0                  0                  0      15.86    01/02/23-00:00:56
   494     123.5000        8853.579982        8853.579982        17707.15996       0.8400787076        1.004235304      -0.1249357787     -0.03922081797    5.354088948e-31                  0                  0                  0      15.85    01/02/23-00:01:12
   495     123.7500        8853.579982        8853.579982        17707.15996       0.8428685657         1.00292339      -0.1234918413     -0.03656298264    6.781499768e-31                  0                  0                  0      15.85    01/02/23-00:01:28
   496     124.0000        8853.579982        8853.579982        17707.15996       0.8456566517        1.001712191       -0.122024895     -0.03403064427    6.219352927e-31                  0                  0                  0      15.85    01/02/23-00:01:44
   497     124.2500        8853.579982        8853.579982        17707.15996       0.8484423548        1.000600169      -0.1205353765     -0.03162243811    4.553014503e-31                  0                  0                  0      15.86    01/02/23-00:02:00
   498     124.5000        8853.579982        8853.579982        17707.15996        0.851225064        0.999585496      -0.1190237538     -0.02933667809     5.11660517e-31                  0                  0                  0      15.85    01/02/23-00:02:15
   499     124.7500        8853.579982        8853.579982        17707.15996       0.8540041682       0.9986660625       -0.117490526     -0.02717136822    4.783319193e-31                  0                  0                  0      15.87    01/02/23-00:02:31
   500     125.0000        8853.579982        8853.579982        17707.15996       0.8567790553       0.9978394932      -0.1159362228     -0.02512421516    6.220588317e-31                  0                  0                  0      15.86    01/02/23-00:02:47
   501     125.2500        8853.579982        8853.579982        17707.15996       0.8595491122       0.9971031589      -0.1143614035     -0.02319264327    5.199963204e-31                  0                  0                  0      15.85    01/02/23-00:03:03
   502     125.5000        8853.579982        8853.579982        17707.15996       0.8623137241       0.9964541927       -0.112766657     -0.02137381165    7.669674632e-31                  0                  0                  0      15.85    01/02/23-00:03:19
   503     125.7500        8853.579982        8853.579982        17707.15996       0.8650722736        0.995889509      -0.1111526006     -0.01966463484    4.991050991e-31                  0                  0                  0      15.85    01/02/23-00:03:35
   504     126.0000        8853.579982        8853.579982        17707.15996       0.8678241404       0.9954058253      -0.1095198794     -0.01806180544    4.678676643e-31                  0                  0                  0      15.85    01/02/23-00:03:51
   505     126.2500        8853.579982        8853.579982        17707.15996       0.8705687007       0.9949996842      -0.1078691655     -0.01656181805    4.816724116e-31                  0                  0                  0      15.85    01/02/23-00:04:06
   506     126.5000        8853.579982        8853.579982        17707.15996       0.8733053258       0.9946674769      -0.1062011567     -0.01516099442    6.728454672e-31                  0                  0                  0      15.85    01/02/23-00:04:22
   507     126.7500        8853.579982        8853.579982        17707.15996       0.8760333825       0.9944054686      -0.1045165761     -0.01385551002    1.473768824e-30                  0                  0                  0      15.85    01/02/23-00:04:38
   508     127.0000        8853.579982        8853.579982        17707.15996       0.8787522314       0.9942098235      -0.1028161706     -0.01264142143    2.338829087e-30                  0                  0                  0      15.85    01/02/23-00:04:54
   509     127.2500        8853.579982        8853.579982        17707.15996       0.8814612274       0.9940766305      -0.1011007101     -0.01151469298    8.492470416e-31                  0                  0                  0      15.85    01/02/23-00:05:10
   510     127.5000        8853.579982        8853.579982        17707.15996       0.8841597181       0.9940019298     -0.09937098627     -0.01047122542    4.224137281e-31                  0                  0                  0      15.85    01/02/23-00:05:26
   511     127.7500        8853.579982        8853.579982        17707.15996       0.8868470444       0.9939817356     -0.09762781121     -0.00950688006    9.724283981e-31                  0                  0                  0      15.86    01/02/23-00:05:42
   512     128.0000        8853.579982        8853.579982        17707.15996       0.8895225395       0.9940120625      -0.0958720166    -0.008617506402    4.403923192e-31                  0                  0                  0      15.87    01/02/23-00:05:57
   513     128.2500        8853.579982        8853.579982        17707.15996       0.8921855292        0.994088949     -0.09410445223    -0.007798967526    4.068959989e-31                  0                  0                  0      15.85    01/02/23-00:06:13
   514     128.5000        8853.579982        8853.579982        17707.15996       0.8948353315       0.9942084787     -0.09232598478    -0.007047162502    4.451257075e-31                  0                  0                  0      15.85    01/02/23-00:06:29
   515     128.7500        8853.579982        8853.579982        17707.15996       0.8974712567       0.9943668017     -0.09053749658    -0.006358048411    5.314413323e-31                  0                  0                  0      15.85    01/02/23-00:06:45
   516     129.0000        8853.579982        8853.579982        17707.15996       0.9000926081       0.9945601532     -0.08873988429    -0.005727660853    5.585205638e-31                  0                  0                  0      15.85    01/02/23-00:07:01
   517     129.2500        8853.579982        8853.579982        17707.15996       0.9026986817       0.9947848726     -0.08693405763    -0.005152133204    4.376026241e-31                  0                  0                  0      15.85    01/02/23-00:07:17
   518     129.5000        8853.579982        8853.579982        17707.15996       0.9052887673       0.9950374177     -0.08512093802    -0.004627712307    5.647883102e-31                  0                  0                  0      15.85    01/02/23-00:07:32
   519     129.7500        8853.579982        8853.579982        17707.15996       0.9078621489       0.9953143788     -0.08330145733    -0.004150772563    4.993827597e-31                  0                  0                  0      15.85    01/02/23-00:07:48
   520     130.0000        8853.579982        8853.579982        17707.15996       0.9104181055       0.9956124897      -0.0814765566    -0.003717827603    4.931343612e-31                  0                  0                  0      15.86    01/02/23-00:08:04
   521     130.2500        8853.579982        8853.579982        17707.15996       0.9129559121       0.9959286366     -0.07964718471    -0.003325539801    5.746515019e-31                  0                  0                  0      15.85    01/02/23-00:08:20
   522     130.5000        8853.579982        8853.579982        17707.15996        0.915474841       0.9962598663     -0.07781429718    -0.002970728151    4.566476883e-31                  0                  0                  0      15.85    01/02/23-00:08:36
   523     130.7500        8853.579982        8853.579982        17707.15996       0.9179741626       0.9966033909      -0.0759788549    -0.002650373433    5.078828704e-31                  0                  0                  0      15.85    01/02/23-00:08:52
   524     131.0000        8853.579982        8853.579982        17707.15996       0.9204531468        0.996956592     -0.07414182298    -0.002361622173    5.540418823e-31                  0                  0                  0      15.85    01/02/23-00:09:08
   525     131.2500        8853.579982        8853.579982        17707.15996       0.9229110647       0.9973170221     -0.07230416956    -0.002101787885    7.701694026e-31                  0                  0                  0      15.85    01/02/23-00:09:23
   526     131.5000        8853.579982        8853.579982        17707.15996       0.9253471892       0.9976824046      -0.0704668647    -0.001868350748    5.878268078e-31                  0                  0                  0      15.85    01/02/23-00:09:39
   527     131.7500        8853.579982        8853.579982        17707.15996       0.9277607973       0.9980506329     -0.06863087937    -0.001658956238    5.572335024e-31                  0                  0                  0      15.85    01/02/23-00:09:55
   528     132.0000        8853.579982        8853.579982        17707.15996        0.930151171       0.9984197672     -0.06679718436    -0.001471411853    4.889222219e-31                  0                  0                  0      15.85    01/02/23-00:10:11
   529     132.2500        8853.579982        8853.579982        17707.15996       0.9325175991       0.9987880312     -0.06496674942    -0.001303682754     4.86803173e-31                  0                  0                  0      15.85    01/02/23-00:10:27
   530     132.5000        8853.579982        8853.579982        17707.15996       0.9348593781       0.9991538071     -0.06314054233    -0.001153886617    4.774789154e-31                  0                  0                  0      15.85    01/02/23-00:10:43
   531     132.7500        8853.579982        8853.579982        17707.15996       0.9371758143       0.9995156302     -0.06131952814    -0.001020287713    4.982121795e-31                  0                  0                  0      15.85    01/02/23-00:10:59
   532     133.0000        8853.579982        8853.579982        17707.15996       0.9394662244       0.9998721833     -0.05950466839   -0.0009012905661     4.63734351e-31                  0                  0                  0      15.85    01/02/23-00:11:14
   533     133.2500        8853.579982        8853.579982        17707.15996        0.941729937         1.00022229      -0.0576969205   -0.0007954328004    1.194573876e-30                  0                  0                  0      15.85    01/02/23-00:11:30
   534     133.5000        8853.579982        8853.579982        17707.15996       0.9439662941        1.000564909     -0.05589723724   -0.0007013778975    5.187130086e-31                  0                  0                  0      15.85    01/02/23-00:11:46
   535     133.7500        8853.579982        8853.579982        17707.15996       0.9461746513        1.000899125     -0.05410656619   -0.0006179075286    9.139698288e-31                  0                  0                  0      15.85    01/02/23-00:12:02
   536     134.0000        8853.579982        8853.579982        17707.15996       0.9483543793        1.001224143     -0.05232584946   -0.0005439137322    5.581468245e-31                  0                  0                  0      15.85    01/02/23-00:12:18
   537     134.2500        8853.579982        8853.579982        17707.15996       0.9505048645        1.001539279     -0.05055602332    -0.000478391346    7.722886388e-31                  0                  0                  0      15.85    01/02/23-00:12:34
   538     134.5000        8853.579982        8853.579982        17707.15996       0.9526255094        1.001843958     -0.04879801815    -0.000420430686    4.595812926e-31                  0                  0                  0      15.86    01/02/23-00:12:50
   539     134.7500        8853.579982        8853.579982        17707.15996        0.954715733        1.002137701     -0.04705275826   -0.0003692102089    4.868853698e-31                  0                  0                  0      15.85    01/02/23-00:13:05
   540     135.0000        8853.579982        8853.579982        17707.15996       0.9567749711        1.002420123     -0.04532116203   -0.0003239893915    6.006887133e-31                  0                  0                  0      15.85    01/02/23-00:13:21
   541     135.2500        8853.579982        8853.579982        17707.15996       0.9588026763         1.00269092     -0.04360414203   -0.0002841020644    1.914616088e-30                  0                  0                  0      15.85    01/02/23-00:13:37
   542     135.5000        8853.579982        8853.579982        17707.15996       0.9607983177        1.002949873     -0.04190260529   -0.0002489501473     9.79334529e-31                  0                  0                  0      15.85    01/02/23-00:13:53
   543     135.7500        8853.579982        8853.579982        17707.15996       0.9627613808        1.003196832     -0.04021745371   -0.0002179975683    1.329612171e-30                  0                  0                  0      15.85    01/02/23-00:14:09
   544     136.0000        8853.579982        8853.579982        17707.15996       0.9646913666        1.003431716     -0.03854958452   -0.0001907645557    6.187966063e-31                  0                  0                  0      15.85    01/02/23-00:14:25
   545     136.2500        8853.579982        8853.579982        17707.15996        0.966587791        1.003654504     -0.03689989091   -0.0001668224147     5.76513081e-31                  0                  0                  0      15.85    01/02/23-00:14:40
   546     136.5000        8853.579982        8853.579982        17707.15996       0.9684501839        1.003865235     -0.03526926274   -0.0001457886983    7.061060075e-31                  0                  0                  0      15.85    01/02/23-00:14:56
   547     136.7500        8853.579982        8853.579982        17707.15996       0.9702780879        1.004063998     -0.03365858737   -0.0001273226573    9.367531094e-31                  0                  0                  0      15.85    01/02/23-00:15:12
   548     137.0000        8853.579982        8853.579982        17707.15996       0.9720710571        1.004250929     -0.03206875055   -0.0001111211413    6.270508045e-31                  0                  0                  0      15.85    01/02/23-00:15:28
   549     137.2500        8853.579982        8853.579982        17707.15996       0.9738286555        1.004426208     -0.03050063745   -9.691477914e-05    5.943692654e-31                  0                  0                  0      15.85    01/02/23-00:15:44
   550     137.5000        8853.579982        8853.579982        17707.15996       0.9755504552        1.004590053     -0.02895513371   -8.446454951e-05    5.530003833e-31                  0                  0                  0      15.85    01/02/23-00:16:00
   551     137.7500        8853.579982        8853.579982        17707.15996       0.9772360351         1.00474272     -0.02743312663    -7.35585784e-05    4.128274506e-31                  0                  0                  0      15.85    01/02/23-00:16:16
   552     138.0000        8853.579982        8853.579982        17707.15996       0.9788849784        1.004884494     -0.02593550636    -6.40093073e-05    4.175997869e-31                  0                  0                  0      15.85    01/02/23-00:16:31
   553     138.2500        8853.579982        8853.579982        17707.15996       0.9804968708        1.005015689     -0.02446316712   -5.565090745e-05    4.742159175e-31                  0                  0                  0      15.85    01/02/23-00:16:47
   554     138.5000        8853.579982        8853.579982        17707.15996       0.9820712983        1.005136644     -0.02301700846   -4.833693899e-05    5.293725514e-31                  0                  0                  0      15.85    01/02/23-00:17:03
   555     138.7500        8853.579982        8853.579982        17707.15996       0.9836078453         1.00524772     -0.02159793653   -4.193821353e-05    4.785508292e-31                  0                  0                  0      15.85    01/02/23-00:17:19
   556     139.0000        8853.579982        8853.579982        17707.15996       0.9851060919        1.005349298     -0.02020686524    -3.63409324e-05     6.91103172e-31                  0                  0                  0      15.86    01/02/23-00:17:35
   557     139.2500        8853.579982        8853.579982        17707.15996       0.9865656123        1.005441775     -0.01884471742     -3.1444976e-05    4.641318481e-31                  0                  0                  0      15.86    01/02/23-00:17:51
   558     139.5000        8853.579982        8853.579982        17707.15996       0.9879859723        1.005525561      -0.0175124259    -2.71623742e-05     6.13908482e-31                  0                  0                  0      15.85    01/02/23-00:18:07
   559     139.7500        8853.579982        8853.579982        17707.15996       0.9893667272        1.005601077     -0.01621093434   -2.341592376e-05    6.185743873e-31                  0                  0                  0      15.86    01/02/23-00:18:22
   560     140.0000        8853.579982        8853.579982        17707.15996       0.9907074201        1.005668756     -0.01494119801   -2.013795358e-05    4.748036642e-31                  0                  0                  0      15.85    01/02/23-00:18:38
   561     140.2500        8853.579982        8853.579982        17707.15996       0.9920075804        1.005729034     -0.01370418431   -1.726922888e-05    4.573369076e-31                  0                  0                  0      15.85    01/02/23-00:18:54
   562     140.5000        8853.579982        8853.579982        17707.15996       0.9932667218        1.005782353     -0.01250087298   -1.475797185e-05     6.19360059e-31                  0                  0                  0      15.87    01/02/23-00:19:10
   563     140.7500        8853.579982        8853.579982        17707.15996       0.9944843415        1.005829157     -0.01133225607   -1.255898679e-05    6.020608703e-31                  0                  0                  0      15.85    01/02/23-00:19:26
   564     141.0000        8853.579982        8853.579982        17707.15996       0.9956599191         1.00586989     -0.01019933758   -1.063288028e-05    4.442193605e-31                  0                  0                  0      15.85    01/02/23-00:19:42
   565     141.2500        8853.579982        8853.579982        17707.15996       0.9967929164        1.005904994    -0.009103132577   -8.945361595e-06    5.451583774e-31                  0                  0                  0      15.85    01/02/23-00:19:58
   566     141.5000        8853.579982        8853.579982        17707.15996        0.997882777         1.00593491    -0.008044666044   -7.466619112e-06    6.114577951e-31                  0                  0                  0      15.85    01/02/23-00:20:13
   567     141.7500        8853.579982        8853.579982        17707.15996       0.9989289273        1.005960069    -0.007024971133   -6.170765654e-06    5.621816716e-31                  0                  0                  0      15.85    01/02/23-00:20:29
   568     142.0000        8853.579982        8853.579982        17707.15996       0.9999307766        1.005980899    -0.006045086961   -5.035345653e-06    7.984887455e-31                  0                  0                  0      15.85    01/02/23-00:20:45
   569     142.2500        8853.579982        8853.579982        17707.15996         1.00088772        1.005997816    -0.005106055867   -4.040899045e-06    5.717912417e-31                  0                  0                  0      15.85    01/02/23-00:21:01
   570     142.5000        8853.579982        8853.579982        17707.15996        1.001799138        1.006011228    -0.004208920113   -3.170577186e-06     5.56324919e-31                  0                  0                  0      15.87    01/02/23-00:21:17
   571     142.7500        8853.579982        8853.579982        17707.15996        1.002664401        1.006021529    -0.003354718026   -2.409800185e-06    5.502858229e-31                  0                  0                  0      15.86    01/02/23-00:21:33
   572     143.0000        8853.579982        8853.579982        17707.15996        1.003482875        1.006029101    -0.002544479596   -1.745955268e-06    5.870801465e-31                  0                  0                  0      15.85    01/02/23-00:21:49
   573     143.2500        8853.579982        8853.579982        17707.15996        1.004253919        1.006034309    -0.001779221535   -1.168132458e-06    9.754096946e-31                  0                  0                  0      15.85    01/02/23-00:22:04
   574     143.5000        8853.579982        8853.579982        17707.15996        1.004976895        1.006037503    -0.001059941836   -6.668921922e-07    5.348991397e-31                  0                  0                  0      15.85    01/02/23-00:22:20
   575     143.7500        8853.579982        8853.579982        17707.15996        1.005651169        1.006039017   -0.0003876138896   -2.340623285e-07    4.956559407e-31                  0                  0                  0      15.85    01/02/23-00:22:36
   576     144.0000        8853.579982        8853.579982        17707.15996        1.005802765        1.006039161   -0.0002362592047     -1.3724742e-07    2.009823962e-30                  0                  0                  0      15.85    01/02/23-00:22:52
   577     144.2500        8853.579982        8853.579982        17707.15996        1.005231871         1.00603822   -0.0008058936328   -4.551867214e-07    4.595222519e-31                  0                  0                  0      15.85    01/02/23-00:23:08
   578     144.5000        8853.579982        8853.579982        17707.15996        1.004715036        1.006036477    -0.001320714339   -7.269251423e-07    5.450872608e-31                  0                  0                  0      15.85    01/02/23-00:23:24
   579     144.7500        8853.579982        8853.579982        17707.15996         1.00425169        1.006034191    -0.001781543569   -9.570693532e-07     6.98890809e-31                  0                  0                  0      15.86    01/02/23-00:23:40
   580     145.0000        8853.579982        8853.579982        17707.15996        1.003841344        1.006031592    -0.002189098844   -1.149009444e-06     5.76842128e-31                  0                  0                  0      15.85    01/02/23-00:23:55
   581     145.2500        8853.579982        8853.579982        17707.15996        1.003483577        1.006028883    -0.002544000652   -1.305156457e-06     1.11892318e-30                  0                  0                  0      15.85    01/02/23-00:24:11
   582     145.5000        8853.579982        8853.579982        17707.15996        1.003178034         1.00602624    -0.002846778856   -1.428013843e-06    5.178760794e-31                  0                  0                  0      15.85    01/02/23-00:24:27
   583     145.7500        8853.579982        8853.579982        17707.15996        1.002924416        1.006023813       -0.003097878   -1.519817783e-06    6.224461593e-31                  0                  0                  0      15.86    01/02/23-00:24:43
   584     146.0000        8853.579982        8853.579982        17707.15996        1.002722482        1.006021725     -0.00329766162     -1.5819983e-06    5.802494586e-31                  0                  0                  0      15.86    01/02/23-00:24:59
   585     146.2500        8853.579982        8853.579982        17707.15996        1.002572043        1.006020074      -0.0034464157   -1.616004807e-06     8.06361892e-31                  0                  0                  0      15.85    01/02/23-00:25:15
   586     146.5000        8853.579982        8853.579982        17707.15996        1.002472959        1.006018934    -0.003544351324   -1.623555445e-06    5.218343144e-31                  0                  0                  0      15.86    01/02/23-00:25:31
   587     146.7500        8853.579982        8853.579982        17707.15996        1.002425139        1.006018351    -0.003591606614   -1.605867264e-06     1.39697678e-30                  0                  0                  0      15.85    01/02/23-00:25:46
   588     147.0000        8853.579982        8853.579982        17707.15996        0.991959437        1.005721145     -0.01375571805   -5.989491315e-06    1.417267465e-30                  0                  0                  0      15.86    01/02/23-00:26:02
   589     147.2500        8853.579982        8853.579982        17707.15996       0.8966238925       0.9886212275     -0.09194886046   -4.847456842e-05    5.262769082e-31                  0                  0                  0      15.86    01/02/23-00:26:18
   590     147.5000        8853.579982        8853.579982        17707.15996       0.7881844552       0.9424431514       -0.154138734   -0.0001199621401    7.218836436e-31                  0                  0                  0      15.85    01/02/23-00:26:34
   591     147.7500        8853.579982        8853.579982        17707.15996        0.724954453       0.8970157589       -0.171848369   -0.0002129368321    6.272502772e-31                  0                  0                  0      15.86    01/02/23-00:26:50
   592     148.0000        8853.579982        8853.579982        17707.15996       0.6909322234       0.8677486852      -0.1764868224   -0.0003296394362    8.108654273e-31                  0                  0                  0      15.87    01/02/23-00:27:06
   593     148.2500        8853.579982        8853.579982        17707.15996       0.6689439803       0.8518612857      -0.1824380428   -0.0004792625393    5.439932329e-31                  0                  0                  0      15.85    01/02/23-00:27:21
   594     148.5000        8853.579982        8853.579982        17707.15996        0.653372952       0.8438218451       -0.189775743   -0.0006731500925    4.879840067e-31                  0                  0                  0      15.85    01/02/23-00:27:37
   595     148.7500        8853.579982        8853.579982        17707.15996        0.642125638       0.8399365727       -0.196887588   -0.0009233466825    5.534113874e-31                  0                  0                  0      15.85    01/02/23-00:27:53
   596     149.0000        8853.579982        8853.579982        17707.15996       0.6340483235       0.8382078818      -0.2029135209    -0.001246037426    7.817015282e-31                  0                  0                  0      15.85    01/02/23-00:28:09
   597     149.2500        8853.579982        8853.579982        17707.15996       0.6283902811       0.8376203431      -0.2075713056    -0.001658756338    9.248911226e-31                  0                  0                  0      15.86    01/02/23-00:28:25
   598     149.5000        8853.579982        8853.579982        17707.15996       0.6246545706       0.8376725958      -0.2108351274    -0.002182897799    7.007573738e-31                  0                  0                  0      15.85    01/02/23-00:28:41
   599     149.7500        8853.579982        8853.579982        17707.15996       0.6225273935       0.8381288785      -0.2127580141     -0.00284347096    5.937128298e-31                  0                  0                  0      15.85    01/02/23-00:28:57
   600     150.0000        8853.579982        8853.579982        17707.15996       0.6218364245       0.8388971079      -0.2133922628    -0.003668420588    6.064726465e-31                  0                  0                  0      15.86    01/02/23-00:29:12
   601     150.2500        8853.579982        8853.579982        17707.15996       0.6218364295       0.8399218065      -0.2133922628    -0.004693114193     4.64966874e-31                  0                  0                  0      15.85    01/02/23-00:29:28
   602     150.5000        8853.579982        8853.579982        17707.15996       0.6218364373       0.8411939456      -0.2133922628    -0.005965245463    5.224541838e-31                  0                  0                  0      15.85    01/02/23-00:29:44
   603     150.7500        8853.579982        8853.579982        17707.15996       0.6218364496       0.8427667094      -0.2133922628    -0.007537996924    4.917711505e-31                  0                  0                  0      15.85    01/02/23-00:30:00
   604     151.0000        8853.579982        8853.579982        17707.15996       0.6218364687       0.8447108696      -0.2133922628     -0.00948213807    5.314171275e-31                  0                  0                  0      15.85    01/02/23-00:30:16
   605     151.2500        8853.579982        8853.579982        17707.15996       0.6218364984       0.8471107286      -0.2133922628     -0.01188196733    6.360822098e-31                  0                  0                  0      15.85    01/02/23-00:30:32
   606     151.5000        8853.579982        8853.579982        17707.15996       0.6218365441       0.8500649586      -0.2133922628     -0.01483615165    5.596799509e-31                  0                  0                  0      15.85    01/02/23-00:30:48
   607     151.7500        8853.579982        8853.579982        17707.15996       0.6218366139       0.8536925715      -0.2133922628     -0.01846369469    1.113779611e-30                  0                  0                  0      15.85    01/02/23-00:31:03
   608     152.0000        8853.579982        8853.579982        17707.15996       0.6218367207       0.8581525301      -0.2133922628     -0.02292354653    5.353202417e-31                  0                  0                  0      15.85    01/02/23-00:31:19
   609     152.2500        8853.579982        8853.579982        17707.15996       0.6218368835       0.8636336825      -0.2133922628     -0.02840453622    5.637369973e-31                  0                  0                  0      15.85    01/02/23-00:31:35
   610     152.5000        8853.579982        8853.579982        17707.15996       0.6218371306       0.8703564681      -0.2133922628     -0.03512707472    6.279282477e-31                  0                  0                  0      15.85    01/02/23-00:31:51
   611     152.7500        8853.579982        8853.579982        17707.15996       0.6218375043       0.8785880437      -0.2133922628     -0.04335827658    6.202756907e-31                  0                  0                  0      15.85    01/02/23-00:32:07
   612     153.0000        8853.579982        8853.579982        17707.15996       0.6218380664       0.8886314833      -0.2133922628     -0.05340115406    6.333149462e-31                  0                  0                  0      15.85    01/02/23-00:32:23
   613     153.2500        8853.579982        8853.579982        17707.15996       0.6218389074       0.9008481397      -0.2133922628     -0.06561696943    7.881129005e-31                  0                  0                  0      15.85    01/02/23-00:32:39
   614     153.5000        8853.579982        8853.579982        17707.15996       0.6218401596        0.915671402      -0.2133922628     -0.08043897952    8.000559375e-31                  0                  0                  0      15.85    01/02/23-00:32:54
   615     153.7500        8853.579982        8853.579982        17707.15996       0.6218420137       0.9336009023      -0.2133922628     -0.09836662576    5.211503158e-31                  0                  0                  0      15.86    01/02/23-00:33:10
   616     154.0000        8853.579982        8853.579982        17707.15996       0.6218447395       0.9551907765      -0.2133922628      -0.1199537742    7.617341839e-31                  0                  0                  0      15.85    01/02/23-00:33:26
   617     154.2500        8853.579982        8853.579982        17707.15996       0.6218487103       0.9810315471      -0.2133922628      -0.1457905739    5.236498087e-31                  0                  0                  0      15.85    01/02/23-00:33:42
   618     154.5000        8853.579982        8853.579982        17707.15996       0.6218544361        1.011758799      -0.2133922628      -0.1765121003    7.019082786e-31                  0                  0                  0      15.85    01/02/23-00:33:58
   619     154.7500        8853.579982        8853.579982        17707.15996       0.6218625895        1.047993313      -0.2133922628      -0.2127384607    5.236010957e-31                  0                  0                  0      15.85    01/02/23-00:34:14
   620     155.0000        8853.579982        8853.579982        17707.15996       0.6218740252        1.090291531      -0.2133922628      -0.2550252431    4.710312193e-31                  0                  0                  0      15.85    01/02/23-00:34:30
   621     155.2500        8853.579982        8853.579982        17707.15996       0.6218897773        1.139071284      -0.2133922628       -0.303789244    4.911529603e-31                  0                  0                  0      15.85    01/02/23-00:34:45
   622     155.5000        8853.579982        8853.579982        17707.15996       0.6219109785        1.194427667      -0.2133922628      -0.3591244258     5.98122197e-31                  0                  0                  0      15.85    01/02/23-00:35:01
   623     155.7500        8853.579982        8853.579982        17707.15996       0.6219387422        1.256063917      -0.2133922628      -0.4207329116    4.920432556e-31                  0                  0                  0      15.85    01/02/23-00:35:17
   624     156.0000        8853.579982        8853.579982        17707.15996       0.6219739218        1.323123708      -0.2133922628      -0.4877575233     7.12990773e-31                  0                  0                  0      15.85    01/02/23-00:35:33
   625     156.2500        8853.579982        8853.579982        17707.15996        0.622016735        1.394003116      -0.2133922628      -0.5585941186    5.433574363e-31                  0                  0                  0      15.85    01/02/23-00:35:49
   626     156.5000        8853.579982        8853.579982        17707.15996       0.6220663711        1.466314038      -0.2133922628      -0.6308554038    6.289958319e-31                  0                  0                  0      15.85    01/02/23-00:36:05
   627     156.7500        8853.579982        8853.579982        17707.15996       0.6221206003        1.536871418      -0.2133922628      -0.7013585545    5.835306728e-31                  0                  0                  0      15.85    01/02/23-00:36:20
   628     157.0000        8853.579982        8853.579982        17707.15996        0.622175594        1.601840199      -0.2133922628      -0.7662723421    5.166793049e-31                  0                  0                  0      15.85    01/02/23-00:36:36
   629     157.2500        8853.579982        8853.579982        17707.15996       0.6222261344        1.657046614      -0.2133922628      -0.8214282163    6.114573546e-31                  0                  0                  0      15.85    01/02/23-00:36:52
   630     157.5000        8853.579982        8853.579982        17707.15996       0.6222663931        1.698508954      -0.2133922628      -0.8628502976    1.222989181e-30                  0                  0                  0      15.85    01/02/23-00:37:08
   631     157.7500        8853.579982        8853.579982        17707.15996       0.6222910513        1.722952405      -0.2133922628      -0.8872690908     7.48746968e-31                  0                  0                  0      15.85    01/02/23-00:37:24
   632     158.0000        8853.579982        8853.579982        17707.15996         0.62229654        1.728302618      -0.2133922628      -0.8926138151    6.326203481e-31                  0                  0                  0      15.86    01/02/23-00:37:40
   633     158.2500        8853.579982        8853.579982        17707.15996        0.622282011        1.714069452      -0.2133922628      -0.8783951783    5.008194047e-31                  0                  0                  0      15.85    01/02/23-00:37:56
   634     158.5000        8853.579982        8853.579982        17707.15996       0.6222496384        1.681499086      -0.2133922628      -0.8458571851    5.275495661e-31                  0                  0                  0      15.85    01/02/23-00:38:11
   635     158.7500        8853.579982        8853.579982        17707.15996       0.6222039693        1.633303665      -0.2133922628       -0.797707433    7.851582501e-31                  0                  0                  0      15.85    01/02/23-00:38:27
   636     159.0000        8853.579982        8853.579982        17707.15996       0.6221507599        1.573207675      -0.2133922628       -0.737664652    6.426059329e-31                  0                  0                  0      15.85    01/02/23-00:38:43
   637     159.2500        8853.579982        8853.579982        17707.15996       0.6220957007        1.505394716      -0.2133922628      -0.6699067525    5.986733921e-31                  0                  0                  0      15.85    01/02/23-00:38:59
   638     159.5000        8853.579982        8853.579982        17707.15996       0.6220433459        1.433854386      -0.2133922628      -0.5984187772    7.477669538e-31                  0                  0                  0      15.85    01/02/23-00:39:15
   639     159.7500        8853.579982        8853.579982        17707.15996       0.6219967486        1.362099652      -0.2133922628      -0.5267106405    1.002745963e-30                  0                  0                  0      15.85    01/02/23-00:39:31
   640     160.0000        8853.579982        8853.579982        17707.15996       0.6219574506        1.292948123      -0.2133922628      -0.4575984097    6.391674295e-31                  0                  0                  0      15.85    01/02/23-00:39:47
   641     160.2500        8853.579982        8853.579982        17707.15996       0.6219257376        1.228395904      -0.2133922628      -0.3930779034     6.92055054e-31                  0                  0                  0      15.85    01/02/23-00:40:02
   642     160.5000        8853.579982        8853.579982        17707.15996       0.6219010605        1.169672413      -0.2133922628      -0.3343790894    6.624003818e-31                  0                  0                  0      15.85    01/02/23-00:40:18
   643     160.7500        8853.579982        8853.579982        17707.15996       0.6218824332        1.117378557      -0.2133922628       -0.282103861    7.561126736e-31                  0                  0                  0      15.85    01/02/23-00:40:34
   644     161.0000        8853.579982        8853.579982        17707.15996       0.6218687258        1.071631696      -0.2133922628      -0.2363707071    6.174879778e-31                  0                  0                  0      15.85    01/02/23-00:40:50
   645     161.2500        8853.579982        8853.579982        17707.15996       0.6218588441        1.032177005      -0.2133922628       -0.196925898    7.154436432e-31                  0                  0                  0      15.85    01/02/23-00:41:06
   646     161.5000        8853.579982        8853.579982        17707.15996       0.6218518379       0.9985334515      -0.2133922628      -0.1632893508    7.087154216e-31                  0                  0                  0      15.85    01/02/23-00:41:22
   647     161.7500        8853.579982        8853.579982        17707.15996       0.6218469401       0.9701238732      -0.2133922628      -0.1348846703    9.535390299e-31                  0                  0                  0      15.85    01/02/23-00:41:38
   648     162.0000        8853.579982        8853.579982        17707.15996       0.6218435539       0.9463164132      -0.2133922628      -0.1110805965     8.55656954e-31                  0                  0                  0      15.85    01/02/23-00:41:53
   649     162.2500        8853.579982        8853.579982        17707.15996       0.6218412331       0.9264818997      -0.2133922628      -0.0912484038    9.392110414e-31                  0                  0                  0      15.85    01/02/23-00:42:09
   650     162.5000        8853.579982        8853.579982        17707.15996        0.621839654       0.9100402559      -0.2133922628     -0.07480833906     7.49971872e-31                  0                  0                  0      15.85    01/02/23-00:42:25
   651     162.7500        8853.579982        8853.579982        17707.15996       0.6218385867       0.8964770288      -0.2133922628     -0.06124617926    8.735480401e-31                  0                  0                  0      15.85    01/02/23-00:42:41
   652     163.0000        8853.579982        8853.579982        17707.15996       0.6218378686       0.8853280117      -0.2133922628     -0.05009788023    1.770065157e-30                  0                  0                  0      15.85    01/02/23-00:42:57
   653     163.2500        8853.579982        8853.579982        17707.15996       0.6218373874       0.8761915441      -0.2133922628     -0.04096189389    7.016444126e-31                  0                  0                  0      15.85    01/02/23-00:43:13
   654     163.5000        8853.579982        8853.579982        17707.15996       0.6218370657       0.8687225841      -0.2133922628     -0.03349325553    9.138982961e-31                  0                  0                  0      15.85    01/02/23-00:43:29
   655     163.7500        8853.579982        8853.579982        17707.15996        0.621836851       0.8626285213      -0.2133922628     -0.02739940744    6.985523203e-31                  0                  0                  0      15.85    01/02/23-00:43:44
   656     164.0000        8853.579982        8853.579982        17707.15996        0.621836708       0.8576659409      -0.2133922628     -0.02243697007    8.741930032e-31                  0                  0                  0      15.85    01/02/23-00:44:00
   657     164.2500        8853.579982        8853.579982        17707.15996       0.6218366126        0.853630084      -0.2133922628     -0.01840120855    8.992698294e-31                  0                  0                  0      15.85    01/02/23-00:44:16
   658     164.5000        8853.579982        8853.579982        17707.15996       0.6218365491        0.850355368      -0.2133922628     -0.01512655607    8.399057354e-31                  0                  0                  0      15.85    01/02/23-00:44:32
   659     164.7500        8853.579982        8853.579982        17707.15996       0.6218365068       0.8477047333      -0.2133922628     -0.01247596366     6.90397515e-31                  0                  0                  0      15.85    01/02/23-00:44:48
   660     165.0000        8853.579982        8853.579982        17707.15996       0.6218364785       0.8455617084      -0.2133922628     -0.01033296703    9.534343765e-31                  0                  0                  0      15.85    01/02/23-00:45:04
   661     165.2500        8853.579982        8853.579982        17707.15996       0.6218364595       0.8438321126      -0.2133922628    -0.008603390181    6.496215237e-31                  0                  0                  0      15.85    01/02/23-00:45:19
   662     165.5000        8853.579982        8853.579982        17707.15996       0.6218364468       0.8424378197      -0.2133922628     -0.00720911004    7.696325494e-31                  0                  0                  0      15.85    01/02/23-00:45:35
   663     165.7500        8853.579982        8853.579982        17707.15996       0.6218364382       0.8413150904      -0.2133922628    -0.006086389424    6.580662027e-31                  0                  0                  0      15.85    01/02/23-00:45:51
   664     166.0000        8853.579982        8853.579982        17707.15996       0.6218364323       0.8404157574      -0.2133922628    -0.005187062233    6.770621691e-31                  0                  0                  0      15.85    01/02/23-00:46:07
   665     166.2500        8853.579982        8853.579982        17707.15996       0.6218364283       0.8397003125      -0.2133922628    -0.004471621417    7.180198756e-31                  0                  0                  0      15.85    01/02/23-00:46:23
   666     166.5000        8853.579982        8853.579982        17707.15996       0.6218364256       0.8391376333      -0.2133922628    -0.003908944878    7.189022753e-31                  0                  0                  0      15.86    01/02/23-00:46:39
   667     166.7500        8853.579982        8853.579982        17707.15996       0.6218364237       0.8386999666      -0.2133922628    -0.003471280059     6.87467136e-31                  0                  0                  0      15.85    01/02/23-00:46:55
   668     167.0000        8853.579982        8853.579982        17707.15996       0.6218364224       0.8383645823      -0.2133922628    -0.003135897022    6.193018779e-31                  0                  0                  0      15.85    01/02/23-00:47:10
   669     167.2500        8853.579982        8853.579982        17707.15996       0.6218364215        0.838116647      -0.2133922628    -0.002887962666    7.704096479e-31                  0                  0                  0      15.85    01/02/23-00:47:26
   670     167.5000        8853.579982        8853.579982        17707.15996        0.621836421          0.8379447      -0.2133922628    -0.002716016219    6.778234429e-31                  0                  0                  0      15.85    01/02/23-00:47:42
   671     167.7500        8853.579982        8853.579982        17707.15996       0.6218364207       0.8378397858      -0.2133922628    -0.002611102292    6.547913458e-31                  0                  0                  0      15.85    01/02/23-00:47:58
   672     168.0000        8853.579982        8853.579982        17707.15996       0.6218364205       0.8377979098      -0.2133922628    -0.002569226418     6.92810416e-31                  0                  0                  0      15.85    01/02/23-00:48:14
   673     168.2500        8853.579982        8853.579982        17707.15996       0.6218364206       0.8378174277      -0.2133922628    -0.002588744235    7.454096399e-31                  0                  0                  0      15.85    01/02/23-00:48:30
   674     168.5000        8853.579982        8853.579982        17707.15996       0.6218364208       0.8378984644      -0.2133922628    -0.002669780711    6.494152608e-31                  0                  0                  0      15.85    01/02/23-00:48:46
   675     168.7500        8853.579982        8853.579982        17707.15996       0.6218364213       0.8380447877      -0.2133922628    -0.002816103578    1.137566515e-30                  0                  0                  0      15.85    01/02/23-00:49:01
   676     169.0000        8853.579982        8853.579982        17707.15996       0.6218364221       0.8382648433      -0.2133922628    -0.003036158452    7.126172647e-31                  0                  0                  0      15.85    01/02/23-00:49:17
   677     169.2500        8853.579982        8853.579982        17707.15996       0.6218364232        0.838569583      -0.2133922628    -0.003340896967    7.731334058e-31                  0                  0                  0      15.85    01/02/23-00:49:33
   678     169.5000        8853.579982        8853.579982        17707.15996       0.6218364248       0.8389720974      -0.2133922628    -0.003743409739    7.441145704e-31                  0                  0                  0      15.85    01/02/23-00:49:49
   679     169.7500        8853.579982        8853.579982        17707.15996       0.6218364272        0.839489702      -0.2133922628    -0.004261011961    7.981491304e-31                  0                  0                  0      15.85    01/02/23-00:50:05
   680     170.0000        8853.579982        8853.579982        17707.15996       0.6218364307       0.8401462607      -0.2133922628    -0.004917567182    8.200949806e-31                  0                  0                  0      15.85    01/02/23-00:50:21
   681     170.2500        8853.579982        8853.579982        17707.15996       0.6218364358       0.8409697926      -0.2133922628    -0.005741093992    9.609838175e-31                  0                  0                  0      15.86    01/02/23-00:50:37
   682     170.5000        8853.579982        8853.579982        17707.15996       0.6218364432       0.8419963059      -0.2133922628     -0.00676759985     1.85994632e-30                  0                  0                  0      15.85    01/02/23-00:50:52
   683     170.7500        8853.579982        8853.579982        17707.15996       0.6218364541       0.8432703045      -0.2133922628    -0.008041587538     1.04970816e-30                  0                  0                  0      15.85    01/02/23-00:51:08
   684     171.0000        8853.579982        8853.579982        17707.15996       0.6218364702        0.844846335      -0.2133922628    -0.009617601973      1.1031572e-30                  0                  0                  0      15.85    01/02/23-00:51:24
   685     171.2500        8853.579982        8853.579982        17707.15996       0.6218364941       0.8467939553      -0.2133922628     -0.01156519834    1.089835229e-30                  0  -4.136583991e-313                  0      15.85    01/02/23-00:51:40
   686     171.5000        8853.579982        8853.579982        17707.15996       0.6218365295       0.8491898601      -0.2133922628     -0.01396106777    1.713623884e-30                  0  -1.247483396e-273                  0      15.85    01/02/23-00:51:56
   687     171.7500        8853.579982        8853.579982        17707.15996       0.6218365818       0.8521199245      -0.2133922628     -0.01689107991    1.138263345e-30                  0  -7.090881861e-237                  0      15.85    01/02/23-00:52:12
   688     172.0000        8853.579982        8853.579982        17707.15996       0.6218366593       0.8557054105      -0.2133922628     -0.02047648833    1.256901188e-30                  0  -7.625186202e-203                  0      15.85    01/02/23-00:52:27
   689     172.2500        8853.579982        8853.579982        17707.15996       0.6218367744       0.8600934783      -0.2133922628     -0.02486444109    1.460475747e-30                  0  -1.558157942e-171                  0      15.85    01/02/23-00:52:43
   690     172.5000        8853.579982        8853.579982        17707.15996       0.6218369455       0.8654616032      -0.2133922628     -0.03023239485    1.488003763e-30                  0  -6.070008529e-143                  0      15.85    01/02/23-00:52:59
   691     172.7500        8853.579982        8853.579982        17707.15996       0.6218371999       0.8720223952      -0.2133922628     -0.03679293251     1.60663935e-30                  0  -4.518432031e-117                  0      15.85    01/02/23-00:53:15
   692     173.0000        8853.579982        8853.579982        17707.15996       0.6218375779       0.8800318342      -0.2133922628     -0.04480199342    1.795189971e-30                  0   -6.438083273e-94                  0      15.85    01/02/23-00:53:31
   693     173.2500        8853.579982        8853.579982        17707.15996       0.6218381389        0.889792342      -0.2133922628     -0.05456194027    2.645508114e-30                  0    -1.75819088e-73                  0      15.85    01/02/23-00:53:47
   694     173.5000        8853.579982        8853.579982        17707.15996       0.6218389692       0.9016570741      -0.2133922628     -0.06642584209    2.467296402e-30                  0   -9.210075217e-56                  0      15.85    01/02/23-00:54:03
   695     173.7500        8853.579982        8853.579982        17707.15996       0.6218401943       0.9160435735      -0.2133922628     -0.08081111636    3.281597783e-30                  0    -9.26075233e-41                  0      15.85    01/02/23-00:54:18
   696     174.0000        8853.579982        8853.579982        17707.15996       0.6218419933       0.9334208397      -0.2133922628     -0.09818658364    3.693450921e-30                  0    -1.78825382e-28                  0      15.87    01/02/23-00:54:34
   697     174.2500        8853.579982        8853.579982        17707.15996       0.6218446185        0.954315136      -0.2133922628      -0.1190782547     5.30643796e-30                  0   -6.633016583e-19                  0      15.85    01/02/23-00:54:50
   698     174.5000        8853.579982        8853.579982        17707.15996       0.6218484198       0.9792985844      -0.2133922628      -0.1440579017    1.043012997e-24                  0   -4.726574522e-12                  0      15.85    01/02/23-00:55:06
   699     174.7500        8853.580033        8853.580033        17707.16007       0.6218538097        1.008974241      -0.2133922637      -0.1737281031    5.747433586e-16                  0    -6.47082563e-08                  0      15.86    01/02/23-00:55:22
   700     175.0000        8853.584605        8853.584605        17707.16921       0.6218600949        1.043943239      -0.2133923442      -0.2086890948    2.154046838e-12                  0    -1.70548377e-06                  0      15.86    01/02/23-00:55:38
   701     175.2500        8853.589604        8853.589604        17707.17921       0.6218727374        1.084749712      -0.2133924322      -0.2494844562    1.857534799e-12                  0   -8.649358205e-08                  0      15.85    01/02/23-00:55:54
   702     175.5000        8853.589674        8853.589674        17707.17935       0.6218876674        1.131785329      -0.2133924334      -0.2965052285    3.529269525e-11                  0    -8.37869559e-12                  0      15.85    01/02/23-00:56:09
   703     175.7500        8853.589674        8853.589674        17707.17935       0.6219076159        1.185199233      -0.2133924334      -0.3498991836    4.561453465e-11                  0   -1.558661488e-18                  0      15.85    01/02/23-00:56:25
   704     176.0000        8853.589674        8853.589674        17707.17935       0.6219337317        1.244742881      -0.2133924334      -0.4094167159    3.282462121e-11                  0   -5.566341111e-28                  0      15.86    01/02/23-00:56:41
   705     176.2500        8853.589674        8853.589674        17707.17935       0.6219668516        1.309644127      -0.2133924334      -0.4742848419    2.663288534e-11                  0   -3.813685232e-40                  0      15.86    01/02/23-00:56:57
   706     176.5000        8853.589674        8853.589674        17707.17935       0.6220072733        1.378467466      -0.2133924334      -0.5430677598    2.710053241e-11                  0   -5.008736927e-55                  0      15.86    01/02/23-00:57:13
   707     176.7500        8853.589674        8853.589674        17707.17935       0.6220543663         1.44901497      -0.2133924334      -0.6135681704     2.91852971e-11                  0   -1.259902873e-72                  0      15.86    01/02/23-00:57:29
   708     177.0000        8853.589674        8853.589674        17707.17935       0.6221061917        1.518303755      -0.2133924333      -0.6828051299     3.12210065e-11                  0   -6.064000743e-93                  0      15.85    01/02/23-00:57:45
   709     177.2500        8853.589674        8853.589674        17707.17935       0.6221593228        1.582719844      -0.2133924333      -0.7471680881    3.178589474e-11                  0  -5.579315176e-116                  0      15.87    01/02/23-00:58:00
   710     177.5000        8853.589674        8853.589674        17707.17935       0.6222089823        1.638284216      -0.2133924333      -0.8026828001    3.189366271e-11                  0  -9.804263935e-142                  0      15.87    01/02/23-00:58:16
   711     177.7500        8853.589674        8853.589674        17707.17935       0.6222496715        1.681105366      -0.2133924334       -0.845463261    3.214793673e-11                  0  -3.287935635e-170                  0      15.88    01/02/23-00:58:32
   712     178.0000        8853.589674        8853.589674        17707.17935       0.6222761674        1.707864989      -0.2133924333      -0.8721963887    3.258418864e-11                  0  -2.102964718e-201                  0      15.87    01/02/23-00:58:48
   713     178.2500        8853.589674        8853.589674        17707.17935       0.6222847299        1.716339667      -0.2133924333      -0.8806625033    3.125077205e-11                  0  -2.564200804e-235                  0      15.88    01/02/23-00:59:04
   714     178.5000        8853.589674        8853.589674        17707.17935       0.6222741004        1.705806838      -0.2133924333      -0.8701403045    2.935273953e-11                  0  -5.959370593e-272                  0      15.88    01/02/23-00:59:20
   715     178.7500        8853.589674        8853.589674        17707.17935       0.6222458575        1.677183681      -0.2133924334      -0.8415453897    2.659629465e-11                  0  -2.640111284e-311                  0      15.88    01/02/23-00:59:36
   716     179.0000        8853.589674        8853.589674        17707.17935       0.6222039432        1.632821736      -0.2133924334      -0.7972253598    2.395030756e-11                  0                  0                  0      15.86    01/02/23-00:59:52
   717     179.2500        8853.589674        8853.589674        17707.17935       0.6221536719        1.576133997      -0.2133924333      -0.7405878921    2.172556745e-11                  0                  0                  0      15.88    01/02/23-01:00:07
   718     179.5000        8853.589674        8853.589674        17707.17935        0.622100509        1.511051919      -0.2133924333      -0.6755589767    1.957064675e-11                  0                  0                  0      15.87    01/02/23-01:00:23
   719     179.7500        8853.589674        8853.589674        17707.17935       0.6220491083        1.441544404      -0.2133924333      -0.6061028623    1.737181927e-11                  0                  0                  0      15.89    01/02/23-01:00:39
   720     180.0000        8853.589674        8853.589674        17707.17935       0.6220027506        1.371205305      -0.2133924333       -0.535810121    1.579674534e-11                  0                  0                  0      15.86    01/02/23-01:00:55
   721     180.2500        8853.589674        8853.589674        17707.17935       0.6219631826        1.302897392      -0.2133924333      -0.4675417765    1.517293983e-11                  0                  0                  0      15.97    01/02/23-01:01:11
   722     180.5000        8853.589674        8853.589674        17707.17935       0.6219308944        1.238698937      -0.2133924333      -0.4033756092    1.491176509e-11                  0                  0                  0      15.85    01/02/23-01:01:27
   723     180.7500        8853.589674        8853.589674        17707.17935       0.6219055066        1.179942453      -0.2133924333      -0.3446445135    1.480093244e-11                  0                  0                  0      15.85    01/02/23-01:01:43
   724     181.0000        8853.589674        8853.589674        17707.17935         0.62188615        1.127323414      -0.2133924333      -0.2920448304    1.477954416e-11                  0                  0                  0      15.85    01/02/23-01:01:59
   725     181.2500        8853.589674        8853.589674        17707.17935       0.6218717593        1.081020662      -0.2133924333      -0.2457564696     1.44019465e-11                  0                  0                  0      15.85    01/02/23-01:02:14
   726     181.5000        8853.589674        8853.589674        17707.17935       0.6218612824        1.040862314      -0.2133924333      -0.2056085985    1.374108108e-11                  0                  0                  0      15.85    01/02/23-01:02:30
   727     181.7500        8853.589674        8853.589674        17707.17935       0.6218537871        1.006454225      -0.2133924333      -0.1712080045    1.293325395e-11                  0                  0                  0      15.85    01/02/23-01:02:46
   728     182.0000        8853.589674        8853.589674        17707.17935       0.6218484998       0.9772589338      -0.2133924333      -0.1420180006    1.209643307e-11                  0                  0                  0      15.85    01/02/23-01:03:02
   729     182.2500        8853.589674        8853.589674        17707.17935       0.6218448122       0.9526798077      -0.2133924333      -0.1174425621    1.121837953e-11                  0                  0                  0      15.85    01/02/23-01:03:18
   730     182.5000        8853.589674        8853.589674        17707.17935       0.6218422641       0.9321219333      -0.2133924333     -0.09688723582    1.028751974e-11                  0                  0                  0      15.85    01/02/23-01:03:34
   731     182.7500        8853.589674        8853.589674        17707.17935       0.6218405171       0.9150246249      -0.2133924333      -0.0797916745    9.385411705e-12                  0                  0                  0      15.85    01/02/23-01:03:50
   732     183.0000        8853.589674        8853.589674        17707.17935        0.621839326       0.9008638971      -0.2133924333     -0.06563213771    8.526226375e-12                  0                  0                  0      15.85    01/02/23-01:04:05
   733     183.2500        8853.589674        8853.589674        17707.17935       0.6218385177       0.8891768702      -0.2133924333     -0.05394591919     7.76866714e-12                  0                  0                  0      15.86    01/02/23-01:04:21
   734     183.5000        8853.589674        8853.589674        17707.17935        0.621837971       0.8795592705      -0.2133924333     -0.04432886623    7.132578939e-12                  0                  0                  0      15.86    01/02/23-01:04:37
   735     183.7500        8853.589674        8853.589674        17707.17935       0.6218376023       0.8716678941      -0.2133924333     -0.03643785847    6.579554016e-12                  0                  0                  0      15.87    01/02/23-01:04:53
   736     184.0000        8853.589674        8853.589674        17707.17935        0.621837354       0.8652047055      -0.2133924333     -0.02997491821    6.097232755e-12                  0                  0                  0      15.88    01/02/23-01:05:09
   737     184.2500        8853.589674        8853.589674        17707.17935       0.6218371867       0.8599160193      -0.2133924333     -0.02468639921    5.706606934e-12                  0                  0                  0      15.87    01/02/23-01:05:25
   738     184.5000        8853.589674        8853.589674        17707.17935       0.6218370741        0.855593157      -0.2133924333     -0.02036364961    5.376033894e-12                  0                  0                  0      15.89    01/02/23-01:05:41
   739     184.7500        8853.589674        8853.589674        17707.17935       0.6218369982       0.8520655235      -0.2133924333     -0.01683609204    5.104731454e-12                  0                  0                  0      15.85    01/02/23-01:05:56
   740     185.0000        8853.589674        8853.589674        17707.17935       0.6218369469        0.849190326      -0.2133924333     -0.01396094573    4.892894235e-12                  0                  0                  0      15.85    01/02/23-01:06:12
   741     185.2500        8853.589674        8853.589674        17707.17935       0.6218369123       0.8468504676      -0.2133924333     -0.01162112192    4.735546581e-12                  0                  0                  0      15.85    01/02/23-01:06:28
   742     185.5000        8853.589674        8853.589674        17707.17935       0.6218368888       0.8449489797      -0.2133924333    -0.009719657582    4.623589859e-12                  0                  0                  0      15.85    01/02/23-01:06:44
   743     185.7500        8853.589674        8853.589674        17707.17935       0.6218368729        0.843407297      -0.2133924333    -0.008177990805    4.565468056e-12                  0                  0                  0      15.86    01/02/23-01:07:00
   744     186.0000        8853.589674        8853.589674        17707.17935        0.621836862       0.8421601386      -0.2133924333    -0.006930843318    4.554162451e-12                  0                  0                  0      15.88    01/02/23-01:07:16
   745     186.2500        8853.589674        8853.589674        17707.17935       0.6218368545       0.8411541013      -0.2133924333    -0.005924813454    4.580843585e-12                  0                  0                  0      15.87    01/02/23-01:07:32
   746     186.5000        8853.589674        8853.589674        17707.17935       0.6218368493       0.8403488413      -0.2133924333    -0.005119558609    4.637164557e-12                  0                  0                  0      15.88    01/02/23-01:07:48
   747     186.7500        8853.589674        8853.589674        17707.17935       0.6218368458       0.8397097356      -0.2133924333    -0.004480456479    4.722398467e-12                  0                  0                  0      15.87    01/02/23-01:08:03
   748     187.0000        8853.589674        8853.589674        17707.17935       0.6218368434       0.8392086261      -0.2133924333    -0.003979349424    4.835442914e-12                  0                  0                  0      15.87    01/02/23-01:08:19
   749     187.2500        8853.589674        8853.589674        17707.17935       0.6218368417       0.8388226729      -0.2133924333    -0.003593397885    4.977956348e-12                  0                  0                  0      15.88    01/02/23-01:08:35
   750     187.5000        8853.589674        8853.589674        17707.17935       0.6218368405       0.8385339936      -0.2133924333    -0.003304719714    5.146265157e-12                  0                  0                  0      15.87    01/02/23-01:08:51
   751     187.7500        8853.589674        8853.589674        17707.17935       0.6218368398       0.8383289124      -0.2133924333    -0.003099639295    5.333150231e-12                  0                  0                  0      15.85    01/02/23-01:09:07
   752     188.0000        8853.589674        8853.589674        17707.17935       0.6218368393       0.8381986153      -0.2133924333    -0.002969342674    5.539026911e-12                  0                  0                  0      15.85    01/02/23-01:09:23
   753     188.2500        8853.589674        8853.589674        17707.17935       0.6218368391       0.8381389205      -0.2133924333    -0.002909648036    5.766601447e-12                  0                  0                  0      15.85    01/02/23-01:09:39
   754     188.5000        8853.589674        8853.589674        17707.17935       0.6218368391       0.8381471905      -0.2133924333    -0.002917918022    6.016449713e-12                  0                  0                  0      15.85    01/02/23-01:09:54
   755     188.7500        8853.589674        8853.589674        17707.17935       0.6218368394       0.8382228786      -0.2133924333    -0.002993605862    6.291295649e-12                  0                  0                  0      15.87    01/02/23-01:10:10
   756     189.0000        8853.589674        8853.589674        17707.17935       0.6218368399       0.8383675038      -0.2133924333     -0.00313823055    6.602567406e-12                  0                  0                  0      15.87    01/02/23-01:10:26
   757     189.2500        8853.589674        8853.589674        17707.17935       0.6218368408       0.8385874193      -0.2133924333    -0.003358145172    6.957287524e-12                  0                  0                  0      15.87    01/02/23-01:10:42
   758     189.5000        8853.589674        8853.589674        17707.17935        0.621836842       0.8388928594      -0.2133924333    -0.003663584085    7.362869548e-12                  0                  0                  0      15.87    01/02/23-01:10:58
   759     189.7500        8853.589674        8853.589674        17707.17935       0.6218368438       0.8392958539      -0.2133924333    -0.004066576759    7.832713975e-12                  0                  0                  0      15.88    01/02/23-01:11:14
   760     190.0000        8853.589674        8853.589674        17707.17935       0.6218368465       0.8398130858      -0.2133924333    -0.004583806007    8.384906021e-12                  0                  0                  0      15.86    01/02/23-01:11:30
   761     190.2500        8853.589674        8853.589674        17707.17935       0.6218368502       0.8404680574      -0.2133924333    -0.005238773888    9.038812893e-12                  0                  0                  0      15.85    01/02/23-01:11:46
   762     190.5000        8853.589674        8853.589674        17707.17935       0.6218368556       0.8412880026      -0.2133924333    -0.006058713702     9.81906107e-12                  0                  0                  0      15.85    01/02/23-01:12:01
   763     190.7500        8853.589674        8853.589674        17707.17935       0.6218368634       0.8423087994      -0.2133924333    -0.007079502677    1.077678492e-11                  0                  0                  0      15.85    01/02/23-01:12:17
   764     191.0000        8853.589674        8853.589674        17707.17935       0.6218368747       0.8435728618      -0.2133924333     -0.00834355378    1.196425398e-11                  0                  0                  0      15.85    01/02/23-01:12:33
   765     191.2500        8853.589674        8853.589674        17707.17935       0.6218368912       0.8451336289      -0.2133924333    -0.009904304352    1.345733705e-11                  0                  0                  0      15.85    01/02/23-01:12:49
   766     191.5000        8853.589674        8853.589674        17707.17935       0.6218369155       0.8470574602      -0.2133924333     -0.01182811139    1.536092322e-11                  0                  0                  0      15.85    01/02/23-01:13:05
   767     191.7500        8853.589674        8853.589674        17707.17935       0.6218369512       0.8494244937      -0.2133924333     -0.01419510926    1.780248011e-11                  0                  0                  0      15.85    01/02/23-01:13:21
   768     192.0000        8853.589674        8853.589674        17707.17935       0.6218370039        0.852331692      -0.2133924333     -0.01710225485    2.098702788e-11                  0                  0                  0      15.87    01/02/23-01:13:36
   769     192.2500        8853.589674        8853.589674        17707.17935       0.6218370818       0.8558961447      -0.2133924333     -0.02066662954    2.516467056e-11                  0                  0                  0      15.87    01/02/23-01:13:52
   770     192.5000        8853.589674        8853.589674        17707.17935       0.6218371973       0.8602589718      -0.2133924333     -0.02502934119    3.073071116e-11                  0                  0                  0      15.87    01/02/23-01:14:08
   771     192.7500        8853.589674        8853.589674        17707.17935       0.6218373684       0.8655942987      -0.2133924333     -0.03036449708    3.822104699e-11                  0                  0                  0      15.89    01/02/23-01:14:24
   772     193.0000        8853.589674        8853.589674        17707.17935       0.6218376222       0.8721151915      -0.2133924333     -0.03688513601    4.833599862e-11                  0                  0                  0      15.88    01/02/23-01:14:40
   773     193.2500        8853.589674        8853.589674        17707.17935       0.6218379986        0.880073433      -0.2133924333     -0.04484300116     6.20652534e-11                  0                  0                  0      15.86    01/02/23-01:14:56
   774     193.5000        8853.589674        8853.589674        17707.17935       0.6218385558        0.889762858      -0.2133924333     -0.05453186897    8.073461981e-11                  0                  0                  0      15.88    01/02/23-01:15:12
   775     193.7500        8853.589674        8853.589674        17707.17935       0.6218393788        0.901535088      -0.2133924333      -0.0663032759    1.062011103e-10                  0                  0                  0      15.88    01/02/23-01:15:28
   776     194.0000        8853.589674        8853.589674        17707.17935       0.6218405904        0.915795164      -0.2133924333     -0.08056214033    1.410803733e-10                  0                  0                  0      15.87    01/02/23-01:15:43
   777     194.2500        8853.589674        8853.589674        17707.17935       0.6218423661       0.9330080565      -0.2133924334     -0.09777325724    1.889367006e-10                  0                  0                  0      15.88    01/02/23-01:15:59
   778     194.5000        8853.589674        8853.589674        17707.17935       0.6218449532       0.9536940919      -0.2133924334      -0.1184567056    2.545477551e-10                  0                  0                  0      15.85    01/02/23-01:16:15
   779     194.7500        8853.589674        8853.589674        17707.17935       0.6218486946       0.9784214219      -0.2133924334      -0.1431802943    3.439924275e-10                  0                  0                  0      15.86    01/02/23-01:16:31
   780     195.0000        8853.589674        8853.589674        17707.17935       0.6218540546        1.007782308      -0.2133924334      -0.1725358202    4.651514504e-10                  0                  0                  0      15.85    01/02/23-01:16:47
   781     195.2500        8853.589674        8853.589674        17707.17935       0.6218616441         1.04236049      -0.2133924334      -0.2071064131    6.284707036e-10                  0                  0                  0      15.88    01/02/23-01:17:03
   782     195.5000        8853.589674        8853.589674        17707.17935       0.6218722369        1.082678575      -0.2133924334      -0.2474139056    8.471104167e-10                  0                  0                  0      15.85    01/02/23-01:17:19
   783     195.7500        8853.589674        8853.589674        17707.17935       0.6218867642        1.129120527      -0.2133924334      -0.2938413306     1.13598373e-09                  0                  0                  0      15.85    01/02/23-01:17:35
   784     196.0000        8853.589674        8853.589674        17707.17935        0.621906266        1.181827433      -0.2133924335       -0.346528735    1.513102895e-09                  0                  0                  0      15.85    01/02/23-01:17:50
   785     196.2500        8853.589674        8853.589674        17707.17935       0.6219317782        1.240574805      -0.2133924335      -0.4052505949     1.99692547e-09                  0                  0                  0      15.99    01/02/23-01:18:06
   786     196.5000        8853.589674        8853.589674        17707.17935       0.6219641276        1.304628126      -0.2133924336      -0.4692715674    2.603385084e-09                  0                  0                  0      15.87    01/02/23-01:18:22
   787     196.7500        8853.589674        8853.589674        17707.17935       0.6220036285        1.372606754      -0.2133924337       -0.537210695    3.343792488e-09                  0                  0                  0      15.87    01/02/23-01:18:38
   788     197.0000        8853.589674        8853.589674        17707.17935       0.6220497084        1.442385975      -0.2133924338      -0.6069438375    4.219002075e-09                  0                  0                  0      15.88    01/02/23-01:18:54
   789     197.2500        8853.589674        8853.589674        17707.17935        0.622100545         1.51108279       -0.213392434      -0.6755898166    5.212484681e-09                  0                  0                  0      15.87    01/02/23-01:19:10
   790     197.5000        8853.589674        8853.589674        17707.17935       0.6221528601        1.575167992      -0.2133924342      -0.7396227038    6.281175209e-09                  0                  0                  0      15.85    01/02/23-01:19:26
   791     197.7500        8853.589674        8853.589674        17707.17935       0.6222020416        1.630735843      -0.2133924344      -0.7951413745    7.354994667e-09                  0                  0                  0      15.85    01/02/23-01:19:42
   792     198.0000        8853.589674        8853.589674        17707.17935       0.6222427196        1.673928726      -0.2133924347      -0.8382935797    8.339191442e-09                  0                  0                  0      15.85    01/02/23-01:19:57
   793     198.2500        8853.589674        8853.589674        17707.17935       0.6222697491         1.70144381       -0.213392435      -0.8657816351    9.115595574e-09                  0                  0                  0      15.88    01/02/23-01:20:13
   794     198.5000        8853.589674        8853.589674        17707.17935       0.6222793925        1.711052088      -0.2133924354      -0.8753802701    9.565678528e-09                  0                  0                  0      15.85    01/02/23-01:20:29
   795     198.7500        8853.589674        8853.589674        17707.17935       0.6222702508        1.701946305      -0.2133924358      -0.8662836278    9.586335363e-09                  0                  0                  0      15.85    01/02/23-01:20:45
   796     199.0000        8853.589674        8853.589674        17707.17935       0.6222436743        1.674915967      -0.2133924363      -0.8392798657    9.118217337e-09                  0                  0                  0      15.85    01/02/23-01:21:01
   797     199.2500        8853.589674        8853.589674        17707.17935       0.6222033754        1.632189042      -0.2133924367      -0.7965932384    8.163507838e-09                  0                  0                  0      15.85    01/02/23-01:21:17
   798     199.5000        8853.589674        8853.589674        17707.17935        0.622154455        1.577035006      -0.2133924372      -0.7414881203    6.793634296e-09                  0                  0                  0      15.85    01/02/23-01:21:33
   799     199.7500        8853.589674        8853.589674        17707.17935       0.6221022682        1.513289583      -0.2133924376      -0.6777948819    5.150251927e-09                  0                  0                  0      15.88    01/02/23-01:21:48
   800     200.0000        8853.589674        8853.589674        17707.17935       0.6220514427        1.444856245      -0.2133924379      -0.6094123677    3.443096714e-09                  0                  0                  0      15.87    01/02/23-01:22:04
   801     200.2500        8853.589674        8853.589674        17707.17935       0.6220052872        1.375273462      -0.2133924382      -0.5398757381    1.910601146e-09                  0                  0                  0      15.88    01/02/23-01:22:20
   802     200.5000        8853.589674        8853.589674        17707.17935       0.6219656509        1.307428888      -0.2133924383         -0.4720708    7.922899176e-10                  0                  0                  0      15.86    01/02/23-01:22:36
   803     200.7500        8853.589674        8853.589674        17707.17935       0.6219331291        1.243447505      -0.2133924384      -0.4081219381     3.07420613e-10                  0                  0                  0      15.88    01/02/23-01:22:52
   804     201.0000        8853.589674        8853.589674        17707.17935       0.6219074288         1.18471544      -0.2133924383      -0.3494155735    6.298651367e-10                  0                  0                  0      15.87    01/02/23-01:23:08
   805     201.2500        8853.589674        8853.589674        17707.17935       0.6218877392        1.131971736      -0.2133924381      -0.2966915601    1.872032892e-09                  0                  0                  0      15.87    01/02/23-01:23:24
   806     201.5000        8853.589674        8853.589674        17707.17935       0.6218730381        1.085455546      -0.2133924377      -0.2501900746    4.076069701e-09                  0                  0                  0      15.89    01/02/23-01:23:40
   807     201.7500        8853.589674        8853.589674        17707.17935       0.6218622898        1.045027742      -0.2133924373      -0.2097730217    7.211121855e-09                  0                  0                  0      15.87    01/02/23-01:23:55
   808     202.0000        8853.589674        8853.589674        17707.17935       0.6218545688        1.010323668      -0.2133924368      -0.1750766733    1.118070181e-08                  0                  0                  0      15.87    01/02/23-01:24:11
   809     202.2500        8853.589674        8853.589674        17707.17935       0.6218490994        0.980822449      -0.2133924362      -0.1455809293    1.583161111e-08                  0                  0                  0      15.88    01/02/23-01:24:27
   810     202.5000        8853.589674        8853.589674        17707.17935       0.6218452691       0.9559465131      -0.2133924356      -0.1207088293    2.096811748e-08                  0                  0                  0      15.87    01/02/23-01:24:43
   811     202.7500        8853.589674        8853.589674        17707.17935       0.6218426118       0.9351134089       -0.213392435      -0.0998783885     2.63667234e-08                  0                  0                  0      15.88    01/02/23-01:24:59
   812     203.0000        8853.589674        8853.589674        17707.17935       0.6218407814       0.9177598896      -0.2133924345     -0.08252670542    3.179441169e-08                  0                  0                  0      15.87    01/02/23-01:25:15
   813     203.2500        8853.589674        8853.589674        17707.17935       0.6218395273       0.9033614454      -0.2133924341     -0.06812952106    3.702112803e-08                  0                  0                  0      15.88    01/02/23-01:25:31
   814     203.5000        8853.589674        8853.589674        17707.17935       0.6218386718       0.8914596041      -0.2133924337     -0.05622854034    4.183638323e-08                  0                  0                  0      15.86    01/02/23-01:25:46
   815     203.7500        8853.589674        8853.589674        17707.17935       0.6218380902       0.8816489675      -0.2133924335      -0.0464184899    4.605772614e-08                  0                  0                  0      15.85    01/02/23-01:26:02
   816     204.0000        8853.589674        8853.589674        17707.17935       0.6218376956       0.8735810922      -0.2133924335     -0.03835101272    4.953986398e-08                  0                  0                  0      15.85    01/02/23-01:26:18
   817     204.2500        8853.589674        8853.589674        17707.17935       0.6218374282       0.8669536319      -0.2133924336     -0.03172382232    5.217858187e-08                  0                  0                  0      15.85    01/02/23-01:26:34
   818     204.5000        8853.589674        8853.589674        17707.17935       0.6218372472       0.8615144545      -0.2133924339      -0.0262848273    5.391175965e-08                  0                  0                  0      15.85    01/02/23-01:26:50
   819     204.7500        8853.589674        8853.589674        17707.17935        0.621837125       0.8570553641      -0.2133924343     -0.02182585957    5.471947301e-08                  0                  0                  0      15.85    01/02/23-01:27:06
   820     205.0000        8853.589674        8853.589674        17707.17935       0.6218370427       0.8534045579      -0.2133924349     -0.01817513494    5.462387428e-08                  0                  0                  0      15.85    01/02/23-01:27:22
   821     205.2500        8853.589674        8853.589674        17707.17935       0.6218369878       0.8504182601      -0.2133924356      -0.0151888904     5.36824111e-08                  0                  0                  0      15.86    01/02/23-01:27:37
   822     205.5000        8853.589674        8853.589674        17707.17935       0.6218369516       0.8479768361      -0.2133924364     -0.01274750008    5.198491606e-08                  0                  0                  0      15.87    01/02/23-01:27:53
   823     205.7500        8853.589674        8853.589674        17707.17935       0.6218369284       0.8459835472      -0.2133924373     -0.01075423117    4.964411343e-08                  0                  0                  0      15.88    01/02/23-01:28:09
   824     206.0000        8853.589674        8853.589674        17707.17935       0.6218369143       0.8443561604      -0.2133924383    -0.009126854615    4.679277103e-08                  0                  0                  0      15.87    01/02/23-01:28:25
   825     206.2500        8853.589674        8853.589674        17707.17935       0.6218369068       0.8430286955      -0.2133924393    -0.007799392931    4.357276422e-08                  0                  0                  0      15.87    01/02/23-01:28:41
   826     206.5000        8853.589674        8853.589674        17707.17935       0.6218369044       0.8419487227      -0.2133924403    -0.006719418135    4.013133748e-08                  0                  0                  0      15.88    01/02/23-01:28:57
   827     206.7500        8853.589674        8853.589674        17707.17935        0.621836906       0.8410741731      -0.2133924412    -0.005844862479    3.661742438e-08                  0                  0                  0      15.87    01/02/23-01:29:13
   828     207.0000        8853.589674        8853.589674        17707.17935        0.621836911       0.8403711774      -0.2133924421    -0.005141857391    3.317700115e-08                  0                  0                  0      15.87    01/02/23-01:29:29
   829     207.2500        8853.589674        8853.589674        17707.17935       0.6218369193       0.8398117204       -0.213392443    -0.004582388088    2.995097278e-08                  0                  0                  0      15.87    01/02/23-01:29:44
   830     207.5000        8853.589674        8853.589674        17707.17935       0.6218369307       0.8393747157      -0.2133924437    -0.004145368395    2.707125558e-08                  0                  0                  0      15.87    01/02/23-01:30:00
   831     207.7500        8853.589674        8853.589674        17707.17935       0.6218369455          0.8390421      -0.2133924443    -0.003812734836    2.465924909e-08                  0                  0                  0      15.86    01/02/23-01:30:16
   832     208.0000        8853.589674        8853.589674        17707.17935       0.6218369641       0.8388009136      -0.2133924448    -0.003571527524    2.282557393e-08                  0                  0                  0      15.85    01/02/23-01:30:32
   833     208.2500        8853.589675        8853.589675        17707.17935       0.6218369869        0.838641944      -0.2133924451    -0.003412533645    2.166776564e-08                  0                  0                  0      15.85    01/02/23-01:30:48
   834     208.5000        8853.589675        8853.589675        17707.17935       0.6218370147       0.8385598838      -0.2133924453    -0.003330445023    2.127659945e-08                  0                  0                  0      15.86    01/02/23-01:31:04
   835     208.7500        8853.589675        8853.589675        17707.17935       0.6218370484        0.838550825      -0.2133924453    -0.003321352955    2.173196618e-08                  0                  0                  0      15.85    01/02/23-01:31:20
   836     209.0000        8853.589675        8853.589675        17707.17935       0.6218370891       0.8386136598      -0.2133924452    -0.003384148627    2.310798489e-08                  0                  0                  0      15.85    01/02/23-01:31:35
   837     209.2500        8853.589675        8853.589675        17707.17935       0.6218371381       0.8387518249       -0.213392445    -0.003522267237    2.547669008e-08                  0                  0                  0      15.85    01/02/23-01:31:51
   838     209.5000        8853.589675        8853.589675        17707.17935       0.6218371973       0.8389722471      -0.2133924447    -0.003742634089    2.891485149e-08                  0                  0                  0      15.85    01/02/23-01:32:07
   839     209.7500        8853.589675        8853.589675        17707.17935       0.6218372685       0.8392849831      -0.2133924443    -0.004055303861    3.350538652e-08                  0                  0                  0      15.86    01/02/23-01:32:23
   840     210.0000        8853.589675        8853.589675        17707.17935       0.6218373544       0.8397034001      -0.2133924438     -0.00447364123    3.934270831e-08                  0                  0                  0      15.85    01/02/23-01:32:39
   841     210.2500        8853.589675        8853.589675        17707.17935       0.6218374579       0.8402463924      -0.2133924433    -0.005016537755    4.654150847e-08                  0                  0                  0      15.86    01/02/23-01:32:55
   842     210.5000        8853.589675        8853.589675        17707.17935        0.621837583        0.840938798      -0.2133924427    -0.005708827447    5.524204489e-08                  0                  0                  0      15.85    01/02/23-01:33:11
   843     210.7500        8853.589675        8853.589675        17707.17935       0.6218377342       0.8418107317      -0.2133924422     -0.00658062082    6.560985394e-08                  0                  0                  0      15.85    01/02/23-01:33:26
   844     211.0000        8853.589675        8853.589675        17707.17935       0.6218379173       0.8428996287      -0.2133924418    -0.007669347407    7.785437206e-08                  0                  0                  0      15.85    01/02/23-01:33:42
   845     211.2500        8853.589675        8853.589675        17707.17935       0.6218381395       0.8442524275      -0.2133924415    -0.009021938756    9.224796571e-08                  0                  0                  0      15.85    01/02/23-01:33:58
   846     211.5000        8853.589675        8853.589675        17707.17935       0.6218384096       0.8459274152      -0.2133924414     -0.01069667336    1.091227799e-07                  0                  0                  0      15.85    01/02/23-01:34:14
   847     211.7500        8853.589675        8853.589675        17707.17935        0.621838739        0.847996001      -0.2133924416     -0.01276494936    1.289178197e-07                  0                  0                  0      15.86    01/02/23-01:34:30
   848     212.0000        8853.589675        8853.589675        17707.17935       0.6218391418       0.8505433463      -0.2133924421     -0.01531191454    1.522077362e-07                  0                  0                  0      15.85    01/02/23-01:34:46
   849     212.2500        8853.589675        8853.589675        17707.17935       0.6218396366       0.8536797041      -0.2133924431     -0.01844780412    1.797001091e-07                  0                  0                  0      15.85    01/02/23-01:35:02
   850     212.5000        8853.589676        8853.589676        17707.17935       0.6218402466       0.8575284538      -0.2133924447     -0.02229597478    2.123394132e-07                  0                  0                  0      15.85    01/02/23-01:35:17
   851     212.7500        8853.589676        8853.589676        17707.17935       0.6218410025       0.8622395022       -0.213392447     -0.02700630412    2.513656261e-07                  0                  0                  0      15.85    01/02/23-01:35:33
   852     213.0000        8853.589676        8853.589676        17707.17935       0.6218419438       0.8680033025      -0.2133924503     -0.03276920687    2.984181526e-07                  0                  0                  0      15.85    01/02/23-01:35:49
   853     213.2500        8853.589677        8853.589677        17707.17935       0.6218431229       0.8750413103      -0.2133924548     -0.03980608826    3.556767458e-07                  0                  0                  0      15.85    01/02/23-01:36:05
   854     213.5000        8853.589678        8853.589678        17707.17936       0.6218446089       0.8836186932      -0.2133924608     -0.04838204939    4.258337413e-07                  0                  0                  0      15.85    01/02/23-01:36:21
   855     213.7500         8853.58968         8853.58968        17707.17936       0.6218464929       0.8940438049      -0.2133924687     -0.05880535552     5.12283232e-07                  0                  0                  0      15.86    01/02/23-01:36:37
   856     214.0000        8853.589682        8853.589682        17707.17936       0.6218488953       0.9066719916      -0.2133924792     -0.07143123655    6.193864245e-07                  0                  0                  0      15.86    01/02/23-01:36:53
   857     214.2500        8853.589686        8853.589686        17707.17937       0.6218519751       0.9219108438      -0.2133924928     -0.08666712848    7.525485844e-07                  0                  0                  0      15.88    01/02/23-01:37:08
   858     214.5000        8853.589691        8853.589691        17707.17938        0.621855942       0.9402252951      -0.2133925104       -0.104977761    9.183035628e-07                  0                  0                  0      15.86    01/02/23-01:37:24
   859     214.7500        8853.589697        8853.589697        17707.17939       0.6218610679       0.9621130293      -0.2133925333      -0.1268605526    1.124488374e-06                  0                  0                  0      15.86    01/02/23-01:37:40
   860     215.0000        8853.589706        8853.589706        17707.17941       0.6218677046        0.988108474      -0.2133925628      -0.1528495868    1.380176936e-06                  0                  0                  0      15.85    01/02/23-01:37:56
   861     215.2500        8853.589718        8853.589718        17707.17944       0.6218762984        1.018754544      -0.2133926009      -0.1834873402    1.695559866e-06                  0                  0                  0      15.85    01/02/23-01:38:12
   862     215.5000        8853.589732        8853.589732        17707.17946       0.6218874065        1.054575747        -0.21339265      -0.2192977717     2.08160564e-06                  0                  0                  0      15.85    01/02/23-01:38:28
   863     215.7500         8853.58975         8853.58975         17707.1795       0.6219017019         1.09601888       -0.213392713      -0.2607270143    2.549159562e-06                  0                  0                  0      15.85    01/02/23-01:38:44
   864     216.0000         8853.58977         8853.58977        17707.17954       0.6219199601        1.143373206      -0.2133927937      -0.3080635602    3.108093366e-06                  0                  0                  0      15.85    01/02/23-01:38:59
   865     216.2500        8853.589793        8853.589793        17707.17959        0.621943015        1.196683416      -0.2133928967      -0.3613512706    3.766598362e-06                  0                  0                  0      15.85    01/02/23-01:39:15
   866     216.5000        8853.589815        8853.589815        17707.17963       0.6219716595         1.25562995      -0.2133930274       -0.420269794    4.530488417e-06                  0                  0                  0      15.88    01/02/23-01:39:31
   867     216.7500        8853.589833        8853.589833        17707.17967        0.622006472        1.319402327      -0.2133931927       -0.484008065    5.403240781e-06                  0                  0                  0      15.85    01/02/23-01:39:47
   868     217.0000        8853.589843        8853.589843        17707.17969       0.6220475509        1.386568657      -0.2133934003      -0.5511340946    6.388330619e-06                  0                  0                  0      15.85    01/02/23-01:40:03
   869     217.2500        8853.589839        8853.589839        17707.17968       0.6220941885        1.454999243      -0.2133936594      -0.6195188852    7.490568945e-06                  0                  0                  0      15.85    01/02/23-01:40:19
   870     217.5000        8853.589813        8853.589813        17707.17963       0.6221445463        1.521862433      -0.2133939807      -0.6863326276    8.721290208e-06                  0                  0                  0      15.86    01/02/23-01:40:35
   871     217.7500        8853.589759        8853.589759        17707.17952       0.6221954444        1.583719521      -0.2133943765       -0.748139803    1.010255663e-05                  0                  0                  0      15.87    01/02/23-01:40:50
   872     218.0000        8853.589669        8853.589669        17707.17934       0.6222424815        1.636811325       -0.213394861      -0.8011856518    1.166891558e-05                  0                  0                  0      15.86    01/02/23-01:41:06
   873     218.2500        8853.589539        8853.589539        17707.17908       0.6222805262        1.677425932      -0.2133954511      -0.8417634222    1.346751567e-05                  0                  0                  0      15.85    01/02/23-01:41:22
   874     218.5000        8853.589366        8853.589366        17707.17873        0.622304686        1.702432202      -0.2133961662      -0.8667469029    1.555289806e-05                  0                  0                  0      15.85    01/02/23-01:41:38
   875     218.7500        8853.589154        8853.589154        17707.17831       0.6223113803         1.70970698      -0.2133970293      -0.8740165475    1.797726956e-05                  0                  0                  0      15.85    01/02/23-01:41:54
   876     219.0000        8853.588908        8853.588908        17707.17782       0.6222993363        1.698545406      -0.2133980666      -0.8628687782      2.0775493e-05                  0                  0                  0      15.85    01/02/23-01:42:10
   877     219.2500        8853.588639        8853.588639        17707.17728       0.6222700002         1.66981221      -0.2133993071      -0.8341668521    2.394933735e-05                  0                  0                  0      15.86    01/02/23-01:42:26
   878     219.5000         8853.58836         8853.58836        17707.17672       0.6222271825        1.625798045      -0.2134007811      -0.7901975365    2.745513406e-05                  0                  0                  0      15.85    01/02/23-01:42:41
   879     219.7500        8853.588086        8853.588086        17707.17617       0.6221760893        1.569825768      -0.2134025176      -0.7342783586    3.119743341e-05                  0                  0                  0      15.85    01/02/23-01:42:57
   880     220.0000        8853.587833        8853.587833        17707.17567       0.6221221515        1.505748977      -0.2134045414      -0.6702573167    3.503226601e-05                  0                  0                  0      15.85    01/02/23-01:43:13
   881     220.2500        8853.587613        8853.587613        17707.17523       0.6220700516        1.437477296      -0.2134068688      -0.6020391588    3.878286401e-05                  0                  0                  0      15.85    01/02/23-01:43:29
   882     220.5000        8853.587436        8853.587436        17707.17487       0.6220231144        1.368532142      -0.2134095048      -0.5331417849    4.226214491e-05                  0                  0                  0      15.85    01/02/23-01:43:45
   883     220.7500        8853.587308        8853.587308        17707.17462       0.6219831604        1.301740493      -0.2134124394      -0.4663901851    4.529224209e-05                  0                  0                  0      15.86    01/02/23-01:44:01
   884     221.0000        8853.587231        8853.587231        17707.17446        0.621950791        1.239245899      -0.2134156469      -0.4039271892    4.772858374e-05                  0                  0                  0      15.85    01/02/23-01:44:16
   885     221.2500        8853.587205        8853.587205        17707.17441       0.6219256765        1.182387791      -0.2134190848      -0.3470925092    4.947936289e-05                  0                  0                  0      15.88    01/02/23-01:44:32
   886     221.5000        8853.587224        8853.587224        17707.17445       0.6219069742        1.131841084      -0.2134226963      -0.2965619223    5.050846278e-05                  0                  0                  0      15.88    01/02/23-01:44:48
   887     221.7500        8853.587283        8853.587283        17707.17457       0.6218936551        1.087796319      -0.2134264119      -0.2525270866    5.083478336e-05                  0                  0                  0      15.87    01/02/23-01:45:04
   888     222.0000        8853.587373        8853.587373        17707.17475       0.6218847021        1.050100036      -0.2134301544      -0.2148357027    5.052353499e-05                  0                  0                  0      15.88    01/02/23-01:45:20
   889     222.2500        8853.587484        8853.587484        17707.17497       0.6218792156        1.018362909      -0.2134338421      -0.1830995225    4.967115693e-05                  0                  0                  0      15.87    01/02/23-01:45:36
   890     222.5000        8853.587607        8853.587607        17707.17521       0.6218764555       0.9920511873      -0.2134373944      -0.1567857273    4.838988984e-05                  0                  0                  0      15.88    01/02/23-01:45:52
   891     222.7500        8853.587731        8853.587731        17707.17546       0.6218758453       0.9705722889      -0.2134407349      -0.1353025035    4.679479957e-05                  0                  0                  0      15.87    01/02/23-01:46:08
   892     223.0000        8853.587846        8853.587846        17707.17569       0.6218769479       0.9533281649       -0.213443796      -0.1180524155    4.499455745e-05                  0                  0                  0      15.85    01/02/23-01:46:23
   893     223.2500        8853.587945        8853.587945        17707.17589       0.6218794329       0.9397395968      -0.2134465212      -0.1044567289    4.308618957e-05                  0                  0                  0      15.85    01/02/23-01:46:39
   894     223.5000        8853.588018        8853.588018        17707.17604       0.6218830423       0.9292595014      -0.2134488676     -0.09396874472    4.115318495e-05                  0                  0                  0      15.85    01/02/23-01:46:55
   895     223.7500        8853.588062        8853.588062        17707.17612       0.6218875615       0.9213861182      -0.2134508066     -0.08608701829    3.926816502e-05                  0                  0                  0      15.85    01/02/23-01:47:11
   896     224.0000        8853.588074        8853.588074        17707.17615       0.6218927957       0.9156711407      -0.2134523254     -0.08036351918    3.749958037e-05                  0                  0                  0      15.88    01/02/23-01:47:27
   897     224.2500        8853.588056        8853.588056        17707.17611       0.6218985514        0.911707609      -0.2134534265      -0.0763915456    3.591459392e-05                  0                  0                  0      15.86    01/02/23-01:47:43
   898     224.5000         8853.58801         8853.58801        17707.17602       0.6219046268        0.909127356      -0.2134541277     -0.07380318175    3.458021047e-05                  0                  0                  0      15.85    01/02/23-01:47:59
   899     224.7500        8853.587947        8853.587947        17707.17589       0.6219108093       0.9076030335       -0.213454461     -0.07227132214    3.355897686e-05                  0                  0                  0      15.85    01/02/23-01:48:14
   900     225.0000        8853.587876        8853.587876        17707.17575       0.6219168795       0.9068453911      -0.2134544717     -0.07150694191    3.290203076e-05                  0                  0                  0      15.86    01/02/23-01:48:30
   901     225.2500        8853.587811        8853.587811        17707.17562        0.621922622       0.9065985925      -0.2134542156      -0.0712543952    3.264034426e-05                  0                  0                  0      15.88    01/02/23-01:48:46
   902     225.5000        8853.587767        8853.587767        17707.17553       0.6219278411       0.9066489795      -0.2134537569     -0.07130015693    3.277533886e-05                  0                  0                  0      15.86    01/02/23-01:49:02
   903     225.7500        8853.587756        8853.587756        17707.17551       0.6219323775       0.9068276959      -0.2134531631     -0.07147542626    3.327101118e-05                  0                  0                  0      15.87    01/02/23-01:49:18
   904     226.0000        8853.587789        8853.587789        17707.17558       0.6219361254       0.9070019204      -0.2134525012     -0.07164734613    3.405239445e-05                  0                  0                  0      15.88    01/02/23-01:49:34
   905     226.2500        8853.587875        8853.587875        17707.17575       0.6219390441       0.9070842501      -0.2134518319      -0.0717283871    3.501302582e-05                  0                  0                  0      15.88    01/02/23-01:49:50
   906     226.5000        8853.588017        8853.588017        17707.17603       0.6219411613       0.9070276942      -0.2134512052     -0.07167135449    3.602682697e-05                  0                  0                  0      15.87    01/02/23-01:50:06
   907     226.7500        8853.588217        8853.588217        17707.17643       0.6219425659       0.9068230377      -0.2134506565     -0.07146677771     3.69623774e-05                  0                  0                  0      15.87    01/02/23-01:50:21
   908     227.0000        8853.588471        8853.588471        17707.17694       0.6219433933       0.9064875149      -0.2134502037     -0.07113161615    3.769835615e-05                  0                  0                  0      15.85    01/02/23-01:50:37
   909     227.2500        8853.588772        8853.588772        17707.17754        0.621943807       0.9060560554      -0.2134498473     -0.07070053979    3.813869234e-05                  0                  0                  0      15.85    01/02/23-01:50:53
   910     227.5000        8853.589113        8853.589113        17707.17823       0.6219439771        0.905574736        -0.21344957     -0.07021941318    3.822428684e-05                  0                  0                  0      15.85    01/02/23-01:51:09
   911     227.7500        8853.589481        8853.589481        17707.17896       0.6219440629       0.9050891615      -0.2134493395     -0.06973369993    3.794078813e-05                  0                  0                  0      15.85    01/02/23-01:51:25
   912     228.0000        8853.589864        8853.589864        17707.17973       0.6219442013       0.9046394034      -0.2134491107     -0.06928341431    3.732283211e-05                  0                  0                  0      15.85    01/02/23-01:51:41
   913     228.2500        8853.590248        8853.590248         17707.1805       0.6219444987       0.9042567685      -0.2134488299     -0.06889989383    3.645395292e-05                  0                  0                  0      15.85    01/02/23-01:51:57
   914     228.5000        8853.590619        8853.590619        17707.18124       0.6219450308       0.9039621503      -0.2134484393     -0.06860414182     3.54615751e-05                  0                  0                  0      15.85    01/02/23-01:52:12
   915     228.7500        8853.590962        8853.590962        17707.18192       0.6219458466       0.9037672612      -0.2134478813     -0.06840804101    3.450769332e-05                  0                  0                  0      15.86    01/02/23-01:52:28
   916     229.0000        8853.591267        8853.591267        17707.18253       0.6219469758       0.9036780313      -0.2134471036     -0.06831772829    3.377629999e-05                  0                  0                  0      15.89    01/02/23-01:52:44
   917     229.2500        8853.591521        8853.591521        17707.18304       0.6219484374       0.9036982867      -0.2134460629     -0.06833724673    3.346031417e-05                  0                  0                  0      15.87    01/02/23-01:53:00
   918     229.5000        8853.591716        8853.591716        17707.18343       0.6219502482       0.9038338665      -0.2134447286     -0.06847263991    3.375024559e-05                  0                  0                  0      15.87    01/02/23-01:53:16
   919     229.7500        8853.591848        8853.591848         17707.1837       0.6219524285       0.9040953373      -0.2134430846     -0.06873464995    3.482567461e-05                  0                  0                  0      15.87    01/02/23-01:53:32
   920     230.0000        8853.591913        8853.591913        17707.18383       0.6219550044       0.9045014291      -0.2134411307     -0.06914214435    3.685034682e-05                  0                  0                  0      15.86    01/02/23-01:53:48
   921     230.2500        8853.591911        8853.591911        17707.18382        0.621958007       0.9050780083      -0.2134388836     -0.06972108545    3.996768569e-05                  0                  0                  0      15.85    01/02/23-01:54:03
   922     230.5000        8853.591846        8853.591846        17707.18369       0.6219614673       0.9058585475      -0.2134363765     -0.07050499835    4.429476298e-05                  0                  0                  0      15.85    01/02/23-01:54:19
   923     230.7500        8853.591727        8853.591727        17707.18345       0.6219654111       0.9068828422      -0.2134336599     -0.07153368344    4.991227272e-05                  0                  0                  0      15.85    01/02/23-01:54:35
   924     231.0000        8853.591565        8853.591565        17707.18313       0.6219698508       0.9081936643      -0.2134308007     -0.07284986464    5.685179996e-05                  0                  0                  0      15.88    01/02/23-01:54:51
   925     231.2500        8853.591378        8853.591378        17707.18276       0.6219747799       0.9098332586      -0.2134278813     -0.07449567579    6.507847074e-05                  0                  0                  0      15.86    01/02/23-01:55:07
   926     231.5000        8853.591186        8853.591186        17707.18237       0.6219801694        0.911844286      -0.2134249976     -0.07651359112    7.447209814e-05                  0                  0                  0      15.85    01/02/23-01:55:23
   927     231.7500        8853.591015        8853.591015        17707.18203       0.6219859657       0.9142683225      -0.2134222548     -0.07894491898    8.481700982e-05                  0                  0                  0      15.85    01/02/23-01:55:39
   928     232.0000        8853.590888        8853.590888        17707.18178       0.6219920915       0.9171453126      -0.2134197614     -0.08182925979    9.580000294e-05                  0                  0                  0      15.85    01/02/23-01:55:54
   929     232.2500        8853.590827        8853.590827        17707.18165       0.6219984487       0.9205160428      -0.2134176203     -0.08520699232      0.00010701855                  0                  0                  0      15.85    01/02/23-01:56:10
   930     232.5000        8853.590851        8853.590851         17707.1817       0.6220049229       0.9244235726      -0.2134159196     -0.08912073242    0.0001180022856                  0                  0                  0      15.85    01/02/23-01:56:26
   931     232.7500        8853.590965        8853.590965        17707.18193       0.6220113884       0.9289129854      -0.2134147217      -0.0936151214    0.0001282460959                  0                  0                  0      15.85    01/02/23-01:56:42
   932     233.0000        8853.591164        8853.591164        17707.18233       0.6220177164       0.9340522435      -0.2134140556     -0.09875772661    0.0001372551234                  0                  0                  0      15.86    01/02/23-01:56:58
   933     233.2500        8853.591428        8853.591428        17707.18286       0.6220237824       0.9399233998      -0.2134139124      -0.1046303005    0.0001445954694                  0                  0                  0      15.87    01/02/23-01:57:14
   934     233.5000        8853.591726        8853.591726        17707.18345       0.6220294748       0.9466284341      -0.2134142472       -0.111334661    0.0001499489892                  0                  0                  0      15.89    01/02/23-01:57:30
   935     233.7500        8853.592015        8853.592015        17707.18403       0.6220347087       0.9543122642      -0.2134149879      -0.1190157065    0.0001531387871                  0                  0                  0      15.85    01/02/23-01:57:45
   936     234.0000        8853.592252        8853.592252         17707.1845       0.6220394367       0.9631695162      -0.2134160498       -0.127868165    0.0001541353045                  0                  0                  0      15.85    01/02/23-01:58:01
   937     234.2500        8853.592397        8853.592397        17707.18479        0.622043663       0.9734568967      -0.2134173543      -0.1381489275     0.000153048218                  0                  0                  0      15.85    01/02/23-01:58:17
   938     234.5000        8853.592421        8853.592421        17707.18484       0.6220474558       0.9854982545      -0.2134188468       -0.150182049    0.0001500971543                  0                  0                  0      15.85    01/02/23-01:58:33
   939     234.7500         8853.59231         8853.59231        17707.18462       0.6220509586       0.9996722268      -0.2134205092      -0.1643463353    0.0001455763392                  0                  0                  0      15.88    01/02/23-01:58:49
   940     235.0000        8853.592067        8853.592067        17707.18413       0.6220544078        1.016426399      -0.2134223638      -0.1810894454    0.0001398178489                  0                  0                  0      15.87    01/02/23-01:59:05
   941     235.2500        8853.591706        8853.591706        17707.18341       0.6220581471        1.036264921      -0.2134244677      -0.2009154781    0.0001331715136                  0                  0                  0      15.85    01/02/23-01:59:21
   942     235.5000        8853.591255        8853.591255        17707.18251       0.6220626435        1.059727939      -0.2134268987      -0.2243643933    0.0001259961551                  0                  0                  0      15.85    01/02/23-01:59:36
   943     235.7500        8853.590744        8853.590744        17707.18149       0.6220685032        1.087358882      -0.2134297367       -0.251979298    0.0001186562904                  0                  0                  0      15.85    01/02/23-01:59:52
   944     236.0000        8853.590205        8853.590205        17707.18041       0.6220764794        1.119657952      -0.2134330462      -0.2842599461    0.0001115201413                  0                  0                  0      15.87    01/02/23-02:00:08
   945     236.2500        8853.589669        8853.589669        17707.17934       0.6220874643        1.157009004       -0.213436864      -0.3215896219    0.0001049465413                  0                  0                  0      15.87    01/02/23-02:00:24
   946     236.5000         8853.58916         8853.58916        17707.17832       0.6221024513        1.199601174       -0.213441193      -0.3641567889    9.925913594e-05                  0                  0                  0      15.87    01/02/23-02:00:40
   947     236.7500        8853.588699        8853.588699         17707.1774       0.6221224406        1.247313537      -0.2134460042      -0.4118398163    9.472393078e-05                  0                  0                  0      15.85    01/02/23-02:00:56
   948     237.0000        8853.588302        8853.588302         17707.1766       0.6221482775        1.299613315      -0.2134512439      -0.4641053202    9.152685259e-05                  0                  0                  0      15.85    01/02/23-02:01:12
   949     237.2500         8853.58798         8853.58798        17707.17596       0.6221803813        1.355396605      -0.2134568435      -0.5198491406    8.976007462e-05                  0                  0                  0      15.85    01/02/23-02:01:27
   950     237.5000        8853.587736        8853.587736        17707.17547       0.6222184331        1.412936749        -0.21346273      -0.5773450148     8.94288067e-05                  0                  0                  0      15.85    01/02/23-02:01:43
   951     237.7500        8853.587571        8853.587571        17707.17514       0.6222610765        1.469886501      -0.2134688354      -0.6342470646    9.047512047e-05                  0                  0                  0      15.85    01/02/23-02:01:59
   952     238.0000        8853.587483        8853.587483        17707.17497       0.6223057036        1.523335461      -0.2134751037      -0.6876474629    9.280917863e-05                  0                  0                  0      15.85    01/02/23-02:02:15
   953     238.2500        8853.587464        8853.587464        17707.17493       0.6223485376         1.57004024      -0.2134814969       -0.734306539    9.633378458e-05                  0                  0                  0      15.85    01/02/23-02:02:31
   954     238.5000        8853.587505        8853.587505        17707.17501       0.6223851006        1.606777383      -0.2134879989        -0.77100524    0.0001009566979                  0                  0                  0      15.86    01/02/23-02:02:47
   955     238.7500        8853.587595        8853.587595        17707.17519        0.622411045        1.630779066      -0.2134946184      -0.7949799894    0.0001065869013                  0                  0                  0      15.86    01/02/23-02:03:03
   956     239.0000         8853.58772         8853.58772        17707.17544       0.6224231362        1.640145474      -0.2135013894      -0.8043340633    0.0001131150929                  0                  0                  0      15.88    01/02/23-02:03:18
   957     239.2500         8853.58787         8853.58787        17707.17574       0.6224200633         1.63415137      -0.2135083712      -0.7983433137    0.0001203782198                  0                  0                  0      15.88    01/02/23-02:03:34
   958     239.5000        8853.588033        8853.588033        17707.17607        0.622402844        1.613434914      -0.2135156463      -0.7776445398    0.0001281164548                  0                  0                  0      15.87    01/02/23-02:03:50
   959     239.7500        8853.588208        8853.588208        17707.17642       0.6223744648        1.579825834      -0.2135233142      -0.7440640008    0.0001359453105                  0                  0                  0      15.87    01/02/23-02:04:06
   960     240.0000        8853.588397        8853.588397        17707.17679       0.6223390622        1.536012987      -0.2135314792      -0.7002857919    0.0001433466241                  0                  0                  0      15.88    01/02/23-02:04:22
   961     240.2500        8853.588613        8853.588613        17707.17723       0.6223009782        1.485154249      -0.2135402311      -0.6494627351    0.0001496957971                  0                  0                  0      15.87    01/02/23-02:04:38
   962     240.5000        8853.588873        8853.588873        17707.17775       0.6222639219        1.430438309      -0.2135496235      -0.5947790956    0.0001543324831                  0                  0                  0      15.87    01/02/23-02:04:54
   963     240.7500        8853.589207        8853.589207        17707.17841        0.622230495        1.374725422      -0.2135596495      -0.5390919419    0.0001566641402                  0                  0                  0      15.88    01/02/23-02:05:10
   964     241.0000        8853.589647        8853.589647        17707.17929       0.6222021136        1.320358173       -0.213570215      -0.4847421325    0.0001562881052                  0                  0                  0      15.87    01/02/23-02:05:25
   965     241.2500        8853.590214        8853.590214        17707.18043       0.6221791748        1.269043661      -0.2135811078      -0.4334365125    0.0001531337833                  0                  0                  0      15.87    01/02/23-02:05:41
   966     241.5000        8853.590887        8853.590887        17707.18177       0.6221613721        1.221878492      -0.2135919694      -0.3862727593    0.0001476090854                  0                  0                  0      15.87    01/02/23-02:05:57
   967     241.7500        8853.591601        8853.591601         17707.1832       0.6221480211        1.179442349      -0.2136022858      -0.3438327519    0.0001407099174                  0                  0                  0      15.87    01/02/23-02:06:13
   968     242.0000        8853.592254        8853.592254        17707.18451       0.6221383141        1.141912935      -0.2136114127      -0.3062972419    0.0001340341635                  0                  0                  0      15.88    01/02/23-02:06:29
   969     242.2500        8853.592735        8853.592735        17707.18547       0.6221314828        1.109178632      -0.2136186412      -0.2735581711    0.0001296633275                  0                  0                  0      15.87    01/02/23-02:06:45
   970     242.5000        8853.592939        8853.592939        17707.18588       0.6221268842        1.080944594      -0.2136232874      -0.2453243249    0.0001299028452                  0                  0                  0      15.87    01/02/23-02:07:01
   971     242.7500        8853.592772        8853.592772        17707.18554       0.6221240198        1.056815712      -0.2136247849      -0.2212038347    0.0001369275917                  0                  0                  0      15.86    01/02/23-02:07:17
   972     243.0000        8853.592169        8853.592169        17707.18434       0.6221225243        1.036360801      -0.2136227644      -0.2007679153    0.0001524030323                  0                  0                  0      15.85    01/02/23-02:07:32
   973     243.2500        8853.591103        8853.591103        17707.18221       0.6221221271        1.019157002      -0.2136171188      -0.1835949095     0.000177153099                  0                  0                  0      15.86    01/02/23-02:07:48
   974     243.5000        8853.589609        8853.589609        17707.17922       0.6221226159        1.004807219      -0.2136080504      -0.1692874991    0.0002109467935                  0                  0                  0      15.85    01/02/23-02:08:04
   975     243.7500        8853.587771        8853.587771        17707.17554       0.6221238038       0.9929558985      -0.2135960831      -0.1574884784    0.0002524667649                  0                  0                  0      15.85    01/02/23-02:08:20
   976     244.0000        8853.585704        8853.585704        17707.17141       0.6221255154       0.9832884839      -0.2135820183      -0.1478804356    0.0002994854772                  0                  0                  0      15.85    01/02/23-02:08:36
   977     244.2500        8853.583528        8853.583528        17707.16706       0.6221275828       0.9755295833      -0.2135668412      -0.1401843673    0.0003492079139                  0                  0                  0      15.85    01/02/23-02:08:52
   978     244.5000        8853.581349        8853.581349         17707.1627       0.6221298504       0.9694459341      -0.2135516071      -0.1341631502    0.0003986736941                  0                  0                  0      15.86    01/02/23-02:09:08
   979     244.7500         8853.57926         8853.57926        17707.15852       0.6221321774       0.9648328553       -0.213537346      -0.1296084521    0.0004451203448                  0                  0                  0      15.87    01/02/23-02:09:23
   980     245.0000        8853.577343        8853.577343        17707.15469       0.6221344474       0.9615244989      -0.2135249947      -0.1263512911    0.0004862343016                  0                  0                  0      15.88    01/02/23-02:09:39
   981     245.2500         8853.57567         8853.57567        17707.15134       0.6221365591       0.9593359494      -0.2135153498      -0.1242043496    0.0005203091311                  0                  0                  0      15.88    01/02/23-02:09:55
   982     245.5000        8853.574299        8853.574299         17707.1486       0.6221384506       0.9581502497      -0.2135090283      -0.1230490424    0.0005462716715                  0                  0                  0      15.87    01/02/23-02:10:11
   983     245.7500        8853.573263        8853.573263        17707.14653       0.6221401054       0.9578891217      -0.2135064411       -0.122806205    0.0005636297609                  0                  0                  0      15.88    01/02/23-02:10:27
   984     246.0000        8853.572578        8853.572578        17707.14516       0.6221415419        0.958458111      -0.2135077805      -0.1233811538    0.0005723652035                  0                  0                  0      15.87    01/02/23-02:10:43
   985     246.2500        8853.572249        8853.572249         17707.1445       0.6221428116       0.9597555949      -0.2135130239      -0.1246725971    0.0005728377485                  0                  0                  0      15.87    01/02/23-02:10:59
   986     246.5000        8853.572269        8853.572269        17707.14454       0.6221439912       0.9616792114      -0.2135219419      -0.1265789956    0.0005657174292                  0                  0                  0      15.85    01/02/23-02:11:15
   987     246.7500        8853.572618        8853.572618        17707.14524       0.6221451717       0.9641261069      -0.2135341106       -0.128998764    0.0005519393471                  0                  0                  0      15.85    01/02/23-02:11:30
   988     247.0000        8853.573252        8853.573252         17707.1465       0.6221464476       0.9669923615      -0.2135489342      -0.1318296434    0.0005326637544                  0                  0                  0      15.85    01/02/23-02:11:46
   989     247.2500        8853.574108        8853.574108        17707.14822          0.6221479       0.9701692571       -0.213565687      -0.1349648876    0.0005092174924                  0                  0                  0      15.86    01/02/23-02:12:02
   990     247.5000        8853.575117        8853.575117        17707.15023       0.6221495835       0.9735424775      -0.2135835722       -0.138292349    0.0004830271942                  0                  0                  0      15.85    01/02/23-02:12:18
   991     247.7500        8853.576214        8853.576214        17707.15243       0.6221515161       0.9769947243      -0.2136017839      -0.1416969522    0.0004555279034                  0                  0                  0      15.85    01/02/23-02:12:34
   992     248.0000        8853.577341        8853.577341        17707.15468        0.622153675       0.9804068246      -0.2136195616      -0.1450616794    0.0004280913409                  0                  0                  0      15.85    01/02/23-02:12:50
   993     248.2500        8853.578439        8853.578439        17707.15688        0.622155998       0.9836646277      -0.2136362334      -0.1482743416    0.0004019452989                  0                  0                  0      15.85    01/02/23-02:13:05
   994     248.5000        8853.579447        8853.579447        17707.15889       0.6221583894       0.9866654802      -0.2136512524      -0.1512339562     0.000378117887                  0                  0                  0      15.85    01/02/23-02:13:21
   995     248.7500        8853.580311        8853.580311        17707.16062       0.6221607299       0.9893219949      -0.2136642246      -0.1538544217      0.00035738129                  0                  0                  0      15.85    01/02/23-02:13:37
   996     249.0000        8853.580995        8853.580995        17707.16199       0.6221628915       0.9915706116      -0.2136749233      -0.1560730256    0.0003402287793                  0                  0                  0      15.85    01/02/23-02:13:53
   997     249.2500         8853.58148         8853.58148        17707.16296       0.6221647528       0.9933709925      -0.2136832878      -0.1578498321    0.0003268801994                  0                  0                  0      15.85    01/02/23-02:14:09
   998     249.5000         8853.58176         8853.58176        17707.16352       0.6221662164       0.9947090264      -0.2136894092      -0.1591707199    0.0003173191374                  0                  0                  0      15.85    01/02/23-02:14:25
   999     249.7500        8853.581842        8853.581842        17707.16368       0.6221672209       0.9956006573      -0.2136935072      -0.1600512766     0.000311347418                  0                  0                  0      15.85    01/02/23-02:14:41
  1000     250.0000        8853.581744        8853.581744        17707.16349       0.6221677429       0.9960791286      -0.2136958992      -0.1605241285    0.0003086420496                  0                  0                  0      15.85    01/02/23-02:14:56
  1001     250.2500        8853.581501        8853.581501          17707.163       0.6221678002       0.9961949794      -0.2136969604      -0.1606390269    0.0003088081982                  0                  0                  0      15.86    01/02/23-02:15:12
  1002     250.5000        8853.581153        8853.581153        17707.16231       0.6221674542       0.9960194644      -0.2136970807       -0.160466345     0.000311415515                  0                  0                  0      15.87    01/02/23-02:15:28
  1003     250.7500        8853.580745        8853.580745        17707.16149       0.6221667969       0.9956336619      -0.2136966265        -0.16008625    0.0003160115195                  0                  0                  0      15.88    01/02/23-02:15:44
  1004     251.0000        8853.580317        8853.580317        17707.16063       0.6221659434       0.9951261164      -0.2136959136      -0.1595863748    0.0003221153754                  0                  0                  0      15.87    01/02/23-02:16:00
  1005     251.2500        8853.579907        8853.579907        17707.15981       0.6221650231       0.9945937011      -0.2136951925      -0.1590626958    0.0003292103369                  0                  0                  0      15.86    01/02/23-02:16:16
  1006     251.5000        8853.579542        8853.579542        17707.15908        0.622164165       0.9941286146      -0.2136946439       -0.158606548     0.000336742321                  0                  0                  0      15.85    01/02/23-02:16:32
  1007     251.7500         8853.57924         8853.57924        17707.15848       0.6221634949       0.9938214572      -0.2136943819      -0.1583077187    0.0003441381305                  0                  0                  0      15.86    01/02/23-02:16:47
  1008     252.0000        8853.579014        8853.579014        17707.15803       0.6221631313       0.9937670898       -0.213694462      -0.1582603345    0.0003508380399                  0                  0                  0      15.85    01/02/23-02:17:03
  1009     252.2500        8853.578866        8853.578866        17707.15773       0.6221631787       0.9940625808      -0.2136948943      -0.1585608497    0.0003563418971                  0                  0                  0      15.85    01/02/23-02:17:19
  1010     252.5000        8853.578789        8853.578789        17707.15758       0.6221637227       0.9948059359      -0.2136956568      -0.1593068066    0.0003602502436                  0                  0                  0      15.85    01/02/23-02:17:35
  1011     252.7500        8853.578776        8853.578776        17707.15755       0.6221648267       0.9960939095      -0.2136967118      -0.1605946647    0.0003622936046                  0                  0                  0      15.85    01/02/23-02:17:51
  1012     253.0000        8853.578813        8853.578813        17707.15763       0.6221665343       0.9980295039      -0.2136980204       -0.162527293    0.0003623438281                  0                  0                  0      15.85    01/02/23-02:18:07
  1013     253.2500        8853.578889        8853.578889        17707.15778       0.6221688668        1.000724444      -0.2136995557      -0.1652164328    0.0003604116312                  0                  0                  0      15.87    01/02/23-02:18:23
  1014     253.5000        8853.578991        8853.578991        17707.15798       0.6221718285        1.004314179      -0.2137013118      -0.1687976717    0.0003566325753                  0                  0                  0      15.87    01/02/23-02:18:38
  1015     253.7500        8853.579109        8853.579109        17707.15822       0.6221754023        1.008950625      -0.2137033063      -0.1734231672    0.0003512507139                  0                  0                  0      15.88    01/02/23-02:18:54
  1016     254.0000        8853.579239        8853.579239        17707.15848       0.6221795581        1.014802226      -0.2137055771      -0.1792616925    0.0003446016177                  0                  0                  0      15.87    01/02/23-02:19:10
  1017     254.2500        8853.579384        8853.579384        17707.15877       0.6221842622        1.022064292      -0.2137081706       -0.186508962    0.0003371030203                  0                  0                  0      15.88    01/02/23-02:19:26
  1018     254.5000        8853.579551        8853.579551         17707.1591       0.6221894878         1.03096757       -0.213711125         -0.1953962    0.0003292428045                  0                  0                  0      15.89    01/02/23-02:19:42
  1019     254.7500        8853.579747        8853.579747        17707.15949       0.6221952279        1.041777812      -0.2137144494      -0.2061897019    0.0003215671178                  0                  0                  0      15.85    01/02/23-02:19:58
  1020     255.0000        8853.579977        8853.579977        17707.15995       0.6222015137        1.054795487      -0.2137181045      -0.2191905305    0.0003146615565                  0                  0                  0      15.86    01/02/23-02:20:14
  1021     255.2500        8853.580241        8853.580241        17707.16048       0.6222084341        1.070355974      -0.2137219857      -0.2347346799    0.0003091252688                  0                  0                  0      15.86    01/02/23-02:20:30
  1022     255.5000        8853.580532        8853.580532        17707.16106       0.6222161563        1.088816816       -0.213725914      -0.2531802847    0.0003055385562                  0                  0                  0      15.85    01/02/23-02:20:45
  1023     255.7500        8853.580838        8853.580838        17707.16168       0.6222249478        1.110550669       -0.213729633      -0.2749005162    0.0003044275754                  0                  0                  0      15.85    01/02/23-02:21:01
  1024     256.0000        8853.581139        8853.581139        17707.16228       0.6222351936        1.135920855      -0.2137328162      -0.3002590796    0.0003062343723                  0                  0                  0      15.86    01/02/23-02:21:17
  1025     256.2500         8853.58141         8853.58141        17707.16282       0.6222474004        1.165233738      -0.2137350841      -0.3295625479    0.0003112944046                  0                  0                  0      15.85    01/02/23-02:21:33
  1026     256.5000        8853.581625        8853.581625        17707.16325       0.6222621843        1.198697768      -0.2137360301      -0.3630193743    0.0003198211113                  0                  0                  0      15.85    01/02/23-02:21:49
  1027     256.7500        8853.581757        8853.581757        17707.16351       0.6222802232        1.236337898      -0.2137352551       -0.400654321    0.0003319018276                  0                  0                  0      15.85    01/02/23-02:22:05
  1028     257.0000        8853.581783        8853.581783        17707.16357       0.6223021721        1.277928968      -0.2137324074      -0.4422418748    0.0003474862057                  0                  0                  0      15.85    01/02/23-02:22:21
  1029     257.2500        8853.581689        8853.581689        17707.16338       0.6223285188        1.322900121      -0.2137272278      -0.4872107324    0.0003663582808                  0                  0                  0      15.85    01/02/23-02:22:36
  1030     257.5000        8853.581474        8853.581474        17707.16295       0.6223594023        1.370281264      -0.2137195946      -0.5345903705    0.0003881030712                  0                  0                  0      15.88    01/02/23-02:22:52
  1031     257.7500        8853.581151        8853.581151         17707.1623       0.6223943642        1.418603345      -0.2137095614      -0.5829114807    0.0004120614237                  0                  0                  0      15.85    01/02/23-02:23:08
  1032     258.0000        8853.580748        8853.580748         17707.1615       0.6224321268        1.465896047      -0.2136973787      -0.6302038542    0.0004373126701                  0                  0                  0      15.85    01/02/23-02:23:24
  1033     258.2500        8853.580306        8853.580306        17707.16061       0.6224705029        1.509792367      -0.2136834923      -0.6741010685    0.0004626962593                  0                  0                  0      15.85    01/02/23-02:23:40
  1034     258.5000        8853.579877        8853.579877        17707.15975       0.6225065071        1.547724404      -0.2136685167      -0.7120362722    0.0004868922122                  0                  0                  0      15.85    01/02/23-02:23:56
  1035     258.7500        8853.579512        8853.579512        17707.15902       0.6225367057        1.577172652      -0.2136531855      -0.7414913057    0.0005085450877                  0                  0                  0      15.85    01/02/23-02:24:12
  1036     259.0000        8853.579266        8853.579266        17707.15853       0.6225577912        1.595963559      -0.2136382843      -0.7602939133     0.000526429849                  0                  0                  0      15.85    01/02/23-02:24:27
  1037     259.2500        8853.579182        8853.579182        17707.15836       0.6225673218        1.602623245       -0.213624573      -0.7669709726    0.0005396225066                  0                  0                  0      15.87    01/02/23-02:24:43
  1038     259.5000        8853.579294        8853.579294        17707.15859       0.6225643345         1.59663865      -0.2136127082      -0.7610092388    0.0005476319439                  0                  0                  0      15.86    01/02/23-02:24:59
  1039     259.7500         8853.57961         8853.57961        17707.15922       0.6225495347         1.57848727      -0.2136031829      -0.7428850111    0.0005504590988                  0                  0                  0      15.85    01/02/23-02:25:15
  1040     260.0000        8853.580116        8853.580116        17707.16023       0.6225251379         1.54959102       -0.213596294      -0.7140181489    0.0005485610172                  0                  0                  0      15.85    01/02/23-02:25:31
  1041     260.2500        8853.580781        8853.580781        17707.16156       0.6224943276        1.512092385      -0.2135921427      -0.6765486257    0.0005427109395                  0                  0                  0      15.85    01/02/23-02:25:47
  1042     260.5000        8853.581558        8853.581558        17707.16312       0.6224605688        1.468561784      -0.2135906594      -0.6330443525    0.0005337971702                  0                  0                  0      15.85    01/02/23-02:26:03
  1043     260.7500        8853.582399        8853.582399         17707.1648       0.6224269424        1.421620706      -0.2135916474      -0.5861247262    0.0005226098715                  0                  0                  0      15.85    01/02/23-02:26:18
  1044     261.0000        8853.583259        8853.583259        17707.16652        0.622395761        1.373667042      -0.2135948323      -0.5381861274    0.0005096789232                  0                  0                  0      15.85    01/02/23-02:26:34
  1045     261.2500        8853.584104        8853.584104        17707.16821       0.6223684623        1.326708109      -0.2135999074      -0.4912349478    0.0004952084934                  0                  0                  0      15.86    01/02/23-02:26:50
  1046     261.5000        8853.584921        8853.584921        17707.16984       0.6223456866        1.282258426       -0.213606564      -0.4467853095    0.0004791344999                  0                  0                  0      15.88    01/02/23-02:27:06
  1047     261.7500         8853.58571         8853.58571        17707.17142       0.6223274766         1.24133771      -0.2136145024      -0.4058570017     0.000461271069                  0                  0                  0      15.87    01/02/23-02:27:22
  1048     262.0000        8853.586483        8853.586483        17707.17297       0.6223134992        1.204521876      -0.2136234274      -0.3690264443    0.0004414952666                  0                  0                  0      15.87    01/02/23-02:27:38
  1049     262.2500        8853.587251        8853.587251         17707.1745       0.6223032362        1.172029392      -0.2136330389      -0.3365130337    0.0004199165197                  0                  0                  0      15.87    01/02/23-02:27:54
  1050     262.5000        8853.588022        8853.588022        17707.17604        0.622296124        1.143825412      -0.2136430231      -0.3082832463    0.0003969811969                  0                  0                  0      15.88    01/02/23-02:28:09
  1051     262.7500        8853.588792        8853.588792        17707.17758       0.6222916246        1.119686854      -0.2136530514      -0.2841156664    0.0003734882536                  0                  0                  0      15.88    01/02/23-02:28:25
  1052     263.0000        8853.589552        8853.589552         17707.1791       0.6222892715        1.099289738       -0.213662788      -0.2636881961    0.0003505177676                  0                  0                  0      15.85    01/02/23-02:28:41
  1053     263.2500        8853.590286        8853.590286        17707.18057       0.6222886819        1.082269259      -0.2136719044      -0.2466379702    0.0003292975906                  0                  0                  0      15.86    01/02/23-02:28:57
  1054     263.5000        8853.590973        8853.590973        17707.18195       0.6222895455        1.068243644      -0.2136801007      -0.2325850395    0.0003110411957                  0                  0                  0      15.85    01/02/23-02:29:13
  1055     263.7500        8853.591591        8853.591591        17707.18318       0.6222916128        1.056836664      -0.2136871259      -0.2211547201    0.0002967947197                  0                  0                  0      15.85    01/02/23-02:29:29
  1056     264.0000        8853.592118        8853.592118        17707.18424         0.62229468        1.047694119      -0.2136927932      -0.2119939615    0.0002873161793                  0                  0                  0      15.85    01/02/23-02:29:45
  1057     264.2500        8853.592529        8853.592529        17707.18506       0.6222985784        1.040503079      -0.2136969867      -0.2047905192    0.0002830053143                  0                  0                  0      15.85    01/02/23-02:30:00
  1058     264.5000        8853.592797        8853.592797        17707.18559       0.6223031619        1.034992446      -0.2136996621      -0.1992734993    0.0002838773765                  0                  0                  0      15.85    01/02/23-02:30:16
  1059     264.7500        8853.592901        8853.592901         17707.1858       0.6223082916        1.030917669      -0.2137008473      -0.1951981048    0.0002895748963                  0                  0                  0      15.86    01/02/23-02:30:32
  1060     265.0000        8853.592827        8853.592827        17707.18565       0.6223138362         1.02807984      -0.2137006447      -0.1923647676    0.0002994083696                  0                  0                  0      15.88    01/02/23-02:30:48
  1061     265.2500        8853.592575        8853.592575        17707.18515       0.6223196607        1.026303451      -0.2136992309      -0.1905969793    0.0003124201213                  0                  0                  0      15.87    01/02/23-02:31:04
  1062     265.5000        8853.592163        8853.592163        17707.18433       0.6223256225        1.025423774      -0.2136968512      -0.1897287697    0.0003274694374                  0                  0                  0      15.87    01/02/23-02:31:20
  1063     265.7500        8853.591621        8853.591621        17707.18324       0.6223315791        1.025301684      -0.2136938063      -0.1896196328    0.0003433343158                  0                  0                  0      15.88    01/02/23-02:31:36
  1064     266.0000        8853.590994        8853.590994        17707.18199       0.6223373906        1.025812055       -0.213690431      -0.1901430581      0.00035882426                  0                  0                  0      15.85    01/02/23-02:31:51
  1065     266.2500        8853.590338        8853.590338        17707.18068       0.6223429272        1.026848524      -0.2136870677      -0.1911914271    0.0003728978712                  0                  0                  0      15.85    01/02/23-02:32:07
  1066     266.5000        8853.589709        8853.589709        17707.17942       0.6223480725        1.028314987      -0.2136840358      -0.1926676447    0.0003847656191                  0                  0                  0      15.85    01/02/23-02:32:23
  1067     266.7500        8853.589157        8853.589157        17707.17831       0.6223527279        1.030123298      -0.2136816019      -0.1944829299    0.0003939617812                  0                  0                  0      15.85    01/02/23-02:32:39
  1068     267.0000        8853.588714        8853.588714        17707.17743       0.6223568171        1.032194013      -0.2136799548      -0.1965576103    0.0004003689395                  0                  0                  0      15.85    01/02/23-02:32:55
  1069     267.2500        8853.588392        8853.588392        17707.17678       0.6223602874         1.03444923      -0.2136791945      -0.1988139436    0.0004041958472                  0                  0                  0      15.85    01/02/23-02:33:11
  1070     267.5000         8853.58818         8853.58818        17707.17636       0.6223631149        1.036820797      -0.2136793353      -0.2011842535    0.0004059071698                  0                  0                  0      15.85    01/02/23-02:33:27
  1071     267.7500        8853.588052        8853.588052         17707.1761       0.6223653115        1.039256487      -0.2136803223      -0.2036169827    0.0004061290578                  0                  0                  0      15.87    01/02/23-02:33:42
  1072     268.0000        8853.587972        8853.587972        17707.17594       0.6223669196        1.041710284      -0.2136820542      -0.2060668598    0.0004055493566                  0                  0                  0      15.87    01/02/23-02:33:58
  1073     268.2500        8853.587897        8853.587897        17707.17579       0.6223680114        1.044148854      -0.2136844088      -0.2085012584    0.0004048248658                  0                  0                  0      15.90    01/02/23-02:34:14
  1074     268.5000        8853.587779        8853.587779        17707.17556        0.622368687         1.04655457      -0.2136872695      -0.2109031252    0.0004045119872                  0                  0                  0      15.85    01/02/23-02:34:30
  1075     268.7500        8853.587576        8853.587576        17707.17515       0.6223690615        1.048922546      -0.2136905486      -0.2132679555    0.0004050194501                  0                  0                  0      15.86    01/02/23-02:34:46
  1076     269.0000        8853.587253        8853.587253        17707.17451       0.6223692562         1.05126132      -0.2136942073      -0.2156044364    0.0004065802533                  0                  0                  0      15.85    01/02/23-02:35:02
  1077     269.2500        8853.586791        8853.586791        17707.17358       0.6223693871        1.053593484      -0.2136982684      -0.2179350747    0.0004092461711                  0                  0                  0      15.85    01/02/23-02:35:18
  1078     269.5000        8853.586184        8853.586184        17707.17237         0.62236955        1.055942521      -0.2137028214      -0.2202830385    0.0004128886998                  0                  0                  0      15.86    01/02/23-02:35:33
  1079     269.7500         8853.58544         8853.58544        17707.17088       0.6223698272        1.058359439      -0.2137080197      -0.2226988125    0.0004172201846                  0                  0                  0      15.87    01/02/23-02:35:49
  1080     270.0000        8853.584583        8853.584583        17707.16917       0.6223702713        1.060891642        -0.21371407      -0.2252291207    0.0004218204784                  0                  0                  0      15.88    01/02/23-02:36:05
  1081     270.2500        8853.583645        8853.583645        17707.16729       0.6223708959        1.063571512      -0.2137212139      -0.2279055792    0.0004261773563                  0                  0                  0      15.87    01/02/23-02:36:21
  1082     270.5000        8853.582673        8853.582673        17707.16535       0.6223717039        1.066439414      -0.2137296999      -0.2307677609    0.0004297507747                  0                  0                  0      15.87    01/02/23-02:36:37
  1083     270.7500         8853.58172         8853.58172        17707.16344       0.6223726942        1.069546361      -0.2137397513      -0.2338659415    0.0004320256478                  0                  0                  0      15.88    01/02/23-02:36:53
  1084     271.0000        8853.580848        8853.580848         17707.1617       0.6223738663        1.072941724      -0.2137515296       -0.237248913    0.0004325847067                  0                  0                  0      15.87    01/02/23-02:37:09
  1085     271.2500        8853.580118        8853.580118        17707.16024       0.6223752241        1.076665032      -0.2137651019      -0.2409558804    0.0004311743006                  0                  0                  0      15.87    01/02/23-02:37:25
  1086     271.5000         8853.57958         8853.57958        17707.15916       0.6223767799         1.08074638      -0.2137804155       -0.245016937    0.0004277518947                  0                  0                  0      15.85    01/02/23-02:37:40
  1087     271.7500        8853.579266        8853.579266        17707.15853       0.6223785557        1.085206191      -0.2137972853      -0.2494528594    0.0004225097023                  0                  0                  0      15.86    01/02/23-02:37:56
  1088     272.0000        8853.579185        8853.579185        17707.15837       0.6223805743         1.09004797      -0.2138154001      -0.2542678409    0.0004158456426                  0                  0                  0      15.85    01/02/23-02:38:12
  1089     272.2500        8853.579326        8853.579326        17707.15865       0.6223828633         1.09527367      -0.2138343506      -0.2594647442    0.0004082879106                  0                  0                  0      15.85    01/02/23-02:38:28
  1090     272.5000        8853.579665        8853.579665        17707.15933       0.6223854493        1.100882004      -0.2138536745      -0.2650432626    0.0004003824362                  0                  0                  0      15.85    01/02/23-02:38:44
  1091     272.7500        8853.580171        8853.580171        17707.16034       0.6223883587        1.106869702      -0.2138729102      -0.2710010147    0.0003925813887                  0                  0                  0      15.85    01/02/23-02:39:00
  1092     273.0000        8853.580811        8853.580811        17707.16162       0.6223916232        1.113234561       -0.213891642      -0.2773364596    0.0003851639114                  0                  0                  0      15.85    01/02/23-02:39:16
  1093     273.2500        8853.581553        8853.581553        17707.16311       0.6223952854        1.119985094      -0.2139095298       -0.284058494    0.0003782155906                  0                  0                  0      15.86    01/02/23-02:39:31
  1094     273.5000        8853.582362        8853.582362        17707.16472       0.6223994004        1.127140729      -0.2139263186      -0.2911866781    0.0003716679759                  0                  0                  0      15.87    01/02/23-02:39:47
  1095     273.7500        8853.583212        8853.583212        17707.16642       0.6224040269        1.134727102      -0.2139418299       -0.298746629    0.0003653833774                  0                  0                  0      15.88    01/02/23-02:40:03
  1096     274.0000        8853.584087        8853.584087        17707.16817       0.6224092229        1.142777619      -0.2139559409      -0.3067717202    0.0003592654138                  0                  0                  0      15.87    01/02/23-02:40:19
  1097     274.2500        8853.584974        8853.584974        17707.16995       0.6224150439        1.151342243       -0.213968557      -0.3153120021    0.0003533596563                  0                  0                  0      15.86    01/02/23-02:40:35
  1098     274.5000        8853.585857        8853.585857        17707.17171       0.6224215478        1.160492722      -0.2139795822      -0.3244395075    0.0003479158562                  0                  0                  0      15.88    01/02/23-02:40:51
  1099     274.7500        8853.586716        8853.586716        17707.17343       0.6224288049        1.170324567      -0.2139888985      -0.3342502679    0.0003434047805                  0                  0                  0      15.87    01/02/23-02:41:07
  1100     275.0000        8853.587523        8853.587523        17707.17505       0.6224369069        1.180954496      -0.2139963612      -0.3448617115    0.0003404838149                  0                  0                  0      15.85    01/02/23-02:41:23
  1101     275.2500        8853.588249        8853.588249         17707.1765       0.6224459696        1.192509531      -0.2140018106      -0.3564016657    0.0003399146154                  0                  0                  0      15.85    01/02/23-02:41:38
  1102     275.5000        8853.588867        8853.588867        17707.17773       0.6224561235        1.205114226      -0.2140050984        -0.36899545    0.0003424460832                  0                  0                  0      15.86    01/02/23-02:41:54
  1103     275.7500        8853.589348        8853.589348         17707.1787       0.6224675006        1.218877234      -0.2140061178      -0.3827522958    0.0003486802611                  0                  0                  0      15.85    01/02/23-02:42:10
  1104     276.0000        8853.589668        8853.589668        17707.17934       0.6224802121        1.233868179      -0.2140048346       -0.397742077    0.0003589444454                  0                  0                  0      15.88    01/02/23-02:42:26
  1105     276.2500         8853.58981         8853.58981        17707.17962       0.6224943285         1.25009197       -0.214001312      -0.4139695237    0.0003731941131                  0                  0                  0      15.85    01/02/23-02:42:42
  1106     276.5000        8853.589768        8853.589768        17707.17954       0.6225098727        1.267472783       -0.213995724      -0.4313581544    0.0003909680574                  0                  0                  0      15.85    01/02/23-02:42:58
  1107     276.7500         8853.58955         8853.58955         17707.1791       0.6225268137        1.285844835       -0.213988351      -0.4497410834    0.0004114130147                  0                  0                  0      15.85    01/02/23-02:43:14
  1108     277.0000        8853.589177        8853.589177        17707.17835       0.6225450483        1.304934294      -0.2139795564      -0.4688430642    0.0004333754227                  0                  0                  0      15.85    01/02/23-02:43:29
  1109     277.2500        8853.588671        8853.588671        17707.17734       0.6225643763         1.32436291      -0.2139697461      -0.4882843377    0.0004555498023                  0                  0                  0      15.85    01/02/23-02:43:45
  1110     277.5000        8853.588054        8853.588054        17707.17611       0.6225844536        1.343643391      -0.2139593245       -0.507576267    0.0004766537002                  0                  0                  0      15.85    01/02/23-02:44:01
  1111     277.7500        8853.587346        8853.587346        17707.17469       0.6226047557        1.362206595      -0.2139486559       -0.526148782    0.0004955980416                  0                  0                  0      15.85    01/02/23-02:44:17
  1112     278.0000        8853.586562        8853.586562        17707.17312       0.6226245269        1.379370438      -0.2139380376      -0.5433194744    0.0005116008241                  0                  0                  0      15.86    01/02/23-02:44:33
  1113     278.2500        8853.585711        8853.585711        17707.17142       0.6226428908        1.394482082      -0.2139276852      -0.5584357342    0.0005242285269                  0                  0                  0      15.86    01/02/23-02:44:49
  1114     278.5000        8853.584797        8853.584797        17707.16959       0.6226589083        1.406920149      -0.2139177315      -0.5708768925    0.0005333827973                  0                  0                  0      15.89    01/02/23-02:45:05
  1115     278.7500        8853.583821        8853.583821        17707.16764       0.6226717319        1.416150498      -0.2139082384      -0.5801097453    0.0005392176349                  0                  0                  0      15.87    01/02/23-02:45:20
  1116     279.0000        8853.582781        8853.582781        17707.16556        0.622680783        1.421802174      -0.2138992182       -0.585764232    0.0005420586954                  0                  0                  0      15.87    01/02/23-02:45:36
  1117     279.2500        8853.581685        8853.581685        17707.16337       0.6226858747        1.423706752      -0.2138906542      -0.5876725516    0.0005423281422                  0                  0                  0      15.85    01/02/23-02:45:52
  1118     279.5000        8853.580543        8853.580543        17707.16109       0.6226872724        1.421920596      -0.2138825164      -0.5858913103    0.0005405035454                  0                  0                  0      15.85    01/02/23-02:46:08
  1119     279.7500         8853.57937         8853.57937        17707.15874       0.6226856478        1.416707216      -0.2138747691      -0.5806839271     0.000537128159                  0                  0                  0      15.85    01/02/23-02:46:24
  1120     280.0000         8853.57818         8853.57818        17707.15636       0.6226819494        1.408464391       -0.213867376      -0.5724479156    0.0005328501306                  0                  0                  0      15.86    01/02/23-02:46:40
  1121     280.2500        8853.576986        8853.576986        17707.15397       0.6226772752        1.397691017      -0.2138603031      -0.5616818953    0.0005284565341                  0                  0                  0      15.85    01/02/23-02:46:56
  1122     280.5000        8853.575798        8853.575798         17707.1516       0.6226727163        1.384922295      -0.2138535221       -0.548920953    0.0005248961571                  0                  0                  0      15.85    01/02/23-02:47:11
  1123     280.7500        8853.574622        8853.574622        17707.14924       0.6226692236        1.370675959      -0.2138470128      -0.5346829796    0.0005232568436                  0                  0                  0      15.85    01/02/23-02:47:27
  1124     281.0000        8853.573451        8853.573451         17707.1469       0.6226675267        1.355454778      -0.2138407669      -0.5194711747    0.0005246900652                  0                  0                  0      15.85    01/02/23-02:47:43
  1125     281.2500        8853.572268        8853.572268        17707.14454       0.6226680564        1.339722577      -0.2138347958      -0.5037500195    0.0005302946148                  0                  0                  0      15.85    01/02/23-02:47:59
  1126     281.5000        8853.571052        8853.571052         17707.1421       0.6226709251        1.323914901       -0.213829141      -0.4879558354    0.0005410006006                  0                  0                  0      15.85    01/02/23-02:48:15
  1127     281.7500        8853.569783        8853.569783        17707.13957       0.6226759576        1.308458703      -0.2138238817      -0.4725163524    0.0005574882358                  0                  0                  0      15.86    01/02/23-02:48:31
  1128     282.0000        8853.568448        8853.568448         17707.1369       0.6226827498        1.293747435      -0.2138191389      -0.4578256996    0.0005801536589                  0                  0                  0      15.87    01/02/23-02:48:47
  1129     282.2500        8853.567047        8853.567047        17707.13409       0.6226907869        1.280147778      -0.2138150792      -0.4442510114    0.0006090989872                  0                  0                  0      15.85    01/02/23-02:49:02
  1130     282.5000        8853.565591        8853.565591        17707.13118       0.6226995751        1.267999984       -0.213811924         -0.4321326    0.0006441155486                  0                  0                  0      15.85    01/02/23-02:49:18
  1131     282.7500        8853.564112        8853.564112        17707.12822       0.6227087299        1.257583032      -0.2138099618       -0.421748945    0.0006846050043                  0                  0                  0      15.85    01/02/23-02:49:34
  1132     283.0000        8853.562658        8853.562658        17707.12532       0.6227180177        1.249086524      -0.2138095551      -0.4132884473    0.0007294956245                  0                  0                  0      15.85    01/02/23-02:49:50
  1133     283.2500        8853.561286        8853.561286        17707.12257       0.6227273543        1.242609748      -0.2138111348      -0.4068484522    0.0007771928682                  0                  0                  0      15.86    01/02/23-02:50:06
  1134     283.5000        8853.560053        8853.560053        17707.12011       0.6227367484        1.238153515      -0.2138151762      -0.4024271895    0.0008255992864                  0                  0                  0      15.85    01/02/23-02:50:22
  1135     283.7500         8853.55901         8853.55901        17707.11802       0.6227462421        1.235635841      -0.2138221589       -0.399939671    0.0008722305488                  0                  0                  0      15.85    01/02/23-02:50:37
  1136     284.0000        8853.558199        8853.558199         17707.1164       0.6227558595        1.234907716      -0.2138325117      -0.3992337623    0.0009144176634                  0                  0                  0      15.85    01/02/23-02:50:53
  1137     284.2500        8853.557648        8853.557648         17707.1153       0.6227655914        1.235782371      -0.2138465476      -0.4001198064    0.0009495743085                  0                  0                  0      15.85    01/02/23-02:51:09
  1138     284.5000        8853.557364        8853.557364        17707.11473       0.6227754111        1.238058825       -0.213864396      -0.4023945057     0.000975487792                  0                  0                  0      15.85    01/02/23-02:51:25
  1139     284.7500        8853.557331        8853.557331        17707.11466       0.6227853151        1.241556885      -0.2138859464      -0.4058761957    0.0009905719215                  0                  0                  0      15.85    01/02/23-02:51:41
  1140     285.0000        8853.557508        8853.557508        17707.11502       0.6227953582        1.246122861      -0.2139108142       -0.410410776    0.0009940875136                  0                  0                  0      15.85    01/02/23-02:51:57
  1141     285.2500        8853.557832        8853.557832        17707.11566       0.6228056941        1.251656734      -0.2139383397       -0.415898922    0.0009862220071                  0                  0                  0      15.85    01/02/23-02:52:13
  1142     285.5000        8853.558219        8853.558219        17707.11644        0.622816583        1.258115173      -0.2139676213      -0.4222990298    0.0009680613338                  0                  0                  0      15.85    01/02/23-02:52:28
  1143     285.7500        8853.558574        8853.558574        17707.11715       0.6228283692        1.265498344      -0.2139975814      -0.4296138539    0.0009414609597                  0                  0                  0      15.85    01/02/23-02:52:44
  1144     286.0000        8853.558802        8853.558802         17707.1176       0.6228414299        1.273825983      -0.2140270634      -0.4378663214    0.0009088320571                  0                  0                  0      15.85    01/02/23-02:53:00
  1145     286.2500        8853.558817        8853.558817        17707.11763       0.6228561136        1.283111684      -0.2140549447      -0.4470734546    0.0008728285485                  0                  0                  0      15.85    01/02/23-02:53:16
  1146     286.5000        8853.558538        8853.558538        17707.11708       0.6228726773        1.293343037      -0.2140802473      -0.4572261866    0.0008360742752                  0                  0                  0      15.85    01/02/23-02:53:32
  1147     286.7500        8853.557899        8853.557899         17707.1158       0.6228912333        1.304453868      -0.2141022272       -0.468261317    0.0008009099812                  0                  0                  0      15.85    01/02/23-02:53:48
  1148     287.0000        8853.556864        8853.556864        17707.11373       0.6229117053        1.316296476      -0.2141204378      -0.4800335165    0.0007691832835                  0                  0                  0      15.86    01/02/23-02:54:04
  1149     287.2500        8853.555432        8853.555432        17707.11086       0.6229338031        1.328625449      -0.2141347635      -0.4922990106    0.0007421283255                  0                  0                  0      15.87    01/02/23-02:54:19
  1150     287.5000        8853.553639        8853.553639        17707.10728       0.6229570211        1.341097711      -0.2141454205      -0.5047155912     0.000720322063                  0                  0                  0      15.85    01/02/23-02:54:35
  1151     287.7500         8853.55154         8853.55154        17707.10308        0.622980641        1.353279175      -0.2141529168      -0.5168493174    0.0007037006985                  0                  0                  0      15.85    01/02/23-02:54:51
  1152     288.0000        8853.549203        8853.549203        17707.09841       0.6230037681        1.364663721      -0.2141579781      -0.5281936586    0.0006916838849                  0                  0                  0      15.85    01/02/23-02:55:07
  1153     288.2500        8853.546714        8853.546714        17707.09343        0.623025385        1.374707203      -0.2141614586      -0.5382037131    0.0006833532591                  0                  0                  0      15.85    01/02/23-02:55:23
  1154     288.5000        8853.544171        8853.544171        17707.08834       0.6230444353        1.382868154      -0.2141642527      -0.5463370912    0.0006776254742                  0                  0                  0      15.85    01/02/23-02:55:39
  1155     288.7500        8853.541669        8853.541669        17707.08334       0.6230599361        1.388665003      -0.2141672121      -0.5521112994    0.0006734442077                  0                  0                  0      15.85    01/02/23-02:55:55
  1156     289.0000         8853.53928         8853.53928        17707.07856       0.6230710816        1.391720444      -0.2141710693      -0.5551482643    0.0006699711347                  0                  0                  0      15.86    01/02/23-02:56:10
  1157     289.2500        8853.537034        8853.537034        17707.07407       0.6230773567        1.391812017      -0.2141763725      -0.5552250526    0.0006667649995                  0                  0                  0      15.87    01/02/23-02:56:26
  1158     289.5000        8853.534925        8853.534925        17707.06985       0.6230785912        1.388897108      -0.2141834482      -0.5522989884    0.0006639201921                  0                  0                  0      15.85    01/02/23-02:56:42
  1159     289.7500        8853.532915        8853.532915        17707.06583       0.6230749678        1.383123332      -0.2141923973      -0.5465180837    0.0006621167795                  0                  0                  0      15.85    01/02/23-02:56:58
  1160     290.0000        8853.530943        8853.530943        17707.06189       0.6230669687        1.374817131      -0.2142031229      -0.5382096014    0.0006625619382                  0                  0                  0      15.85    01/02/23-02:57:14
  1161     290.2500        8853.528934        8853.528934        17707.05787       0.6230552811        1.364445102      -0.2142153754      -0.5278412865    0.0006668410102                  0                  0                  0      15.85    01/02/23-02:57:30
  1162     290.5000        8853.526816        8853.526816        17707.05363       0.6230407054        1.352571717      -0.2142288064      -0.5159788742    0.0006766685447                  0                  0                  0      15.85    01/02/23-02:57:46
  1163     290.7500        8853.524538        8853.524538        17707.04908       0.6230240759        1.339809702      -0.2142430298      -0.5032361622    0.0006935663161                  0                  0                  0      15.85    01/02/23-02:58:01
  1164     291.0000        8853.522087        8853.522087        17707.04417       0.6230062078         1.32677337       -0.214257684      -0.4902279663    0.0007184883368                  0                  0                  0      15.85    01/02/23-02:58:17
  1165     291.2500        8853.519492        8853.519492        17707.03898       0.6229878677        1.314035069      -0.2142724852       -0.477526202    0.0007514854951                  0                  0                  0      15.86    01/02/23-02:58:33
  1166     291.5000         8853.51683         8853.51683        17707.03366       0.6229697664        1.302095864      -0.2142872507      -0.4656303676    0.0007915206249                  0                  0                  0      15.86    01/02/23-02:58:49
  1167     291.7500        8853.514215        8853.514215        17707.02843        0.622952572        1.291374898      -0.2143018802      -0.4549569712    0.0008365257131                  0                  0                  0      15.85    01/02/23-02:59:05
  1168     292.0000        8853.511768        8853.511768        17707.02354        0.622936902         1.28219362      -0.2143162941      -0.4458241542    0.0008837303967                  0                  0                  0      15.86    01/02/23-02:59:21
  1169     292.2500        8853.509574        8853.509574        17707.01915        0.622923325        1.274780663      -0.2143303578      -0.4384571571    0.0009301768424                  0                  0                  0      15.85    01/02/23-02:59:37
  1170     292.5000        8853.507671        8853.507671        17707.01534       0.6229123366        1.269275434      -0.2143438269      -0.4329925316    0.0009732610091                  0                  0                  0      15.86    01/02/23-02:59:52
  1171     292.7500        8853.506069        8853.506069        17707.01214       0.6229043393         1.26573902      -0.2143563319      -0.4294895025      0.00101115334                  0                  0                  0      15.87    01/02/23-03:00:08
  1172     293.0000        8853.504775        8853.504775        17707.00955        0.622899618        1.264164499      -0.2143673931      -0.4279405215     0.001043033262                  0                  0                  0      15.86    01/02/23-03:00:24
  1173     293.2500        8853.503782        8853.503782        17707.00756       0.6228983459        1.264491637      -0.2143764416      -0.4282859986     0.001069149038                  0                  0                  0      15.85    01/02/23-03:00:40
  1174     293.5000        8853.503042        8853.503042        17707.00608        0.622900585        1.266617018      -0.2143828427      -0.4304242999     0.001090709261                  0                  0                  0      15.86    01/02/23-03:00:56
  1175     293.7500         8853.50246         8853.50246        17707.00492       0.6229063029        1.270403521       -0.214385936      -0.4342208769     0.001109594915                  0                  0                  0      15.85    01/02/23-03:01:12
  1176     294.0000        8853.501926        8853.501926        17707.00385       0.6229153815        1.275688507      -0.2143851029      -0.4395159499     0.001127927293                  0                  0                  0      15.86    01/02/23-03:01:28
  1177     294.2500         8853.50135         8853.50135         17707.0027       0.6229276397        1.282288317      -0.2143798459      -0.4461284558     0.001147624552                  0                  0                  0      15.85    01/02/23-03:01:43
  1178     294.5000        8853.500673        8853.500673        17707.00135       0.6229428494        1.289999507      -0.2143698519      -0.4538568926     0.001170086882                  0                  0                  0      15.85    01/02/23-03:01:59
  1179     294.7500        8853.499848        8853.499848         17706.9997        0.622960744        1.298597584      -0.2143550261      -0.4624778431     0.001196028742                  0                  0                  0      15.86    01/02/23-03:02:15
  1180     295.0000        8853.498824        8853.498824        17706.99765       0.6229810039         1.30783507      -0.2143355002      -0.4717440009      0.00122543466                  0                  0                  0      15.87    01/02/23-03:02:31
  1181     295.2500        8853.497546        8853.497546        17706.99509        0.623003238        1.317439595      -0.2143116343      -0.4813823639     0.001257640625                  0                  0                  0      15.86    01/02/23-03:02:47
  1182     295.5000         8853.49599         8853.49599        17706.99198       0.6230269613        1.327116974      -0.2142840199      -0.4910975068     0.001291513683                  0                  0                  0      15.87    01/02/23-03:03:03
  1183     295.7500        8853.494191        8853.494191        17706.98838       0.6230515893        1.336564558       -0.214253471      -0.5005851804     0.001325682946                  0                  0                  0      15.85    01/02/23-03:03:19
  1184     296.0000        8853.492225        8853.492225        17706.98445       0.6230764451        1.345485854      -0.2142209861      -0.5095471996     0.001358776769                  0                  0                  0      15.86    01/02/23-03:03:34
  1185     296.2500        8853.490164        8853.490164        17706.98033       0.6231007816         1.35361026      -0.2141876867      -0.5177114394     0.001389647989                  0                  0                  0      15.85    01/02/23-03:03:50
  1186     296.5000        8853.488048        8853.488048         17706.9761       0.6231238259        1.360710622      -0.2141547643      -0.5248495546     0.001417523198                  0                  0                  0      15.85    01/02/23-03:04:06
  1187     296.7500        8853.485907        8853.485907        17706.97181        0.623144832        1.366621234       -0.214123451      -0.5307949937      0.00144204243                  0                  0                  0      15.86    01/02/23-03:04:22
  1188     297.0000        8853.483788        8853.483788        17706.96758       0.6231631332        1.371244376      -0.2140950015      -0.5354493869     0.001463145471                  0                  0                  0      15.87    01/02/23-03:04:38
  1189     297.2500        8853.481746        8853.481746        17706.96349       0.6231781984        1.374556964      -0.2140706669      -0.5387889739     0.001480875271                  0                  0                  0      15.85    01/02/23-03:04:54
  1190     297.5000        8853.479831        8853.479831        17706.95966       0.6231896717        1.376604231      -0.2140516544      -0.5408580348     0.001495130309                  0                  0                  0      15.85    01/02/23-03:05:10
  1191     297.7500        8853.478081        8853.478081        17706.95616       0.6231974009        1.377476631        -0.21403907      -0.5417456563     0.001505495613                  0                  0                  0      15.85    01/02/23-03:05:25
  1192     298.0000        8853.476532        8853.476532        17706.95306       0.6232014423        1.377301265      -0.2140338363      -0.5415772223     0.001511235526                  0                  0                  0      15.85    01/02/23-03:05:41
  1193     298.2500        8853.475219        8853.475219        17706.95044       0.6232020635        1.376222828      -0.2140365884      -0.5404956524     0.001511475931                  0                  0                  0      15.85    01/02/23-03:05:57
  1194     298.5000        8853.474153        8853.474153        17706.94831       0.6231996824        1.374383734      -0.2140475631      -0.5386419965      0.00150550798                  0                  0                  0      15.85    01/02/23-03:06:13
  1195     298.7500        8853.473304        8853.473304        17706.94661       0.6231948352        1.371922631      -0.2140665166      -0.5361543656     0.001493085922                  0                  0                  0      15.85    01/02/23-03:06:29
  1196     299.0000        8853.472593        8853.472593        17706.94519       0.6231881156        1.368969476      -0.2140927087      -0.5331632608     0.001474608798                  0                  0                  0      15.86    01/02/23-03:06:45
  1197     299.2500        8853.471909        8853.471909        17706.94382       0.6231801293        1.365646962      -0.2141249713      -0.5297929832     0.001451122076                  0                  0                  0      15.85    01/02/23-03:07:01
  1198     299.5000        8853.471151        8853.471151         17706.9423       0.6231714556        1.362071656      -0.2141618501      -0.5261625158     0.001424165355                  0                  0                  0      15.85    01/02/23-03:07:16
  1199     299.7500        8853.470254        8853.470254        17706.94051       0.6231626129        1.358353038      -0.2142017782      -0.5223841965     0.001395549394                  0                  0                  0      15.85    01/02/23-03:07:32
  1200     300.0000        8853.469189        8853.469189        17706.93838       0.6231540426         1.35459871      -0.2142432431      -0.5185685535     0.001367129222                  0                  0                  0      15.85    01/02/23-03:07:48
  1201     300.2500         8853.46796         8853.46796        17706.93592       0.6231460941        1.350916872      -0.2142849187      -0.5148265117     0.001340652673                  0                  0                  0      15.85    01/02/23-03:08:04
  1202     300.5000        8853.466597        8853.466597        17706.93319       0.6231390191         1.34741696      -0.2143257558      -0.5112698243     0.001317638939                  0                  0                  0      15.85    01/02/23-03:08:20
  1203     300.7500        8853.465148        8853.465148         17706.9303        0.623132972        1.344197343        -0.21436503      -0.5079985869     0.001299246313                  0                  0                  0      15.86    01/02/23-03:08:36
  1204     301.0000         8853.46367         8853.46367        17706.92734       0.6231280362        1.341354147      -0.2144023491      -0.5051099018     0.001286140197                  0                  0                  0      15.85    01/02/23-03:08:51
  1205     301.2500        8853.462208        8853.462208        17706.92442       0.6231242422        1.338964624      -0.2144376313       -0.502681127     0.001278376246                  0                  0                  0      15.85    01/02/23-03:09:07
  1206     301.5000        8853.460785        8853.460785        17706.92157       0.6231215952        1.337080685      -0.2144710619      -0.5007633676     0.001275339709                  0                  0                  0      15.85    01/02/23-03:09:23
  1207     301.7500        8853.459409        8853.459409        17706.91882       0.6231201006        1.335737457       -0.214503038       -0.499390097      0.00127577868                  0                  0                  0      15.85    01/02/23-03:09:39
  1208     302.0000         8853.45808         8853.45808        17706.91616       0.6231197588        1.334938488      -0.2145340978      -0.4985625855     0.001277954139                  0                  0                  0      15.85    01/02/23-03:09:55
  1209     302.2500        8853.456798        8853.456798         17706.9136       0.6231205627        1.334655146      -0.2145648342      -0.4982496731     0.001279924042                  0                  0                  0      15.85    01/02/23-03:10:11
  1210     302.5000        8853.455574        8853.455574        17706.91115       0.6231224915        1.334836385      -0.2145957994      -0.4983979636     0.001279869014                  0                  0                  0      15.85    01/02/23-03:10:27
  1211     302.7500        8853.454428        8853.454428        17706.90886       0.6231254955        1.335410513      -0.2146274115      -0.4989340156     0.001276409325                  0                  0                  0      15.86    01/02/23-03:10:42
  1212     303.0000        8853.453387        8853.453387        17706.90677       0.6231294849        1.336278514      -0.2146598749      -0.4997580208     0.001268866753                  0                  0                  0      15.85    01/02/23-03:10:58
  1213     303.2500        8853.452462        8853.452462        17706.90492       0.6231343374        1.337330237      -0.2146931287      -0.5007601565     0.001257385985                  0                  0                  0      15.85    01/02/23-03:11:14
  1214     303.5000        8853.451633        8853.451633        17706.90327        0.623139915        1.338460588      -0.2147268344      -0.5018367338     0.001242895284                  0                  0                  0      15.85    01/02/23-03:11:30
  1215     303.7500        8853.450837        8853.450837        17706.90167       0.6231460659        1.339572362      -0.2147604203      -0.5028927704     0.001226894343                  0                  0                  0      15.85    01/02/23-03:11:46
  1216     304.0000        8853.449985        8853.449985        17706.89997       0.6231526458        1.340588287      -0.2147931842      -0.5038535932     0.001211136408                  0                  0                  0      15.85    01/02/23-03:12:02
  1217     304.2500        8853.448986        8853.448986        17706.89797       0.6231595189        1.341456592      -0.2148244283      -0.5046698668     0.001197222074                  0                  0                  0      15.85    01/02/23-03:12:18
  1218     304.5000        8853.447758        8853.447758        17706.89552       0.6231665752        1.342151986      -0.2148535844      -0.5053180665     0.001186239755                  0                  0                  0      15.85    01/02/23-03:12:33
  1219     304.7500        8853.446243        8853.446243        17706.89249       0.6231737459        1.342699698      -0.2148802993      -0.5058241617     0.001178509311                  0                  0                  0      15.88    01/02/23-03:12:49
  1220     305.0000         8853.44441         8853.44441        17706.88882       0.6231809962        1.343155696      -0.2149044726      -0.5062437562     0.001173529121                  0                  0                  0      15.85    01/02/23-03:13:05
  1221     305.2500        8853.442268        8853.442268        17706.88454       0.6231883139        1.343598804      -0.2149262495      -0.5066543495     0.001170109068                  0                  0                  0      15.86    01/02/23-03:13:21
  1222     305.5000         8853.43988         8853.43988        17706.87976       0.6231957138        1.344122305       -0.214945969      -0.5071472794     0.001166657389                  0                  0                  0      15.85    01/02/23-03:13:37
  1223     305.7500        8853.437353        8853.437353        17706.87471       0.6232032166        1.344819826      -0.2149640741      -0.5078140774     0.001161541816                  0                  0                  0      15.85    01/02/23-03:13:53
  1224     306.0000        8853.434813        8853.434813        17706.86963       0.6232108505        1.345780929      -0.2149810089      -0.5087424979     0.001153428194                  0                  0                  0      15.85    01/02/23-03:14:09
  1225     306.2500        8853.432371        8853.432371        17706.86474       0.6232186332        1.347081857      -0.2149971307      -0.5100076225     0.001141529715                  0                  0                  0      15.85    01/02/23-03:14:24
  1226     306.5000        8853.430102        8853.430102         17706.8602       0.6232265497        1.348769153      -0.2150126523      -0.5116556946     0.001125743686                  0                  0                  0      15.85    01/02/23-03:14:40
  1227     306.7500        8853.428044        8853.428044        17706.85609       0.6232345471        1.350852015      -0.2150276106      -0.5136965504     0.001106693164                  0                  0                  0      15.85    01/02/23-03:14:56
  1228     307.0000        8853.426192        8853.426192        17706.85238       0.6232425408        1.353313898      -0.2150418544       -0.516115183     0.001085680498                  0                  0                  0      15.85    01/02/23-03:15:12
  1229     307.2500        8853.424503        8853.424503        17706.84901       0.6232504106        1.356089517        -0.21505505      -0.5188486476     0.001064591619                  0                  0                  0      15.85    01/02/23-03:15:28
  1230     307.5000        8853.422892        8853.422892        17706.84578       0.6232580138        1.359073117      -0.2150667169      -0.5217941172     0.001045730839                  0                  0                  0      15.85    01/02/23-03:15:44
  1231     307.7500        8853.421249        8853.421249         17706.8425       0.6232652003        1.362132163      -0.2150762958      -0.5248222643      0.00103159739                  0                  0                  0      15.85    01/02/23-03:16:00
  1232     308.0000        8853.419468        8853.419468        17706.83894       0.6232718227        1.365123267      -0.2150832412      -0.5277927955     0.001024592381                  0                  0                  0      15.85    01/02/23-03:16:15
  1233     308.2500        8853.417472        8853.417472        17706.83494       0.6232777236        1.367885532      -0.2150871172      -0.5305473609     0.001026669474                  0                  0                  0      15.85    01/02/23-03:16:31
  1234     308.5000        8853.415232        8853.415232        17706.83046        0.623282754        1.370261244      -0.2150876732      -0.5329297961     0.001038978904                  0                  0                  0      15.85    01/02/23-03:16:47
  1235     308.7500        8853.412758        8853.412758        17706.82552       0.6232867866        1.372109122      -0.2150848806      -0.5347990681     0.001061613339                  0                  0                  0      15.85    01/02/23-03:17:03
  1236     309.0000        8853.410094        8853.410094        17706.82019       0.6232897402        1.373313501      -0.2150789213      -0.5360383916     0.001093552162                  0                  0                  0      15.85    01/02/23-03:17:19
  1237     309.2500        8853.407306        8853.407306        17706.81461       0.6232915901        1.373788106      -0.2150701263      -0.5365592409     0.001132851432                  0                  0                  0      15.85    01/02/23-03:17:35
  1238     309.5000        8853.404468        8853.404468        17706.80894       0.6232923966        1.373492934      -0.2150588773      -0.5363186733     0.001177013614                  0                  0                  0      15.85    01/02/23-03:17:51
  1239     309.7500         8853.40164         8853.40164        17706.80328       0.6232922922        1.372430148      -0.2150455053      -0.5353157684     0.001223418359                  0                  0                  0      15.85    01/02/23-03:18:06
  1240     310.0000        8853.398853        8853.398853        17706.79771       0.6232914723        1.370650592      -0.2150302257      -0.5335985386     0.001269644585                  0                  0                  0      15.85    01/02/23-03:18:22
  1241     310.2500        8853.396116        8853.396116        17706.79223        0.623290169        1.368248741       -0.215013137      -0.5312590929     0.001313658173                  0                  0                  0      15.88    01/02/23-03:18:38
  1242     310.5000        8853.393441        8853.393441        17706.78688       0.6232886085        1.365345685      -0.2149942679      -0.5284166311     0.001353822516                  0                  0                  0      15.85    01/02/23-03:18:54
  1243     310.7500        8853.390849        8853.390849         17706.7817       0.6232870099        1.362093119      -0.2149736385      -0.5252213468     0.001388876316                  0                  0                  0      15.85    01/02/23-03:19:10
  1244     311.0000        8853.388369        8853.388369        17706.77674       0.6232855621        1.358652952      -0.2149513044      -0.5218339417     0.001417856434                  0                  0                  0      15.85    01/02/23-03:19:26
  1245     311.2500        8853.386025        8853.386025        17706.77205       0.6232844021        1.355167849      -0.2149273758       -0.518396202     0.001440130886                  0                  0                  0      15.86    01/02/23-03:19:42
  1246     311.5000         8853.38383         8853.38383        17706.76766       0.6232836426        1.351784242      -0.2149020235      -0.5150539875     0.001455411142                  0                  0                  0      15.87    01/02/23-03:19:57
  1247     311.7500        8853.381801        8853.381801         17706.7636       0.6232833699        1.348638818      -0.2148754718      -0.5119437941     0.001463817636                  0                  0                  0      15.86    01/02/23-03:20:13
  1248     312.0000        8853.379965        8853.379965        17706.75993       0.6232836487        1.345847514      -0.2148479819      -0.5091817891     0.001465905284                  0                  0                  0      15.86    01/02/23-03:20:29
  1249     312.2500        8853.378354        8853.378354        17706.75671       0.6232845124        1.343488599      -0.2148198312       -0.506846929     0.001462673261                  0                  0                  0      15.85    01/02/23-03:20:45
  1250     312.5000           8853.377           8853.377          17706.754       0.6232859725        1.341610867      -0.2147913048      -0.5049890544     0.001455464384                  0                  0                  0      15.86    01/02/23-03:21:01
  1251     312.7500        8853.375931        8853.375931        17706.75186       0.6232880254        1.340245235      -0.2147627042      -0.5036402835     0.001445778137                  0                  0                  0      15.87    01/02/23-03:21:17
  1252     313.0000        8853.375168        8853.375168        17706.75034       0.6232906389        1.339391992      -0.2147343577      -0.5028020289     0.001435033921                  0                  0                  0      15.85    01/02/23-03:21:33
  1253     313.2500        8853.374737        8853.374737        17706.74947       0.6232937724        1.339040332      -0.2147066075       -0.502464343     0.001424391203                  0                  0                  0      15.85    01/02/23-03:21:48
  1254     313.5000        8853.374648        8853.374648         17706.7493       0.6232973927        1.339172584      -0.2146797667      -0.5026101103     0.001414685587                  0                  0                  0      15.86    01/02/23-03:22:04
  1255     313.7500        8853.374883        8853.374883        17706.74977       0.6233014751        1.339764884      -0.2146540632      -0.5032158297     0.001406484072                  0                  0                  0      15.86    01/02/23-03:22:20
  1256     314.0000        8853.375379        8853.375379        17706.75076       0.6233060018        1.340777963      -0.2146296024      -0.5042425519     0.001400193241                  0                  0                  0      15.86    01/02/23-03:22:36
  1257     314.2500        8853.376031        8853.376031        17706.75206        0.623310954        1.342164995      -0.2146063665      -0.5056438049     0.001396129918                  0                  0                  0      15.87    01/02/23-03:22:52
  1258     314.5000         8853.37672         8853.37672        17706.75344       0.6233163082        1.343876756      -0.2145842526      -0.5073707014     0.001394506418                  0                  0                  0      15.85    01/02/23-03:23:08
  1259     314.7500        8853.377347        8853.377347        17706.75469       0.6233220138         1.34586219      -0.2145631363      -0.5093723981     0.001395358523                  0                  0                  0      15.85    01/02/23-03:23:24
  1260     315.0000        8853.377862        8853.377862        17706.75572       0.6233279975        1.348076193      -0.2145429393      -0.5116037222     0.001398466159                  0                  0                  0      15.85    01/02/23-03:23:39
  1261     315.2500        8853.378263        8853.378263        17706.75653       0.6233341491        1.350465792      -0.2145236787      -0.5140112952     0.001403331061                  0                  0                  0      15.86    01/02/23-03:23:55
  1262     315.5000        8853.378587        8853.378587        17706.75717       0.6233403452        1.352985051      -0.2145054802      -0.5165484409     0.001409214897                  0                  0                  0      15.85    01/02/23-03:24:11
  1263     315.7500        8853.378878        8853.378878        17706.75776       0.6233464536        1.355575701      -0.2144885527      -0.5191559317     0.001415237204                  0                  0                  0      15.86    01/02/23-03:24:27
  1264     316.0000        8853.379166        8853.379166        17706.75833       0.6233523628        1.358178298      -0.2144731406      -0.5217732993     0.001420504178                  0                  0                  0      15.86    01/02/23-03:24:43
  1265     316.2500        8853.379464        8853.379464        17706.75893       0.6233580074        1.360746729      -0.2144594729      -0.5243534776      0.00142422844                  0                  0                  0      15.85    01/02/23-03:24:59
  1266     316.5000        8853.379766        8853.379766        17706.75953       0.6233633544        1.363233466      -0.2144477328      -0.5268481586     0.001425779477                  0                  0                  0      15.86    01/02/23-03:25:15
  1267     316.7500        8853.380059        8853.380059        17706.76012       0.6233683935        1.365597816       -0.214438057      -0.5292160024     0.001424637404                  0                  0                  0      15.88    01/02/23-03:25:30
  1268     317.0000        8853.380332        8853.380332        17706.76066       0.6233731115        1.367793638      -0.2144305514       -0.531410277     0.001420302217                  0                  0                  0      15.85    01/02/23-03:25:46
  1269     317.2500        8853.380583        8853.380583        17706.76117       0.6233774844        1.369772796      -0.2144252994      -0.5333822934     0.001412281341                  0                  0                  0      15.85    01/02/23-03:26:02
  1270     317.5000        8853.380834        8853.380834        17706.76167       0.6233814947         1.37150286       -0.214422345      -0.5350991962      0.00140017598                  0                  0                  0      15.86    01/02/23-03:26:18
  1271     317.7500        8853.381118        8853.381118        17706.76224       0.6233851295        1.372957036      -0.2144216508      -0.5365341246     0.001383868971                  0                  0                  0      15.85    01/02/23-03:26:34
  1272     318.0000        8853.381465        8853.381465        17706.76293       0.6233883839        1.374115327      -0.2144230573      -0.5376675602      0.00136367464                  0                  0                  0      15.85    01/02/23-03:26:50
  1273     318.2500        8853.381891        8853.381891        17706.76378        0.623391262        1.374971216      -0.2144262634      -0.5384940539     0.001340363618                  0                  0                  0      15.85    01/02/23-03:27:05
  1274     318.5000        8853.382397        8853.382397        17706.76479       0.6233937499        1.375514961      -0.2144308446      -0.5390053685     0.001315002133                  0                  0                  0      15.85    01/02/23-03:27:21
  1275     318.7500        8853.382988        8853.382988        17706.76598       0.6233958297        1.375756349       -0.214436292      -0.5392129612     0.001288734154                  0                  0                  0      15.87    01/02/23-03:27:37
  1276     319.0000        8853.383702        8853.383702         17706.7674       0.6233974476        1.375686062      -0.2144420434      -0.5391091096     0.001262538564                  0                  0                  0      15.85    01/02/23-03:27:53
  1277     319.2500          8853.3846          8853.3846         17706.7692       0.6233985678        1.375309983       -0.214447472      -0.5387011251     0.001237181502                  0                  0                  0      15.86    01/02/23-03:28:09
  1278     319.5000        8853.385731        8853.385731        17706.77146       0.6233992215        1.374664782      -0.2144518238      -0.5380270253     0.001213288778                  0                  0                  0      15.85    01/02/23-03:28:25
  1279     319.7500        8853.387068        8853.387068        17706.77414       0.6233995272        1.373787701      -0.2144541348       -0.537125569     0.001191529636                  0                  0                  0      15.85    01/02/23-03:28:41
  1280     320.0000        8853.388455        8853.388455        17706.77691       0.6233997027         1.37270522        -0.21445319      -0.5360251187     0.001172790993                  0                  0                  0      15.85    01/02/23-03:28:56
  1281     320.2500        8853.389607        8853.389607        17706.77921       0.6234000654        1.371453542      -0.2144475799      -0.5347641729     0.001158276666                  0                  0                  0      15.85    01/02/23-03:29:12
  1282     320.5000        8853.390158        8853.390158        17706.78032       0.6234009933        1.370085723      -0.2144358819      -0.5333982677     0.001149419677                  0                  0                  0      15.85    01/02/23-03:29:28
  1283     320.7500        8853.389767        8853.389767        17706.77953       0.6234028523        1.368666285      -0.2144169442      -0.5319940756     0.001147586682                  0                  0                  0      15.85    01/02/23-03:29:44
  1284     321.0000        8853.388221        8853.388221        17706.77644       0.6234059243        1.367258727      -0.2143902012      -0.5306162913     0.001153689517                  0                  0                  0      15.85    01/02/23-03:30:00
  1285     321.2500        8853.385512        8853.385512        17706.77102       0.6234103513        1.365923809      -0.2143559264      -0.5293253458     0.001167814385                  0                  0                  0      15.85    01/02/23-03:30:16
  1286     321.5000        8853.381839        8853.381839        17706.76368       0.6234161189        1.364715967      -0.2143153373      -0.5281735526     0.001189041724                  0                  0                  0      15.86    01/02/23-03:30:32
  1287     321.7500        8853.377545        8853.377545        17706.75509       0.6234230432         1.36366235      -0.2142705128        -0.52718429     0.001215496176                  0                  0                  0      15.85    01/02/23-03:30:47
  1288     322.0000        8853.373038        8853.373038        17706.74608       0.6234308147        1.362780906      -0.2142241457      -0.5263705296     0.001244583667                  0                  0                  0      15.85    01/02/23-03:31:03
  1289     322.2500        8853.368715        8853.368715        17706.73743       0.6234390368        1.362080745      -0.2141791971      -0.5257358259     0.001273314764                  0                  0                  0      15.85    01/02/23-03:31:19
  1290     322.5000        8853.364913        8853.364913        17706.72983       0.6234472569         1.36154594      -0.2141385396      -0.5252587678     0.001298623844                  0                  0                  0      15.85    01/02/23-03:31:35
  1291     322.7500        8853.361902        8853.361902         17706.7238       0.6234550139         1.36114446       -0.214104653      -0.5249024539     0.001317660358                  0                  0                  0      15.85    01/02/23-03:31:51
  1292     323.0000        8853.359875        8853.359875        17706.71975       0.6234618916         1.36084461      -0.2140793975      -0.5246313466     0.001328025564                  0                  0                  0      15.85    01/02/23-03:32:07
  1293     323.2500        8853.358931        8853.358931        17706.71786       0.6234675509        1.360606037      -0.2140638602      -0.5244026052     0.001327979183                  0                  0                  0      15.85    01/02/23-03:32:23
  1294     323.5000        8853.359041        8853.359041        17706.71808        0.623471775        1.360393905      -0.2140582626      -0.5241804963     0.001316628865                  0                  0                  0      15.86    01/02/23-03:32:38
  1295     323.7500        8853.360043        8853.360043        17706.72009       0.6234744897        1.360170892      -0.2140619334      -0.5239285521     0.001294083512                  0                  0                  0      15.85    01/02/23-03:32:54
  1296     324.0000        8853.361653        8853.361653        17706.72331       0.6234757727        1.359906716      -0.2140733701      -0.5236191183     0.001261545432                  0                  0                  0      15.85    01/02/23-03:33:10
  1297     324.2500         8853.36352         8853.36352        17706.72704        0.623475837        1.359584905      -0.2140904112      -0.5232398867     0.001221230338                  0                  0                  0      15.98    01/02/23-03:33:26
  1298     324.5000        8853.365293        8853.365293        17706.73059       0.6234749764        1.359187707      -0.2141105227      -0.5227782705     0.001176062291                  0                  0                  0      15.85    01/02/23-03:33:42
  1299     324.7500        8853.366697        8853.366697        17706.73339       0.6234735113        1.358703258      -0.2141311545      -0.5222277918     0.001129199363                  0                  0                  0      15.85    01/02/23-03:33:58
  1300     325.0000        8853.367587        8853.367587        17706.73517       0.6234717375        1.358122324      -0.2141500785      -0.5215840233      0.00108351493                  0                  0                  0      15.85    01/02/23-03:34:14
  1301     325.2500        8853.367955        8853.367955        17706.73591       0.6234699145        1.357462051      -0.2141656233      -0.5208677233     0.001041209972                  0                  0                  0      15.88    01/02/23-03:34:30
  1302     325.5000        8853.367895        8853.367895        17706.73579       0.6234682514        1.356747814      -0.2141767642      -0.5201064138     0.001003615591                  0                  0                  0      15.85    01/02/23-03:34:45
  1303     325.7500        8853.367538        8853.367538        17706.73508       0.6234668899        1.356000105      -0.2141830924      -0.5193213442    0.0009712214233                  0                  0                  0      15.85    01/02/23-03:35:01
  1304     326.0000        8853.366998        8853.366998          17706.734       0.6234659094        1.355241973      -0.2141847221       -0.518535156    0.0009438145142                  0                  0                  0      15.85    01/02/23-03:35:17
  1305     326.2500        8853.366364        8853.366364        17706.73273       0.6234653142        1.354495958      -0.2141821864      -0.5177691479    0.0009206904583                  0                  0                  0      15.85    01/02/23-03:35:33
  1306     326.5000        8853.365712        8853.365712        17706.73142       0.6234650367        1.353791582      -0.2141763325      -0.5170510868     0.000900873979                  0                  0                  0      15.85    01/02/23-03:35:49
  1307     326.7500        8853.365123        8853.365123        17706.73025        0.623464943        1.353157988      -0.2141682096      -0.5164081659    0.0008833309727                  0                  0                  0      15.86    01/02/23-03:36:05
  1308     327.0000        8853.364674        8853.364674        17706.72935       0.6234648541        1.352620464      -0.2141589419      -0.5158638275    0.0008671598043                  0                  0                  0      15.85    01/02/23-03:36:21
  1309     327.2500        8853.364426        8853.364426        17706.72885       0.6234645787        1.352202474      -0.2141496003      -0.5154400219    0.0008517271258                  0                  0                  0      15.85    01/02/23-03:36:36
  1310     327.5000        8853.364402        8853.364402         17706.7288       0.6234639499        1.351931475      -0.2141410956      -0.5151631572     0.000836727603                  0                  0                  0      15.85    01/02/23-03:36:52
  1311     327.7500        8853.364579        8853.364579        17706.72916       0.6234628502        1.351835015      -0.2141341111      -0.5150602316    0.0008221774933                  0                  0                  0      15.88    01/02/23-03:37:08
  1312     328.0000        8853.364895        8853.364895        17706.72979       0.6234612228        1.351932669      -0.2141290767      -0.5151507336    0.0008083644813                  0                  0                  0      15.86    01/02/23-03:37:24
  1313     328.2500        8853.365265        8853.365265        17706.73053       0.6234590879         1.35225163      -0.2141261748      -0.5154621393    0.0007957719931                  0                  0                  0      15.85    01/02/23-03:37:40
  1314     328.5000        8853.365593        8853.365593        17706.73119        0.623456531        1.352808503      -0.2141253702      -0.5160115926    0.0007849908599                  0                  0                  0      15.85    01/02/23-03:37:56
  1315     328.7500        8853.365791        8853.365791        17706.73158       0.6234536848        1.353605171      -0.2141264557       -0.516801651    0.0007766210236                  0                  0                  0      15.85    01/02/23-03:38:12
  1316     329.0000        8853.365788        8853.365788        17706.73158       0.6234507288        1.354648505      -0.2141291139       -0.517839837    0.0007711743416                  0                  0                  0      15.85    01/02/23-03:38:27
  1317     329.2500        8853.365541        8853.365541        17706.73108       0.6234478458        1.355926603       -0.214132985      -0.5191147464    0.0007689738279                  0                  0                  0      15.85    01/02/23-03:38:43
  1318     329.5000        8853.365036        8853.365036        17706.73007       0.6234451996        1.357414915      -0.2141377304      -0.5206020513    0.0007700661093                  0                  0                  0      15.85    01/02/23-03:38:59
  1319     329.7500        8853.364286        8853.364286        17706.72857       0.6234429139         1.35907501      -0.2141430804      -0.5222631653    0.0007741499577                  0                  0                  0      15.86    01/02/23-03:39:15
  1320     330.0000        8853.363324        8853.363324        17706.72665       0.6234410675        1.360867044      -0.2141488653      -0.5240576603    0.0007805494551                  0                  0                  0      15.87    01/02/23-03:39:31
  1321     330.2500        8853.362193        8853.362193        17706.72439       0.6234396889        1.362748985       -0.214155026      -0.5259425003    0.0007882306487                  0                  0                  0      15.85    01/02/23-03:39:47
  1322     330.5000        8853.360951        8853.360951         17706.7219         0.62343876        1.364677042      -0.2141616065      -0.5278725368    0.0007958617366                  0                  0                  0      15.85    01/02/23-03:40:02
  1323     330.7500        8853.359658        8853.359658        17706.71932        0.623438229        1.366611906      -0.2141687195      -0.5298069143    0.0008019570096                  0                  0                  0      15.85    01/02/23-03:40:18
  1324     331.0000        8853.358373        8853.358373        17706.71675       0.6234380201        1.368506909      -0.2141764884      -0.5316974865    0.0008050863126                  0                  0                  0      15.85    01/02/23-03:40:34
  1325     331.2500        8853.357144        8853.357144        17706.71429       0.6234380466         1.37031832      -0.2141849809      -0.5334993905    0.0008040977483                  0                  0                  0      15.85    01/02/23-03:40:50
  1326     331.5000        8853.356009        8853.356009        17706.71202       0.6234382315        1.372004838      -0.2141941538      -0.5351707867    0.0007983338385                  0                  0                  0      15.85    01/02/23-03:41:06
  1327     331.7500        8853.355001        8853.355001           17706.71       0.6234385073        1.373529063      -0.2142038231      -0.5366745029    0.0007877705099                  0                  0                  0      15.85    01/02/23-03:41:22
  1328     332.0000        8853.354149        8853.354149         17706.7083        0.623438833         1.37487024      -0.2142136552      -0.5379908068    0.0007730547422                  0                  0                  0      15.86    01/02/23-03:41:38
  1329     332.2500        8853.353476        8853.353476        17706.70695       0.6234391801        1.376009673      -0.2142231711      -0.5391027838    0.0007554624607                  0                  0                  0      15.86    01/02/23-03:41:53
  1330     332.5000        8853.352985        8853.352985        17706.70597       0.6234395453        1.376938146       -0.214231759       -0.540003644    0.0007368028086                  0                  0                  0      15.85    01/02/23-03:42:09
  1331     332.7500        8853.352652        8853.352652         17706.7053       0.6234399341        1.377641004      -0.2142387068      -0.5406816357    0.0007192722845                  0                  0                  0      15.85    01/02/23-03:42:25
  1332     333.0000        8853.352425        8853.352425        17706.70485       0.6234403659        1.378104231      -0.2142432648      -0.5411258551    0.0007052543165                  0                  0                  0      15.85    01/02/23-03:42:41
  1333     333.2500        8853.352231        8853.352231        17706.70446       0.6234408727        1.378323016      -0.2142447404      -0.5413344688    0.0006970656558                  0                  0                  0      15.85    01/02/23-03:42:57
  1334     333.5000        8853.351995        8853.351995        17706.70399       0.6234414906        1.378302957      -0.2142426101      -0.5413155079    0.0006966512534                  0                  0                  0      15.86    01/02/23-03:43:13
  1335     333.7500        8853.351653        8853.351653        17706.70331       0.6234422472        1.378049939      -0.2142366252      -0.5410763701     0.000705303795                  0                  0                  0      15.85    01/02/23-03:43:29
  1336     334.0000        8853.351178        8853.351178        17706.70236       0.6234431555        1.377575477      -0.2142268869      -0.5406288904    0.0007234562425                  0                  0                  0      15.86    01/02/23-03:43:44
  1337     334.2500        8853.350575        8853.350575        17706.70115       0.6234442106        1.376897519      -0.2142138745      -0.5399900335    0.0007505993358                  0                  0                  0      15.85    01/02/23-03:44:00
  1338     334.5000        8853.349876        8853.349876        17706.69975       0.6234453768          1.3760336      -0.2141984234      -0.5391751223     0.000785322863                  0                  0                  0      15.85    01/02/23-03:44:16
  1339     334.7500         8853.34912         8853.34912        17706.69824       0.6234465883        1.375004127      -0.2141816621      -0.5382013331    0.0008254563694                  0                  0                  0      15.85    01/02/23-03:44:32
  1340     335.0000        8853.348343        8853.348343        17706.69669       0.6234477458        1.373829265      -0.2141649232       -0.537084866    0.0008682703807                  0                  0                  0      15.85    01/02/23-03:44:48
  1341     335.2500        8853.347593        8853.347593        17706.69519       0.6234487061        1.372520825      -0.2141496419      -0.5358332052    0.0009107284424                  0                  0                  0      15.86    01/02/23-03:45:04
  1342     335.5000        8853.346939        8853.346939        17706.69388        0.623449311        1.371103762       -0.214137243       -0.534466959    0.0009497509414                  0                  0                  0      15.87    01/02/23-03:45:20
  1343     335.7500        8853.346479        8853.346479        17706.69296       0.6234493766        1.369590041      -0.2141290117      -0.5329941875    0.0009825351787                  0                  0                  0      15.86    01/02/23-03:45:35
  1344     336.0000        8853.346309        8853.346309        17706.69262       0.6234487343        1.367992306      -0.2141259528      -0.5314244792     0.001006860521                  0                  0                  0      15.85    01/02/23-03:45:51
  1345     336.2500        8853.346493        8853.346493        17706.69299        0.623447256        1.366325816      -0.2141286593      -0.5297712434      0.00102134261                  0                  0                  0      15.85    01/02/23-03:46:07
  1346     336.5000        8853.347033        8853.347033        17706.69407       0.6234448825        1.364613993      -0.2141372251      -0.5280574667     0.001025581352                  0                  0                  0      15.85    01/02/23-03:46:23
  1347     336.7500         8853.34788         8853.34788        17706.69576       0.6234416296        1.362883639      -0.2141512301      -0.5263109269     0.001020148027                  0                  0                  0      15.85    01/02/23-03:46:39
  1348     337.0000        8853.348957        8853.348957        17706.69791       0.6234375881        1.361161516      -0.2141698007      -0.5245605452     0.001006418379                  0                  0                  0      15.85    01/02/23-03:46:55
  1349     337.2500        8853.350188        8853.350188        17706.70038       0.6234329146        1.359474138      -0.2141917251      -0.5228358072    0.0009863090154                  0                  0                  0      15.85    01/02/23-03:47:11
  1350     337.5000        8853.351504        8853.351504        17706.70301       0.6234278261        1.357857834      -0.2142155916      -0.5211764075    0.0009619908197                  0                  0                  0      15.85    01/02/23-03:47:26
  1351     337.7500        8853.352839        8853.352839        17706.70568       0.6234225839        1.356355338      -0.2142399249       -0.519628456     0.000935626288                  0                  0                  0      15.85    01/02/23-03:47:42
  1352     338.0000        8853.354115        8853.354115        17706.70823       0.6234174614        1.354997727      -0.2142633075      -0.5182261599    0.0009092019013                  0                  0                  0      15.87    01/02/23-03:47:58
  1353     338.2500        8853.355251        8853.355251         17706.7105       0.6234127342        1.353818375      -0.2142844811      -0.5170055793    0.0008844191638                  0                  0                  0      15.85    01/02/23-03:48:14
  1354     338.5000         8853.35617         8853.35617        17706.71234       0.6234086571        1.352848817      -0.2143024245      -0.5160003766    0.0008626407338                  0                  0                  0      15.85    01/02/23-03:48:30
  1355     338.7500        8853.356815        8853.356815        17706.71363       0.6234054398        1.352114855      -0.2143164003      -0.5152379017    0.0008448868583                  0                  0                  0      15.85    01/02/23-03:48:46
  1356     339.0000        8853.357154        8853.357154        17706.71431       0.6234032434        1.351628762      -0.2143259738      -0.5147314072    0.0008318619313                  0                  0                  0      15.87    01/02/23-03:49:02
  1357     339.2500        8853.357172        8853.357172        17706.71434       0.6234021601        1.351382214      -0.2143310087      -0.5144730385    0.0008239936746                  0                  0                  0      15.86    01/02/23-03:49:17
  1358     339.5000         8853.35686         8853.35686        17706.71372       0.6234022325         1.35136085      -0.2143316509      -0.5144484107    0.0008214440106                  0                  0                  0      15.86    01/02/23-03:49:33
  1359     339.7500        8853.356217        8853.356217        17706.71243       0.6234034511        1.351551833      -0.2143283049      -0.5146441661    0.0008240890835                  0                  0                  0      15.85    01/02/23-03:49:49
  1360     340.0000        8853.355262        8853.355262        17706.71052       0.6234057463        1.351935264      -0.2143216019       -0.515039396    0.0008314798765                  0                  0                  0      15.85    01/02/23-03:50:05
  1361     340.2500        8853.354033        8853.354033        17706.70807        0.623408994        1.352493767      -0.2143123504      -0.5156152526    0.0008428302715                  0                  0                  0      15.85    01/02/23-03:50:21
  1362     340.5000        8853.352596        8853.352596        17706.70519       0.6234130113        1.353198523      -0.2143014653      -0.5163411143    0.0008570683198                  0                  0                  0      15.88    01/02/23-03:50:37
  1363     340.7500         8853.35103         8853.35103        17706.70206       0.6234175709          1.3540183      -0.2142898777      -0.5171838062    0.0008729544853                  0                  0                  0      15.85    01/02/23-03:50:53
  1364     341.0000        8853.349415        8853.349415        17706.69883       0.6234224234        1.354922829       -0.214278441      -0.5181112031     0.000889238199                  0                  0                  0      15.85    01/02/23-03:51:08
  1365     341.2500        8853.347827        8853.347827        17706.69565       0.6234273101        1.355880635      -0.2142678543      -0.5190902588    0.0009047887157                  0                  0                  0      15.85    01/02/23-03:51:24
  1366     341.5000        8853.346338        8853.346338        17706.69268       0.6234319937        1.356869527      -0.2142586196        -0.52009758    0.0009186658967                  0                  0                  0      15.85    01/02/23-03:51:40
  1367     341.7500        8853.345014        8853.345014        17706.69003       0.6234362773        1.357868814      -0.2142510333      -0.5211116391    0.0009301361744                  0                  0                  0      15.85    01/02/23-03:51:56
  1368     342.0000        8853.343907        8853.343907        17706.68781       0.6234400134        1.358854553       -0.214245202      -0.5221079856    0.0009386478869                  0                  0                  0      15.85    01/02/23-03:52:12
  1369     342.2500        8853.343047        8853.343047        17706.68609       0.6234431277        1.359811073      -0.2142410719      -0.5230706815    0.0009438085398                  0                  0                  0      15.85    01/02/23-03:52:28
  1370     342.5000        8853.342437        8853.342437        17706.68487       0.6234456074        1.360725179      -0.2142384656      -0.5239864803    0.0009453745876                  0                  0                  0      15.85    01/02/23-03:52:44
  1371     342.7500        8853.342056        8853.342056        17706.68411       0.6234474937        1.361589413      -0.2142371264      -0.5248480445    0.0009432511639                  0                  0                  0      15.85    01/02/23-03:52:59
  1372     343.0000        8853.341874        8853.341874        17706.68375       0.6234488537        1.362394196      -0.2142367685      -0.5256460556    0.0009374815101                  0                  0                  0      15.85    01/02/23-03:53:15
  1373     343.2500        8853.341859        8853.341859        17706.68372       0.6234497824        1.363154588      -0.2142371224      -0.5263959374    0.0009282539413                  0                  0                  0      15.85    01/02/23-03:53:31
  1374     343.5000        8853.341983        8853.341983        17706.68397       0.6234503222        1.363818717      -0.2142379639      -0.5270463503    0.0009159193473                  0                  0                  0      15.85    01/02/23-03:53:47
  1375     343.7500        8853.342223        8853.342223        17706.68445       0.6234505838        1.364452725      -0.2142391203      -0.5276640103    0.0009009897203                  0                  0                  0      15.85    01/02/23-03:54:03
  1376     344.0000        8853.342556        8853.342556        17706.68511       0.6234506136        1.365057376      -0.2142404586      -0.5282504523    0.0008841488796                  0                  0                  0      15.85    01/02/23-03:54:19
  1377     344.2500        8853.342951        8853.342951         17706.6859       0.6234504212        1.365589114       -0.214241864      -0.5287630953    0.0008662666938                  0                  0                  0      15.86    01/02/23-03:54:35
  1378     344.5000        8853.343371        8853.343371        17706.68674       0.6234500499        1.366047771      -0.2142432198      -0.5292028436    0.0008483420321                  0                  0                  0      15.85    01/02/23-03:54:50
  1379     344.7500        8853.343772        8853.343772        17706.68754       0.6234495635        1.366460517      -0.2142443999        -0.52959799    0.0008314361731                  0                  0                  0      15.85    01/02/23-03:55:06
  1380     345.0000        8853.344109        8853.344109        17706.68822       0.6234490306        1.366849935      -0.2142452781      -0.5299721549    0.0008165290246                  0                  0                  0      15.85    01/02/23-03:55:22
  1381     345.2500        8853.344349        8853.344349         17706.6887       0.6234485169        1.367226486      -0.2142457524      -0.5303366275    0.0008044104469                  0                  0                  0      15.87    01/02/23-03:55:38
  1382     345.5000        8853.344482        8853.344482        17706.68896       0.6234480793        1.367581172      -0.2142457718      -0.5306829126    0.0007955914594                  0                  0                  0      15.87    01/02/23-03:55:54
  1383     345.7500        8853.344521        8853.344521        17706.68904       0.6234477683        1.367895452      -0.2142453525      -0.5309925794    0.0007902482028                  0                  0                  0      15.85    01/02/23-03:56:10
  1384     346.0000          8853.3445          8853.3445          17706.689       0.6234476417        1.368165541      -0.2142445703      -0.5312615628     0.000788234065                  0                  0                  0      15.86    01/02/23-03:56:26
  1385     346.2500         8853.34446         8853.34446        17706.68892       0.6234477588         1.36840051      -0.2142435316      -0.5314983812    0.0007891612346                  0                  0                  0      15.86    01/02/23-03:56:41
  1386     346.5000        8853.344434        8853.344434        17706.68887       0.6234481735        1.368617939      -0.2142423344      -0.5317199724    0.0007925415358                  0                  0                  0      15.86    01/02/23-03:56:57
  1387     346.7500        8853.344434        8853.344434        17706.68887       0.6234489271        1.368839741      -0.2142410312      -0.5319477039    0.0007979208389                  0                  0                  0      15.88    01/02/23-03:57:13
  1388     347.0000        8853.344447        8853.344447        17706.68889       0.6234500376        1.369082472      -0.2142396062      -0.5321978349    0.0008050062689                  0                  0                  0      15.86    01/02/23-03:57:29
  1389     347.2500        8853.344433        8853.344433        17706.68887       0.6234515031        1.369366094      -0.2142379732       -0.532490321     0.000813703621                  0                  0                  0      15.86    01/02/23-03:57:45
  1390     347.5000        8853.344345        8853.344345        17706.68869       0.6234532892        1.369689969      -0.2142359985      -0.5328247553     0.000824073893                  0                  0                  0      15.85    01/02/23-03:58:01
  1391     347.7500        8853.344133        8853.344133        17706.68827       0.6234553464        1.370056371      -0.2142335404      -0.5332037238    0.0008362393078                  0                  0                  0      15.86    01/02/23-03:58:17
  1392     348.0000        8853.343755        8853.343755        17706.68751       0.6234576189        1.370470668      -0.2142304949      -0.5336328156    0.0008502618992                  0                  0                  0      15.86    01/02/23-03:58:32
  1393     348.2500        8853.343178        8853.343178        17706.68636       0.6234600397        1.370926065      -0.2142268315      -0.5341052575     0.000866063504                  0                  0                  0      15.85    01/02/23-03:58:48
  1394     348.5000        8853.342382        8853.342382        17706.68476       0.6234625457        1.371419294      -0.2142226141      -0.5346175201    0.0008833856613                  0                  0                  0      15.85    01/02/23-03:59:04
  1395     348.7500        8853.341357        8853.341357        17706.68271       0.6234650842         1.37196266      -0.2142180057      -0.5351813805    0.0009018105267                  0                  0                  0      15.85    01/02/23-03:59:20
  1396     349.0000        8853.340116        8853.340116        17706.68023       0.6234675909        1.372554533      -0.2142132606      -0.5357944725    0.0009207911643                  0                  0                  0      15.86    01/02/23-03:59:36
  1397     349.2500         8853.33869         8853.33869        17706.67738       0.6234699859        1.373183262      -0.2142087091      -0.5364442527    0.0009396861719                  0                  0                  0      15.85    01/02/23-03:59:52
  1398     349.5000        8853.337134        8853.337134        17706.67427       0.6234721727        1.373833042      -0.2142047354      -0.5371139142    0.0009577799558                  0                  0                  0      15.88    01/02/23-04:00:08
  1399     349.7500        8853.335512        8853.335512        17706.67102       0.6234740272         1.37446924       -0.214201751      -0.5377677432    0.0009742813441                  0                  0                  0      15.85    01/02/23-04:00:23
  1400     350.0000        8853.333894        8853.333894        17706.66779       0.6234754197        1.375061505      -0.2142001604      -0.5383742859    0.0009883614766                  0                  0                  0      15.85    01/02/23-04:00:39
  1401     350.2500        8853.332351        8853.332351         17706.6647       0.6234762205        1.375575767      -0.2142003163      -0.5388984572    0.0009992272098                  0                  0                  0      15.85    01/02/23-04:00:55
  1402     350.5000        8853.330938        8853.330938        17706.66188         0.62347631        1.375963968      -0.2142024602      -0.5392914723     0.001006274416                  0                  0                  0      15.87    01/02/23-04:01:11
  1403     350.7500        8853.329685        8853.329685        17706.65937       0.6234756087        1.376181917      -0.2142066591      -0.5395089084     0.001009259065                  0                  0                  0      15.86    01/02/23-04:01:27
  1404     351.0000        8853.328586        8853.328586        17706.65717        0.623474094        1.376198632       -0.214212758      -0.5395202034     0.001008422907                  0                  0                  0      15.85    01/02/23-04:01:43
  1405     351.2500        8853.327599        8853.327599         17706.6552       0.6234718069        1.375998696      -0.2142203743      -0.5393110208     0.001004505889                  0                  0                  0      15.87    01/02/23-04:01:59
  1406     351.5000         8853.32666         8853.32666        17706.65332       0.6234688429        1.375578904      -0.2142289428      -0.5388797439    0.0009986254372                  0                  0                  0      15.85    01/02/23-04:02:14
  1407     351.7500        8853.325707        8853.325707        17706.65141       0.6234653314        1.374940911      -0.2142377979       -0.538229846    0.0009920642413                  0                  0                  0      15.85    01/02/23-04:02:30
  1408     352.0000         8853.32469         8853.32469        17706.64938       0.6234614304        1.374099915       -0.214246267      -0.5373782412    0.0009860234477                  0                  0                  0      15.85    01/02/23-04:02:46
  1409     352.2500        8853.323575        8853.323575        17706.64715       0.6234573082        1.373070899        -0.21425375      -0.5363413014    0.0009814603276                  0                  0                  0      15.85    01/02/23-04:03:02
  1410     352.5000        8853.322343        8853.322343        17706.64469       0.6234531374        1.371870257      -0.2142597748      -0.5351363377    0.0009789928383                  0                  0                  0      15.85    01/02/23-04:03:18
  1411     352.7500        8853.320988        8853.320988        17706.64198       0.6234490985         1.37052531      -0.2142640317      -0.5337910677    0.0009788882518                  0                  0                  0      15.86    01/02/23-04:03:34
  1412     353.0000        8853.319512        8853.319512        17706.63902       0.6234453591        1.369058014       -0.214266391      -0.5323273574    0.0009810939739                  0                  0                  0      15.85    01/02/23-04:03:50
  1413     353.2500        8853.317932        8853.317932        17706.63586       0.6234420723        1.367494212      -0.2142669043      -0.5307705195    0.0009852838659                  0                  0                  0      15.85    01/02/23-04:04:05
  1414     353.5000         8853.31627         8853.31627        17706.63254       0.6234393696        1.365868129      -0.2142657897      -0.5291538896    0.0009909200623                  0                  0                  0      15.85    01/02/23-04:04:21
  1415     353.7500         8853.31456         8853.31456        17706.62912       0.6234373475        1.364214668         -0.2142634      -0.5275112529    0.0009973324746                  0                  0                  0      15.85    01/02/23-04:04:37
  1416     354.0000        8853.312835        8853.312835        17706.62567       0.6234360576        1.362566372      -0.2142601793      -0.5258739451      0.00100380961                  0                  0                  0      15.86    01/02/23-04:04:53
  1417     354.2500        8853.311128        8853.311128        17706.62226       0.6234355105         1.36096514      -0.2142566126      -0.5242827051     0.001009688642                  0                  0                  0      15.85    01/02/23-04:05:09
  1418     354.5000        8853.309465        8853.309465        17706.61893       0.6234356694        1.359450425      -0.2142531737      -0.5227760198      0.00101443796                  0                  0                  0      15.85    01/02/23-04:05:25
  1419     354.7500        8853.307869        8853.307869        17706.61574       0.6234364563        1.358054844      -0.2142502798      -0.5213858067     0.001017698483                  0                  0                  0      15.85    01/02/23-04:05:40
  1420     355.0000        8853.306362        8853.306362        17706.61272       0.6234377712        1.356818505      -0.2142482577       -0.520151799      0.00101932281                  0                  0                  0      15.85    01/02/23-04:05:56
  1421     355.2500        8853.304965        8853.304965        17706.60993       0.6234395102        1.355792952      -0.2142473274      -0.5191254775     0.001019362845                  0                  0                  0      15.85    01/02/23-04:06:12
  1422     355.5000        8853.303697        8853.303697        17706.60739       0.6234415567        1.355012755      -0.2142475944      -0.5183416531     0.001018049524                  0                  0                  0      15.85    01/02/23-04:06:28
  1423     355.7500         8853.30257         8853.30257        17706.60514       0.6234438087        1.354515103      -0.2142490455      -0.5178380178     0.001015768587                  0                  0                  0      15.85    01/02/23-04:06:44
  1424     356.0000        8853.301589        8853.301589        17706.60318       0.6234461729        1.354313349      -0.2142515456      -0.5176286628     0.001013032589                  0                  0                  0      15.89    01/02/23-04:07:00
  1425     356.2500        8853.300744        8853.300744        17706.60149       0.6234485773        1.354405388      -0.2142548414      -0.5177124089     0.001010439846                  0                  0                  0      15.85    01/02/23-04:07:16
  1426     356.5000        8853.300018        8853.300018        17706.60004       0.6234509942        1.354801229      -0.2142585788      -0.5181002784     0.001008622801                  0                  0                  0      15.85    01/02/23-04:07:31
  1427     356.7500        8853.299388        8853.299388        17706.59878       0.6234534248        1.355499779      -0.2142623319      -0.5187922104     0.001008188031                  0                  0                  0      15.85    01/02/23-04:07:47
  1428     357.0000        8853.298822        8853.298822        17706.59764       0.6234558872        1.356478587      -0.2142656436      -0.5197667116     0.001009655543                  0                  0                  0      15.85    01/02/23-04:08:03
  1429     357.2500         8853.29828         8853.29828        17706.59656        0.623458418        1.357705735      -0.2142680723      -0.5209926622     0.001013417576                  0                  0                  0      15.86    01/02/23-04:08:19
  1430     357.5000        8853.297715        8853.297715        17706.59543       0.6234610629        1.359145902      -0.2142692488      -0.5224352791     0.001019689225                  0                  0                  0      15.87    01/02/23-04:08:35
  1431     357.7500        8853.297079        8853.297079        17706.59416       0.6234638565        1.360758964      -0.2142689387      -0.5240546244     0.001028455412                  0                  0                  0      15.85    01/02/23-04:08:51
  1432     358.0000        8853.296339        8853.296339        17706.59268       0.6234668123        1.362509376       -0.214267099      -0.5258148931     0.001039428146                  0                  0                  0      15.85    01/02/23-04:09:07
  1433     358.2500         8853.29549         8853.29549        17706.59098       0.6234699097        1.364367538      -0.2142639125      -0.5276857413     0.001052025025                  0                  0                  0      15.85    01/02/23-04:09:22
  1434     358.5000        8853.294563        8853.294563        17706.58913       0.6234730859        1.366300455      -0.2142597845      -0.5296329615     0.001065376741                  0                  0                  0      15.85    01/02/23-04:09:38
  1435     358.7500        8853.293618        8853.293618        17706.58724       0.6234762406        1.368276964      -0.2142553003       -0.531623815     0.001078392235                  0                  0                  0      15.85    01/02/23-04:09:54
  1436     359.0000        8853.292737        8853.292737        17706.58547       0.6234792505        1.370267498      -0.2142511457       -0.533626997     0.001089895543                  0                  0                  0      15.85    01/02/23-04:10:10
  1437     359.2500        8853.291995        8853.291995        17706.58399       0.6234819848        1.372239787       -0.214248005      -0.5356085845     0.001098787652                  0                  0                  0      15.85    01/02/23-04:10:26
  1438     359.5000        8853.291447        8853.291447        17706.58289       0.6234843266        1.374158944      -0.2142464569      -0.5375323679     0.001104207302                  0                  0                  0      15.87    01/02/23-04:10:42
  1439     359.7500        8853.291117        8853.291117        17706.58223       0.6234861902        1.375988931      -0.2142468929      -0.5393614854     0.001105637115                  0                  0                  0      15.87    01/02/23-04:10:58
  1440     360.0000        8853.290996        8853.290996        17706.58199       0.6234875289        1.377695712      -0.2142494767      -0.5410616442     0.001102937859                  0                  0                  0      15.85    01/02/23-04:11:13
  1441     360.2500        8853.291053        8853.291053        17706.58211       0.6234883298         1.37924264      -0.2142541461      -0.5425964865     0.001096322579                  0                  0                  0      15.85    01/02/23-04:11:29
  1442     360.5000        8853.291242        8853.291242        17706.58248       0.6234886043         1.38059392      -0.2142606473      -0.5439309624      0.00108629352                  0                  0                  0      15.85    01/02/23-04:11:45
  1443     360.7500         8853.29151         8853.29151        17706.58302         0.62348838        1.381720507      -0.2142685876       -0.545037106      0.00107356676                  0                  0                  0      15.85    01/02/23-04:12:01
  1444     361.0000        8853.291807        8853.291807        17706.58361        0.623487679        1.382589034      -0.2142774978      -0.5458828386     0.001058981131                  0                  0                  0      15.85    01/02/23-04:12:17
  1445     361.2500        8853.292095        8853.292095        17706.58419       0.6234865245        1.383179558      -0.2142868959      -0.5464495273     0.001043389479                  0                  0                  0      15.87    01/02/23-04:12:33
  1446     361.5000        8853.292353        8853.292353        17706.58471       0.6234849415        1.383484983      -0.2142963467      -0.5467312349     0.001027540072                  0                  0                  0      15.85    01/02/23-04:12:49
  1447     361.7500        8853.292572        8853.292572        17706.58514       0.6234829486        1.383499377      -0.2143055039      -0.5467228938     0.001011969705                  0                  0                  0      15.85    01/02/23-04:13:04
  1448     362.0000        8853.292751        8853.292751         17706.5855       0.6234805828        1.383235185      -0.2143141298      -0.5464374214    0.0009969486631                  0                  0                  0      15.85    01/02/23-04:13:20
  1449     362.2500        8853.292893        8853.292893        17706.58579       0.6234778887        1.382702651      -0.2143220899      -0.5458851564    0.0009824839137                  0                  0                  0      15.85    01/02/23-04:13:36
  1450     362.5000        8853.293003        8853.293003        17706.58601       0.6234749505        1.381938463      -0.2143293301      -0.5451025867    0.0009684043383                  0                  0                  0      15.85    01/02/23-04:13:52
  1451     362.7500        8853.293097        8853.293097        17706.58619       0.6234718769        1.380980192      -0.2143358428      -0.5441269545    0.0009544824268                  0                  0                  0      15.85    01/02/23-04:14:08
  1452     363.0000        8853.293186        8853.293186        17706.58637        0.623468792        1.379860971      -0.2143416333      -0.5429911259    0.0009405798351                  0                  0                  0      15.85    01/02/23-04:14:24
  1453     363.2500        8853.293265        8853.293265        17706.58653       0.6234658361        1.378615954         -0.2143467      -0.5417301333    0.0009267155245                  0                  0                  0      15.87    01/02/23-04:14:40
  1454     363.5000        8853.293311        8853.293311        17706.58662       0.6234631421        1.377282377      -0.2143510351      -0.5403812545    0.0009130542811                  0                  0                  0      15.85    01/02/23-04:14:55
  1455     363.7500        8853.293294        8853.293294        17706.58659       0.6234608355        1.375914212      -0.2143546478      -0.5389985457    0.0008998170342                  0                  0                  0      15.85    01/02/23-04:15:11
  1456     364.0000        8853.293196        8853.293196        17706.58639       0.6234590016        1.374560477      -0.2143575906      -0.5376310572    0.0008871721815                  0                  0                  0      15.85    01/02/23-04:15:27
  1457     364.2500        8853.293026        8853.293026        17706.58605       0.6234576752        1.373257247      -0.2143599702      -0.5363147895    0.0008751874045                  0                  0                  0      15.85    01/02/23-04:15:43
  1458     364.5000        8853.292818        8853.292818        17706.58564       0.6234568511        1.372038363      -0.2143619297      -0.5350834424    0.0008638596722                  0                  0                  0      15.85    01/02/23-04:15:59
  1459     364.7500        8853.292614        8853.292614        17706.58523        0.623456487        1.370931832      -0.2143636116      -0.5339649013    0.0008531682839                  0                  0                  0      15.85    01/02/23-04:16:15
  1460     365.0000        8853.292446        8853.292446        17706.58489       0.6234565179        1.369962761      -0.2143651176      -0.5329842629    0.0008431373167                  0                  0                  0      15.85    01/02/23-04:16:31
  1461     365.2500        8853.292335        8853.292335        17706.58467       0.6234568615        1.369153038      -0.2143664813      -0.5321635557    0.0008338600154                  0                  0                  0      15.88    01/02/23-04:16:46
  1462     365.5000         8853.29229         8853.29229        17706.58458       0.6234574346        1.368523433      -0.2143676569      -0.5315238384    0.0008254970529                  0                  0                  0      15.85    01/02/23-04:17:02
  1463     365.7500        8853.292314        8853.292314        17706.58463       0.6234581536        1.368081064      -0.2143685235      -0.5310726364    0.0008182498486                  0                  0                  0      15.85    01/02/23-04:17:18
  1464     366.0000        8853.292402        8853.292402         17706.5848       0.6234589445        1.367824277      -0.2143689028      -0.5308087474    0.0008123175925                  0                  0                  0      15.85    01/02/23-04:17:34
  1465     366.2500        8853.292539        8853.292539        17706.58508       0.6234597553        1.367746663      -0.2143685923      -0.5307261491     0.000807833921                  0                  0                  0      15.85    01/02/23-04:17:50
  1466     366.5000        8853.292695        8853.292695        17706.58539       0.6234605505        1.367838062      -0.2143674093      -0.5308149095    0.0008048068971                  0                  0                  0      15.86    01/02/23-04:18:06
  1467     366.7500        8853.292837        8853.292837        17706.58567       0.6234613078        1.368081491      -0.2143652358      -0.5310580471    0.0008030993601                  0                  0                  0      15.87    01/02/23-04:18:22
  1468     367.0000        8853.292941        8853.292941        17706.58588       0.6234620112        1.368457388        -0.21436205      -0.5314357537    0.0008024271572                  0                  0                  0      15.85    01/02/23-04:18:37
  1469     367.2500        8853.292999        8853.292999          17706.586       0.6234626474        1.368943579      -0.2143579373      -0.5319253946    0.0008024003465                  0                  0                  0      15.85    01/02/23-04:18:53
  1470     367.5000        8853.293017        8853.293017        17706.58603       0.6234632026        1.369520335       -0.214353079      -0.5325066342    0.0008025803313                  0                  0                  0      15.85    01/02/23-04:19:09
  1471     367.7500        8853.293012        8853.293012        17706.58602       0.6234636588        1.370165317      -0.2143477278      -0.5331564796    0.0008025491273                  0                  0                  0      15.86    01/02/23-04:19:25
  1472     368.0000        8853.293004        8853.293004        17706.58601       0.6234640098        1.370865501      -0.2143421774      -0.5338612779    0.0008019642994                  0                  0                  0      15.86    01/02/23-04:19:41
  1473     368.2500        8853.293023        8853.293023        17706.58605       0.6234642517        1.371586375      -0.2143367336      -0.5345859593     0.000800569818                  0                  0                  0      15.85    01/02/23-04:19:57
  1474     368.5000        8853.293108        8853.293108        17706.58622       0.6234644136        1.372314155      -0.2143316902      -0.5353162689    0.0007982174677                  0                  0                  0      15.86    01/02/23-04:20:13
  1475     368.7500        8853.293305        8853.293305        17706.58661       0.6234645557        1.373037321      -0.2143273086      -0.5360402948    0.0007948386055                  0                  0                  0      15.85    01/02/23-04:20:28
  1476     369.0000        8853.293656        8853.293656        17706.58731       0.6234647626        1.373743993      -0.2143237974      -0.5367458528    0.0007904193808                  0                  0                  0      15.85    01/02/23-04:20:44
  1477     369.2500         8853.29418         8853.29418        17706.58836       0.6234651339        1.374412922      -0.2143212854      -0.5374115077    0.0007850047318                  0                  0                  0      15.85    01/02/23-04:21:00
  1478     369.5000        8853.294862        8853.294862        17706.58972       0.6234657753         1.37502127      -0.2143198005      -0.5380143989    0.0007787051172                  0                  0                  0      15.85    01/02/23-04:21:16
  1479     369.7500        8853.295658        8853.295658        17706.59132       0.6234667924        1.375546905      -0.2143192706      -0.5385325099    0.0007716678185                  0                  0                  0      15.85    01/02/23-04:21:32
  1480     370.0000        8853.296503        8853.296503        17706.59301       0.6234682777        1.375975343      -0.2143195506      -0.5389515407    0.0007640255889                  0                  0                  0      15.85    01/02/23-04:21:48
  1481     370.2500        8853.297329        8853.297329        17706.59466       0.6234703003         1.37630887      -0.2143204674        -0.53927395    0.0007558472679                  0                  0                  0      15.85    01/02/23-04:22:04
  1482     370.5000        8853.298085        8853.298085        17706.59617       0.6234728853        1.376551574      -0.2143218604      -0.5395039385    0.0007471096836                  0                  0                  0      15.85    01/02/23-04:22:19
  1483     370.7500        8853.298738        8853.298738        17706.59748       0.6234759894        1.376697221      -0.2143236023      -0.5396353505    0.0007377211271                  0                  0                  0      15.85    01/02/23-04:22:35
  1484     371.0000         8853.29928         8853.29928        17706.59856       0.6234795249         1.37674707       -0.214325598      -0.5396695279    0.0007275810534                  0                  0                  0      15.85    01/02/23-04:22:51
  1485     371.2500        8853.299715        8853.299715        17706.59943       0.6234833561        1.376706291      -0.2143277658      -0.5396118263    0.0007166572022                  0                  0                  0      15.85    01/02/23-04:23:07
  1486     371.5000        8853.300051        8853.300051         17706.6001       0.6234873323        1.376581256      -0.2143300137      -0.5394689514    0.0007050414676                  0                  0                  0      15.85    01/02/23-04:23:23
  1487     371.7500        8853.300294        8853.300294        17706.60059       0.6234912885        1.376386205      -0.2143322242      -0.5392556421    0.0006929502034                  0                  0                  0      15.85    01/02/23-04:23:39
  1488     372.0000        8853.300445        8853.300445        17706.60089        0.623495071        1.376120565      -0.2143342555      -0.5389719365    0.0006806978625                  0                  0                  0      15.86    01/02/23-04:23:55
  1489     372.2500        8853.300504        8853.300504        17706.60101       0.6234985462        1.375797031      -0.2143359601      -0.5386311466    0.0006686214472                  0                  0                  0      15.85    01/02/23-04:24:10
  1490     372.5000        8853.300469        8853.300469        17706.60094       0.6235016063        1.375429942       -0.214337211      -0.5382481499    0.0006570255886                  0                  0                  0      15.85    01/02/23-04:24:26
  1491     372.7500        8853.300334        8853.300334        17706.60067        0.623504167        1.375036964      -0.2143379274      -0.5378409883     0.000646118629                  0                  0                  0      15.86    01/02/23-04:24:42
  1492     373.0000        8853.300088        8853.300088        17706.60018       0.6235061559        1.374628333      -0.2143380914      -0.5374200578    0.0006359723517                  0                  0                  0      15.85    01/02/23-04:24:58
  1493     373.2500        8853.299726        8853.299726        17706.59945        0.623507515        1.374211984       -0.214337758      -0.5369932235    0.0006265125831                  0                  0                  0      15.85    01/02/23-04:25:14
  1494     373.5000        8853.299253        8853.299253        17706.59851       0.6235082149        1.373805171      -0.2143370547      -0.5365774384    0.0006175371756                  0                  0                  0      15.85    01/02/23-04:25:30
  1495     373.7500        8853.298691        8853.298691        17706.59738       0.6235082656         1.37343529      -0.2143361693      -0.5361996236    0.0006087682725                  0                  0                  0      15.85    01/02/23-04:25:45
  1496     374.0000        8853.298077        8853.298077        17706.59615       0.6235077146         1.37312813      -0.2143353232      -0.5358850147    0.0005999223617                  0                  0                  0      15.86    01/02/23-04:26:01
  1497     374.2500        8853.297446        8853.297446        17706.59489       0.6235066555        1.372908956      -0.2143347323      -0.5356583607    0.0005907920618                  0                  0                  0      15.85    01/02/23-04:26:17
  1498     374.5000        8853.296828        8853.296828        17706.59366       0.6235052123        1.372788935      -0.2143345703      -0.5355304553    0.0005813033287                  0                  0                  0      15.85    01/02/23-04:26:33
  1499     374.7500        8853.296243        8853.296243        17706.59249       0.6235035358        1.372771123      -0.2143349445      -0.5355041774    0.0005715345592                  0                  0                  0      15.85    01/02/23-04:26:49
  1500     375.0000        8853.295704        8853.295704        17706.59141       0.6235017818           1.372842      -0.2143358893      -0.5355660249    0.0005616962559                  0                  0                  0      15.85    01/02/23-04:27:05
  1501     375.2500        8853.295217        8853.295217        17706.59043       0.6235001078        1.372988849      -0.2143373727      -0.5357034489    0.0005520806043                  0                  0                  0      15.86    01/02/23-04:27:21
  1502     375.5000         8853.29478         8853.29478        17706.58956       0.6234986555        1.373190558      -0.2143393084      -0.5358955981    0.0005430044506                  0                  0                  0      15.85    01/02/23-04:27:36
  1503     375.7500        8853.294392        8853.294392        17706.58878       0.6234975399        1.373423529      -0.2143415667       -0.536119178    0.0005347552291                  0                  0                  0      15.85    01/02/23-04:27:52
  1504     376.0000        8853.294046        8853.294046        17706.58809       0.6234968422        1.373658472      -0.2143439876      -0.5363452059    0.0005275641252                  0                  0                  0      15.85    01/02/23-04:28:08
  1505     376.2500        8853.293738        8853.293738        17706.58748        0.623496604        1.373865978      -0.2143463986      -0.5365445595    0.0005215845302                  0                  0                  0      15.85    01/02/23-04:28:24
  1506     376.5000        8853.293471        8853.293471        17706.58694       0.6234968326        1.374021668      -0.2143486349      -0.5366930974    0.0005168964897                  0                  0                  0      15.85    01/02/23-04:28:40
  1507     376.7500        8853.293255        8853.293255        17706.58651        0.623497506        1.374106686      -0.2143505554      -0.5367721327    0.0005135081221                  0                  0                  0      15.85    01/02/23-04:28:56
  1508     377.0000        8853.293101        8853.293101         17706.5862       0.6234985858        1.374107106      -0.2143520503      -0.5367678492    0.0005113791552                  0                  0                  0      15.86    01/02/23-04:29:12
  1509     377.2500        8853.293019        8853.293019        17706.58604        0.623500019        1.374016097      -0.2143530469      -0.5366734589     0.000510427877                  0                  0                  0      15.87    01/02/23-04:29:27
  1510     377.5000        8853.293005        8853.293005        17706.58601       0.6235017438        1.373840274      -0.2143535182      -0.5364955315     0.000510519263                  0                  0                  0      15.86    01/02/23-04:29:43
  1511     377.7500        8853.293046        8853.293046        17706.58609       0.6235036861         1.37359064      -0.2143534954      -0.5362449041    0.0005114459513                  0                  0                  0      15.86    01/02/23-04:29:59
  1512     378.0000        8853.293119        8853.293119        17706.58624       0.6235057576        1.373283106      -0.2143530753      -0.5359371835    0.0005129101311                  0                  0                  0      15.85    01/02/23-04:30:15
  1513     378.2500        8853.293202        8853.293202         17706.5864       0.6235078605         1.37294122      -0.2143524189      -0.5355954671     0.000514526618                  0                  0                  0      15.85    01/02/23-04:30:31
  1514     378.5000        8853.293279        8853.293279        17706.58656       0.6235098803        1.372583001      -0.2143517372      -0.5352372348    0.0005158515483                  0                  0                  0      15.86    01/02/23-04:30:47
  1515     378.7500        8853.293341        8853.293341        17706.58668       0.6235117046        1.372234697      -0.2143512657      -0.5348881692    0.0005164423983                  0                  0                  0      15.86    01/02/23-04:31:03
  1516     379.0000        8853.293385        8853.293385        17706.58677       0.6235132343        1.371932565      -0.2143512296      -0.5345840274    0.0005159265213                  0                  0                  0      15.86    01/02/23-04:31:18
  1517     379.2500        8853.293414        8853.293414        17706.58683       0.6235143935        1.371718094      -0.2143518066       -0.534365951    0.0005140569534                  0                  0                  0      15.85    01/02/23-04:31:34
  1518     379.5000        8853.293429        8853.293429        17706.58686       0.6235151211        1.371610067      -0.2143530971      -0.5342525904    0.0005107418396                  0                  0                  0      15.85    01/02/23-04:31:50
  1519     379.7500        8853.293431        8853.293431        17706.58686       0.6235153938        1.371623676      -0.2143551123      -0.5342591975    0.0005060276422                  0                  0                  0      15.85    01/02/23-04:32:06
  1520     380.0000        8853.293425        8853.293425        17706.58685       0.6235152295        1.371762477      -0.2143577785      -0.5343895341    0.0005000648798                  0                  0                  0      15.85    01/02/23-04:32:22
  1521     380.2500        8853.293415        8853.293415        17706.58683       0.6235146855        1.372016033      -0.2143609496      -0.5346334655    0.0004930678788                  0                  0                  0      15.85    01/02/23-04:32:38
  1522     380.5000        8853.293408        8853.293408        17706.58682       0.6235138632        1.372369471      -0.2143644156      -0.5349765036    0.0004853109878                  0                  0                  0      15.85    01/02/23-04:32:54
  1523     380.7500        8853.293399        8853.293399         17706.5868        0.623512911        1.372817948      -0.2143679075      -0.5354142778    0.0004771485463                  0                  0                  0      15.87    01/02/23-04:33:09
  1524     381.0000        8853.293373        8853.293373        17706.58675       0.6235119879        1.373344095      -0.2143711056      -0.5359300436     0.000469042044                  0                  0                  0      15.85    01/02/23-04:33:25
  1525     381.2500          8853.2933          8853.2933         17706.5866        0.623511251        1.373927259      -0.2143736614      -0.5365039041    0.0004615578512                  0                  0                  0      15.85    01/02/23-04:33:41
[truncated: 123,976 more chars]
