# Supplementary material for: Generation and decay of Higgs mode in a strongly interacting Fermi gas
Source: Sci Rep. 2023 Jul 12;13:11285. doi: 10.1038/s41598-023-38176-9 (PMC10338461; doi:10.1038/s41598-023-38176-9)
Supplement: Supplementary file 2 — Supplementary Information 2. [file 41598_2023_38176_MOESM2_ESM.zip]

Archive with 13 entries (12 files):
- 1d_expk/
- 1d_expk/nt-quench-10p00-0p100-k0.40_input.txt
- 1d_expk/nt-quench-10p00-0p100-k0.40_logger.h
- 1d_expk/nt-quench-10p00-0p100-k0.40_predefines.h
- 1d_expk/nt-quench-10p00-0p100-k0.40_problem-definition.h
- 1d_expk/nt-quench-10p00-0p100-k0.40.stdout
- 1d_expk/nt-quench-10p00-0p100-k0.40.wlog
- 1d_expk/nt-quench-10p00-0p100_input.txt
- 1d_expk/nt-quench-10p00-0p100_logger.h
- 1d_expk/nt-quench-10p00-0p100_predefines.h
- 1d_expk/nt-quench-10p00-0p100_problem-definition.h
- 1d_expk/nt-quench-10p00-0p100.stdout
- 1d_expk/nt-quench-10p00-0p100.wlog
