# Supplementary material for: Generation and decay of Higgs mode in a strongly interacting Fermi gas
Source: Sci Rep. 2023 Jul 12;13:11285. doi: 10.1038/s41598-023-38176-9 (PMC10338461; doi:10.1038/s41598-023-38176-9)
Supplement: Supplementary file 2 — Supplementary Information 2. [file 41598_2023_38176_MOESM2_ESM.zip › 1d_expk/nt-quench-10p00-0p100-k0.40.stdout]

# CODE: TD-WSLDA-1D
# PROCESS ip=2 RUNNING ON NODE node2062.grid4cern.if.pw.edu.pl USES device-id=2
# PROCESS ip=4 RUNNING ON NODE node2062.grid4cern.if.pw.edu.pl USES device-id=4
# PROCESS ip=6 RUNNING ON NODE node2062.grid4cern.if.pw.edu.pl USES device-id=6
# PROCESS ip=3 RUNNING ON NODE node2062.grid4cern.if.pw.edu.pl USES device-id=3
# PROCESS ip=7 RUNNING ON NODE node2062.grid4cern.if.pw.edu.pl USES device-id=7
# PROCESS ip=5 RUNNING ON NODE node2062.grid4cern.if.pw.edu.pl USES device-id=5
# VERSION: 2022.11.14
# PROCESS ip=1 RUNNING ON NODE node2062.grid4cern.if.pw.edu.pl USES device-id=1
# API_VERSION: 20220221
# BUILD TIME: Jan  2 2023, 21:59:29
# RUN TIME  : Jan 10 2023, 06:19:34
# LATTICE: 512 x 32 x 32
# SPACING: 1.000000 x 1.000000 x 1.000000
# ENERGY DENSITY FUNCTIONAL: SLDAE
# MPI EXCHANGE PACKAGE SIZE=0.027 MB [7]
# EXECUTING `assign_deviceid_to_mpi_process` TO GET GPUS DISTRIBUTION ACROSS THE SYSTEM
# PROCESS ip=0 RUNNING ON NODE node2062.grid4cern.if.pw.edu.pl USES device-id=0
# LOADING CHECKPOINT
# CHECKPOINT INFO: MODE=READ: DATA SIZE=        2.66 GB
# CHECKPOINT INFO: MPI_NP_PER_IO_GROUP=24.
# CHECKPOINT INFO: READ TIME=       12.48 sec
# CHECKPOINT INFO: READ SPEED=       0.213 GB/sec
# INITIALIZING GPU BUFFERS OF ABM ALGORITHM...
# EXECUTING: process_params(input->params, [1.000000], [0.233444,0.233444], 0, extra_data)
# DONE.
# WORKSIZE[ip=0]: workarea_size=1.00 times space of wf (68.03MB)
# INITIAL MEASUREMENT
# GPU ENERGY     : ETOT=  0.95522795, EKIN=  1.00153775, EPOT= -0.04609000, EPAIR= -0.00021980, ECURRENT=  0.00000000, EPOTEXT=  0.00000000, EPAIREXT= -0.00000000, EVELEXT=  0.00000000
# CREATING CHECK STAMP FILE: `nt-quench-10p00-0p100-k0.40_check.stamp`
# REFERENCE VALUES: kF=1.000000, eF=0.500000, Effg=5312.147933
     time*eF           Na           Nb        Na+Nb         ETOT         EKIN         EPOT        EPAIR     ECURRENT      EPOTEXT     EPAIREXT      EVELEXT       rt
    140.0000 8853.57998193 8853.57998193 17707.15996387   0.95522795   1.00153775  -0.04609000  -0.00021980   0.00000000   0.00000000  -0.00000000   0.00000000
    140.2500 8853.57998193 8853.57998193 17707.15996387   0.95638049   1.00169768  -0.04511644  -0.00020074   0.00000000   0.00000000  -0.00000000   0.00000000    15.86
    140.5000 8853.57998193 8853.57998193 17707.15996387   0.95749377   1.00184978  -0.04417243  -0.00018358   0.00000000   0.00000000  -0.00000000   0.00000000    15.86
    140.7500 8853.57998193 8853.57998193 17707.15996387   0.95856741   1.00199418  -0.04325864  -0.00016813   0.00000000   0.00000000  -0.00000000   0.00000000    15.86
    141.0000 8853.57998193 8853.57998193 17707.15996387   0.95960107   1.00213101  -0.04237572  -0.00015422   0.00000000   0.00000000  -0.00000000   0.00000000    15.86
    141.2500 8853.57998193 8853.57998193 17707.15996387   0.96059438   1.00226040  -0.04152434  -0.00014168   0.00000000   0.00000000  -0.00000000   0.00000000    15.86
    141.5000 8853.57998193 8853.57998193 17707.15996387   0.96154701   1.00238251  -0.04070511  -0.00013039   0.00000000   0.00000000  -0.00000000   0.00000000    15.88
    141.7500 8853.57998193 8853.57998193 17707.15996387   0.96245863   1.00249750  -0.03991865  -0.00012022   0.00000000   0.00000000  -0.00000000   0.00000000    15.86
    142.0000 8853.57998193 8853.57998193 17707.15996387   0.96332893   1.00260554  -0.03916555  -0.00011105   0.00000000   0.00000000   0.00000000   0.00000000    15.89
    142.2500 8853.57998193 8853.57998193 17707.15996387   0.96415760   1.00270678  -0.03844639  -0.00010279   0.00000000   0.00000000   0.00000000   0.00000000    15.87
    142.5000 8853.57998193 8853.57998193 17707.15996387   0.96494433   1.00280141  -0.03776173  -0.00009534   0.00000000   0.00000000   0.00000000   0.00000000    15.86
    142.7500 8853.57998193 8853.57998193 17707.15996387   0.96568886   1.00288959  -0.03711210  -0.00008863   0.00000000   0.00000000   0.00000000   0.00000000    15.87
    143.0000 8853.57998193 8853.57998193 17707.15996387   0.96639090   1.00297149  -0.03649802  -0.00008257   0.00000000   0.00000000   0.00000000   0.00000000    15.86
    143.2500 8853.57998193 8853.57998193 17707.15996387   0.96705021   1.00304728  -0.03591997  -0.00007710   0.00000000   0.00000000   0.00000000   0.00000000    15.90
    143.5000 8853.57998193 8853.57998193 17707.15996387   0.96766652   1.00311711  -0.03537842  -0.00007217   0.00000000   0.00000000   0.00000000   0.00000000    15.87
    143.7500 8853.57998193 8853.57998193 17707.15996387   0.96823961   1.00318115  -0.03487382  -0.00006772   0.00000000   0.00000000   0.00000000   0.00000000    15.87
    144.0000 8853.57998193 8853.57998193 17707.15996387   0.96876926   1.00323954  -0.03440658  -0.00006370   0.00000000   0.00000000   0.00000000   0.00000000    15.86
    144.2500 8853.57998193 8853.57998193 17707.15996387   0.96925527   1.00329242  -0.03397708  -0.00006007   0.00000000   0.00000000   0.00000000   0.00000000    15.87
    144.5000 8853.57998193 8853.57998193 17707.15996387   0.96969744   1.00333993  -0.03358570  -0.00005680   0.00000000   0.00000000   0.00000000   0.00000000    15.88
    144.7500 8853.57998193 8853.57998193 17707.15996387   0.97009560   1.00338219  -0.03323275  -0.00005384   0.00000000   0.00000000   0.00000000   0.00000000    15.87
    145.0000 8853.57998193 8853.57998193 17707.15996387   0.97044959   1.00341931  -0.03291855  -0.00005117   0.00000000   0.00000000   0.00000000   0.00000000    15.88
    145.2500 8853.57998193 8853.57998193 17707.15996387   0.97075927   1.00345139  -0.03264336  -0.00004876   0.00000000   0.00000000  -0.00000000   0.00000000    15.88
    145.5000 8853.57998193 8853.57998193 17707.15996387   0.97102452   1.00347851  -0.03240741  -0.00004658   0.00000000   0.00000000  -0.00000000   0.00000000    15.88
    145.7500 8853.57998193 8853.57998193 17707.15996387   0.97124523   1.00350076  -0.03221092  -0.00004461   0.00000000   0.00000000  -0.00000000   0.00000000    15.87
    146.0000 8853.57998193 8853.57998193 17707.15996387   0.97142131   1.00351819  -0.03205405  -0.00004284   0.00000000   0.00000000  -0.00000000   0.00000000    15.87
    146.2500 8853.57998193 8853.57998193 17707.15996387   0.97155268   1.00353086  -0.03193694  -0.00004124   0.00000000   0.00000000  -0.00000000   0.00000000    15.87
    146.5000 8853.57998193 8853.57998193 17707.15996387   0.97163930   1.00353880  -0.03185970  -0.00003980   0.00000000   0.00000000  -0.00000000   0.00000000    15.89
    146.7500 8853.57998193 8853.57998193 17707.15996387   0.97168113   1.00354202  -0.03182238  -0.00003851   0.00000000   0.00000000  -0.00000000   0.00000000    15.89
    147.0000 8853.57998193 8853.57998193 17707.15996387   0.95635238   1.00156179  -0.04515694  -0.00005247   0.00000000   0.00000000  -0.00000000   0.00000000    15.87
    147.2500 8853.57998193 8853.57998193 17707.15996387   0.87108359   0.97998376  -0.10875915  -0.00014102   0.00000000   0.00000000  -0.00000000   0.00000000    15.87
    147.5000 8853.57998193 8853.57998193 17707.15996387   0.77664437   0.93532125  -0.15839151  -0.00028536   0.00000000   0.00000000  -0.00000000   0.00000000    15.87
    147.7500 8853.57998193 8853.57998193 17707.15996387   0.72030144   0.89317265  -0.17240128  -0.00046994   0.00000000   0.00000000  -0.00000000   0.00000000    15.88
    148.0000 8853.57998193 8853.57998193 17707.15996387   0.68842735   0.86594577  -0.17681765  -0.00070077   0.00000000   0.00000000  -0.00000000   0.00000000    15.88
    148.2500 8853.57998193 8853.57998193 17707.15996387   0.66726320   0.85106328  -0.18280536  -0.00099473   0.00000000   0.00000000  -0.00000000   0.00000000    15.88
    148.5000 8853.57998193 8853.57998193 17707.15996387   0.65210288   0.84355595  -0.19008008  -0.00137298   0.00000000   0.00000000  -0.00000000   0.00000000    15.88
    148.7500 8853.57998195 8853.57998195 17707.15996390   0.64108324   0.84004084  -0.19709822  -0.00185938   0.00000000   0.00000000  -0.00000000   0.00000000    15.89
    149.0000 8853.57998246 8853.57998246 17707.15996492   0.63313620   0.83866226  -0.20304206  -0.00248400   0.00000000   0.00000000  -0.00000000   0.00000000    15.90
    149.2500 8853.57999271 8853.57999271 17707.15998542   0.62755265   0.83847382  -0.20763968  -0.00328149   0.00000000   0.00000000  -0.00000001   0.00000000    15.91
    149.5000 8853.58012064 8853.58012064 17707.16024129   0.62385796   0.83901526  -0.21086411  -0.00429312   0.00000000   0.00000000  -0.00000006   0.00000000    15.91
    149.7500 8853.58111838 8853.58111838 17707.16223676   0.62175066   0.84008388  -0.21276509  -0.00556766   0.00000000   0.00000000  -0.00000047   0.00000000    15.92
    150.0000 8853.58600876 8853.58600876 17707.17201751   0.62106518   0.84162076  -0.21339251  -0.00716091   0.00000000   0.00000000  -0.00000215   0.00000000    15.91
    150.2500 8853.60119586 8853.60119586 17707.20239172   0.62106514   0.84360801  -0.21339315  -0.00914348   0.00000000   0.00000000  -0.00000623   0.00000000    15.91
    150.5000 8853.63143931 8853.63143931 17707.26287862   0.62106685   0.84608144  -0.21339441  -0.01160847   0.00000000   0.00000000  -0.00001170   0.00000000    15.95
    150.7500 8853.67075696 8853.67075696 17707.34151392   0.62107214   0.84914053  -0.21339606  -0.01465775   0.00000000   0.00000000  -0.00001459   0.00000000    15.91
    151.0000 8853.70502396 8853.70502396 17707.41004792   0.62108041   0.85291261  -0.21339750  -0.01842219   0.00000000   0.00000000  -0.00001251   0.00000000    15.90
    151.2500 8853.72582631 8853.72582631 17707.45165262   0.62108862   0.85755653  -0.21339837  -0.02306183   0.00000000   0.00000000  -0.00000772   0.00000000    15.92
    151.5000 8853.73506143 8853.73506143 17707.47012286   0.62109432   0.86326235  -0.21339876  -0.02876571   0.00000001   0.00000000  -0.00000356   0.00000000    15.91
    151.7500 8853.73820858 8853.73820858 17707.47641716   0.62109737   0.87025955  -0.21339889  -0.03576203   0.00000001   0.00000000  -0.00000126   0.00000000    15.91
    152.0000 8853.73905811 8853.73905811 17707.47811621   0.62109884   0.87884072  -0.21339892  -0.04434261   0.00000001   0.00000000  -0.00000035   0.00000000    15.91
    152.2500 8853.73924092 8853.73924092 17707.47848184   0.62109978   0.88934882  -0.21339893  -0.05485005   0.00000001   0.00000000  -0.00000008   0.00000000    15.91
    152.5000 8853.73927178 8853.73927178 17707.47854355   0.62110079   0.90217667  -0.21339893  -0.06767695   0.00000002   0.00000000  -0.00000001   0.00000000    15.92
    152.7500 8853.73927546 8853.73927546 17707.47855091   0.62110220   0.91778073  -0.21339893  -0.08327961   0.00000002   0.00000000  -0.00000000   0.00000000    15.92
    153.0000 8853.73927528 8853.73927528 17707.47855057   0.62110427   0.93666187  -0.21339892  -0.10215869   0.00000002   0.00000000  -0.00000000   0.00000000    15.95
    153.2500 8853.73927461 8853.73927461 17707.47854922   0.62110731   0.95938310  -0.21339892  -0.12487690   0.00000002   0.00000000  -0.00000000   0.00000000    15.93
    153.5000 8853.73927384 8853.73927384 17707.47854768   0.62111171   0.98657463  -0.21339892  -0.15206403   0.00000003   0.00000000  -0.00000000   0.00000000    15.95
    153.7500 8853.73927307 8853.73927307 17707.47854614   0.62111805   1.01889556  -0.21339892  -0.18437862   0.00000003   0.00000000  -0.00000000   0.00000000    15.92
    154.0000 8853.73927240 8853.73927240 17707.47854480   0.62112706   1.05697384  -0.21339892  -0.22244789   0.00000004   0.00000000  -0.00000000   0.00000000    15.94
    154.2500 8853.73927196 8853.73927196 17707.47854392   0.62113967   1.10133240  -0.21339891  -0.26679387   0.00000005   0.00000000  -0.00000000   0.00000000    15.93
    154.5000 8853.73927191 8853.73927191 17707.47854383   0.62115695   1.15233446  -0.21339891  -0.31777867   0.00000007   0.00000000  -0.00000000   0.00000000    15.91
    154.7500 8853.73927245 8853.73927245 17707.47854490   0.62118012   1.21003200  -0.21339891  -0.37545309   0.00000012   0.00000000  -0.00000000   0.00000000    15.94
    155.0000 8853.73927375 8853.73927375 17707.47854751   0.62121029   1.27403100  -0.21339891  -0.43942198   0.00000018   0.00000000  -0.00000000   0.00000000    15.92
    155.2500 8853.73927599 8853.73927599 17707.47855198   0.62124827   1.34333158  -0.21339891  -0.50868467   0.00000027   0.00000000  -0.00000000   0.00000000    15.91
    155.5000 8853.73927926 8853.73927926 17707.47855852   0.62129408   1.41610361  -0.21339891  -0.58141101   0.00000040   0.00000000  -0.00000000   0.00000000    15.90
    155.7500 8853.73928355 8853.73928355 17707.47856709   0.62134660   1.48969368  -0.21339891  -0.65494873   0.00000056   0.00000000  -0.00000000   0.00000000    15.90
    156.0000 8853.73928867 8853.73928867 17707.47857734   0.62140311   1.56064835  -0.21339892  -0.72584708   0.00000077   0.00000000  -0.00000000   0.00000000    15.90
    156.2500 8853.73929426 8853.73929426 17707.47858851   0.62145922   1.62485682  -0.21339894  -0.78999966   0.00000100   0.00000000  -0.00000000   0.00000000    15.90
    156.5000 8853.73929978 8853.73929978 17707.47859956   0.62150923   1.67800445  -0.21339897  -0.84309750   0.00000125   0.00000000  -0.00000000   0.00000000    15.88
    156.7500 8853.73930464 8853.73930464 17707.47860928   0.62154706   1.71609296  -0.21339901  -0.88114840   0.00000150   0.00000000  -0.00000000   0.00000000    15.90
    157.0000 8853.73930832 8853.73930832 17707.47861664   0.62156751   1.73601913  -0.21339906  -0.90105430   0.00000173   0.00000000  -0.00000000   0.00000000    15.88
    157.2500 8853.73931047 8853.73931047 17707.47862095   0.62156757   1.73608977  -0.21339913  -0.90112499   0.00000193   0.00000000  -0.00000000   0.00000000    15.88
    157.5000 8853.73931101 8853.73931101 17707.47862202   0.62154731   1.71636051  -0.21339921  -0.88141606   0.00000207   0.00000000  -0.00000000   0.00000000    15.89
    157.7500 8853.73931011 8853.73931011 17707.47862022   0.62150974   1.67857698  -0.21339931  -0.84367006   0.00000214   0.00000000  -0.00000000   0.00000000    15.88
    158.0000 8853.73930820 8853.73930820 17707.47861640   0.62146002   1.62582378  -0.21339943  -0.79096646   0.00000213   0.00000000  -0.00000000   0.00000000    15.88
    158.2500 8853.73930589 8853.73930589 17707.47861178   0.62140418   1.56205525  -0.21339956  -0.72725358   0.00000207   0.00000000  -0.00000000   0.00000000    15.88
    158.5000 8853.73930385 8853.73930385 17707.47860771   0.62134789   1.49157359  -0.21339969  -0.65682795   0.00000195   0.00000000  -0.00000000   0.00000000    15.88
    158.7500 8853.73930270 8853.73930270 17707.47860539   0.62129551   1.41844675  -0.21339984  -0.58375321   0.00000181   0.00000000  -0.00000000   0.00000000    15.89
    159.0000 8853.73930287 8853.73930287 17707.47860574   0.62124977   1.34613647  -0.21339998  -0.51148840   0.00000167   0.00000000  -0.00000000   0.00000000    15.88
    159.2500 8853.73930465 8853.73930465 17707.47860930   0.62121181   1.27729501  -0.21340012  -0.44268466   0.00000158   0.00000000  -0.00000000   0.00000000    15.89
    159.5000 8853.73930814 8853.73930814 17707.47861628   0.62118159   1.21365290  -0.21340025  -0.37907260   0.00000154   0.00000000  -0.00000000   0.00000000    15.89
    159.7500 8853.73931328 8853.73931328 17707.47862657   0.62115832   1.15620787  -0.21340037  -0.32165077   0.00000159   0.00000000  -0.00000000   0.00000000    15.91
    160.0000 8853.73931989 8853.73931989 17707.47863977   0.62114093   1.10538343  -0.21340049  -0.27084374   0.00000172   0.00000000  -0.00000000   0.00000000    15.88
    160.2500 8853.73932762 8853.73932762 17707.47865524   0.62112823   1.06114411  -0.21340058  -0.22661722   0.00000193   0.00000000  -0.00000000   0.00000000    15.88
    160.5000 8853.73933606 8853.73933606 17707.47867211   0.62111914   1.02314715  -0.21340067  -0.18862951   0.00000217   0.00000000  -0.00000000   0.00000000    15.90
    160.7500 8853.73934468 8853.73934468 17707.47868936   0.62111275   0.99087853  -0.21340075  -0.15636746   0.00000243   0.00000000  -0.00000000   0.00000000    15.89
    161.0000 8853.73935296 8853.73935296 17707.47870592   0.62110834   0.96374088  -0.21340081  -0.12923441   0.00000267   0.00000000  -0.00000000   0.00000000    15.89
    161.2500 8853.73936037 8853.73936037 17707.47872074   0.62110533   0.94108938  -0.21340087  -0.10658606   0.00000287   0.00000000  -0.00000000   0.00000000    15.88
    161.5000 8853.73936646 8853.73936646 17707.47873292   0.62110331   0.92229353  -0.21340091  -0.08779232   0.00000301   0.00000000  -0.00000000   0.00000000    15.88
    161.7500 8853.73937086 8853.73937086 17707.47874172   0.62110199   0.90678131  -0.21340094  -0.07228147   0.00000309   0.00000000  -0.00000000   0.00000000    15.88
    162.0000 8853.73937330 8853.73937330 17707.47874660   0.62110116   0.89403175  -0.21340096  -0.05953274   0.00000311   0.00000000  -0.00000000   0.00000000    15.88
    162.2500 8853.73937357 8853.73937357 17707.47874715   0.62110067   0.88358285  -0.21340097  -0.04908429   0.00000309   0.00000000  -0.00000000   0.00000000    15.89
    162.5000 8853.73937157 8853.73937157 17707.47874313   0.62110043   0.87504563  -0.21340095  -0.04054728   0.00000304   0.00000000  -0.00000000   0.00000000    15.88
    162.7500 8853.73936724 8853.73936724 17707.47873448   0.62110036   0.86809800  -0.21340092  -0.03359971   0.00000299   0.00000000  -0.00000000   0.00000000    15.88
    163.0000 8853.73936066 8853.73936066 17707.47872132   0.62110042   0.86246374  -0.21340087  -0.02796542   0.00000297   0.00000000  -0.00000000   0.00000000    15.88
    163.2500 8853.73935195 8853.73935195 17707.47870389   0.62110059   0.85791335  -0.21340080  -0.02341495   0.00000298   0.00000000  -0.00000000   0.00000000    15.88
    163.5000 8853.73934127 8853.73934127 17707.47868254   0.62110084   0.85425613  -0.21340071  -0.01975763   0.00000305   0.00000000  -0.00000000   0.00000000    15.88
    163.7500 8853.73932883 8853.73932883 17707.47865766   0.62110118   0.85133505  -0.21340060  -0.01683643   0.00000316   0.00000000  -0.00000000   0.00000000    15.89
    164.0000 8853.73931484 8853.73931484 17707.47862967   0.62110160   0.84902333  -0.21340048  -0.01452457   0.00000332   0.00000000  -0.00000000   0.00000000    15.88
    164.2500 8853.73929951 8853.73929951 17707.47859903   0.62110210   0.84721700  -0.21340034  -0.01271806   0.00000350   0.00000000  -0.00000000   0.00000000    15.88
    164.5000 8853.73928309 8853.73928309 17707.47856619   0.62110270   0.84583580  -0.21340020  -0.01133660   0.00000369   0.00000000  -0.00000000   0.00000000    15.88
    164.7500 8853.73926581 8853.73926581 17707.47853161   0.62110338   0.84481552  -0.21340005  -0.01031596   0.00000387   0.00000000  -0.00000000   0.00000000    15.88
    165.0000 8853.73924788 8853.73924788 17707.47849575   0.62110418   0.84410301  -0.21339991  -0.00960296   0.00000403   0.00000000  -0.00000000   0.00000000    15.88
    165.2500 8853.73922951 8853.73922951 17707.47845903   0.62110509   0.84365874  -0.21339978  -0.00915800   0.00000413   0.00000000  -0.00000000   0.00000000    15.88
    165.5000 8853.73921091 8853.73921091 17707.47842181   0.62110615   0.84345267  -0.21339965  -0.00895104   0.00000418   0.00000000  -0.00000000   0.00000000    15.88
    165.7500 8853.73919222 8853.73919222 17707.47838444   0.62110737   0.84346516  -0.21339955  -0.00896239   0.00000415   0.00000000  -0.00000000   0.00000000    15.87
    166.0000 8853.73917361 8853.73917361 17707.47834723   0.62110878   0.84368849  -0.21339946  -0.00918431   0.00000406   0.00000000   0.00000000   0.00000000    15.88
    166.2500 8853.73915521 8853.73915521 17707.47831043   0.62111041   0.84412166  -0.21339939  -0.00961576   0.00000390   0.00000000   0.00000000   0.00000000    15.87
    166.5000 8853.73913714 8853.73913714 17707.47827429   0.62111230   0.84477056  -0.21339933  -0.01026260   0.00000367   0.00000000   0.00000000   0.00000000    15.87
    166.7500 8853.73911950 8853.73911950 17707.47823900   0.62111446   0.84564347  -0.21339930  -0.01113312   0.00000341   0.00000000   0.00000000   0.00000000    15.87
    167.0000 8853.73910239 8853.73910239 17707.47820479   0.62111696   0.84675556  -0.21339929  -0.01224244   0.00000312   0.00000000   0.00000000   0.00000000    15.87
    167.2500 8853.73908591 8853.73908591 17707.47817183   0.62111984   0.84813362  -0.21339929  -0.01361732   0.00000283   0.00000000   0.00000000   0.00000000    15.87
    167.5000 8853.73907015 8853.73907015 17707.47814030   0.62112315   0.84981147  -0.21339930  -0.01529155   0.00000254   0.00000000   0.00000000   0.00000000    15.89
    167.7500 8853.73905517 8853.73905517 17707.47811034   0.62112697   0.85183042  -0.21339933  -0.01730640   0.00000228   0.00000000   0.00000000   0.00000000    15.89
    168.0000 8853.73904103 8853.73904103 17707.47808205   0.62113137   0.85424369  -0.21339937  -0.01971500   0.00000206   0.00000000   0.00000000   0.00000000    15.89
    168.2500 8853.73902773 8853.73902773 17707.47805547   0.62113643   0.85711399  -0.21339942  -0.02258002   0.00000188   0.00000000   0.00000000   0.00000000    15.89
    168.5000 8853.73901524 8853.73901524 17707.47803048   0.62114225   0.86051434  -0.21339948  -0.02597437   0.00000177   0.00000000   0.00000000   0.00000000    15.91
    168.7500 8853.73900342 8853.73900342 17707.47800684   0.62114894   0.86453460  -0.21339955  -0.02998783   0.00000172   0.00000000   0.00000000   0.00000000    15.90
    169.0000 8853.73899204 8853.73899204 17707.47798409   0.62115663   0.86928500  -0.21339964  -0.03473048   0.00000176   0.00000000   0.00000000   0.00000000    15.90
    169.2500 8853.73898074 8853.73898074 17707.47796147   0.62116547   0.87489133  -0.21339975  -0.04032800   0.00000189   0.00000000   0.00000000   0.00000000    15.90
    169.5000 8853.73896896 8853.73896896 17707.47793792   0.62117562   0.88149274  -0.21339989  -0.04691936   0.00000214   0.00000000   0.00000000   0.00000000    15.90
    169.7500 8853.73895597 8853.73895597 17707.47791195   0.62118727   0.88924647  -0.21340006  -0.05466168   0.00000254   0.00000000   0.00000000   0.00000000    15.91
    170.0000 8853.73894080 8853.73894080 17707.47788160   0.62120060   0.89833243  -0.21340028  -0.06373472   0.00000316   0.00000000   0.00000000   0.00000000    15.93
    170.2500 8853.73892220 8853.73892220 17707.47784439   0.62121584   0.90894875  -0.21340056  -0.07433642   0.00000407   0.00000000   0.00000000   0.00000000    15.92
    170.5000 8853.73889869 8853.73889869 17707.47779738   0.62123323   0.92131598  -0.21340092  -0.08668719   0.00000536   0.00000000   0.00000000   0.00000000    15.92
    170.7500 8853.73886863 8853.73886863 17707.47773726   0.62125305   0.93567224  -0.21340140  -0.10102497   0.00000718   0.00000000   0.00000000   0.00000000    15.93
    171.0000 8853.73883034 8853.73883034 17707.47766068   0.62127559   0.95226474  -0.21340203  -0.11759684   0.00000972   0.00000000   0.00000000   0.00000000    15.92
    171.2500 8853.73878234 8853.73878234 17707.47756469   0.62130113   0.97134667  -0.21340286  -0.13665590   0.00001322   0.00000000   0.00000000   0.00000000    15.93
    171.5000 8853.73872364 8853.73872364 17707.47744728   0.62132993   0.99313303  -0.21340397  -0.15841712   0.00001800   0.00000000   0.00000000   0.00000000    15.92
    171.7500 8853.73865415 8853.73865415 17707.47730829   0.62136222   1.01779302  -0.21340545  -0.18304983   0.00002449   0.00000000   0.00000000   0.00000000    15.93
    172.0000 8853.73857579 8853.73857579 17707.47715158   0.62139815   1.04548402  -0.21340743  -0.21071167   0.00003322   0.00000000   0.00000000   0.00000000    15.93
    172.2500 8853.73849345 8853.73849345 17707.47698690   0.62143774   1.07629696  -0.21341006  -0.24149402   0.00004487   0.00000000   0.00000000   0.00000000    15.93
    172.5000 8853.73841683 8853.73841683 17707.47683366   0.62148082   1.11022240  -0.21341358  -0.27538822   0.00006022   0.00000000   0.00000000   0.00000000    15.93
    172.7500 8853.73836226 8853.73836226 17707.47672452   0.62152698   1.14712437  -0.21341825  -0.31225935   0.00008022   0.00000000   0.00000000   0.00000000    15.93
    173.0000 8853.73835538 8853.73835538 17707.47671075   0.62157552   1.18672380  -0.21342447  -0.35182973   0.00010591   0.00000000   0.00000000   0.00000000    15.93
    173.2500 8853.73843360 8853.73843360 17707.47686720   0.62162539   1.22857570  -0.21343268  -0.39365601   0.00013837   0.00000000   0.00000000   0.00000000    15.92
    173.5000 8853.73864897 8853.73864897 17707.47729795   0.62167522   1.27206298  -0.21344348  -0.43712291   0.00017862   0.00000000   0.00000000   0.00000000    15.95
    173.7500 8853.73907075 8853.73907075 17707.47814149   0.62172336   1.31641649  -0.21345758  -0.48146301   0.00022745   0.00000000   0.00000000   0.00000000    15.92
    174.0000 8853.73978609 8853.73978609 17707.47957218   0.62176797   1.36070383  -0.21347584  -0.52574517   0.00028515   0.00000000   0.00000000   0.00000000    15.91
    174.2500 8853.74089946 8853.74089946 17707.48179893   0.62180721   1.40387777  -0.21349921  -0.56892253   0.00035119   0.00000000   0.00000000   0.00000000    15.91
    174.5000 8853.74252759 8853.74252759 17707.48505517   0.62183945   1.44481728  -0.21352874  -0.60987291   0.00042383   0.00000000   0.00000000   0.00000000    15.91
    174.7500 8853.74478850 8853.74478850 17707.48957700   0.62186348   1.48237889  -0.21356545  -0.64744977   0.00049981   0.00000000   0.00000000   0.00000000    15.90
    175.0000 8853.74778129 8853.74778129 17707.49556258   0.62187866   1.51543810  -0.21361020  -0.68052336   0.00057411   0.00000000   0.00000000   0.00000000    15.91
    175.2500 8853.75155471 8853.75155471 17707.50310942   0.62188496   1.54292288  -0.21366350  -0.70801457   0.00064014   0.00000000   0.00000000   0.00000000    15.91
    175.5000 8853.75606369 8853.75606369 17707.51212737   0.62188277   1.56381536  -0.21372524  -0.72889780   0.00069045   0.00000000   0.00000000   0.00000000    15.90
    175.7500 8853.76112227 8853.76112227 17707.52224455   0.62187274   1.57723049  -0.21379447  -0.74228130   0.00071802   0.00000000   0.00000000   0.00000000    15.90
    176.0000 8853.76636746 8853.76636746 17707.53273491   0.62185554   1.58248357  -0.21386919  -0.74747710   0.00071826   0.00000000   0.00000000   0.00000000    15.90
    176.2500 8853.77125968 8853.77125968 17707.54251936   0.62183186   1.57921742  -0.21394627  -0.74413049   0.00069120   0.00000000   0.00000000   0.00000000    15.91
    176.5000 8853.77514354 8853.77514354 17707.55028709   0.62180234   1.56749269  -0.21402167  -0.73231202   0.00064333   0.00000000   0.00000000   0.00000000    15.90
    176.7500 8853.77737152 8853.77737152 17707.55474304   0.62176775   1.54783840  -0.21409084  -0.71256797   0.00058817   0.00000000   0.00000000   0.00000000    15.91
    177.0000 8853.77746270 8853.77746270 17707.55492539   0.62172912   1.52124199  -0.21414944  -0.68590826   0.00054483   0.00000000   0.00000000   0.00000000    15.90
    177.2500 8853.77524204 8853.77524204 17707.55048407   0.62168788   1.48910090  -0.21419402  -0.65375349   0.00053449   0.00000000   0.00000000   0.00000000    15.89
    177.5000 8853.77090486 8853.77090486 17707.54180972   0.62164580   1.45306796  -0.21422275  -0.61777513   0.00057573   0.00000000   0.00000000   0.00000000    15.89
    177.7500 8853.76498338 8853.76498338 17707.52996677   0.62160492   1.41488298  -0.21423576  -0.57972240   0.00068009   0.00000000   0.00000000   0.00000000    15.89
    178.0000 8853.75823196 8853.75823196 17707.51646392   0.62156722   1.37617145  -0.21423513  -0.54121848   0.00084937   0.00000000   0.00000000   0.00000000    15.90
    178.2500 8853.75147565 8853.75147565 17707.50295131   0.62153445   1.33833033  -0.21422452  -0.50364673   0.00107537   0.00000000   0.00000000   0.00000000    15.88
    178.5000 8853.74546584 8853.74546584 17707.49093168   0.62150793   1.30247892  -0.21420850  -0.46810431   0.00134182   0.00000000   0.00000000   0.00000000    15.89
    178.7500 8853.74077314 8853.74077314 17707.48154629   0.62148846   1.26943042  -0.21419179  -0.43537781   0.00162765   0.00000000   0.00000000   0.00000000    15.91
    179.0000 8853.73772876 8853.73772876 17707.47545752   0.62147628   1.23967899  -0.21417866  -0.40593431   0.00191026   0.00000000   0.00000000   0.00000000    15.88
    179.2500 8853.73641095 8853.73641095 17707.47282191   0.62147122   1.21346642  -0.21417240  -0.37999074   0.00216794   0.00000000   0.00000000   0.00000000    15.89
    179.5000 8853.73666773 8853.73666773 17707.47333546   0.62147283   1.19083205  -0.21417515  -0.35756528   0.00238120   0.00000000   0.00000000   0.00000000    15.90
    179.7500 8853.73816692 8853.73816692 17707.47633383   0.62148053   1.17171019  -0.21418787  -0.33857533   0.00253354   0.00000000   0.00000000   0.00000000    15.88
    180.0000 8853.74046438 8853.74046438 17707.48092877   0.62149379   1.15596560  -0.21421042  -0.32287384   0.00261246   0.00000000   0.00000000   0.00000000    15.88
    180.2500 8853.74308195 8853.74308195 17707.48616390   0.62151217   1.14337803  -0.21424171  -0.31023502   0.00261087   0.00000000   0.00000000   0.00000000    15.89
    180.5000 8853.74557676 8853.74557676 17707.49115352   0.62153536   1.13369964  -0.21427974  -0.30041318   0.00252864   0.00000000   0.00000000   0.00000000    15.88
    180.7500 8853.74759610 8853.74759610 17707.49519221   0.62156316   1.12668304  -0.21432177  -0.29317185   0.00237374   0.00000000   0.00000000   0.00000000    15.88
    181.0000 8853.74890834 8853.74890834 17707.49781667   0.62159542   1.12208518  -0.21436441  -0.28828766   0.00216231   0.00000000   0.00000000   0.00000000    15.87
    181.2500 8853.74941270 8853.74941270 17707.49882540   0.62163198   1.11965961  -0.21440383  -0.28554112   0.00191732   0.00000000   0.00000000   0.00000000    15.87
    181.5000 8853.74912624 8853.74912624 17707.49825249   0.62167255   1.11917896  -0.21443607  -0.28473611   0.00166577   0.00000000   0.00000000   0.00000000    15.87
    181.7500 8853.74815581 8853.74815581 17707.49631163   0.62171674   1.12043312  -0.21445738  -0.28569415   0.00143515   0.00000000   0.00000000   0.00000000    15.88
    182.0000 8853.74666177 8853.74666177 17707.49332354   0.62176396   1.12321048  -0.21446463  -0.28823156   0.00124967   0.00000000   0.00000000   0.00000000    15.88
    182.2500 8853.74481888 8853.74481888 17707.48963776   0.62181349   1.12730502  -0.21445562  -0.29216276   0.00112685   0.00000000   0.00000000   0.00000000    15.90
    182.5000 8853.74278328 8853.74278328 17707.48556656   0.62186448   1.13253015  -0.21442937  -0.29731145   0.00107516   0.00000000   0.00000000   0.00000000    15.88
    182.7500 8853.74066761 8853.74066761 17707.48133523   0.62191604   1.13871200  -0.21438628  -0.30350269   0.00109301   0.00000000   0.00000000   0.00000000    15.88
    183.0000 8853.73852907 8853.73852907 17707.47705813   0.62196724   1.14567284  -0.21432811  -0.31054685   0.00116936   0.00000000   0.00000000   0.00000000    15.88
    183.2500 8853.73636744 8853.73636744 17707.47273488   0.62201717   1.15324563  -0.21425784  -0.31825648   0.00128586   0.00000000   0.00000000   0.00000000    15.87
    183.5000 8853.73413073 8853.73413073 17707.46826147   0.62206495   1.16126844  -0.21417942  -0.32644434   0.00142028   0.00000000   0.00000000   0.00000000    15.87
    183.7500 8853.73172854 8853.73172854 17707.46345709   0.62210979   1.16959460  -0.21409737  -0.33493784   0.00155041   0.00000000   0.00000000   0.00000000    15.87
    184.0000 8853.72904699 8853.72904699 17707.45809398   0.62215098   1.17807745  -0.21401643  -0.34356790   0.00165787   0.00000000   0.00000000   0.00000000    15.88
    184.2500 8853.72597284 8853.72597284 17707.45194569   0.62218790   1.18658817  -0.21394116  -0.35218999   0.00173088   0.00000000   0.00000000   0.00000000    15.88
    184.5000 8853.72241492 8853.72241492 17707.44482984   0.62222005   1.19502893  -0.21387568  -0.36069880   0.00176559   0.00000000   0.00000000   0.00000000    15.89
    184.7500 8853.71832628 8853.71832628 17707.43665257   0.62224702   1.20333476  -0.21382349  -0.36902998   0.00176573   0.00000000   0.00000000   0.00000000    15.88
    185.0000 8853.71371980 8853.71371980 17707.42743960   0.62226848   1.21146774  -0.21378744  -0.37715278   0.00174095   0.00000000   0.00000000   0.00000000    15.87
    185.2500 8853.70867905 8853.70867905 17707.41735809   0.62228422   1.21942944  -0.21376967  -0.38507986   0.00170431   0.00000000   0.00000000   0.00000000    15.88
    185.5000 8853.70335588 8853.70335588 17707.40671177   0.62229417   1.22726268  -0.21377171  -0.39286616   0.00166936   0.00000000   0.00000000   0.00000000    15.88
    185.7500 8853.69795901 8853.69795901 17707.39591801   0.62229846   1.23505879  -0.21379445  -0.40061352   0.00164763   0.00000000   0.00000000   0.00000000    15.88
    186.0000 8853.69273008 8853.69273008 17707.38546017   0.62229737   1.24294609  -0.21383819  -0.40845734   0.00164681   0.00000000   0.00000000   0.00000000    15.87
    186.2500 8853.68791463 8853.68791463 17707.37582926   0.62229145   1.25109642  -0.21390251  -0.41657239   0.00166992   0.00000000   0.00000000   0.00000000    15.87
    186.5000 8853.68372829 8853.68372829 17707.36745658   0.62228148   1.25972211  -0.21398626  -0.42516988   0.00171550   0.00000000   0.00000000   0.00000000    15.88
    186.7500 8853.68032268 8853.68032268 17707.36064536   0.62226846   1.26904207  -0.21408746  -0.43446467   0.00177851   0.00000000   0.00000000   0.00000000    15.88
    187.0000 8853.67776432 8853.67776432 17707.35552864   0.62225356   1.27927926  -0.21420336  -0.44467415   0.00185181   0.00000000   0.00000000   0.00000000    15.88
    187.2500 8853.67602358 8853.67602358 17707.35204717   0.62223807   1.29064745  -0.21433046  -0.45600645   0.00192752   0.00000000   0.00000000   0.00000000    15.89
    187.5000 8853.67497641 8853.67497641 17707.34995281   0.62222328   1.30333993  -0.21446475  -0.46865021   0.00199831   0.00000000   0.00000000   0.00000000    15.89
    187.7500 8853.67441547 8853.67441547 17707.34883094   0.62221042   1.31750800  -0.21460196  -0.48275373   0.00205810   0.00000000   0.00000000   0.00000000    15.91
    188.0000 8853.67406730 8853.67406730 17707.34813460   0.62220053   1.33325095  -0.21473778  -0.49841513   0.00210248   0.00000000   0.00000000   0.00000000    15.93
    188.2500 8853.67361090 8853.67361090 17707.34722180   0.62219445   1.35057856  -0.21486815  -0.51564468   0.00212871   0.00000000   0.00000000   0.00000000    15.91
    188.5000 8853.67269729 8853.67269729 17707.34539457   0.62219275   1.36936695  -0.21498940  -0.53432033   0.00213553   0.00000000   0.00000000   0.00000000    15.91
    188.7500 8853.67097552 8853.67097552 17707.34195104   0.62219578   1.38934933  -0.21509842  -0.55417819   0.00212306   0.00000000   0.00000000   0.00000000    15.90
    189.0000 8853.66812656 8853.66812656 17707.33625311   0.62220363   1.41011560  -0.21519273  -0.57481185   0.00209261   0.00000000   0.00000000   0.00000000    15.91
    189.2500 8853.66391037 8853.66391037 17707.32782074   0.62221621   1.43113822  -0.21527059  -0.59569793   0.00204651   0.00000000   0.00000000   0.00000000    15.92
    189.5000 8853.65821984 8853.65821984 17707.31643967   0.62223306   1.45175650  -0.21533114  -0.61618011   0.00198782   0.00000000   0.00000000   0.00000000    15.92
    189.7500 8853.65113435 8853.65113435 17707.30226869   0.62225337   1.47119120  -0.21537461  -0.63548324   0.00192002   0.00000000   0.00000000   0.00000000    15.91
    190.0000 8853.64295310 8853.64295310 17707.28590621   0.62227591   1.48862556  -0.21540237  -0.65279379   0.00184651   0.00000000   0.00000000   0.00000000    15.90
    190.2500 8853.63417762 8853.63417762 17707.26835523   0.62229907   1.50325794  -0.21541703  -0.66731183   0.00177000   0.00000000   0.00000000   0.00000000    15.90
    190.5000 8853.62542856 8853.62542856 17707.25085713   0.62232090   1.51433480  -0.21542219  -0.67828372   0.00169200   0.00000000   0.00000000   0.00000000    15.91
    190.7500 8853.61731645 8853.61731645 17707.23463291   0.62233942   1.52123870  -0.21542187  -0.68509023   0.00161282   0.00000000   0.00000000   0.00000000    15.91
    191.0000 8853.61029707 8853.61029707 17707.22059415   0.62235280   1.52350816  -0.21541980  -0.68726775   0.00153220   0.00000000   0.00000000   0.00000000    15.91
    191.2500 8853.60456899 8853.60456899 17707.20913798   0.62235974   1.52089780  -0.21541848  -0.68457050   0.00145092   0.00000000   0.00000000   0.00000000    15.92
    191.5000 8853.60002566 8853.60002566 17707.20005132   0.62235963   1.51337711  -0.21541839  -0.67697176   0.00137267   0.00000000   0.00000000   0.00000000    15.91
    191.7500 8853.59626477 8853.59626477 17707.19252955   0.62235267   1.50111462  -0.21541754  -0.66465031   0.00130590   0.00000000   0.00000000   0.00000000    15.91
    192.0000 8853.59264490 8853.59264490 17707.18528981   0.62233981   1.48446532  -0.21541149  -0.64797833   0.00126432   0.00000000   0.00000000   0.00000000    15.94
    192.2500 8853.58838937 8853.58838937 17707.17677875   0.62232255   1.46394371  -0.21539402  -0.62749274   0.00126560   0.00000000   0.00000000   0.00000000    15.92
    192.5000 8853.58273409 8853.58273409 17707.16546818   0.62230267   1.44019608  -0.21535819  -0.60386309   0.00132787   0.00000000   0.00000000   0.00000000    15.93
    192.7500 8853.57509526 8853.57509526 17707.15019052   0.62228194   1.41397516  -0.21529786  -0.57786013   0.00146478   0.00000000   0.00000000   0.00000000    15.91
    193.0000 8853.56520430 8853.56520430 17707.13040860   0.62226192   1.38608524  -0.21520907  -0.55029471   0.00168047   0.00000000   0.00000000   0.00000000    15.91
    193.2500 8853.55316018 8853.55316018 17707.10632037   0.62224382   1.35732373  -0.21509107  -0.52195522   0.00196638   0.00000000   0.00000000   0.00000000    15.90
    193.5000 8853.53937284 8853.53937284 17707.07874567   0.62222854   1.32847614  -0.21494664  -0.49360208   0.00230112   0.00000000   0.00000000   0.00000000    15.89
    193.7500 8853.52441417 8853.52441417 17707.04882834   0.62221672   1.30030117  -0.21478170  -0.46595669   0.00265394   0.00000000   0.00000000   0.00000000    15.89
    194.0000 8853.50883833 8853.50883833 17707.01767666   0.62220874   1.27347481  -0.21460429  -0.43965258   0.00299080   0.00000000   0.00000000   0.00000000    15.89
    194.2500 8853.49305091 8853.49305091 17706.98610182   0.62220475   1.24857849  -0.21442323  -0.41523136   0.00328084   0.00000000   0.00000000   0.00000000    15.89
    194.5000 8853.47728231 8853.47728231 17706.95456462   0.62220462   1.22608030  -0.21424705  -0.39312990   0.00350126   0.00000000   0.00000000   0.00000000    15.89
    194.7500 8853.46166935 8853.46166935 17706.92333871   0.62220795   1.20633396  -0.21408325  -0.37368212   0.00363935   0.00000000   0.00000000   0.00000000    15.92
    195.0000 8853.44638696 8853.44638696 17706.89277392   0.62221405   1.18958489  -0.21393806  -0.35712466   0.00369188   0.00000000   0.00000000   0.00000000    15.88
    195.2500 8853.43174534 8853.43174534 17706.86349068   0.62222203   1.17599204  -0.21381639  -0.34361636   0.00366274   0.00000000   0.00000000   0.00000000    15.88
    195.5000 8853.41819436 8853.41819436 17706.83638871   0.62223085   1.16564796  -0.21372199  -0.33325547   0.00356035   0.00000000   0.00000000   0.00000000    15.89
    195.7500 8853.40623977 8853.40623977 17706.81247954   0.62223947   1.15859568  -0.21365744  -0.32609422   0.00339544   0.00000000   0.00000000   0.00000000    15.88
    196.0000 8853.39632688 8853.39632688 17706.79265376   0.62224692   1.15484701  -0.21362404  -0.32215575   0.00317969   0.00000000   0.00000000   0.00000000    15.88
    196.2500 8853.38875006 8853.38875006 17706.77750012   0.62225241   1.15439759  -0.21362175  -0.32144847   0.00292503   0.00000000   0.00000000   0.00000000    15.88
    196.5000 8853.38361404 8853.38361404 17706.76722808   0.62225539   1.15723484  -0.21364907  -0.32397349   0.00264312   0.00000000   0.00000000   0.00000000    15.88
    196.7500 8853.38084116 8853.38084116 17706.76168232   0.62225564   1.16334622  -0.21370304  -0.32973270   0.00234516   0.00000000   0.00000000   0.00000000    15.88
    197.0000 8853.38020143 8853.38020143 17706.76040285   0.62225323   1.17272173  -0.21377934  -0.33873079   0.00204164   0.00000000   0.00000000   0.00000000    15.88
    197.2500 8853.38135087 8853.38135087 17706.76270175   0.62224860   1.18534954  -0.21387250  -0.35097061   0.00174217   0.00000000   0.00000000   0.00000000    15.90
    197.5000 8853.38386946 8853.38386946 17706.76773892   0.62224247   1.20120525  -0.21397622  -0.36644197   0.00145540   0.00000000   0.00000000   0.00000000    15.88
    197.7500 8853.38729677 8853.38729677 17706.77459355   0.62223578   1.22023474  -0.21408375  -0.38510402   0.00118881   0.00000000   0.00000000   0.00000000    15.88
    198.0000 8853.39116546 8853.39116546 17706.78233092   0.62222963   1.24233042  -0.21418836  -0.40686111   0.00094868   0.00000000   0.00000000   0.00000000    15.88
    198.2500 8853.39502922 8853.39502922 17706.79005843   0.62222518   1.26730082  -0.21428373  -0.43153191   0.00074000   0.00000000   0.00000000   0.00000000    15.88
    198.5000 8853.39848645 8853.39848645 17706.79697289   0.62222354   1.29484206  -0.21436435  -0.45882082   0.00056665   0.00000000   0.00000000   0.00000000    15.87
    198.7500 8853.40119778 8853.40119778 17706.80239557   0.62222571   1.32450483  -0.21442592  -0.48828491   0.00043171   0.00000000   0.00000000   0.00000000    15.87
    199.0000 8853.40290216 8853.40290216 17706.80580432   0.62223247   1.35568920  -0.21446554  -0.51932901   0.00033782   0.00000000   0.00000000   0.00000000    15.87
    199.2500 8853.40343032 8853.40343032 17706.80686065   0.62224426   1.38760359  -0.21448199  -0.55116479   0.00028745   0.00000000   0.00000000   0.00000000    15.88
    199.5000 8853.40271302 8853.40271302 17706.80542604   0.62226105   1.41927951  -0.21447582  -0.58282533   0.00028268   0.00000000   0.00000000   0.00000000    15.90
    199.7500 8853.40078012 8853.40078012 17706.80156024   0.62228231   1.44962511  -0.21444937  -0.61321784   0.00032441   0.00000000   0.00000000   0.00000000    15.88
    200.0000 8853.39774997 8853.39774997 17706.79549993   0.62230691   1.47747144  -0.21440671  -0.64116880   0.00041098   0.00000000   0.00000000   0.00000000    15.87
    200.2500 8853.39381907 8853.39381907 17706.78763814   0.62233315   1.50162592  -0.21435335  -0.66547606   0.00053663   0.00000000   0.00000000   0.00000000    15.87
    200.5000 8853.38926008 8853.38926008 17706.77852016   0.62235888   1.52096454  -0.21429585  -0.68500026   0.00069045   0.00000000   0.00000000   0.00000000    15.87
    200.7500 8853.38442445 8853.38442445 17706.76884890   0.62238176   1.53454488  -0.21424124  -0.69877822   0.00085633   0.00000000   0.00000000   0.00000000    15.87
    201.0000 8853.37973509 8853.37973509 17706.75947019   0.62239957   1.54170751  -0.21419627  -0.70612606   0.00101439   0.00000000   0.00000000   0.00000000    15.88
    201.2500 8853.37565062 8853.37565062 17706.75130123   0.62241054   1.54214050  -0.21416665  -0.70670696   0.00114364   0.00000000   0.00000000   0.00000000    15.88
    201.5000 8853.37260057 8853.37260057 17706.74520114   0.62241359   1.53590493  -0.21415624  -0.70056071   0.00122561   0.00000000   0.00000000   0.00000000    15.89
    201.7500 8853.37090864 8853.37090864 17706.74181728   0.62240851   1.52341690  -0.21416651  -0.68808970   0.00124783   0.00000000   0.00000000   0.00000000    15.88
    202.0000 8853.37073548 8853.37073548 17706.74147095   0.62239592   1.50540062  -0.21419623  -0.67001490   0.00120643   0.00000000   0.00000000   0.00000000    15.90
    202.2500 8853.37206175 8853.37206175 17706.74412350   0.62237709   1.48278515  -0.21424163  -0.64727371   0.00110728   0.00000000   0.00000000   0.00000000    15.88
    202.5000 8853.37470871 8853.37470871 17706.74941742   0.62235376   1.45666035  -0.21429688  -0.62097514   0.00096544   0.00000000   0.00000000   0.00000000    15.88
    202.7500 8853.37836455 8853.37836455 17706.75672910   0.62232784   1.42816030  -0.21435481  -0.59228069   0.00080304   0.00000000   0.00000000   0.00000000    15.88
    203.0000 8853.38259806 8853.38259806 17706.76519612   0.62230120   1.39837454  -0.21440763  -0.56231167   0.00064596   0.00000000   0.00000000   0.00000000    15.87
    203.2500 8853.38686903 8853.38686903 17706.77373806   0.62227560   1.36833574  -0.21444768  -0.53213180   0.00051932   0.00000000   0.00000000   0.00000000    15.87
    203.5000 8853.39055147 8853.39055147 17706.78110295   0.62225251   1.33896590  -0.21446824  -0.50268776   0.00044261   0.00000000   0.00000000   0.00000000    15.87
    203.7500 8853.39300184 8853.39300184 17706.78600369   0.62223308   1.31103486  -0.21446440  -0.47476279   0.00042541   0.00000000   0.00000000   0.00000000    15.87
    204.0000 8853.39366721 8853.39366721 17706.78733441   0.62221803   1.28516082  -0.21443377  -0.44897427   0.00046526   0.00000000   0.00000000   0.00000000    15.87
    204.2500 8853.39220706 8853.39220706 17706.78441412   0.62220771   1.26182059  -0.21437699  -0.42578432   0.00054843   0.00000000   0.00000000   0.00000000    15.87
    204.5000 8853.38857376 8853.38857376 17706.77714751   0.62220209   1.24137686  -0.21429759  -0.40553089   0.00065371   0.00000000   0.00000000   0.00000000    15.87
    204.7500 8853.38301412 8853.38301412 17706.76602825   0.62220090   1.22406848  -0.21420137  -0.38842400   0.00075779   0.00000000   0.00000000   0.00000000    15.87
    205.0000 8853.37598906 8853.37598906 17706.75197812   0.62220364   1.21002088  -0.21409538  -0.37456253   0.00084066   0.00000000   0.00000000   0.00000000    15.87
    205.2500 8853.36806492 8853.36806492 17706.73612983   0.62220969   1.19926426  -0.21398673  -0.36395716   0.00088932   0.00000000   0.00000000   0.00000000    15.88
    205.5000 8853.35981342 8853.35981342 17706.71962684   0.62221838   1.19177591  -0.21388173  -0.35657493   0.00089913   0.00000000   0.00000000   0.00000000    15.87
    205.7500 8853.35175521 8853.35175521 17706.70351043   0.62222900   1.18748179  -0.21378524  -0.35234047   0.00087292   0.00000000   0.00000000   0.00000000    15.88
    206.0000 8853.34432188 8853.34432188 17706.68864376   0.62224090   1.18628231  -0.21370056  -0.35115962   0.00081878   0.00000000   0.00000000   0.00000000    15.88
    206.2500 8853.33782304 8853.33782304 17706.67564607   0.62225351   1.18807116  -0.21362944  -0.35293543   0.00074722   0.00000000   0.00000000   0.00000000    15.90
    206.5000 8853.33241532 8853.33241532 17706.66483064   0.62226639   1.19272921  -0.21357239  -0.35755924   0.00066881   0.00000000   0.00000000   0.00000000    15.89
    206.7500 8853.32808755 8853.32808755 17706.65617509   0.62227928   1.20012030  -0.21352893  -0.36490455   0.00059246   0.00000000   0.00000000   0.00000000    15.92
    207.0000 8853.32469222 8853.32469222 17706.64938443   0.62229204   1.21009907  -0.21349795  -0.37483353   0.00052445   0.00000000   0.00000000   0.00000000    15.90
    207.2500 8853.32201094 8853.32201094 17706.64402189   0.62230464   1.22251645  -0.21347797  -0.38720202   0.00046818   0.00000000   0.00000000   0.00000000    15.90
    207.5000 8853.31983018 8853.31983018 17706.63966035   0.62231715   1.23721442  -0.21346741  -0.40185426   0.00042440   0.00000000   0.00000000   0.00000000    15.90
    207.7500 8853.31799241 8853.31799241 17706.63598481   0.62232963   1.25401944  -0.21346476  -0.41861677   0.00039173   0.00000000   0.00000000   0.00000000    15.93
    208.0000 8853.31640159 8853.31640159 17706.63280318   0.62234216   1.27274974  -0.21346867  -0.43730639   0.00036747   0.00000000   0.00000000   0.00000000    15.91
    208.2500 8853.31500507 8853.31500507 17706.63001014   0.62235471   1.29318102  -0.21347796  -0.45769680   0.00034845   0.00000000   0.00000000   0.00000000    15.93
    208.5000 8853.31378426 8853.31378426 17706.62756853   0.62236719   1.31503289  -0.21349160  -0.47950589   0.00033179   0.00000000   0.00000000   0.00000000    15.91
    208.7500 8853.31276503 8853.31276503 17706.62553006   0.62237940   1.33795337  -0.21350864  -0.50238085   0.00031552   0.00000000   0.00000000   0.00000000    15.92
    209.0000 8853.31204492 8853.31204492 17706.62408984   0.62239114   1.36153535  -0.21352816  -0.52591493   0.00029886   0.00000000   0.00000000   0.00000000    15.93
    209.2500 8853.31177223 8853.31177223 17706.62354445   0.62240216   1.38526949  -0.21354923  -0.54960037   0.00028228   0.00000000   0.00000000   0.00000000    15.92
    209.5000 8853.31208130 8853.31208130 17706.62416260   0.62241227   1.40853981  -0.21357084  -0.57282401   0.00026730   0.00000000   0.00000000   0.00000000    15.91
    209.7500 8853.31300052 8853.31300052 17706.62600104   0.62242131   1.43063562  -0.21359174  -0.59487889   0.00025632   0.00000000   0.00000000   0.00000000    15.91
    210.0000 8853.31440210 8853.31440210 17706.62880420   0.62242919   1.45079704  -0.21361049  -0.61500951   0.00025215   0.00000000   0.00000000   0.00000000    15.91
    210.2500 8853.31603276 8853.31603276 17706.63206553   0.62243581   1.46824599  -0.21362559  -0.63244212   0.00025752   0.00000000   0.00000000   0.00000000    15.92
    210.5000 8853.31760144 8853.31760144 17706.63520288   0.62244102   1.48222408  -0.21363566  -0.64642186   0.00027445   0.00000000   0.00000000   0.00000000    15.92
    210.7500 8853.31886097 8853.31886097 17706.63772194   0.62244456   1.49207581  -0.21363976  -0.65629519   0.00030369   0.00000000   0.00000000   0.00000000    15.92
    211.0000 8853.31963551 8853.31963551 17706.63927101   0.62244616   1.49731872  -0.21363753  -0.66157942   0.00034439   0.00000000   0.00000000   0.00000000    15.92
    211.2500 8853.31980446 8853.31980446 17706.63960892   0.62244556   1.49768920  -0.21362931  -0.66200846   0.00039412   0.00000000   0.00000000   0.00000000    15.93
    211.5000 8853.31928670 8853.31928670 17706.63857341   0.62244260   1.49315584  -0.21361604  -0.65754642   0.00044922   0.00000000   0.00000000   0.00000000    15.91
    211.7500 8853.31805601 8853.31805601 17706.63611202   0.62243726   1.48393108  -0.21359919  -0.64839991   0.00050528   0.00000000   0.00000000   0.00000000    15.94
    212.0000 8853.31616828 8853.31616828 17706.63233657   0.62242970   1.47046246  -0.21358063  -0.63500981   0.00055769   0.00000000   0.00000000   0.00000000    15.92
    212.2500 8853.31377217 8853.31377217 17706.62754434   0.62242019   1.45336253  -0.21356248  -0.61798198   0.00060212   0.00000000   0.00000000   0.00000000    15.92
    212.5000 8853.31109716 8853.31109716 17706.62219431   0.62240908   1.43335239  -0.21354687  -0.59803135   0.00063491   0.00000000   0.00000000   0.00000000    15.92
    212.7500 8853.30842905 8853.30842905 17706.61685810   0.62239678   1.41128907  -0.21353580  -0.57600989   0.00065339   0.00000000   0.00000000   0.00000000    15.91
    213.0000 8853.30606738 8853.30606738 17706.61213476   0.62238364   1.38796781  -0.21353086  -0.55270947   0.00065615   0.00000000   0.00000000   0.00000000    15.90
    213.2500 8853.30427946 8853.30427946 17706.60855891   0.62236997   1.36413937  -0.21353310  -0.52887945   0.00064315   0.00000000   0.00000000   0.00000000    15.90
    213.5000 8853.30324111 8853.30324111 17706.60648223   0.62235609   1.34049222  -0.21354279  -0.50520904   0.00061570   0.00000000   0.00000000   0.00000000    15.90
    213.7500 8853.30300123 8853.30300123 17706.60600247   0.62234234   1.31763012  -0.21355943  -0.48230456   0.00057621   0.00000000   0.00000000   0.00000000    15.90
    214.0000 8853.30349041 8853.30349041 17706.60698082   0.62232911   1.29608290  -0.21358186  -0.46069974   0.00052781   0.00000000   0.00000000   0.00000000    15.89
    214.2500 8853.30456094 8853.30456094 17706.60912187   0.62231683   1.27629039  -0.21360838  -0.44083904   0.00047386   0.00000000   0.00000000   0.00000000    15.88
    214.5000 8853.30603439 8853.30603439 17706.61206877   0.62230595   1.25858845  -0.21363706  -0.42306307   0.00041764   0.00000000   0.00000000   0.00000000    15.91
    214.7500 8853.30773301 8853.30773301 17706.61546602   0.62229687   1.24324005  -0.21366595  -0.40763930   0.00036207   0.00000000   0.00000000   0.00000000    15.89
    215.0000 8853.30948946 8853.30948946 17706.61897892   0.62228992   1.23045085  -0.21369321  -0.39477741   0.00030969   0.00000000   0.00000000   0.00000000    15.90
    215.2500 8853.31114810 8853.31114810 17706.62229620   0.62228532   1.22035376  -0.21371723  -0.38461389   0.00026267   0.00000000   0.00000000   0.00000000    15.89
    215.5000 8853.31256862 8853.31256862 17706.62513724   0.62228315   1.21302403  -0.21373668  -0.37722706   0.00022286   0.00000000   0.00000000   0.00000000    15.88
    215.7500 8853.31363215 8853.31363215 17706.62726429   0.62228337   1.20848391  -0.21375059  -0.37264180   0.00019185   0.00000000   0.00000000   0.00000000    15.88
    216.0000 8853.31424797 8853.31424797 17706.62849595   0.62228585   1.20672992  -0.21375830  -0.37085668   0.00017090   0.00000000   0.00000000   0.00000000    15.88
    216.2500 8853.31435773 8853.31435773 17706.62871547   0.62229037   1.20773184  -0.21375950  -0.37184272   0.00016075   0.00000000   0.00000000   0.00000000    15.88
    216.5000 8853.31393626 8853.31393626 17706.62787252   0.62229672   1.21142850  -0.21375428  -0.37553894   0.00016144   0.00000000   0.00000000   0.00000000    15.91
    216.7500 8853.31299236 8853.31299236 17706.62598473   0.62230467   1.21773481  -0.21374308  -0.38185912   0.00017207   0.00000000   0.00000000   0.00000000    15.89
    217.0000 8853.31157354 8853.31157354 17706.62314708   0.62231404   1.22654496  -0.21372673  -0.39069500   0.00019081   0.00000000   0.00000000   0.00000000    15.88
    217.2500 8853.30977265 8853.30977265 17706.61954530   0.62232466   1.23773833  -0.21370632  -0.40192237   0.00021501   0.00000000   0.00000000   0.00000000    15.88
    217.5000 8853.30772618 8853.30772618 17706.61545237   0.62233638   1.25116217  -0.21368317  -0.41538421   0.00024158   0.00000000   0.00000000   0.00000000    15.89
    217.7500 8853.30559376 8853.30559376 17706.61118752   0.62234907   1.26664831  -0.21365863  -0.43090800   0.00026740   0.00000000   0.00000000   0.00000000    15.88
    218.0000 8853.30351960 8853.30351960 17706.60703919   0.62236258   1.28398030  -0.21363398  -0.44827360   0.00028986   0.00000000   0.00000000   0.00000000    15.89
    218.2500 8853.30159870 8853.30159870 17706.60319739   0.62237673   1.30291161  -0.21361027  -0.46723188   0.00030727   0.00000000   0.00000000   0.00000000    15.90
    218.5000 8853.29986864 8853.29986864 17706.59973728   0.62239132   1.32313054  -0.21358829  -0.48746995   0.00031903   0.00000000   0.00000000   0.00000000    15.88
    218.7500 8853.29833668 8853.29833668 17706.59667335   0.62240613   1.34428119  -0.21356862  -0.50863197   0.00032553   0.00000000   0.00000000   0.00000000    15.87
    219.0000 8853.29702125 8853.29702125 17706.59404250   0.62242090   1.36594813  -0.21355168  -0.53030346   0.00032790   0.00000000   0.00000000   0.00000000    15.87
    219.2500 8853.29597760 8853.29597760 17706.59195521   0.62243530   1.38761934  -0.21353781  -0.55197377   0.00032754   0.00000000   0.00000000   0.00000000    15.87
    219.5000 8853.29528973 8853.29528973 17706.59057946   0.62244898   1.40869047  -0.21352732  -0.57303991   0.00032574   0.00000000   0.00000000   0.00000000    15.87
    219.7500 8853.29503511 8853.29503511 17706.59007021   0.62246150   1.42849664  -0.21352039  -0.59283817   0.00032342   0.00000000   0.00000000   0.00000000    15.88
    220.0000 8853.29524047 8853.29524047 17706.59048095   0.62247242   1.44634969  -0.21351703  -0.61068122   0.00032097   0.00000000   0.00000000   0.00000000    15.87
    220.2500 8853.29584985 8853.29584985 17706.59169971   0.62248128   1.46154904  -0.21351693  -0.62586914   0.00031831   0.00000000   0.00000000   0.00000000    15.88
    220.5000 8853.29671396 8853.29671396 17706.59342792   0.62248766   1.47341383  -0.21351945  -0.63772166   0.00031495   0.00000000   0.00000000   0.00000000    15.87
    220.7500 8853.29760183 8853.29760183 17706.59520366   0.62249129   1.48142782  -0.21352361  -0.64572309   0.00031018   0.00000000   0.00000000   0.00000000    15.88
    221.0000 8853.29824172 8853.29824172 17706.59648343   0.62249196   1.48515067  -0.21352823  -0.64943379   0.00030330   0.00000000   0.00000000   0.00000000    15.88
    221.2500 8853.29841050 8853.29841050 17706.59682099   0.62248961   1.48435573  -0.21353212  -0.64862766   0.00029368   0.00000000   0.00000000   0.00000000    15.88
    221.5000 8853.29802676 8853.29802676 17706.59605353   0.62248444   1.47909633  -0.21353434  -0.64335830   0.00028074   0.00000000   0.00000000   0.00000000    15.88
    221.7500 8853.29718421 8853.29718421 17706.59436841   0.62247673   1.46962668  -0.21353432  -0.63387984   0.00026422   0.00000000   0.00000000   0.00000000    15.88
    222.0000 8853.29609136 8853.29609136 17706.59218271   0.62246693   1.45635149  -0.21353190  -0.62059696   0.00024430   0.00000000   0.00000000   0.00000000    15.88
    222.2500 8853.29495332 8853.29495332 17706.58990664   0.62245555   1.43982097  -0.21352720  -0.60406008   0.00022186   0.00000000   0.00000000   0.00000000    15.88
    222.5000 8853.29387957 8853.29387957 17706.58775915   0.62244317   1.42071294  -0.21352055  -0.58494757   0.00019836   0.00000000   0.00000000   0.00000000    15.88
    222.7500 8853.29288055 8853.29288055 17706.58576110   0.62243036   1.39977531  -0.21351241  -0.56400801   0.00017546   0.00000000   0.00000000   0.00000000    15.88
    223.0000 8853.29193521 8853.29193521 17706.58387041   0.62241760   1.37775311  -0.21350337  -0.54198668   0.00015455   0.00000000   0.00000000   0.00000000    15.88
    223.2500 8853.29105382 8853.29105382 17706.58210763   0.62240529   1.35536374  -0.21349418  -0.51960055   0.00013629   0.00000000   0.00000000   0.00000000    15.88
    223.5000 8853.29028047 8853.29028047 17706.58056094   0.62239371   1.33327387  -0.21348560  -0.49751517   0.00012061   0.00000000   0.00000000   0.00000000    15.88
    223.7500 8853.28964906 8853.28964906 17706.57929811   0.62238308   1.31207714  -0.21347827  -0.47632289   0.00010710   0.00000000   0.00000000   0.00000000    15.87
    224.0000 8853.28915002 8853.28915002 17706.57830004   0.62237353   1.29224738  -0.21347254  -0.45649664   0.00009533   0.00000000   0.00000000   0.00000000    15.87
    224.2500 8853.28874607 8853.28874607 17706.57749213   0.62236508   1.27417102  -0.21346851  -0.43842251   0.00008509   0.00000000   0.00000000   0.00000000    15.87
    224.5000 8853.28841779 8853.28841779 17706.57683558   0.62235775   1.25816194  -0.21346607  -0.42241440   0.00007627   0.00000000   0.00000000   0.00000000    15.87
    224.7500 8853.28819528 8853.28819528 17706.57639057   0.62235146   1.24446022  -0.21346502  -0.40871245   0.00006872   0.00000000   0.00000000   0.00000000    15.87
    225.0000 8853.28814947 8853.28814947 17706.57629894   0.62234617   1.23323460  -0.21346523  -0.39748533   0.00006213   0.00000000   0.00000000   0.00000000    15.86
    225.2500 8853.28835518 8853.28835518 17706.57671036   0.62234184   1.22461898  -0.21346656  -0.38886678   0.00005621   0.00000000   0.00000000   0.00000000    15.87
    225.5000 8853.28885238 8853.28885238 17706.57770477   0.62233851   1.21869046  -0.21346893  -0.38293392   0.00005089   0.00000000   0.00000000   0.00000000    15.86
    225.7500 8853.28962655 8853.28962655 17706.57925310   0.62233621   1.21545066  -0.21347214  -0.37968877   0.00004646   0.00000000   0.00000000   0.00000000    15.86
    226.0000 8853.29061069 8853.29061069 17706.58122138   0.62233507   1.21490782  -0.21347594  -0.37914040   0.00004359   0.00000000   0.00000000   0.00000000    15.87
    226.2500 8853.29169635 8853.29169635 17706.58339270   0.62233523   1.21703388  -0.21347994  -0.38126186   0.00004315   0.00000000   0.00000000   0.00000000    15.88
    226.5000 8853.29275119 8853.29275119 17706.58550238   0.62233682   1.22176793  -0.21348371  -0.38599337   0.00004597   0.00000000   0.00000000   0.00000000    15.88
    226.7500 8853.29364102 8853.29364102 17706.58728204   0.62233995   1.22900036  -0.21348681  -0.39322616   0.00005257   0.00000000   0.00000000   0.00000000    15.88
    227.0000 8853.29425744 8853.29425744 17706.58851487   0.62234467   1.23860099  -0.21348892  -0.40283035   0.00006295   0.00000000   0.00000000   0.00000000    15.89
    227.2500 8853.29454427 8853.29454427 17706.58908854   0.62235097   1.25043126  -0.21348984  -0.41466700   0.00007655   0.00000000   0.00000000   0.00000000    15.90
    227.5000 8853.29451169 8853.29451169 17706.58902338   0.62235877   1.26428953  -0.21348959  -0.42853350   0.00009233   0.00000000   0.00000000   0.00000000    15.90
    227.7500 8853.29422914 8853.29422914 17706.58845829   0.62236794   1.27994989  -0.21348834  -0.44420257   0.00010896   0.00000000   0.00000000   0.00000000    15.90
    228.0000 8853.29379768 8853.29379768 17706.58759535   0.62237832   1.29715342  -0.21348637  -0.46141391   0.00012518   0.00000000   0.00000000   0.00000000    15.90
    228.2500 8853.29331390 8853.29331390 17706.58662780   0.62238976   1.31557787  -0.21348398  -0.47984418   0.00014005   0.00000000   0.00000000   0.00000000    15.91
    228.5000 8853.29284261 8853.29284261 17706.58568522   0.62240204   1.33485043  -0.21348145  -0.49912009   0.00015315   0.00000000   0.00000000   0.00000000    15.91
    228.7500 8853.29241037 8853.29241037 17706.58482074   0.62241497   1.35455582  -0.21347904  -0.51882651   0.00016469   0.00000000   0.00000000   0.00000000    15.90
    229.0000 8853.29202128 8853.29202128 17706.58404256   0.62242825   1.37422957  -0.21347697  -0.53849960   0.00017525   0.00000000   0.00000000   0.00000000    15.92
    229.2500 8853.29168384 8853.29168384 17706.58336768   0.62244155   1.39336701  -0.21347557  -0.55763547   0.00018558   0.00000000   0.00000000   0.00000000    15.92
    229.5000 8853.29143269 8853.29143269 17706.58286539   0.62245437   1.41143186  -0.21347524  -0.57569841   0.00019616   0.00000000   0.00000000   0.00000000    15.91
    229.7500 8853.29133365 8853.29133365 17706.58266731   0.62246615   1.42787269  -0.21347651  -0.59213702   0.00020699   0.00000000   0.00000000   0.00000000    15.91
    230.0000 8853.29147023 8853.29147023 17706.58294047   0.62247623   1.44212634  -0.21347991  -0.60638767   0.00021747   0.00000000   0.00000000   0.00000000    15.91
    230.2500 8853.29191716 8853.29191716 17706.58383433   0.62248399   1.45367874  -0.21348590  -0.61793539   0.00022654   0.00000000   0.00000000   0.00000000    15.92
    230.5000 8853.29271098 8853.29271098 17706.58542196   0.62248891   1.46208113  -0.21349463  -0.62633057   0.00023299   0.00000000   0.00000000   0.00000000    15.92
    230.7500 8853.29382910 8853.29382910 17706.58765820   0.62249067   1.46698447  -0.21350587  -0.63122385   0.00023592   0.00000000   0.00000000   0.00000000    15.92
    231.0000 8853.29518475 8853.29518475 17706.59036950   0.62248922   1.46818568  -0.21351889  -0.63241267   0.00023511   0.00000000   0.00000000   0.00000000    15.92
    231.2500 8853.29663611 8853.29663611 17706.59327222   0.62248482   1.46564856  -0.21353259  -0.62986245   0.00023129   0.00000000   0.00000000   0.00000000    15.91
    231.5000 8853.29800497 8853.29800497 17706.59600995   0.62247795   1.45947578  -0.21354550  -0.62367848   0.00022615   0.00000000   0.00000000   0.00000000    15.92
    231.7500 8853.29909957 8853.29909957 17706.59819914   0.62246926   1.44992076  -0.21355610  -0.61411754   0.00022214   0.00000000   0.00000000   0.00000000    15.92
    232.0000 8853.29974224 8853.29974224 17706.59948449   0.62245952   1.43738281  -0.21356291  -0.60158242   0.00022204   0.00000000   0.00000000   0.00000000    15.92
    232.2500 8853.29979867 8853.29979867 17706.59959733   0.62244943   1.42236787  -0.21356484  -0.58658197   0.00022836   0.00000000   0.00000000   0.00000000    15.93
    232.5000 8853.29920627 8853.29920627 17706.59841255   0.62243960   1.40546340  -0.21356131  -0.56970520   0.00024272   0.00000000   0.00000000   0.00000000    15.92
    232.7500 8853.29798972 8853.29798972 17706.59597943   0.62243048   1.38730365  -0.21355246  -0.55158603   0.00026531   0.00000000   0.00000000   0.00000000    15.91
    233.0000 8853.29625851 8853.29625851 17706.59251703   0.62242225   1.36846535  -0.21353908  -0.53279879   0.00029477   0.00000000   0.00000000   0.00000000    15.89
    233.2500 8853.29418487 8853.29418487 17706.58836974   0.62241495   1.34954184  -0.21352261  -0.51393262   0.00032834   0.00000000   0.00000000   0.00000000    15.90
    233.5000 8853.29197108 8853.29197108 17706.58394216   0.62240848   1.33108867  -0.21350486  -0.49553767   0.00036234   0.00000000   0.00000000   0.00000000    15.90
    233.7500 8853.28981437 8853.28981437 17706.57962874   0.62240262   1.31354240  -0.21348781  -0.47804469   0.00039271   0.00000000   0.00000000   0.00000000    15.89
    234.0000 8853.28788193 8853.28788193 17706.57576387   0.62239716   1.29726325  -0.21347334  -0.46180835   0.00041560   0.00000000   0.00000000   0.00000000    15.89
    234.2500 8853.28629444 8853.28629444 17706.57258887   0.62239192   1.28254352  -0.21346305  -0.44711638   0.00042783   0.00000000   0.00000000   0.00000000    15.89
    234.5000 8853.28511714 8853.28511714 17706.57023427   0.62238680   1.26962794  -0.21345804  -0.43421036   0.00042726   0.00000000   0.00000000   0.00000000    15.89
    234.7500 8853.28436039 8853.28436039 17706.56872077   0.62238182   1.25872648  -0.21345887  -0.42329885   0.00041306   0.00000000   0.00000000   0.00000000    15.89
    235.0000 8853.28398708 8853.28398708 17706.56797417   0.62237703   1.24996242  -0.21346552  -0.41450565   0.00038577   0.00000000   0.00000000   0.00000000    15.88
    235.2500 8853.28392805 8853.28392805 17706.56785610   0.62237252   1.24340248  -0.21347742  -0.40789979   0.00034725   0.00000000   0.00000000   0.00000000    15.88
    235.5000 8853.28409630 8853.28409630 17706.56819259   0.62236845   1.23907705  -0.21349358  -0.40351546   0.00030044   0.00000000   0.00000000   0.00000000    15.87
    235.7500 8853.28439507 8853.28439507 17706.56879014   0.62236500   1.23699306  -0.21351270  -0.40136443   0.00024907   0.00000000   0.00000000   0.00000000    15.87
    236.0000 8853.28472149 8853.28472149 17706.56944298   0.62236237   1.23713770  -0.21353327  -0.40143924   0.00019719   0.00000000   0.00000000   0.00000000    15.86
    236.2500 8853.28497362 8853.28497362 17706.56994724   0.62236081   1.23948632  -0.21355378  -0.40372050   0.00014876   0.00000000   0.00000000   0.00000000    15.87
    236.5000 8853.28506529 8853.28506529 17706.57013058   0.62236058   1.24399561  -0.21357276  -0.40816950   0.00010724   0.00000000   0.00000000   0.00000000    15.87
    236.7500 8853.28494600 8853.28494600 17706.56989200   0.62236194   1.25061304  -0.21358898  -0.41473733   0.00007520   0.00000000   0.00000000   0.00000000    15.88
    237.0000 8853.28461428 8853.28461428 17706.56922856   0.62236511   1.25927026  -0.21360147  -0.42335784   0.00005416   0.00000000   0.00000000   0.00000000    15.87
    237.2500 8853.28411747 8853.28411747 17706.56823494   0.62237032   1.26990549  -0.21360964  -0.43397003   0.00004450   0.00000000   0.00000000   0.00000000    15.86
    237.5000 8853.28353599 8853.28353599 17706.56707198   0.62237774   1.28240452  -0.21361319  -0.44645914   0.00004555   0.00000000   0.00000000   0.00000000    15.86
    237.7500 8853.28295869 8853.28295869 17706.56591738   0.62238742   1.29660464  -0.21361213  -0.46066084   0.00005575   0.00000000   0.00000000   0.00000000    15.88
    238.0000 8853.28245798 8853.28245798 17706.56491596   0.62239936   1.31231840  -0.21360672  -0.47638536   0.00007303   0.00000000   0.00000000   0.00000000    15.87
    238.2500 8853.28207090 8853.28207090 17706.56414179   0.62241338   1.32929212  -0.21359739  -0.49337644   0.00009509   0.00000000   0.00000000   0.00000000    15.88
    238.5000 8853.28178953 8853.28178953 17706.56357906   0.62242922   1.34719154  -0.21358474  -0.51129747   0.00011990   0.00000000   0.00000000   0.00000000    15.86
    238.7500 8853.28156184 8853.28156184 17706.56312368   0.62244646   1.36559374  -0.21356943  -0.52972369   0.00014585   0.00000000   0.00000000   0.00000000    15.86
    239.0000 8853.28130525 8853.28130525 17706.56261051   0.62246455   1.38400545  -0.21355225  -0.54816058   0.00017193   0.00000000   0.00000000   0.00000000    15.88
    239.2500 8853.28093451 8853.28093451 17706.56186901   0.62248283   1.40185349  -0.21353411  -0.56603416   0.00019761   0.00000000   0.00000000   0.00000000    15.86
    239.5000 8853.28040111 8853.28040111 17706.56080222   0.62250048   1.41848910  -0.21351613  -0.58269504   0.00022255   0.00000000   0.00000000   0.00000000    15.86
    239.7500 8853.27973540 8853.27973540 17706.55947080   0.62251665   1.43329091  -0.21349965  -0.59752080   0.00024618   0.00000000   0.00000000   0.00000000    15.86
    240.0000 8853.27907188 8853.27907188 17706.55814376   0.62253041   1.44568753  -0.21348628  -0.60993813   0.00026729   0.00000000   0.00000000   0.00000000    15.87
    240.2500 8853.27864299 8853.27864299 17706.55728598   0.62254089   1.45516002  -0.21347780  -0.61942523   0.00028389   0.00000000   0.00000000   0.00000000    15.86
    240.5000 8853.27873633 8853.27873633 17706.55747265   0.62254736   1.46131693  -0.21347590  -0.62558695   0.00029328   0.00000000   0.00000000   0.00000000    15.87
    240.7500 8853.27962520 8853.27962520 17706.55925039   0.62254938   1.46392037  -0.21348192  -0.62818169   0.00029262   0.00000000   0.00000000   0.00000000    15.87
    241.0000 8853.28148875 8853.28148875 17706.56297751   0.62254687   1.46289309  -0.21349640  -0.62712955   0.00027973   0.00000000   0.00000000   0.00000000    15.86
    241.2500 8853.28434404 8853.28434404 17706.56868807   0.62254016   1.45835316  -0.21351880  -0.62254821   0.00025402   0.00000000   0.00000000   0.00000000    15.86
    241.5000 8853.28800299 8853.28800299 17706.57600598   0.62252996   1.45056829  -0.21354732  -0.61470812   0.00021712   0.00000000   0.00000000   0.00000000    15.86
    241.7500 8853.29207999 8853.29207999 17706.58415999   0.62251729   1.43992967  -0.21357900  -0.60400646   0.00017307   0.00000000   0.00000000   0.00000000    15.86
    242.0000 8853.29606196 8853.29606196 17706.59212392   0.62250333   1.42692591  -0.21361003  -0.59094038   0.00012784   0.00000000   0.00000000   0.00000000    15.86
    242.2500 8853.29942216 8853.29942216 17706.59884432   0.62248935   1.41209688  -0.21363642  -0.57605924   0.00008812   0.00000000   0.00000000   0.00000000    15.87
    242.5000 8853.30173419 8853.30173419 17706.60346838   0.62247647   1.39600143  -0.21365458  -0.55993031   0.00005994   0.00000000   0.00000000   0.00000000    15.86
    242.7500 8853.30274327 8853.30274327 17706.60548655   0.62246562   1.37917916  -0.21366198  -0.54309885   0.00004728   0.00000000   0.00000000   0.00000000    15.86
    243.0000 8853.30238338 8853.30238338 17706.60476675   0.62245740   1.36212940  -0.21365750  -0.52606582   0.00005132   0.00000000   0.00000000   0.00000000    15.87
    243.2500 8853.30075695 8853.30075695 17706.60151389   0.62245209   1.34530045  -0.21364156  -0.50927700   0.00007020   0.00000000   0.00000000   0.00000000    15.86
    243.5000 8853.29810143 8853.29810143 17706.59620286   0.62244966   1.32909389  -0.21361602  -0.49312784   0.00009963   0.00000000   0.00000000   0.00000000    15.87
    243.7500 8853.29475562 8853.29475562 17706.58951124   0.62244984   1.31385778  -0.21358380  -0.47795794   0.00013379   0.00000000   0.00000000   0.00000000    15.86
    244.0000 8853.29111740 8853.29111740 17706.58223479   0.62245218   1.29988923  -0.21354838  -0.46405524   0.00016657   0.00000000   0.00000000   0.00000000    15.87
    244.2500 8853.28758382 8853.28758382 17706.57516764   0.62245618   1.28743438  -0.21351330  -0.45165760   0.00019270   0.00000000   0.00000000   0.00000000    15.86
    244.5000 8853.28447886 8853.28447886 17706.56895771   0.62246129   1.27668257  -0.21348162  -0.44094831   0.00020865   0.00000000   0.00000000   0.00000000    15.86
    244.7500 8853.28199891 8853.28199891 17706.56399781   0.62246700   1.26778186  -0.21345553  -0.43207244   0.00021312   0.00000000   0.00000000   0.00000000    15.87
    245.0000 8853.28020039 8853.28020039 17706.56040079   0.62247288   1.26085765  -0.21343623  -0.42515554   0.00020700   0.00000000   0.00000000   0.00000000    15.87
    245.2500 8853.27902144 8853.27902144 17706.55804288   0.62247857   1.25601177  -0.21342389  -0.42030230   0.00019299   0.00000000   0.00000000   0.00000000    15.86
    245.5000 8853.27832870 8853.27832870 17706.55665739   0.62248374   1.25312135  -0.21341786  -0.41739465   0.00017489   0.00000000   0.00000000   0.00000000    15.87
    245.7500 8853.27796518 8853.27796518 17706.55593037   0.62248827   1.25224159  -0.21341694  -0.41649327   0.00015689   0.00000000   0.00000000   0.00000000    15.87
    246.0000 8853.27780342 8853.27780342 17706.55560684   0.62249224   1.25350949  -0.21341969  -0.41774044   0.00014288   0.00000000   0.00000000   0.00000000    15.88
    246.2500 8853.27776695 8853.27776695 17706.55553390   0.62249576   1.25695022  -0.21342471  -0.42116571   0.00013596   0.00000000   0.00000000   0.00000000    15.88
    246.5000 8853.27783125 8853.27783125 17706.55566249   0.62249903   1.26246379  -0.21343075  -0.42667212   0.00013812   0.00000000   0.00000000   0.00000000    15.88
    246.7500 8853.27799526 8853.27799526 17706.55599052   0.62250233   1.26989252  -0.21343689  -0.43410340   0.00015010   0.00000000   0.00000000   0.00000000    15.89
    247.0000 8853.27825276 8853.27825276 17706.55650551   0.62250599   1.27907194  -0.21344249  -0.44329489   0.00017143   0.00000000   0.00000000   0.00000000    15.89
    247.2500 8853.27858961 8853.27858961 17706.55717923   0.62251040   1.28984832  -0.21344727  -0.45409118   0.00020053   0.00000000   0.00000000   0.00000000    15.90
    247.5000 8853.27900356 8853.27900356 17706.55800711   0.62251592   1.30205653  -0.21345122  -0.46632424   0.00023485   0.00000000   0.00000000   0.00000000    15.91
    247.7500 8853.27951948 8853.27951948 17706.55903895   0.62252283   1.31549690  -0.21345462  -0.47979057   0.00027112   0.00000000   0.00000000   0.00000000    15.90
    248.0000 8853.28017659 8853.28017659 17706.56035317   0.62253124   1.32991773  -0.21345793  -0.49423427   0.00030572   0.00000000   0.00000000   0.00000000    15.91
    248.2500 8853.28099681 8853.28099681 17706.56199362   0.62254106   1.34499347  -0.21346168  -0.50932578   0.00033505   0.00000000   0.00000000   0.00000000    15.90
    248.5000 8853.28196730 8853.28196730 17706.56393461   0.62255204   1.36034331  -0.21346631  -0.52468100   0.00035605   0.00000000   0.00000000   0.00000000    15.89
    248.7500 8853.28305417 8853.28305417 17706.56610834   0.62256372   1.37553855  -0.21347216  -0.53986911   0.00036645   0.00000000   0.00000000   0.00000000    15.89
    249.0000 8853.28422905 8853.28422905 17706.56845811   0.62257551   1.39012121  -0.21347936  -0.55443136   0.00036502   0.00000000   0.00000000   0.00000000    15.91
    249.2500 8853.28547841 8853.28547841 17706.57095683   0.62258675   1.40364926  -0.21348783  -0.56792636   0.00035169   0.00000000   0.00000000   0.00000000    15.92
    249.5000 8853.28678574 8853.28678574 17706.57357149   0.62259684   1.41569197  -0.21349731  -0.57992540   0.00032758   0.00000000   0.00000000   0.00000000    15.92
    249.7500 8853.28811019 8853.28811019 17706.57622038   0.62260528   1.42586923  -0.21350734  -0.59005147   0.00029486   0.00000000   0.00000000   0.00000000    15.92
    250.0000 8853.28938101 8853.28938101 17706.57876201   0.62261175   1.43388434  -0.21351736  -0.59801165   0.00025642   0.00000000   0.00000000   0.00000000    15.91
    250.2500 8853.29051219 8853.29051219 17706.58102439   0.62261603   1.43946284  -0.21352677  -0.60353561   0.00021556   0.00000000   0.00000000   0.00000000    15.92
    250.5000 8853.29141959 8853.29141959 17706.58283917   0.62261805   1.44240811  -0.21353498  -0.60643075   0.00017567   0.00000000   0.00000000   0.00000000    15.92
    250.7500 8853.29203600 8853.29203600 17706.58407200   0.62261783   1.44264515  -0.21354152  -0.60662587   0.00014007   0.00000000   0.00000000   0.00000000    15.91
    251.0000 8853.29232556 8853.29232556 17706.58465112   0.62261545   1.44019047  -0.21354606  -0.60414073   0.00011178   0.00000000   0.00000000   0.00000000    15.92
    251.2500 8853.29230276 8853.29230276 17706.58460551   0.62261105   1.43516476  -0.21354842  -0.59909861   0.00009332   0.00000000   0.00000000   0.00000000    15.91
    251.5000 8853.29204652 8853.29204652 17706.58409303   0.62260482   1.42779434  -0.21354859  -0.59172743   0.00008651   0.00000000   0.00000000   0.00000000    15.91
    251.7500 8853.29169336 8853.29169336 17706.58338672   0.62259702   1.41834471  -0.21354669  -0.58229333   0.00009233   0.00000000   0.00000000   0.00000000    15.91
    252.0000 8853.29140621 8853.29140621 17706.58281241   0.62258792   1.40713787  -0.21354292  -0.57111779   0.00011077   0.00000000   0.00000000   0.00000000    15.89
    252.2500 8853.29133159 8853.29133159 17706.58266318   0.62257790   1.39457302  -0.21353758  -0.55859827   0.00014073   0.00000000   0.00000000   0.00000000    15.89
    252.5000 8853.29156379 8853.29156379 17706.58312758   0.62256736   1.38109223  -0.21353097  -0.54517387   0.00017997   0.00000000   0.00000000   0.00000000    15.89
    252.7500 8853.29212827 8853.29212827 17706.58425654   0.62255673   1.36714017  -0.21352339  -0.53128520   0.00022515   0.00000000   0.00000000   0.00000000    15.88
    253.0000 8853.29298480 8853.29298480 17706.58596960   0.62254637   1.35312110  -0.21351518  -0.51733160   0.00027205   0.00000000   0.00000000   0.00000000    15.88
    253.2500 8853.29404244 8853.29404244 17706.58808489   0.62253667   1.33940977  -0.21350661  -0.50368256   0.00031607   0.00000000   0.00000000   0.00000000    15.88
    253.5000 8853.29517683 8853.29517683 17706.59035367   0.62252795   1.32634642  -0.21349792  -0.49067334   0.00035279   0.00000000   0.00000000   0.00000000    15.88
    253.7500 8853.29625007 8853.29625007 17706.59250013   0.62252054   1.31427292  -0.21348927  -0.47864172   0.00037862   0.00000000   0.00000000   0.00000000    15.88
    254.0000 8853.29713267 8853.29713267 17706.59426534   0.62251469   1.30345616  -0.21348073  -0.46785191   0.00039116   0.00000000   0.00000000   0.00000000    15.87
    254.2500 8853.29773253 8853.29773253 17706.59546506   0.62251058   1.29409243  -0.21347231  -0.45849906   0.00038951   0.00000000   0.00000000   0.00000000    15.98
    254.5000 8853.29801923 8853.29801923 17706.59603845   0.62250828   1.28633187  -0.21346407  -0.45073368   0.00037416   0.00000000   0.00000000   0.00000000    15.87
    254.7500 8853.29803419 8853.29803419 17706.59606838   0.62250780   1.28029984  -0.21345616  -0.44468275   0.00034687   0.00000000   0.00000000   0.00000000    15.86
    255.0000 8853.29787711 8853.29787711 17706.59575422   0.62250901   1.27607726  -0.21344880  -0.44042982   0.00031037   0.00000000   0.00000000   0.00000000    15.86
    255.2500 8853.29767616 8853.29767616 17706.59535232   0.62251165   1.27369969  -0.21344229  -0.43801383   0.00026808   0.00000000   0.00000000   0.00000000    15.87
    255.5000 8853.29755397 8853.29755397 17706.59510794   0.62251538   1.27316161  -0.21343697  -0.43743294   0.00022367   0.00000000   0.00000000   0.00000000    15.87
    255.7500 8853.29760107 8853.29760107 17706.59520214   0.62251981   1.27441276  -0.21343314  -0.43864049   0.00018068   0.00000000   0.00000000   0.00000000    15.87
    256.0000 8853.29786338 8853.29786338 17706.59572676   0.62252452   1.27739098  -0.21343105  -0.44157743   0.00014203   0.00000000   0.00000000   0.00000000    15.87
    256.2500 8853.29834508 8853.29834508 17706.59669017   0.62252921   1.28199850  -0.21343087  -0.44614818   0.00010975   0.00000000   0.00000000   0.00000000    15.87
    256.5000 8853.29902442 8853.29902442 17706.59804884   0.62253368   1.28811821  -0.21343267  -0.45223671   0.00008484   0.00000000   0.00000000   0.00000000    15.87
    256.7500 8853.29987132 8853.29987132 17706.59974264   0.62253786   1.29560876  -0.21343643  -0.45970170   0.00006723   0.00000000   0.00000000   0.00000000    15.87
    257.0000 8853.30085449 8853.30085449 17706.60170898   0.62254183   1.30430386  -0.21344205  -0.46837602   0.00005605   0.00000000   0.00000000   0.00000000    15.86
    257.2500 8853.30193541 8853.30193541 17706.60387081   0.62254573   1.31401623  -0.21344934  -0.47807101   0.00004985   0.00000000   0.00000000   0.00000000    15.86
    257.5000 8853.30306172 8853.30306172 17706.60612344   0.62254976   1.32454982  -0.21345801  -0.48858909   0.00004703   0.00000000   0.00000000   0.00000000    15.87
    257.7500 8853.30417122 8853.30417122 17706.60834245   0.62255406   1.33569284  -0.21346768  -0.49971715   0.00004603   0.00000000   0.00000000   0.00000000    15.86
    258.0000 8853.30520440 8853.30520440 17706.61040880   0.62255869   1.34716741  -0.21347790  -0.51117646   0.00004564   0.00000000   0.00000000   0.00000000    15.86
    258.2500 8853.30611627 8853.30611627 17706.61223255   0.62256358   1.35867244  -0.21348819  -0.52266572   0.00004505   0.00000000   0.00000000   0.00000000    15.86
    258.5000 8853.30687844 8853.30687844 17706.61375689   0.62256858   1.36992759  -0.21349795  -0.53390506   0.00004401   0.00000000   0.00000000   0.00000000    15.86
    258.7500 8853.30747102 8853.30747102 17706.61494204   0.62257346   1.38067485  -0.21350656  -0.54463765   0.00004282   0.00000000   0.00000000   0.00000000    15.86
    259.0000 8853.30786943 8853.30786943 17706.61573886   0.62257798   1.39065017  -0.21351329  -0.55460121   0.00004232   0.00000000   0.00000000   0.00000000    15.86
    259.2500 8853.30802988 8853.30802988 17706.61605976   0.62258194   1.39957409  -0.21351739  -0.56351851   0.00004375   0.00000000   0.00000000   0.00000000    15.86
    259.5000 8853.30788231 8853.30788231 17706.61576462   0.62258523   1.40723204  -0.21351816  -0.57117715   0.00004851   0.00000000   0.00000000   0.00000000    15.86
    259.7500 8853.30733675 8853.30733675 17706.61467349   0.62258791   1.41342751  -0.21351506  -0.57738241   0.00005788   0.00000000   0.00000000   0.00000000    15.86
    260.0000 8853.30630998 8853.30630998 17706.61261995   0.62259008   1.41798174  -0.21350787  -0.58195637   0.00007257   0.00000000   0.00000000   0.00000000    15.86
    260.2500 8853.30476680 8853.30476680 17706.60953359   0.62259183   1.42075938  -0.21349684  -0.58476314   0.00009244   0.00000000   0.00000000   0.00000000    15.86
    260.5000 8853.30276087 8853.30276087 17706.60552174   0.62259323   1.42170433  -0.21348278  -0.58574448   0.00011617   0.00000000   0.00000000   0.00000000    15.87
    260.7500 8853.30045147 8853.30045147 17706.60090294   0.62259423   1.42083001  -0.21346705  -0.58491006   0.00014134   0.00000000   0.00000000   0.00000000    15.86
    261.0000 8853.29808062 8853.29808062 17706.59616124   0.62259463   1.41817423  -0.21345144  -0.58229291   0.00016475   0.00000000   0.00000000   0.00000000    15.87
    261.2500 8853.29591676 8853.29591676 17706.59183351   0.62259413   1.41383645  -0.21343788  -0.57798738   0.00018294   0.00000000   0.00000000   0.00000000    15.86
    261.5000 8853.29419452 8853.29419452 17706.58838905   0.62259243   1.40796965  -0.21342818  -0.57214196   0.00019293   0.00000000   0.00000000   0.00000000    15.86
    261.7500 8853.29308168 8853.29308168 17706.58616335   0.62258931   1.40077223  -0.21342371  -0.56495204   0.00019283   0.00000000   0.00000000   0.00000000    15.87
    262.0000 8853.29267475 8853.29267475 17706.58534950   0.62258464   1.39247664  -0.21342522  -0.55664901   0.00018223   0.00000000   0.00000000   0.00000000    15.87
    262.2500 8853.29299886 8853.29299886 17706.58599773   0.62257848   1.38333708  -0.21343273  -0.54748818   0.00016231   0.00000000   0.00000000   0.00000000    15.87
    262.5000 8853.29399402 8853.29399402 17706.58798804   0.62257111   1.37363806  -0.21344548  -0.53775716   0.00013570   0.00000000   0.00000000   0.00000000    15.87
    262.7500 8853.29550159 8853.29550159 17706.59100317   0.62256303   1.36366654  -0.21346207  -0.52774750   0.00010606   0.00000000   0.00000000   0.00000000    15.87
    263.0000 8853.29728351 8853.29728351 17706.59456702   0.62255483   1.35368440  -0.21348060  -0.51772644   0.00007747   0.00000000   0.00000000   0.00000000    15.86
    263.2500 8853.29907982 8853.29907982 17706.59815965   0.62254720   1.34395616  -0.21349898  -0.50796371   0.00005374   0.00000000   0.00000000   0.00000000    15.88
    263.5000 8853.30067337 8853.30067337 17706.60134673   0.62254077   1.33471275  -0.21351520  -0.49869458   0.00003780   0.00000000   0.00000000   0.00000000    15.86
    263.7500 8853.30192065 8853.30192065 17706.60384130   0.62253605   1.32613907  -0.21352757  -0.49010688   0.00003143   0.00000000   0.00000000   0.00000000    15.86
    264.0000 8853.30274528 8853.30274528 17706.60549056   0.62253337   1.31836963  -0.21353489  -0.48233653   0.00003516   0.00000000   0.00000000   0.00000000    15.86
    264.2500 8853.30311768 8853.30311768 17706.60623537   0.62253288   1.31153073  -0.21353652  -0.47550979   0.00004847   0.00000000   0.00000000   0.00000000    15.86
    264.5000 8853.30304390 8853.30304390 17706.60608779   0.62253457   1.30575071  -0.21353241  -0.46975380   0.00007006   0.00000000   0.00000000   0.00000000    15.86
    264.7500 8853.30256257 8853.30256257 17706.60512515   0.62253829   1.30111640  -0.21352303  -0.46515332   0.00009823   0.00000000   0.00000000   0.00000000    15.87
    265.0000 8853.30173848 8853.30173848 17706.60347695   0.62254373   1.29769733  -0.21350932  -0.46177533   0.00013105   0.00000000   0.00000000   0.00000000    15.87
    265.2500 8853.30065158 8853.30065158 17706.60130315   0.62255054   1.29555167  -0.21349254  -0.45967521   0.00016662   0.00000000   0.00000000   0.00000000    15.87
    265.5000 8853.29938796 8853.29938796 17706.59877591   0.62255824   1.29466127  -0.21347412  -0.45883208   0.00020316   0.00000000   0.00000000   0.00000000    15.88
    265.7500 8853.29803661 8853.29803661 17706.59607321   0.62256636   1.29501172  -0.21345550  -0.45922890   0.00023904   0.00000000   0.00000000   0.00000000    15.88
    266.0000 8853.29668148 8853.29668148 17706.59336296   0.62257445   1.29658450  -0.21343809  -0.46084474   0.00027279   0.00000000   0.00000000   0.00000000    15.89
    266.2500 8853.29539002 8853.29539002 17706.59078003   0.62258214   1.29936181  -0.21342308  -0.46365965   0.00030305   0.00000000   0.00000000   0.00000000    15.89
    266.5000 8853.29420488 8853.29420488 17706.58840975   0.62258908   1.30331014  -0.21341151  -0.46763819   0.00032863   0.00000000   0.00000000   0.00000000    15.90
    266.7500 8853.29315119 8853.29315119 17706.58630239   0.62259500   1.30836176  -0.21340416  -0.47271100   0.00034840   0.00000000   0.00000000   0.00000000    15.90
    267.0000 8853.29225734 8853.29225734 17706.58451467   0.62259968   1.31442690  -0.21340168  -0.47878679   0.00036126   0.00000000   0.00000000   0.00000000    15.89
    267.2500 8853.29157258 8853.29157258 17706.58314516   0.62260301   1.32138216  -0.21340452  -0.48574073   0.00036611   0.00000000   0.00000000   0.00000000    15.90
    267.5000 8853.29116438 8853.29116438 17706.58232876   0.62260495   1.32909846  -0.21341296  -0.49344247   0.00036192   0.00000000   0.00000000   0.00000000    15.91
    267.7500 8853.29110454 8853.29110454 17706.58220909   0.62260564   1.33747056  -0.21342700  -0.50178580   0.00034788   0.00000000   0.00000000   0.00000000    15.91
    268.0000 8853.29144876 8853.29144876 17706.58289752   0.62260527   1.34636243  -0.21344629  -0.51063457   0.00032369   0.00000000   0.00000000   0.00000000    15.90
    268.2500 8853.29221855 8853.29221855 17706.58443711   0.62260414   1.35561854  -0.21346996  -0.51983431   0.00028987   0.00000000   0.00000000   0.00000000    15.90
    268.5000 8853.29337862 8853.29337862 17706.58675724   0.62260264   1.36507809  -0.21349661  -0.52922683   0.00024799   0.00000000   0.00000000   0.00000000    15.90
    268.7500 8853.29481026 8853.29481026 17706.58962052   0.62260119   1.37454744  -0.21352429  -0.53862277   0.00020082   0.00000000   0.00000000   0.00000000    15.90
    269.0000 8853.29630418 8853.29630418 17706.59260836   0.62260021   1.38380257  -0.21355065  -0.54780381   0.00015210   0.00000000   0.00000000   0.00000000    15.90
    269.2500 8853.29758817 8853.29758817 17706.59517633   0.62260009   1.39259370  -0.21357320  -0.55652662   0.00010621   0.00000000   0.00000000   0.00000000    15.90
    269.5000 8853.29838716 8853.29838716 17706.59677432   0.62260110   1.40062041  -0.21358968  -0.56449708   0.00006745   0.00000000   0.00000000   0.00000000    15.90
    269.7500 8853.29848419 8853.29848419 17706.59696838   0.62260343   1.40764645  -0.21359835  -0.57148406   0.00003939   0.00000000   0.00000000   0.00000000    15.90
    270.0000 8853.29775626 8853.29775626 17706.59551253   0.62260702   1.41340004  -0.21359835  -0.57721900   0.00002433   0.00000000   0.00000000   0.00000000    15.91
    270.2500 8853.29618145 8853.29618145 17706.59236290   0.62261158   1.41757077  -0.21358976  -0.58139250   0.00002306   0.00000000   0.00000000   0.00000000    15.90
    270.5000 8853.29383665 8853.29383665 17706.58767330   0.62261664   1.41998209  -0.21357363  -0.58382662   0.00003480   0.00000000   0.00000000   0.00000000    15.90
    270.7500 8853.29089440 8853.29089440 17706.58178880   0.62262165   1.42058724  -0.21355188  -0.58447112   0.00005741   0.00000000   0.00000000   0.00000000    15.90
    271.0000 8853.28761686 8853.28761686 17706.57523372   0.62262590   1.41937678  -0.21352708  -0.58331143   0.00008764   0.00000000   0.00000000   0.00000000    15.91
    271.2500 8853.28433458 8853.28433458 17706.56866917   0.62262871   1.41636446  -0.21350208  -0.58035528   0.00012160   0.00000000   0.00000000   0.00000000    15.91
    271.5000 8853.28139669 8853.28139669 17706.56279338   0.62262950   1.41163728  -0.21347971  -0.57568333   0.00015527   0.00000000   0.00000000   0.00000000    15.90
    271.7500 8853.27910415 8853.27910415 17706.55820830   0.62262798   1.40536924  -0.21346236  -0.56946395   0.00018505   0.00000000   0.00000000   0.00000000    15.90
    272.0000 8853.27765120 8853.27765120 17706.55530240   0.62262412   1.39779042  -0.21345165  -0.56192293   0.00020828   0.00000000   0.00000000   0.00000000    15.89
    272.2500 8853.27709756 8853.27709756 17706.55419513   0.62261821   1.38921503  -0.21344829  -0.55337212   0.00022358   0.00000000   0.00000000   0.00000000    15.91
    272.5000 8853.27737997 8853.27737997 17706.55475994   0.62261077   1.37997543  -0.21345202  -0.54414352   0.00023088   0.00000000   0.00000000   0.00000000    15.90
    272.7500 8853.27834623 8853.27834623 17706.55669247   0.62260244   1.37038085  -0.21346178  -0.53454780   0.00023117   0.00000000   0.00000000   0.00000000    15.89
    273.0000 8853.27979458 8853.27979458 17706.55958916   0.62259385   1.36071254  -0.21347594  -0.52486883   0.00022609   0.00000000   0.00000000   0.00000000    15.89
    273.2500 8853.28150795 8853.28150795 17706.56301589   0.62258566   1.35123690  -0.21349257  -0.51537615   0.00021748   0.00000000   0.00000000   0.00000000    15.88
    273.5000 8853.28328169 8853.28328169 17706.56656338   0.62257836   1.34218322  -0.21350975  -0.50630210   0.00020698   0.00000000   0.00000000   0.00000000    15.88
    273.7500 8853.28494848 8853.28494848 17706.56989696   0.62257235   1.33372961  -0.21352578  -0.49782730   0.00019583   0.00000000   0.00000000   0.00000000    15.88
    274.0000 8853.28639741 8853.28639741 17706.57279481   0.62256791   1.32602251  -0.21353937  -0.49009993   0.00018470   0.00000000   0.00000000   0.00000000    15.88
    274.2500 8853.28757976 8853.28757976 17706.57515952   0.62256519   1.31920587  -0.21354966  -0.48326484   0.00017382   0.00000000   0.00000000   0.00000000    15.88
    274.5000 8853.28849678 8853.28849678 17706.57699356   0.62256426   1.31340639  -0.21355627  -0.47744900   0.00016315   0.00000000   0.00000000   0.00000000    15.87
    274.7500 8853.28917414 8853.28917414 17706.57834828   0.62256511   1.30871763  -0.21355921  -0.47274591   0.00015259   0.00000000   0.00000000   0.00000000    15.87
    275.0000 8853.28963764 8853.28963764 17706.57927528   0.62256761   1.30519980  -0.21355879  -0.46921564   0.00014224   0.00000000   0.00000000   0.00000000    15.87
    275.2500 8853.28990389 8853.28990389 17706.57980778   0.62257158   1.30287783  -0.21355554  -0.46688314   0.00013243   0.00000000   0.00000000   0.00000000    15.87
    275.5000 8853.28998839 8853.28998839 17706.57997677   0.62257678   1.30175564  -0.21355016  -0.46575244   0.00012374   0.00000000   0.00000000   0.00000000    15.88
    275.7500 8853.28992112 8853.28992112 17706.57984224   0.62258291   1.30182554  -0.21354348  -0.46581605   0.00011690   0.00000000   0.00000000   0.00000000    15.87
    276.0000 8853.28975617 8853.28975617 17706.57951234   0.62258962   1.30305696  -0.21353639  -0.46704359   0.00011263   0.00000000   0.00000000   0.00000000    15.87
    276.2500 8853.28956846 8853.28956846 17706.57913691   0.62259653   1.30539653  -0.21352979  -0.46938172   0.00011151   0.00000000   0.00000000   0.00000000    15.87
    276.5000 8853.28943919 8853.28943919 17706.57887838   0.62260327   1.30878140  -0.21352451  -0.47276751   0.00011389   0.00000000   0.00000000   0.00000000    15.87
    276.7500 8853.28943844 8853.28943844 17706.57887688   0.62260953   1.31315662  -0.21352123  -0.47714580   0.00011994   0.00000000   0.00000000   0.00000000    15.87
    277.0000 8853.28961177 8853.28961177 17706.57922354   0.62261511   1.31846829  -0.21352038  -0.48246242   0.00012962   0.00000000   0.00000000   0.00000000    15.88
    277.2500 8853.28997618 8853.28997618 17706.57995236   0.62261990   1.32467123  -0.21352211  -0.48867195   0.00014273   0.00000000   0.00000000   0.00000000    15.88
    277.5000 8853.29052597 8853.29052597 17706.58105194   0.62262394   1.33170867  -0.21352633  -0.49571730   0.00015890   0.00000000   0.00000000   0.00000000    15.88
    277.7500 8853.29124219 8853.29124219 17706.58248437   0.62262733   1.33951670  -0.21353271  -0.50353424   0.00017758   0.00000000   0.00000000   0.00000000    15.88
    278.0000 8853.29210061 8853.29210061 17706.58420122   0.62263024   1.34794840  -0.21354076  -0.51197544   0.00019803   0.00000000   0.00000000   0.00000000    15.88
    278.2500 8853.29308328 8853.29308328 17706.58616656   0.62263288   1.35690427  -0.21354990  -0.52094081   0.00021932   0.00000000   0.00000000   0.00000000    15.88
    278.5000 8853.29417492 8853.29417492 17706.58834983   0.62263543   1.36620289  -0.21355950  -0.53024828   0.00024032   0.00000000   0.00000000   0.00000000    15.87
    278.7500 8853.29535376 8853.29535376 17706.59070752   0.62263801   1.37558204  -0.21356893  -0.53963487   0.00025977   0.00000000   0.00000000   0.00000000    15.87
    279.0000 8853.29657449 8853.29657449 17706.59314899   0.62264071   1.38477596  -0.21357753  -0.54883404   0.00027632   0.00000000   0.00000000   0.00000000    15.87
    279.2500 8853.29775624 8853.29775624 17706.59551248   0.62264361   1.39351688  -0.21358461  -0.55757744   0.00028879   0.00000000   0.00000000   0.00000000    15.86
    279.5000 8853.29878063 8853.29878063 17706.59756126   0.62264678   1.40154263  -0.21358945  -0.56560272   0.00029632   0.00000000   0.00000000   0.00000000    15.87
    279.7500 8853.29949957 8853.29949957 17706.59899913   0.62265021   1.40858901  -0.21359128  -0.57264612   0.00029860   0.00000000   0.00000000   0.00000000    15.87
    280.0000 8853.29974946 8853.29974946 17706.59949892   0.62265384   1.41437619  -0.21358940  -0.57842893   0.00029599   0.00000000   0.00000000   0.00000000    15.88
    280.2500 8853.29937428 8853.29937428 17706.59874857   0.62265756   1.41867523  -0.21358330  -0.58272383   0.00028946   0.00000000   0.00000000   0.00000000    15.87
    280.5000 8853.29825648 8853.29825648 17706.59651297   0.62266115   1.42130624  -0.21357279  -0.58535267   0.00028036   0.00000000   0.00000000   0.00000000    15.87
    280.7500 8853.29635593 8853.29635593 17706.59271186   0.62266432   1.42215206  -0.21355818  -0.58619968   0.00027013   0.00000000   0.00000000   0.00000000    15.87
    281.0000 8853.29374141 8853.29374141 17706.58748282   0.62266676   1.42120495  -0.21354037  -0.58525772   0.00025991   0.00000000   0.00000000   0.00000000    15.87
    281.2500 8853.29059502 8853.29059502 17706.58119003   0.62266815   1.41852104  -0.21352084  -0.58258237   0.00025031   0.00000000   0.00000000   0.00000000    15.87
    281.5000 8853.28718168 8853.28718168 17706.57436337   0.62266819   1.41422537  -0.21350143  -0.57829708   0.00024133   0.00000000   0.00000000   0.00000000    15.87
    281.7500 8853.28379269 8853.28379269 17706.56758538   0.62266670   1.40849982  -0.21348414  -0.57258140   0.00023242   0.00000000   0.00000000   0.00000000    15.87
    282.0000 8853.28069424 8853.28069424 17706.56138848   0.62266360   1.40151922  -0.21347074  -0.56560766   0.00022278   0.00000000   0.00000000   0.00000000    15.87
    282.2500 8853.27808952 8853.27808952 17706.55617903   0.62265896   1.39349756  -0.21346251  -0.55758776   0.00021168   0.00000000   0.00000000   0.00000000    15.87
    282.5000 8853.27610620 8853.27610620 17706.55221239   0.62265302   1.38467967  -0.21346002  -0.54876544   0.00019881   0.00000000   0.00000000   0.00000000    15.87
    282.7500 8853.27479047 8853.27479047 17706.54958093   0.62264614   1.37530054  -0.21346300  -0.53937584   0.00018444   0.00000000   0.00000000   0.00000000    15.86
    283.0000 8853.27411145 8853.27411145 17706.54822289   0.62263880   1.36560545  -0.21347041  -0.52966577   0.00016954   0.00000000   0.00000000   0.00000000    15.87
    283.2500 8853.27396516 8853.27396516 17706.54793032   0.62263156   1.35587225  -0.21348061  -0.51991566   0.00015558   0.00000000   0.00000000   0.00000000    15.87
    283.5000 8853.27418526 8853.27418526 17706.54837053   0.62262498   1.34638125  -0.21349159  -0.51040899   0.00014430   0.00000000   0.00000000   0.00000000    15.87
    283.7500 8853.27456343 8853.27456343 17706.54912685   0.62261955   1.33740026  -0.21350125  -0.50141677   0.00013731   0.00000000   0.00000000   0.00000000    15.86
    284.0000 8853.27488151 8853.27488151 17706.54976302   0.62261567   1.32916289  -0.21350777  -0.49317529   0.00013585   0.00000000   0.00000000   0.00000000    15.86
    284.2500 8853.27495365 8853.27495365 17706.54990729   0.62261355   1.32185706  -0.21350979  -0.48587420   0.00014050   0.00000000   0.00000000   0.00000000    15.87
    284.5000 8853.27466323 8853.27466323 17706.54932645   0.62261328   1.31562390  -0.21350664  -0.47965504   0.00015106   0.00000000   0.00000000   0.00000000    15.87
    284.7500 8853.27397949 8853.27397949 17706.54795897   0.62261476   1.31057448  -0.21349837  -0.47462793   0.00016658   0.00000000   0.00000000   0.00000000    15.88
    285.0000 8853.27294819 8853.27294819 17706.54589639   0.62261777   1.30675750  -0.21348573  -0.47083944   0.00018544   0.00000000   0.00000000   0.00000000    15.88
    285.2500 8853.27166877 8853.27166877 17706.54333753   0.62262199   1.30421897  -0.21347004  -0.46833260   0.00020566   0.00000000   0.00000000   0.00000000    15.88
    285.5000 8853.27027522 8853.27027522 17706.54055043   0.62262704   1.30297570  -0.21345296  -0.46712079   0.00022509   0.00000000   0.00000000   0.00000000    15.88
    285.7500 8853.26892528 8853.26892528 17706.53785055   0.62263246   1.30300453  -0.21343632  -0.46717748   0.00024173   0.00000000   0.00000000   0.00000000    15.88
    286.0000 8853.26778872 8853.26778872 17706.53557743   0.62263785   1.30425291  -0.21342188  -0.46844708   0.00025391   0.00000000   0.00000000   0.00000000    15.89
    286.2500 8853.26702146 8853.26702146 17706.53404292   0.62264282   1.30667621  -0.21341120  -0.47088263   0.00026044   0.00000000   0.00000000   0.00000000    15.91
    286.5000 8853.26673149 8853.26673149 17706.53346298   0.62264711   1.31025513  -0.21340538  -0.47446339   0.00026076   0.00000000   0.00000000   0.00000000    15.90
    286.7500 8853.26695933 8853.26695933 17706.53391867   0.62265057   1.31495994  -0.21340506  -0.47915919   0.00025488   0.00000000   0.00000000   0.00000000    15.91
    287.0000 8853.26768389 8853.26768389 17706.53536779   0.62265313   1.32073324  -0.21341031  -0.48491318   0.00024337   0.00000000   0.00000000   0.00000000    15.91
    287.2500 8853.26884829 8853.26884829 17706.53769658   0.62265483   1.32749556  -0.21342075  -0.49164724   0.00022726   0.00000000   0.00000000   0.00000000    15.91
    287.5000 8853.27038437 8853.27038437 17706.54076873   0.62265581   1.33516362  -0.21343560  -0.49928010   0.00020789   0.00000000   0.00000000   0.00000000    15.91
    287.7500 8853.27221835 8853.27221835 17706.54443669   0.62265626   1.34363360  -0.21345379  -0.50771038   0.00018683   0.00000000   0.00000000   0.00000000    15.91
    288.0000 8853.27425685 8853.27425685 17706.54851369   0.62265644   1.35274516  -0.21347409  -0.51678040   0.00016575   0.00000000   0.00000000   0.00000000    15.91
    288.2500 8853.27638103 8853.27638103 17706.55276206   0.62265657   1.36228301  -0.21349521  -0.52627749   0.00014627   0.00000000   0.00000000   0.00000000    15.91
    288.5000 8853.27846003 8853.27846003 17706.55692006   0.62265689   1.37199501  -0.21351597  -0.53595187   0.00012972   0.00000000   0.00000000   0.00000000    15.91
    288.7500 8853.28038355 8853.28038355 17706.56076711   0.62265753   1.38160158  -0.21353536  -0.54552572   0.00011702   0.00000000   0.00000000   0.00000000    15.90
    289.0000 8853.28208916 8853.28208916 17706.56417831   0.62265850   1.39078940  -0.21355265  -0.55468681   0.00010856   0.00000000   0.00000000   0.00000000    15.90
    289.2500 8853.28356781 8853.28356781 17706.56713561   0.62265972   1.39926900  -0.21356739  -0.56314614   0.00010426   0.00000000   0.00000000   0.00000000    15.91
    289.5000 8853.28484111 8853.28484111 17706.56968221   0.62266102   1.40675912  -0.21357935  -0.57062249   0.00010374   0.00000000   0.00000000   0.00000000    15.91
    289.7500 8853.28592787 8853.28592787 17706.57185574   0.62266222   1.41303194  -0.21358843  -0.57688784   0.00010654   0.00000000   0.00000000   0.00000000    15.91
    290.0000 8853.28681831 8853.28681831 17706.57363661   0.62266311   1.41790405  -0.21359460  -0.58175857   0.00011222   0.00000000   0.00000000   0.00000000    15.91
    290.2500 8853.28746748 8853.28746748 17706.57493496   0.62266354   1.42121175  -0.21359788  -0.58507082   0.00012049   0.00000000   0.00000000   0.00000000    15.92
    290.5000 8853.28781001 8853.28781001 17706.57562002   0.62266343   1.42285915  -0.21359836  -0.58672861   0.00013125   0.00000000   0.00000000   0.00000000    15.92
    290.7500 8853.28778878 8853.28778878 17706.57557755   0.62266276   1.42280253  -0.21359620  -0.58668804   0.00014449   0.00000000   0.00000000   0.00000000    15.91
    291.0000 8853.28738636 8853.28738636 17706.57477273   0.62266160   1.42106263  -0.21359178  -0.58496947   0.00016021   0.00000000   0.00000000   0.00000000    15.91
    291.2500 8853.28664465 8853.28664465 17706.57328930   0.62265999   1.41769568  -0.21358568  -0.58162823   0.00017821   0.00000000   0.00000000   0.00000000    15.90
    291.5000 8853.28566473 8853.28566473 17706.57132945   0.62265800   1.41281886  -0.21357877  -0.57677997   0.00019788   0.00000000   0.00000000   0.00000000    15.91
    291.7500 8853.28458680 8853.28458680 17706.56917359   0.62265566   1.40661061  -0.21357211  -0.57060087   0.00021802   0.00000000   0.00000000   0.00000000    15.90
    292.0000 8853.28355765 8853.28355765 17706.56711530   0.62265291   1.39927433  -0.21356688  -0.56329146   0.00023692   0.00000000   0.00000000   0.00000000    15.91
    292.2500 8853.28270132 8853.28270132 17706.56540264   0.62264970   1.39103881  -0.21356418  -0.55507751   0.00025259   0.00000000   0.00000000   0.00000000    15.90
    292.5000 8853.28210284 8853.28210284 17706.56420567   0.62264597   1.38213507  -0.21356484  -0.54618736   0.00026311   0.00000000   0.00000000   0.00000000    15.90
    292.7500 8853.28181200 8853.28181200 17706.56362399   0.62264171   1.37279603  -0.21356932  -0.53685213   0.00026713   0.00000000   0.00000000   0.00000000    15.89
    293.0000 8853.28185499 8853.28185499 17706.56370998   0.62263700   1.36325564  -0.21357754  -0.52730517   0.00026407   0.00000000   0.00000000   0.00000000    15.88
    293.2500 8853.28223228 8853.28223228 17706.56446455   0.62263204   1.35375504  -0.21358894  -0.51778827   0.00025422   0.00000000   0.00000000   0.00000000    15.89
    293.5000 8853.28289629 8853.28289629 17706.56579259   0.62262711   1.34453003  -0.21360245  -0.50853914   0.00023867   0.00000000   0.00000000   0.00000000    15.88
    293.7500 8853.28372694 8853.28372694 17706.56745388   0.62262252   1.33580997  -0.21361663  -0.49978991   0.00021909   0.00000000   0.00000000   0.00000000    15.88
    294.0000 8853.28453616 8853.28453616 17706.56907231   0.62261861   1.32781139  -0.21362983  -0.49176048   0.00019753   0.00000000   0.00000000   0.00000000    15.90
    294.2500 8853.28510978 8853.28510978 17706.57021956   0.62261566   1.32072062  -0.21364041  -0.48464074   0.00017619   0.00000000   0.00000000   0.00000000    15.88
    294.5000 8853.28526648 8853.28526648 17706.57053297   0.62261392   1.31468680  -0.21364699  -0.47858305   0.00015716   0.00000000   0.00000000   0.00000000    15.89
    294.7500 8853.28490147 8853.28490147 17706.56980293   0.62261355   1.30981833  -0.21364865  -0.47369836   0.00014222   0.00000000   0.00000000   0.00000000    15.89
    295.0000 8853.28399928 8853.28399928 17706.56799857   0.62261460   1.30618868  -0.21364506  -0.47006161   0.00013259   0.00000000   0.00000000   0.00000000    15.90
    295.2500 8853.28262199 8853.28262199 17706.56524397   0.62261707   1.30384309  -0.21363649  -0.46771832   0.00012879   0.00000000   0.00000000   0.00000000    15.90
    295.5000 8853.28088958 8853.28088958 17706.56177916   0.62262083   1.30281678  -0.21362379  -0.46670273   0.00013057   0.00000000   0.00000000   0.00000000    15.90
    295.7500 8853.27895947 8853.27895947 17706.55791893   0.62262570   1.30314903  -0.21360824  -0.46705211   0.00013702   0.00000000   0.00000000   0.00000000    15.90
    296.0000 8853.27700507 8853.27700507 17706.55401015   0.62263145   1.30486582  -0.21359133  -0.46878979   0.00014675   0.00000000   0.00000000   0.00000000    15.91
    296.2500 8853.27519373 8853.27519373 17706.55038746   0.62263781   1.30797699  -0.21357459  -0.47192278   0.00015820   0.00000000   0.00000000   0.00000000    15.90
    296.5000 8853.27366908 8853.27366908 17706.54733816   0.62264456   1.31246107  -0.21355939  -0.47642702   0.00016990   0.00000000   0.00000000   0.00000000    15.90
    296.7500 8853.27254265 8853.27254265 17706.54508530   0.62265150   1.31827157  -0.21354675  -0.48225400   0.00018068   0.00000000   0.00000000   0.00000000    15.90
    297.0000 8853.27189216 8853.27189216 17706.54378432   0.62265847   1.32531874  -0.21353734  -0.48931269   0.00018976   0.00000000   0.00000000   0.00000000    15.90
    297.2500 8853.27175895 8853.27175895 17706.54351790   0.62266541   1.33348521  -0.21353135  -0.49748522   0.00019676   0.00000000   0.00000000   0.00000000    15.91
    297.5000 8853.27213853 8853.27213853 17706.54427706   0.62267227   1.34259329  -0.21352857  -0.50659419   0.00020174   0.00000000   0.00000000   0.00000000    15.89
    297.7500 8853.27296557 8853.27296557 17706.54593113   0.62267907   1.35240496  -0.21352838  -0.51640256   0.00020505   0.00000000   0.00000000   0.00000000    15.90
    298.0000 8853.27410788 8853.27410788 17706.54821577   0.62268588   1.36266936  -0.21352983  -0.52666098   0.00020734   0.00000000   0.00000000   0.00000000    15.90
    298.2500 8853.27538233 8853.27538233 17706.55076465   0.62269276   1.37308846  -0.21353182  -0.53707320   0.00020933   0.00000000   0.00000000   0.00000000    15.90
    298.5000 8853.27659409 8853.27659409 17706.55318817   0.62269971   1.38334921  -0.21353323  -0.54732787   0.00021161   0.00000000   0.00000000   0.00000000    15.91
    298.7500 8853.27758276 8853.27758276 17706.55516552   0.62270670   1.39314790  -0.21353313  -0.55712254   0.00021448   0.00000000   0.00000000   0.00000000    15.90
    299.0000 8853.27825351 8853.27825351 17706.55650702   0.62271363   1.40218076  -0.21353091  -0.56615404   0.00021781   0.00000000   0.00000000   0.00000000    15.90
    299.2500 8853.27858065 8853.27858065 17706.55716131   0.62272034   1.41016844  -0.21352632  -0.57414280   0.00022102   0.00000000   0.00000000   0.00000000    15.89
    299.5000 8853.27858852 8853.27858852 17706.55717704   0.62272664   1.41684761  -0.21351948  -0.58082469   0.00022320   0.00000000   0.00000000   0.00000000    15.88
    299.7500 8853.27832451 8853.27832451 17706.55664903   0.62273236   1.42201179  -0.21351076  -0.58599203   0.00022336   0.00000000   0.00000000   0.00000000    15.88
    300.0000 8853.27783405 8853.27783405 17706.55566809   0.62273733   1.42551191  -0.21350067  -0.58949457   0.00022066   0.00000000   0.00000000   0.00000000    15.89
    300.2500 8853.27714487 8853.27714487 17706.55428973   0.62274144   1.42726510  -0.21348977  -0.59124850   0.00021460   0.00000000   0.00000000   0.00000000    15.89
    300.5000 8853.27626503 8853.27626503 17706.55253007   0.62274457   1.42721015  -0.21347859  -0.59119208   0.00020509   0.00000000   0.00000000   0.00000000    15.90
    300.7500 8853.27519421 8853.27519421 17706.55038842   0.62274665   1.42534968  -0.21346763  -0.58932790   0.00019251   0.00000000   0.00000000   0.00000000    15.89
    301.0000 8853.27394020 8853.27394020 17706.54788040   0.62274764   1.42173947  -0.21345732  -0.58571213   0.00017762   0.00000000   0.00000000   0.00000000    15.89
    301.2500 8853.27252743 8853.27252743 17706.54505486   0.62274750   1.41646262  -0.21344807  -0.58042854   0.00016149   0.00000000   0.00000000   0.00000000    15.89
    301.5000 8853.27099336 8853.27099336 17706.54198671   0.62274626   1.40968501  -0.21344021  -0.57364384   0.00014529   0.00000000   0.00000000   0.00000000    15.89
    301.7500 8853.26937931 8853.26937931 17706.53875862   0.62274400   1.40163512  -0.21343400  -0.56558725   0.00013013   0.00000000   0.00000000   0.00000000    15.89
    302.0000 8853.26772958 8853.26772958 17706.53545916   0.62274083   1.39256219  -0.21342965  -0.55650857   0.00011685   0.00000000   0.00000000   0.00000000    15.89
    302.2500 8853.26610145 8853.26610145 17706.53220289   0.62273691   1.38277792  -0.21342728  -0.54671957   0.00010585   0.00000000   0.00000000   0.00000000    15.90
    302.5000 8853.26457282 8853.26457282 17706.52914565   0.62273237   1.37263081  -0.21342698  -0.53656845   0.00009699   0.00000000   0.00000000   0.00000000    15.90
    302.7500 8853.26323081 8853.26323081 17706.52646162   0.62272736   1.36244742  -0.21342871  -0.52638111   0.00008976   0.00000000   0.00000000   0.00000000    15.89
    303.0000 8853.26214286 8853.26214286 17706.52428572   0.62272197   1.35252630  -0.21343229  -0.51645550   0.00008345   0.00000000   0.00000000   0.00000000    15.88
    303.2500 8853.26132801 8853.26132801 17706.52265603   0.62271633   1.34315358  -0.21343730  -0.50707747   0.00007752   0.00000000   0.00000000   0.00000000    15.89
    303.5000 8853.26074323 8853.26074323 17706.52148645   0.62271059   1.33455305  -0.21344307  -0.49847117   0.00007178   0.00000000   0.00000000   0.00000000    15.89
    303.7500 8853.26029703 8853.26029703 17706.52059405   0.62270491   1.32686169  -0.21344878  -0.49077457   0.00006657   0.00000000   0.00000000   0.00000000    15.89
    304.0000 8853.25988492 8853.25988492 17706.51976984   0.62269949   1.32018721  -0.21345353  -0.48409680   0.00006261   0.00000000   0.00000000   0.00000000    15.89
    304.2500 8853.25942537 8853.25942537 17706.51885074   0.62269452   1.31458549  -0.21345654  -0.47849529   0.00006086   0.00000000   0.00000000   0.00000000    15.88
    304.5000 8853.25888200 8853.25888200 17706.51776401   0.62269020   1.31013785  -0.21345725  -0.47405262   0.00006222   0.00000000   0.00000000   0.00000000    15.89
    304.7500 8853.25826107 8853.25826107 17706.51652214   0.62268666   1.30691248  -0.21345546  -0.47083771   0.00006736   0.00000000   0.00000000   0.00000000    15.89
    305.0000 8853.25759643 8853.25759643 17706.51519285   0.62268398   1.30492993  -0.21345134  -0.46887112   0.00007651   0.00000000   0.00000000   0.00000000    15.89
    305.2500 8853.25693442 8853.25693442 17706.51386884   0.62268216   1.30422038  -0.21344537  -0.46818225   0.00008938   0.00000000   0.00000000   0.00000000    15.89
    305.5000 8853.25632488 8853.25632488 17706.51264976   0.62268116   1.30482762  -0.21343833  -0.46881331   0.00010518   0.00000000   0.00000000   0.00000000    15.90
    305.7500 8853.25581850 8853.25581850 17706.51163700   0.62268092   1.30678284  -0.21343115  -0.47079340   0.00012264   0.00000000   0.00000000   0.00000000    15.89
    306.0000 8853.25546874 8853.25546874 17706.51093748   0.62268132   1.31009550  -0.21342484  -0.47412958   0.00014023   0.00000000   0.00000000   0.00000000    15.89
    306.2500 8853.25533355 8853.25533355 17706.51066710   0.62268220   1.31471706  -0.21342032  -0.47877086   0.00015632   0.00000000   0.00000000   0.00000000    15.89
    306.5000 8853.25547292 8853.25547292 17706.51094584   0.62268339   1.32053170  -0.21341842  -0.48459925   0.00016936   0.00000000   0.00000000   0.00000000    15.91
    306.7500 8853.25594185 8853.25594185 17706.51188370   0.62268477   1.32741412  -0.21341972  -0.49148779   0.00017815   0.00000000   0.00000000   0.00000000    15.90
    307.0000 8853.25677758 8853.25677758 17706.51355517   0.62268623   1.33520717  -0.21342455  -0.49927833   0.00018194   0.00000000   0.00000000   0.00000000    15.90
    307.2500 8853.25798582 8853.25798582 17706.51597165   0.62268770   1.34370175  -0.21343292  -0.50776164   0.00018051   0.00000000   0.00000000   0.00000000    15.90
    307.5000 8853.25953086 8853.25953086 17706.51906172   0.62268918   1.35270441  -0.21344454  -0.51674490   0.00017420   0.00000000   0.00000000   0.00000000    15.90
    307.7500 8853.26133203 8853.26133203 17706.52266405   0.62269074   1.36203288  -0.21345883  -0.52604713   0.00016383   0.00000000   0.00000000   0.00000000    15.90
    308.0000 8853.26327243 8853.26327243 17706.52654486   0.62269244   1.37146790  -0.21347500  -0.53545101   0.00015056   0.00000000   0.00000000   0.00000000    15.89
    308.2500 8853.26522274 8853.26522274 17706.53044548   0.62269432   1.38076542  -0.21349214  -0.54471478   0.00013581   0.00000000   0.00000000   0.00000000    15.89
    308.5000 8853.26707166 8853.26707166 17706.53414332   0.62269642   1.38970574  -0.21350934  -0.55362109   0.00012111   0.00000000   0.00000000   0.00000000    15.90
    308.7500 8853.26874968 8853.26874968 17706.53749936   0.62269875   1.39808167  -0.21352578  -0.56196510   0.00010796   0.00000000   0.00000000   0.00000000    15.89
    309.0000 8853.27023407 8853.27023407 17706.54046814   0.62270127   1.40567915  -0.21354080  -0.56953483   0.00009776   0.00000000   0.00000000   0.00000000    15.90
    309.2500 8853.27153592 8853.27153592 17706.54307184   0.62270387   1.41229533  -0.21355394  -0.57612926   0.00009174   0.00000000   0.00000000   0.00000000    15.90
    309.5000 8853.27267890 8853.27267890 17706.54535780   0.62270640   1.41774603  -0.21356485  -0.58156565   0.00009087   0.00000000   0.00000000   0.00000000    15.89
    309.7500 8853.27367863 8853.27367863 17706.54735727   0.62270867   1.42185378  -0.21357332  -0.58566765   0.00009586   0.00000000   0.00000000   0.00000000    15.89
    310.0000 8853.27452907 8853.27452907 17706.54905814   0.62271048   1.42446035  -0.21357921  -0.58827779   0.00010714   0.00000000   0.00000000   0.00000000    15.88
    310.2500 8853.27519672 8853.27519672 17706.55039344   0.62271166   1.42543034  -0.21358245  -0.58926101   0.00012479   0.00000000   0.00000000   0.00000000    15.88
    310.5000 8853.27562853 8853.27562853 17706.55125706   0.62271206   1.42466318  -0.21358308  -0.58851658   0.00014854   0.00000000   0.00000000   0.00000000    15.88
    310.7500 8853.27577744 8853.27577744 17706.55155489   0.62271161   1.42214226  -0.21358131  -0.58602690   0.00017756   0.00000000   0.00000000   0.00000000    15.88
    311.0000 8853.27563684 8853.27563684 17706.55127368   0.62271025   1.41786597  -0.21357760  -0.58178848   0.00021035   0.00000000   0.00000000   0.00000000    15.88
    311.2500 8853.27526489 8853.27526489 17706.55052978   0.62270798   1.41194005  -0.21357271  -0.57590406   0.00024469   0.00000000   0.00000000   0.00000000    15.89
    311.5000 8853.27477555 8853.27477555 17706.54955109   0.62270487   1.40457295  -0.21356768  -0.56857810   0.00027770   0.00000000   0.00000000   0.00000000    15.88
    311.7500 8853.27429904 8853.27429904 17706.54859809   0.62270104   1.39601386  -0.21356367  -0.56005533   0.00030617   0.00000000   0.00000000   0.00000000    15.88
    312.0000 8853.27393478 8853.27393478 17706.54786955   0.62269661   1.38654820  -0.21356181  -0.55061680   0.00032703   0.00000000   0.00000000   0.00000000    15.88
    312.2500 8853.27373038 8853.27373038 17706.54746076   0.62269174   1.37651884  -0.21356302  -0.54060175   0.00033767   0.00000000   0.00000000   0.00000000    15.89
    312.5000 8853.27369171 8853.27369171 17706.54738341   0.62268659   1.36631868  -0.21356785  -0.53040067   0.00033643   0.00000000   0.00000000   0.00000000    15.89
    312.7500 8853.27380749 8853.27380749 17706.54761499   0.62268129   1.35631372  -0.21357639  -0.52037880   0.00032276   0.00000000   0.00000000   0.00000000    15.89
    313.0000 8853.27405985 8853.27405985 17706.54811970   0.62267597   1.34681131  -0.21358821  -0.51084465   0.00029752   0.00000000   0.00000000   0.00000000    15.90
    313.2500 8853.27441497 8853.27441497 17706.54882994   0.62267075   1.33806658  -0.21360237  -0.50205639   0.00026293   0.00000000   0.00000000   0.00000000    15.89
    313.5000 8853.27480348 8853.27480348 17706.54960695   0.62266581   1.33025178  -0.21361747  -0.49419094   0.00022243   0.00000000   0.00000000   0.00000000    15.89
    313.7500 8853.27511593 8853.27511593 17706.55023187   0.62266135   1.32347438  -0.21363187  -0.48736141   0.00018024   0.00000000   0.00000000   0.00000000    15.89
    314.0000 8853.27522082 8853.27522082 17706.55044163   0.62265759   1.31780216  -0.21364392  -0.48164132   0.00014066   0.00000000   0.00000000   0.00000000    15.89
    314.2500 8853.27499883 8853.27499883 17706.54999766   0.62265477   1.31329422  -0.21365220  -0.47709467   0.00010742   0.00000000   0.00000000   0.00000000    15.90
    314.5000 8853.27437702 8853.27437702 17706.54875403   0.62265307   1.30998626  -0.21365578  -0.47376052   0.00008311   0.00000000   0.00000000   0.00000000    15.90
    314.7500 8853.27335048 8853.27335048 17706.54670097   0.62265263   1.30790225  -0.21365429  -0.47166421   0.00006887   0.00000000   0.00000000   0.00000000    15.88
    315.0000 8853.27198470 8853.27198470 17706.54396940   0.62265349   1.30704511  -0.21364797  -0.47080812   0.00006447   0.00000000   0.00000000   0.00000000    15.88
    315.2500 8853.27039873 8853.27039873 17706.54079745   0.62265569   1.30742910  -0.21363756  -0.47120444   0.00006859   0.00000000   0.00000000   0.00000000    15.88
    315.5000 8853.26873327 8853.26873327 17706.53746655   0.62265922   1.30906767  -0.21362407  -0.47286368   0.00007929   0.00000000   0.00000000   0.00000000    15.88
    315.7500 8853.26711377 8853.26711377 17706.53422755   0.62266405   1.31197442  -0.21360859  -0.47579623   0.00009446   0.00000000   0.00000000   0.00000000    15.88
    316.0000 8853.26562044 8853.26562044 17706.53124089   0.62267017   1.31617646  -0.21359212  -0.48002641   0.00011224   0.00000000   0.00000000   0.00000000    15.88
    316.2500 8853.26427349 8853.26427349 17706.52854698   0.62267750   1.32165787  -0.21357539  -0.48553617   0.00013120   0.00000000   0.00000000   0.00000000    15.88
    316.5000 8853.26303732 8853.26303732 17706.52607463   0.62268591   1.32833433  -0.21355886  -0.49224000   0.00015044   0.00000000   0.00000000   0.00000000    15.88
    316.7500 8853.26184200 8853.26184200 17706.52368400   0.62269522   1.33608542  -0.21354273  -0.50001699   0.00016952   0.00000000   0.00000000   0.00000000    15.88
    317.0000 8853.26061623 8853.26061623 17706.52123245   0.62270517   1.34472471  -0.21352704  -0.50868072   0.00018822   0.00000000   0.00000000   0.00000000    15.88
    317.2500 8853.25932001 8853.25932001 17706.51864002   0.62271546   1.35405252  -0.21351181  -0.51803167   0.00020642   0.00000000   0.00000000   0.00000000    15.90
    317.5000 8853.25796398 8853.25796398 17706.51592795   0.62272579   1.36381937  -0.21349708  -0.52782041   0.00022391   0.00000000   0.00000000   0.00000000    15.88
    317.7500 8853.25660033 8853.25660033 17706.51320065   0.62273581   1.37372750  -0.21348302  -0.53774893   0.00024026   0.00000000   0.00000000   0.00000000    15.88
    318.0000 8853.25529095 8853.25529095 17706.51058191   0.62274524   1.38346652  -0.21346989  -0.54750621   0.00025482   0.00000000   0.00000000   0.00000000    15.88
    318.2500 8853.25407134 8853.25407134 17706.50814269   0.62275379   1.39272229  -0.21345807  -0.55677708   0.00026665   0.00000000   0.00000000   0.00000000    15.93
    318.5000 8853.25294442 8853.25294442 17706.50588884   0.62276125   1.40120378  -0.21344798  -0.56526909   0.00027454   0.00000000   0.00000000   0.00000000    15.89
    318.7500 8853.25190827 8853.25190827 17706.50381653   0.62276744   1.40864226  -0.21344003  -0.57271183   0.00027705   0.00000000   0.00000000   0.00000000    15.90
    319.0000 8853.25099441 8853.25099441 17706.50198882   0.62277218   1.41479160  -0.21343464  -0.57885743   0.00027265   0.00000000   0.00000000   0.00000000    15.91
    319.2500 8853.25027210 8853.25027210 17706.50054420   0.62277541   1.41948761  -0.21343205  -0.58354022   0.00026007   0.00000000   0.00000000   0.00000000    15.90
    319.5000 8853.24981022 8853.24981022 17706.49962045   0.62277706   1.42254528  -0.21343223  -0.58657481   0.00023882   0.00000000   0.00000000   0.00000000    15.91
    319.7500 8853.24962109 8853.24962109 17706.49924218   0.62277717   1.42381821  -0.21343470  -0.58781595   0.00020962   0.00000000   0.00000000   0.00000000    15.89
    320.0000 8853.24963039 8853.24963039 17706.49926077   0.62277593   1.42327663  -0.21343858  -0.58723687   0.00017476   0.00000000   0.00000000   0.00000000    15.88
    320.2500 8853.24968847 8853.24968847 17706.49937695   0.62277364   1.42098384  -0.21344264  -0.58490546   0.00013790   0.00000000   0.00000000   0.00000000    15.88
    320.5000 8853.24961715 8853.24961715 17706.49923430   0.62277061   1.41704446  -0.21344560  -0.58093168   0.00010344   0.00000000   0.00000000   0.00000000    15.88
    320.7500 8853.24926546 8853.24926546 17706.49853092   0.62276718   1.41161085  -0.21344637  -0.57547276   0.00007547   0.00000000   0.00000000   0.00000000    15.89
    321.0000 8853.24854923 8853.24854923 17706.49709847   0.62276361   1.40490946  -0.21344436  -0.56875840   0.00005691   0.00000000   0.00000000   0.00000000    15.89
    321.2500 8853.24746639 8853.24746639 17706.49493279   0.62276014   1.39724161  -0.21343958  -0.56109089   0.00004898   0.00000000   0.00000000   0.00000000    15.93
    321.5000 8853.24608881 8853.24608881 17706.49217763   0.62275688   1.38892517  -0.21343260  -0.55278681   0.00005112   0.00000000   0.00000000   0.00000000    15.90
    321.7500 8853.24454297 8853.24454297 17706.48908594   0.62275387   1.38027650  -0.21342447  -0.54415960   0.00006145   0.00000000   0.00000000   0.00000000    15.89
    322.0000 8853.24298635 8853.24298635 17706.48597270   0.62275111   1.37160077  -0.21341643  -0.53551065   0.00007741   0.00000000   0.00000000   0.00000000    15.88
    322.2500 8853.24158259 8853.24158259 17706.48316518   0.62274849   1.36310919  -0.21340968  -0.52704751   0.00009648   0.00000000   0.00000000   0.00000000    15.89
    322.5000 8853.24047592 8853.24047592 17706.48095185   0.62274593   1.35494937  -0.21340519  -0.51891489   0.00011663   0.00000000   0.00000000   0.00000000    15.92
    322.7500 8853.23976879 8853.23976879 17706.47953758   0.62274339   1.34722462  -0.21340356  -0.51121423   0.00013656   0.00000000   0.00000000   0.00000000    15.88
    323.0000 8853.23950818 8853.23950818 17706.47901636   0.62274085   1.33998736  -0.21340502  -0.50399703   0.00015554   0.00000000   0.00000000   0.00000000    15.89
    323.2500 8853.23968453 8853.23968453 17706.47936907   0.62273833   1.33326104  -0.21340943  -0.49728648   0.00017319   0.00000000   0.00000000   0.00000000    15.90
    323.5000 8853.24024494 8853.24024494 17706.48048989   0.62273590   1.32709279  -0.21341640  -0.49112973   0.00018924   0.00000000   0.00000000   0.00000000    15.89
    323.7500 8853.24111145 8853.24111145 17706.48222291   0.62273366   1.32157227  -0.21342535  -0.48561654   0.00020329   0.00000000   0.00000000   0.00000000    15.90
    324.0000 8853.24219973 8853.24219973 17706.48439947   0.62273175   1.31685808  -0.21343565  -0.48090554   0.00021486   0.00000000   0.00000000   0.00000000    15.89
    324.2500 8853.24343202 8853.24343202 17706.48686404   0.62273030   1.31313111  -0.21344659  -0.47717766   0.00022344   0.00000000   0.00000000   0.00000000    15.90
    324.5000 8853.24474399 8853.24474399 17706.48948799   0.62272946   1.31060590  -0.21345758  -0.47464745   0.00022859   0.00000000   0.00000000   0.00000000    15.90
    324.7500 8853.24608325 8853.24608325 17706.49216650   0.62272936   1.30948512  -0.21346810  -0.47351762   0.00022997   0.00000000   0.00000000   0.00000000    15.89
    325.0000 8853.24740478 8853.24740478 17706.49480956   0.62273013   1.30991119  -0.21347784  -0.47393063   0.00022741   0.00000000   0.00000000   0.00000000    15.90
    325.2500 8853.24866882 8853.24866882 17706.49733764   0.62273180   1.31191780  -0.21348667  -0.47592026   0.00022094   0.00000000   0.00000000   0.00000000    15.89
    325.5000 8853.24984627 8853.24984627 17706.49969253   0.62273434   1.31541017  -0.21349464  -0.47939200   0.00021081   0.00000000   0.00000000   0.00000000    15.90
    325.7500 8853.25092748 8853.25092748 17706.50185496   0.62273764   1.32023871  -0.21350194  -0.48419669   0.00019756   0.00000000   0.00000000   0.00000000    15.89
    326.0000 8853.25192775 8853.25192775 17706.50385549   0.62274154   1.32621074  -0.21350882  -0.49014233   0.00018195   0.00000000   0.00000000   0.00000000    15.89
    326.2500 8853.25288270 8853.25288270 17706.50576541   0.62274581   1.33308776  -0.21351555  -0.49699129   0.00016488   0.00000000   0.00000000   0.00000000    15.88
    326.5000 8853.25383566 8853.25383566 17706.50767131   0.62275018   1.34062306  -0.21352233  -0.50449789   0.00014734   0.00000000   0.00000000   0.00000000    15.88
    326.7500 8853.25482203 8853.25482203 17706.50964407   0.62275437   1.34856854  -0.21352930  -0.51241512   0.00013026   0.00000000   0.00000000   0.00000000    15.88
    327.0000 8853.25585874 8853.25585874 17706.51171748   0.62275817   1.35670789  -0.21353652  -0.52052775   0.00011455   0.00000000   0.00000000   0.00000000    15.88
    327.2500 8853.25694187 8853.25694187 17706.51388374   0.62276141   1.36486833  -0.21354394  -0.52866405   0.00010107   0.00000000   0.00000000   0.00000000    15.88
    327.5000 8853.25804816 8853.25804816 17706.51609632   0.62276407   1.37289803  -0.21355143  -0.53667321   0.00009068   0.00000000   0.00000000   0.00000000    15.88
    327.7500 8853.25913584 8853.25913584 17706.51827168   0.62276617   1.38064679  -0.21355878  -0.54440605   0.00008421   0.00000000   0.00000000   0.00000000    15.88
    328.0000 8853.26014686 8853.26014686 17706.52029373   0.62276781   1.38797757  -0.21356573  -0.55172646   0.00008242   0.00000000   0.00000000   0.00000000    15.88
    328.2500 8853.26101464 8853.26101464 17706.52202927   0.62276910   1.39474245  -0.21357197  -0.55848730   0.00008592   0.00000000   0.00000000   0.00000000    15.89
    328.5000 8853.26167877 8853.26167877 17706.52335754   0.62277010   1.40076088  -0.21357720  -0.56450859   0.00009502   0.00000000   0.00000000   0.00000000    15.89
    328.7500 8853.26210154 8853.26210154 17706.52420309   0.62277089   1.40589993  -0.21358115  -0.56965751   0.00010962   0.00000000   0.00000000   0.00000000    15.89
    329.0000 8853.26227924 8853.26227924 17706.52455849   0.62277146   1.41002565  -0.21358365  -0.57379968   0.00012914   0.00000000   0.00000000   0.00000000    15.90
    329.2500 8853.26224653 8853.26224653 17706.52449305   0.62277176   1.41302804  -0.21358466  -0.57682404   0.00015242   0.00000000   0.00000000   0.00000000    15.89
    329.5000 8853.26207677 8853.26207677 17706.52415354   0.62277174   1.41486855  -0.21358433  -0.57869025   0.00017777   0.00000000   0.00000000   0.00000000    15.87
    329.7500 8853.26187833 8853.26187833 17706.52375666   0.62277129   1.41556020  -0.21358300  -0.57940902   0.00020311   0.00000000   0.00000000   0.00000000    15.87
    330.0000 8853.26178039 8853.26178039 17706.52356078   0.62277031   1.41512770  -0.21358114  -0.57900252   0.00022628   0.00000000   0.00000000   0.00000000    15.88
    330.2500 8853.26190612 8853.26190612 17706.52381224   0.62276872   1.41359636  -0.21357929  -0.57749369   0.00024534   0.00000000   0.00000000   0.00000000    15.87
    330.5000 8853.26233571 8853.26233571 17706.52467142   0.62276647   1.41100171  -0.21357792  -0.57491617   0.00025886   0.00000000   0.00000000   0.00000000    15.89
    330.7500 8853.26307709 8853.26307709 17706.52615418   0.62276362   1.40736977  -0.21357734  -0.57129493   0.00026611   0.00000000   0.00000000   0.00000000    15.89
    331.0000 8853.26405768 8853.26405768 17706.52811536   0.62276029   1.40271660  -0.21357761  -0.56664580   0.00026709   0.00000000   0.00000000   0.00000000    15.89
    331.2500 8853.26514188 8853.26514188 17706.53028375   0.62275670   1.39710064  -0.21357857  -0.56102777   0.00026241   0.00000000   0.00000000   0.00000000    15.88
    331.5000 8853.26616155 8853.26616155 17706.53232310   0.62275314   1.39057016  -0.21357988  -0.55449019   0.00025305   0.00000000   0.00000000   0.00000000    15.89
    331.7500 8853.26695185 8853.26695185 17706.53390370   0.62274988   1.38324470  -0.21358109  -0.54715389   0.00024016   0.00000000   0.00000000   0.00000000    15.89
    332.0000 8853.26738227 8853.26738227 17706.53476454   0.62274718   1.37530666  -0.21358180  -0.53920256   0.00022486   0.00000000   0.00000000   0.00000000    15.88
    332.2500 8853.26738300 8853.26738300 17706.53476601   0.62274517   1.36698968  -0.21358170  -0.53087098   0.00020818   0.00000000   0.00000000   0.00000000    15.88
    332.5000 8853.26696176 8853.26696176 17706.53392351   0.62274388   1.35856151  -0.21358069  -0.52242800   0.00019106   0.00000000   0.00000000   0.00000000    15.88
    332.7500 8853.26620013 8853.26620013 17706.53240025   0.62274319   1.35030866  -0.21357883  -0.51416106   0.00017442   0.00000000   0.00000000   0.00000000    15.89
    333.0000 8853.26522729 8853.26522729 17706.53045458   0.62274291   1.34252274  -0.21357631  -0.50636274   0.00015921   0.00000000   0.00000000   0.00000000    15.89
    333.2500 8853.26417726 8853.26417726 17706.52835452   0.62274277   1.33545258  -0.21357339  -0.49928274   0.00014632   0.00000000   0.00000000   0.00000000    15.89
    333.5000 8853.26315202 8853.26315202 17706.52630405   0.62274252   1.32926983  -0.21357028  -0.49309360   0.00013657   0.00000000   0.00000000   0.00000000    15.88
    333.7500 8853.26220507 8853.26220507 17706.52441014   0.62274197   1.32407245  -0.21356710  -0.48789402   0.00013064   0.00000000   0.00000000   0.00000000    15.87
    334.0000 8853.26134708 8853.26134708 17706.52269417   0.62274103   1.31992270  -0.21356382  -0.48374678   0.00012893   0.00000000   0.00000000   0.00000000    15.87
    334.2500 8853.26056282 8853.26056282 17706.52112563   0.62273973   1.31685483  -0.21356032  -0.48068631   0.00013154   0.00000000   0.00000000   0.00000000    15.92
    334.5000 8853.25982613 8853.25982613 17706.51965226   0.62273822   1.31489972  -0.21355640  -0.47874336   0.00013826   0.00000000   0.00000000   0.00000000    15.87
    334.7500 8853.25910769 8853.25910769 17706.51821538   0.62273673   1.31409417  -0.21355179  -0.47795435   0.00014871   0.00000000   0.00000000   0.00000000    15.87
    335.0000 8853.25837591 8853.25837591 17706.51675182   0.62273548   1.31446417  -0.21354626  -0.47834478   0.00016236   0.00000000   0.00000000   0.00000000    15.87
    335.2500 8853.25759831 8853.25759831 17706.51519661   0.62273472   1.31603391  -0.21353959  -0.47993822   0.00017861   0.00000000   0.00000000   0.00000000    15.87
    335.5000 8853.25674430 8853.25674430 17706.51348861   0.62273463   1.31878522  -0.21353165  -0.48271560   0.00019666   0.00000000   0.00000000   0.00000000    15.87
    335.7500 8853.25579046 8853.25579046 17706.51158092   0.62273530   1.32264066  -0.21352247  -0.48659824   0.00021535   0.00000000   0.00000000   0.00000000    15.87
    336.0000 8853.25472413 8853.25472413 17706.50944827   0.62273681   1.32750859  -0.21351221  -0.49149266   0.00023308   0.00000000   0.00000000   0.00000000    15.87
    336.2500 8853.25354323 8853.25354323 17706.50708646   0.62273915   1.33324394  -0.21350120  -0.49725157   0.00024798   0.00000000   0.00000000   0.00000000    15.87
    336.5000 8853.25225499 8853.25225499 17706.50450998   0.62274224   1.33965605  -0.21348986  -0.50368210   0.00025815   0.00000000   0.00000000   0.00000000    15.86
    336.7500 8853.25087819 8853.25087819 17706.50175638   0.62274595   1.34653969  -0.21347866  -0.51057721   0.00026212   0.00000000   0.00000000   0.00000000    15.87
    337.0000 8853.24944882 8853.24944882 17706.49889764   0.62275011   1.35371739  -0.21346805  -0.51775836   0.00025913   0.00000000   0.00000000   0.00000000    15.86
    337.2500 8853.24802351 8853.24802351 17706.49604702   0.62275455   1.36105693  -0.21345844  -0.52509318   0.00024924   0.00000000   0.00000000   0.00000000    15.87
    337.5000 8853.24667312 8853.24667312 17706.49334624   0.62275914   1.36846497  -0.21345016  -0.53248898   0.00023331   0.00000000   0.00000000   0.00000000    15.87
    337.7500 8853.24546460 8853.24546460 17706.49092919   0.62276374   1.37582619  -0.21344343  -0.53983180   0.00021278   0.00000000   0.00000000   0.00000000    15.87
    338.0000 8853.24444039 8853.24444039 17706.48888078   0.62276826   1.38304117  -0.21343836  -0.54702392   0.00018937   0.00000000   0.00000000   0.00000000    15.88
    338.2500 8853.24360795 8853.24360795 17706.48721589   0.62277267   1.39000548  -0.21343492  -0.55396266   0.00016477   0.00000000   0.00000000   0.00000000    15.88
    338.5000 8853.24294488 8853.24294488 17706.48588977   0.62277693   1.39656309  -0.21343299  -0.56049360   0.00014044   0.00000000   0.00000000   0.00000000    15.88
    338.7500 8853.24241947 8853.24241947 17706.48483894   0.62278098   1.40250424  -0.21343234  -0.56640839   0.00011747   0.00000000   0.00000000   0.00000000    15.89
    339.0000 8853.24200685 8853.24200685 17706.48401370   0.62278474   1.40759281  -0.21343266  -0.57147214   0.00009672   0.00000000   0.00000000   0.00000000    15.88
    339.2500 8853.24169146 8853.24169146 17706.48338292   0.62278811   1.41159932  -0.21343357  -0.57545660   0.00007896   0.00000000   0.00000000   0.00000000    15.88
    339.5000 8853.24145665 8853.24145665 17706.48291330   0.62279099   1.41432774  -0.21343467  -0.57816709   0.00006502   0.00000000   0.00000000   0.00000000    15.88
    339.7500 8853.24127613 8853.24127613 17706.48255226   0.62279330   1.41560212  -0.21343552  -0.57942909   0.00005579   0.00000000   0.00000000   0.00000000    15.88
    340.0000 8853.24111740 8853.24111740 17706.48223481   0.62279496   1.41531234  -0.21343573  -0.57913374   0.00005209   0.00000000   0.00000000   0.00000000    15.88
    340.2500 8853.24095605 8853.24095605 17706.48191209   0.62279590   1.41343220  -0.21343501  -0.57725566   0.00005437   0.00000000   0.00000000   0.00000000    15.88
    340.5000 8853.24078860 8853.24078860 17706.48157721   0.62279606   1.41003408  -0.21343327  -0.57386727   0.00006253   0.00000000   0.00000000   0.00000000    15.88
    340.7500 8853.24063510 8853.24063510 17706.48127020   0.62279539   1.40527604  -0.21343059  -0.56912586   0.00007580   0.00000000   0.00000000   0.00000000    15.89
    341.0000 8853.24053240 8853.24053240 17706.48106479   0.62279385   1.39936161  -0.21342720  -0.56323343   0.00009287   0.00000000   0.00000000   0.00000000    15.88
    341.2500 8853.24052211 8853.24052211 17706.48104423   0.62279140   1.39251345  -0.21342344  -0.55641075   0.00011214   0.00000000   0.00000000   0.00000000    15.88
    341.5000 8853.24063762 8853.24063762 17706.48127523   0.62278810   1.38494662  -0.21341969  -0.54887089   0.00013206   0.00000000   0.00000000   0.00000000    15.88
    341.7500 8853.24089198 8853.24089198 17706.48178396   0.62278408   1.37685611  -0.21341627  -0.54080714   0.00015137   0.00000000   0.00000000   0.00000000    15.88
    342.0000 8853.24127378 8853.24127378 17706.48254755   0.62277954   1.36844511  -0.21341343  -0.53242129   0.00016915   0.00000000   0.00000000   0.00000000    15.88
    342.2500 8853.24174940 8853.24174940 17706.48349879   0.62277476   1.35992516  -0.21341136  -0.52392375   0.00018471   0.00000000   0.00000000   0.00000000    15.88
    342.5000 8853.24228003 8853.24228003 17706.48456006   0.62276997   1.35149546  -0.21341023  -0.51551262   0.00019736   0.00000000   0.00000000   0.00000000    15.87
    342.7500 8853.24283516 8853.24283516 17706.48567031   0.62276538   1.34336317  -0.21341021  -0.50739392   0.00020635   0.00000000   0.00000000   0.00000000    15.87
    343.0000 8853.24339925 8853.24339925 17706.48679851   0.62276114   1.33577103  -0.21341147  -0.49980927   0.00021086   0.00000000   0.00000000   0.00000000    15.88
    343.2500 8853.24396247 8853.24396247 17706.48792495   0.62275731   1.32888508  -0.21341412  -0.49292397   0.00021032   0.00000000   0.00000000   0.00000000    15.89
    343.5000 8853.24450895 8853.24450895 17706.48901790   0.62275397   1.32299151  -0.21341816  -0.48702394   0.00020456   0.00000000   0.00000000   0.00000000    15.88
    343.7500 8853.24501312 8853.24501312 17706.49002625   0.62275110   1.31823829  -0.21342347  -0.48225768   0.00019396   0.00000000   0.00000000   0.00000000    15.88
    344.0000 8853.24544600 8853.24544600 17706.49089200   0.62274858   1.31460133  -0.21342983  -0.47860224   0.00017932   0.00000000   0.00000000   0.00000000    15.87
    344.2500 8853.24579433 8853.24579433 17706.49158866   0.62274646   1.31228138  -0.21343697  -0.47625965   0.00016170   0.00000000   0.00000000   0.00000000    15.87
    344.5000 8853.24606537 8853.24606537 17706.49213075   0.62274479   1.31135193  -0.21344462  -0.47530479   0.00014227   0.00000000   0.00000000   0.00000000    15.87
    344.7500 8853.24628467 8853.24628467 17706.49256934   0.62274355   1.31167930  -0.21345254  -0.47560534   0.00012213   0.00000000   0.00000000   0.00000000    15.88
    345.0000 8853.24648684 8853.24648684 17706.49297367   0.62274278   1.31311711  -0.21346052  -0.47701613   0.00010233   0.00000000   0.00000000   0.00000000    15.88
    345.2500 8853.24670503 8853.24670503 17706.49341005   0.62274258   1.31560138  -0.21346836  -0.47947426   0.00008382   0.00000000   0.00000000   0.00000000    15.88
    345.5000 8853.24696061 8853.24696061 17706.49392121   0.62274306   1.31914324  -0.21347584  -0.48299188   0.00006755   0.00000000   0.00000000   0.00000000    15.87
    345.7500 8853.24725866 8853.24725866 17706.49451731   0.62274435   1.32377615  -0.21348271  -0.48760347   0.00005438   0.00000000   0.00000000   0.00000000    15.88
    346.0000 8853.24758749 8853.24758749 17706.49517499   0.62274647   1.32945886  -0.21348871  -0.49326881   0.00004513   0.00000000   0.00000000   0.00000000    15.90
    346.2500 8853.24792350 8853.24792350 17706.49584700   0.62274936   1.33606084  -0.21349353  -0.49985845   0.00004049   0.00000000   0.00000000   0.00000000    15.89
    346.5000 8853.24823743 8853.24823743 17706.49647486   0.62275290   1.34340981  -0.21349692  -0.50720100   0.00004101   0.00000000   0.00000000   0.00000000    15.89
    346.7500 8853.24849882 8853.24849882 17706.49699763   0.62275692   1.35131976  -0.21349870  -0.51511110   0.00004696   0.00000000   0.00000000   0.00000000    15.89
    347.0000 8853.24868157 8853.24868157 17706.49736314   0.62276123   1.35961492  -0.21349880  -0.52341324   0.00005835   0.00000000   0.00000000   0.00000000    15.88
    347.2500 8853.24877005 8853.24877005 17706.49754010   0.62276564   1.36809659  -0.21349734  -0.53190838   0.00007477   0.00000000   0.00000000   0.00000000    15.88
    347.5000 8853.24876635 8853.24876635 17706.49753270   0.62276996   1.37656358  -0.21349461  -0.54039433   0.00009531   0.00000000   0.00000000   0.00000000    15.87
    347.7500 8853.24869387 8853.24869387 17706.49738774   0.62277398   1.38481199  -0.21349107  -0.54866542   0.00011848   0.00000000   0.00000000   0.00000000    15.87
    348.0000 8853.24859476 8853.24859476 17706.49718952   0.62277748   1.39258766  -0.21348735  -0.55646505   0.00014222   0.00000000   0.00000000   0.00000000    15.87
    348.2500 8853.24851972 8853.24851972 17706.49703944   0.62278022   1.39965144  -0.21348410  -0.56355125   0.00016413   0.00000000   0.00000000   0.00000000    15.88
    348.5000 8853.24851733 8853.24851733 17706.49703467   0.62278197   1.40581202  -0.21348196  -0.56972994   0.00018185   0.00000000   0.00000000   0.00000000    15.88
    348.7500 8853.24862856 8853.24862856 17706.49725711   0.62278252   1.41087836  -0.21348144  -0.57480792   0.00019352   0.00000000   0.00000000   0.00000000    15.87
    349.0000 8853.24888890 8853.24888890 17706.49777780   0.62278171   1.41470697  -0.21348291  -0.57864046   0.00019811   0.00000000   0.00000000   0.00000000    15.87
    349.2500 8853.24933135 8853.24933135 17706.49866270   0.62277947   1.41722626  -0.21348655  -0.58115571   0.00019547   0.00000000   0.00000000   0.00000000    15.86
    349.5000 8853.24998350 8853.24998350 17706.49996701   0.62277582   1.41836605  -0.21349236  -0.58228408   0.00018620   0.00000000   0.00000000   0.00000000    15.87
    349.7500 8853.25085591 8853.25085591 17706.50171181   0.62277083   1.41807350  -0.21350016  -0.58197386   0.00017134   0.00000000   0.00000000   0.00000000    15.87
    350.0000 8853.25192906 8853.25192906 17706.50385813   0.62276464   1.41630555  -0.21350959  -0.58018355   0.00015223   0.00000000   0.00000000   0.00000000    15.88
    350.2500 8853.25314214 8853.25314214 17706.50628429   0.62275742   1.41301840  -0.21352008  -0.57687135   0.00013045   0.00000000   0.00000000   0.00000000    15.90
    350.5000 8853.25439509 8853.25439509 17706.50879018   0.62274938   1.40827017  -0.21353093  -0.57209762   0.00010775   0.00000000   0.00000000   0.00000000    15.88
    350.7500 8853.25556661 8853.25556661 17706.51113321   0.62274076   1.40220894  -0.21354129  -0.56601280   0.00008591   0.00000000   0.00000000   0.00000000    15.90
    351.0000 8853.25654339 8853.25654339 17706.51308678   0.62273183   1.39503373  -0.21355034  -0.55881809   0.00006652   0.00000000   0.00000000   0.00000000    15.88
    351.2500 8853.25724433 8853.25724433 17706.51448866   0.62272288   1.38698120  -0.21355732  -0.55075185   0.00005084   0.00000000   0.00000000   0.00000000    15.87
    351.5000 8853.25762260 8853.25762260 17706.51524521   0.62271425   1.37832322  -0.21356164  -0.54208704   0.00003972   0.00000000   0.00000000   0.00000000    15.87
    351.7500 8853.25764976 8853.25764976 17706.51529952   0.62270632   1.36937370  -0.21356295  -0.53313804   0.00003361   0.00000000   0.00000000   0.00000000    15.87
    352.0000 8853.25729966 8853.25729966 17706.51459931   0.62269946   1.36043562  -0.21356113  -0.52420770   0.00003268   0.00000000   0.00000000   0.00000000    15.87
    352.2500 8853.25655201 8853.25655201 17706.51310402   0.62269394   1.35176311  -0.21355633  -0.51554961   0.00003676   0.00000000   0.00000000   0.00000000    15.87
    352.5000 8853.25541286 8853.25541286 17706.51082571   0.62268993   1.34357063  -0.21354893  -0.50737716   0.00004538   0.00000000   0.00000000   0.00000000    15.88
    352.7500 8853.25393819 8853.25393819 17706.50787638   0.62268742   1.33598959  -0.21353958  -0.49982033   0.00005774   0.00000000   0.00000000   0.00000000    15.89
    353.0000 8853.25224243 8853.25224243 17706.50448486   0.62268627   1.32912271  -0.21352910  -0.49298010   0.00007275   0.00000000   0.00000000   0.00000000    15.88
    353.2500 8853.25048281 8853.25048281 17706.50096562   0.62268628   1.32305812  -0.21351834  -0.48694268   0.00008918   0.00000000   0.00000000   0.00000000    15.87
    353.5000 8853.24882431 8853.24882431 17706.49764862   0.62268717   1.31787475  -0.21350812  -0.48178525   0.00010579   0.00000000   0.00000000   0.00000000    15.87
    353.7500 8853.24739836 8853.24739836 17706.49479672   0.62268875   1.31366463  -0.21349908  -0.47759829   0.00012150   0.00000000   0.00000000   0.00000000    15.89
    354.0000 8853.24627027 8853.24627027 17706.49254054   0.62269089   1.31055248  -0.21349161  -0.47450542   0.00013544   0.00000000   0.00000000   0.00000000    15.86
    354.2500 8853.24542728 8853.24542728 17706.49085457   0.62269358   1.30864969  -0.21348581  -0.47261726   0.00014696   0.00000000   0.00000000   0.00000000    15.87
    354.5000 8853.24479002 8853.24479002 17706.48958004   0.62269690   1.30803688  -0.21348153  -0.47201406   0.00015561   0.00000000   0.00000000   0.00000000    15.87
    354.7500 8853.24424360 8853.24424360 17706.48848720   0.62270102   1.30878395  -0.21347842  -0.47276563   0.00016112   0.00000000   0.00000000   0.00000000    15.87
    355.0000 8853.24367507 8853.24367507 17706.48735013   0.62270611   1.31090610  -0.21347600  -0.47488740   0.00016341   0.00000000   0.00000000   0.00000000    15.86
    355.2500 8853.24300296 8853.24300296 17706.48600593   0.62271229   1.31433432  -0.21347377  -0.47831087   0.00016261   0.00000000   0.00000000   0.00000000    15.87
    355.5000 8853.24218772 8853.24218772 17706.48437545   0.62271960   1.31898317  -0.21347127  -0.48295140   0.00015909   0.00000000   0.00000000   0.00000000    15.86
    355.7500 8853.24122821 8853.24122821 17706.48245642   0.62272801   1.32475603  -0.21346813  -0.48871322   0.00015333   0.00000000   0.00000000   0.00000000    15.86
    356.0000 8853.24015483 8853.24015483 17706.48030967   0.62273742   1.33152472  -0.21346417  -0.49546905   0.00014591   0.00000000   0.00000000   0.00000000    15.88
    356.2500 8853.23902278 8853.23902278 17706.47804555   0.62274765   1.33918723  -0.21345936  -0.50311761   0.00013738   0.00000000   0.00000000   0.00000000    15.88
    356.5000 8853.23790197 8853.23790197 17706.47580393   0.62275847   1.34757115  -0.21345384  -0.51148707   0.00012823   0.00000000   0.00000000   0.00000000    15.88
    356.7500 8853.23685515 8853.23685515 17706.47371030   0.62276960   1.35644710  -0.21344787  -0.52034851   0.00011888   0.00000000   0.00000000   0.00000000    15.88
    357.0000 8853.23591339 8853.23591339 17706.47182678   0.62278079   1.36561929  -0.21344173  -0.52950650   0.00010973   0.00000000   0.00000000   0.00000000    15.88
    357.2500 8853.23506655 8853.23506655 17706.47013311   0.62279182   1.37489985  -0.21343566  -0.53877354   0.00010117   0.00000000   0.00000000   0.00000000    15.88
    357.5000 8853.23428110 8853.23428110 17706.46856219   0.62280250   1.38406427  -0.21342989  -0.54792547   0.00009359   0.00000000   0.00000000   0.00000000    15.87
    357.7500 8853.23353514 8853.23353514 17706.46707028   0.62281264   1.39283128  -0.21342459  -0.55668139   0.00008734   0.00000000   0.00000000   0.00000000    15.87
    358.0000 8853.23284265 8853.23284265 17706.46568530   0.62282207   1.40088944  -0.21341994  -0.56473017   0.00008274   0.00000000   0.00000000   0.00000000    15.88
    358.2500 8853.23224966 8853.23224966 17706.46449931   0.62283065   1.40792740  -0.21341609  -0.57176086   0.00008020   0.00000000   0.00000000   0.00000000    15.88
    358.5000 8853.23180746 8853.23180746 17706.46361491   0.62283823   1.41367731  -0.21341313  -0.57750613   0.00008018   0.00000000   0.00000000   0.00000000    15.88
    358.7500 8853.23154510 8853.23154510 17706.46309020   0.62284469   1.41793532  -0.21341112  -0.58176263   0.00008312   0.00000000   0.00000000   0.00000000    15.88
    359.0000 8853.23145951 8853.23145951 17706.46291902   0.62284987   1.42055035  -0.21341007  -0.58437967   0.00008926   0.00000000   0.00000000   0.00000000    15.88
    359.2500 8853.23152449 8853.23152449 17706.46304898   0.62285360   1.42144729  -0.21340998  -0.58528210   0.00009839   0.00000000   0.00000000   0.00000000    15.88
    359.5000 8853.23170838 8853.23170838 17706.46341675   0.62285575   1.42060968  -0.21341083  -0.58445290   0.00010980   0.00000000   0.00000000   0.00000000    15.88
    359.7500 8853.23198848 8853.23198848 17706.46397695   0.62285619   1.41806009  -0.21341261  -0.58191366   0.00012236   0.00000000   0.00000000   0.00000000    15.89
    360.0000 8853.23235644 8853.23235644 17706.46471288   0.62285488   1.41385296  -0.21341526  -0.57771756   0.00013473   0.00000000   0.00000000   0.00000000    15.88
    360.2500 8853.23281230 8853.23281230 17706.46562461   0.62285188   1.40810230  -0.21341864  -0.57197738   0.00014560   0.00000000   0.00000000   0.00000000    15.88
    360.5000 8853.23334766 8853.23334766 17706.46669531   0.62284739   1.40099480  -0.21342254  -0.56487881   0.00015395   0.00000000   0.00000000   0.00000000    15.89
    360.7500 8853.23392919 8853.23392919 17706.46785837   0.62284167   1.39276075  -0.21342663  -0.55665157   0.00015912   0.00000000   0.00000000   0.00000000    15.90
    361.0000 8853.23449524 8853.23449524 17706.46899049   0.62283502   1.38368188  -0.21343056  -0.54757715   0.00016086   0.00000000   0.00000000   0.00000000    15.89
    361.2500 8853.23497115 8853.23497115 17706.46994229   0.62282777   1.37406701  -0.21343401  -0.53796441   0.00015918   0.00000000   0.00000000   0.00000000    15.89
    361.5000 8853.23529363 8853.23529363 17706.47058727   0.62282013   1.36418994  -0.21343679  -0.52808731   0.00015429   0.00000000   0.00000000   0.00000000    15.90
    361.7500 8853.23542858 8853.23542858 17706.47085715   0.62281232   1.35435498  -0.21343882  -0.51825035   0.00014651   0.00000000   0.00000000   0.00000000    15.90
    362.0000 8853.23537485 8853.23537485 17706.47074970   0.62280448   1.34483583  -0.21344020  -0.50872749   0.00013634   0.00000000   0.00000000   0.00000000    15.91
    362.2500 8853.23515915 8853.23515915 17706.47031831   0.62279671   1.33590804  -0.21344109  -0.49979480   0.00012456   0.00000000   0.00000000   0.00000000    15.89
    362.5000 8853.23482921 8853.23482921 17706.46965841   0.62278914   1.32779210  -0.21344167  -0.49167348   0.00011220   0.00000000   0.00000000   0.00000000    15.90
    362.7500 8853.23444618 8853.23444618 17706.46889237   0.62278190   1.32067925  -0.21344216  -0.48455565   0.00010046   0.00000000   0.00000000   0.00000000    15.88
    363.0000 8853.23407434 8853.23407434 17706.46814869   0.62277517   1.31475054  -0.21344275  -0.47862307   0.00009046   0.00000000   0.00000000   0.00000000    15.87
    363.2500 8853.23376828 8853.23376828 17706.46753656   0.62276916   1.31012192  -0.21344364  -0.47399199   0.00008288   0.00000000   0.00000000   0.00000000    15.87
    363.5000 8853.23356665 8853.23356665 17706.46713330   0.62276407   1.30685046  -0.21344505  -0.47071920   0.00007786   0.00000000   0.00000000   0.00000000    15.87
    363.7500 8853.23349467 8853.23349467 17706.46698934   0.62276002   1.30492746  -0.21344716  -0.46879521   0.00007494   0.00000000   0.00000000   0.00000000    15.87
    364.0000 8853.23356965 8853.23356965 17706.46713930   0.62275711   1.30432104  -0.21345012  -0.46818719   0.00007337   0.00000000   0.00000000   0.00000000    15.87
    364.2500 8853.23380049 8853.23380049 17706.46760099   0.62275537   1.30503753  -0.21345401  -0.46890064   0.00007249   0.00000000   0.00000000   0.00000000    15.88
    364.5000 8853.23418023 8853.23418023 17706.46836047   0.62275481   1.30708423  -0.21345875  -0.47094262   0.00007195   0.00000000   0.00000000   0.00000000    15.87
    364.7500 8853.23467827 8853.23467827 17706.46935653   0.62275539   1.31045206  -0.21346417  -0.47430431   0.00007179   0.00000000   0.00000000   0.00000000    15.87
    365.0000 8853.23524252 8853.23524252 17706.47048503   0.62275704   1.31510159  -0.21346993  -0.47894686   0.00007224   0.00000000   0.00000000   0.00000000    15.87
    365.2500 8853.23581333 8853.23581333 17706.47162665   0.62275970   1.32097119  -0.21347569  -0.48480926   0.00007347   0.00000000   0.00000000   0.00000000    15.88
    365.5000 8853.23634015 8853.23634015 17706.47268029   0.62276329   1.32797162  -0.21348109  -0.49180275   0.00007551   0.00000000   0.00000000   0.00000000    15.88
    365.7500 8853.23679157 8853.23679157 17706.47358315   0.62276776   1.33600709  -0.21348582  -0.49983171   0.00007820   0.00000000   0.00000000   0.00000000    15.88
    366.0000 8853.23715692 8853.23715692 17706.47431384   0.62277307   1.34496865  -0.21348963  -0.50878725   0.00008131   0.00000000   0.00000000   0.00000000    15.88
    366.2500 8853.23744068 8853.23744068 17706.47488135   0.62277919   1.35468705  -0.21349237  -0.51850010   0.00008461   0.00000000   0.00000000   0.00000000    15.88
    366.5000 8853.23765417 8853.23765417 17706.47530834   0.62278603   1.36492148  -0.21349394  -0.52872948   0.00008798   0.00000000   0.00000000   0.00000000    15.88
    366.7500 8853.23780632 8853.23780632 17706.47561263   0.62279345   1.37536772  -0.21349434  -0.53917126   0.00009133   0.00000000   0.00000000   0.00000000    15.88
    367.0000 8853.23789921 8853.23789921 17706.47579842   0.62280119   1.38566894  -0.21349366  -0.54946878   0.00009469   0.00000000   0.00000000   0.00000000    15.87
    367.2500 8853.23792953 8853.23792953 17706.47585906   0.62280890   1.39543527  -0.21349207  -0.55923248   0.00009818   0.00000000   0.00000000   0.00000000    15.87
    367.5000 8853.23789444 8853.23789444 17706.47578887   0.62281614   1.40426285  -0.21348987  -0.56805883   0.00010199   0.00000000   0.00000000   0.00000000    15.88
    367.7500 8853.23779705 8853.23779705 17706.47559409   0.62282247   1.41179186  -0.21348742  -0.57558811   0.00010614   0.00000000   0.00000000   0.00000000    15.89
    368.0000 8853.23765083 8853.23765083 17706.47530166   0.62282746   1.41770439  -0.21348521  -0.58150210   0.00011038   0.00000000   0.00000000   0.00000000    15.88
    368.2500 8853.23748758 8853.23748758 17706.47497515   0.62283077   1.42179925  -0.21348376  -0.58559872   0.00011400   0.00000000   0.00000000   0.00000000    15.88
    368.5000 8853.23735815 8853.23735815 17706.47471629   0.62283218   1.42395899  -0.21348358  -0.58775933   0.00011610   0.00000000   0.00000000   0.00000000    15.88
    368.7500 8853.23733045 8853.23733045 17706.47466090   0.62283159   1.42415189  -0.21348505  -0.58795112   0.00011587   0.00000000   0.00000000   0.00000000    15.90
    369.0000 8853.23746972 8853.23746972 17706.47493944   0.62282900   1.42243030  -0.21348837  -0.58622595   0.00011302   0.00000000   0.00000000   0.00000000    15.90
    369.2500 8853.23782105 8853.23782105 17706.47564210   0.62282462   1.41895806  -0.21349346  -0.58274793   0.00010796   0.00000000   0.00000000   0.00000000    15.90
    369.5000 8853.23839053 8853.23839053 17706.47678105   0.62281876   1.41396668  -0.21349997  -0.57774963   0.00010167   0.00000000   0.00000000   0.00000000    15.88
    369.7500 8853.23913565 8853.23913565 17706.47827129   0.62281185   1.40770288  -0.21350728  -0.57147922   0.00009547   0.00000000   0.00000000   0.00000000    15.91
    370.0000 8853.23996770 8853.23996770 17706.47993539   0.62280435   1.40039245  -0.21351461  -0.56416410   0.00009061   0.00000000   0.00000000   0.00000000    15.88
    370.2500 8853.24076984 8853.24076984 17706.48153968   0.62279672   1.39223112  -0.21352112  -0.55600134   0.00008807   0.00000000   0.00000000   0.00000000    15.88
    370.5000 8853.24142169 8853.24142169 17706.48284338   0.62278936   1.38341734  -0.21352607  -0.54719023   0.00008833   0.00000000   0.00000000   0.00000000    15.88
    370.7500 8853.24182321 8853.24182321 17706.48364641   0.62278265   1.37419518  -0.21352888  -0.53797498   0.00009133   0.00000000   0.00000000   0.00000000    15.87
    371.0000 8853.24191404 8853.24191404 17706.48382808   0.62277682   1.36479824  -0.21352923  -0.52858869   0.00009650   0.00000000   0.00000000   0.00000000    15.89
    371.2500 8853.24168512 8853.24168512 17706.48337024   0.62277202   1.35542311  -0.21352708  -0.51922695   0.00010294   0.00000000   0.00000000   0.00000000    15.92
    371.5000 8853.24117963 8853.24117963 17706.48235926   0.62276828   1.34626052  -0.21352265  -0.51007927   0.00010968   0.00000000   0.00000000   0.00000000    15.88
    371.7500 8853.24047773 8853.24047773 17706.48095546   0.62276559   1.33748448  -0.21351631  -0.50131855   0.00011597   0.00000000   0.00000000   0.00000000    15.88
    372.0000 8853.23967227 8853.23967227 17706.47934454   0.62276392   1.32931382  -0.21350860  -0.49316273   0.00012142   0.00000000   0.00000000   0.00000000    15.88
    372.2500 8853.23884539 8853.23884539 17706.47769079   0.62276323   1.32195226  -0.21350007  -0.48581491   0.00012595   0.00000000   0.00000000   0.00000000    15.88
    372.5000 8853.23805593 8853.23805593 17706.47611185   0.62276351   1.31559471  -0.21349130  -0.47946952   0.00012962   0.00000000   0.00000000   0.00000000    15.88
    372.7500 8853.23733617 8853.23733617 17706.47467234   0.62276474   1.31043958  -0.21348282  -0.47432446   0.00013244   0.00000000   0.00000000   0.00000000    15.89
    373.0000 8853.23669391 8853.23669391 17706.47338782   0.62276693   1.30667945  -0.21347507  -0.47057177   0.00013432   0.00000000   0.00000000   0.00000000    15.89
    373.2500 8853.23611822 8853.23611822 17706.47223644   0.62277003   1.30445782  -0.21346839  -0.46835451   0.00013511   0.00000000   0.00000000   0.00000000    15.90
    373.5000 8853.23558995 8853.23558995 17706.47117989   0.62277396   1.30383381  -0.21346296  -0.46773168   0.00013479   0.00000000   0.00000000   0.00000000    15.88
    373.7500 8853.23509434 8853.23509434 17706.47018868   0.62277856   1.30478872  -0.21345888  -0.46868476   0.00013347   0.00000000   0.00000000   0.00000000    15.88
    374.0000 8853.23462968 8853.23462968 17706.46925937   0.62278370   1.30727608  -0.21345611  -0.47116761   0.00013135   0.00000000   0.00000000   0.00000000    15.89
    374.2500 8853.23420719 8853.23420719 17706.46841439   0.62278921   1.31122307  -0.21345458  -0.47510776   0.00012848   0.00000000   0.00000000   0.00000000    15.89
    374.5000 8853.23384427 8853.23384427 17706.46768854   0.62279498   1.31654139  -0.21345416  -0.48041704   0.00012479   0.00000000   0.00000000   0.00000000    15.89
    374.7500 8853.23355472 8853.23355472 17706.46710944   0.62280093   1.32310814  -0.21345471  -0.48697261   0.00012011   0.00000000   0.00000000   0.00000000    15.88
    375.0000 8853.23334265 8853.23334265 17706.46668529   0.62280702   1.33078235  -0.21345607  -0.49463366   0.00011439   0.00000000   0.00000000   0.00000000    15.88
    375.2500 8853.23320150 8853.23320150 17706.46640299   0.62281327   1.33936756  -0.21345800  -0.50320419   0.00010790   0.00000000   0.00000000   0.00000000    15.88
    375.5000 8853.23311505 8853.23311505 17706.46623010   0.62281973   1.34862912  -0.21346023  -0.51245037   0.00010122   0.00000000   0.00000000   0.00000000    15.89
    375.7500 8853.23305814 8853.23305814 17706.46611628   0.62282648   1.35832470  -0.21346240  -0.52213094   0.00009512   0.00000000   0.00000000   0.00000000    15.88
    376.0000 8853.23299690 8853.23299690 17706.46599380   0.62283360   1.36820371  -0.21346405  -0.53199644   0.00009039   0.00000000   0.00000000   0.00000000    15.88
    376.2500 8853.23289289 8853.23289289 17706.46578578   0.62284114   1.37800924  -0.21346470  -0.54179118   0.00008778   0.00000000   0.00000000   0.00000000    15.88
    376.5000 8853.23271067 8853.23271067 17706.46542133   0.62284904   1.38745895  -0.21346389  -0.55123401   0.00008799   0.00000000   0.00000000   0.00000000    15.88
    376.7500 8853.23242248 8853.23242248 17706.46484496   0.62285714   1.39624697  -0.21346127  -0.56002014   0.00009159   0.00000000   0.00000000   0.00000000    15.88
    377.0000 8853.23200807 8853.23200807 17706.46401615   0.62286520   1.40408039  -0.21345672  -0.56785727   0.00009879   0.00000000   0.00000000   0.00000000    15.89
    377.2500 8853.23145489 8853.23145489 17706.46290978   0.62287287   1.41069400  -0.21345038  -0.57447990   0.00010915   0.00000000   0.00000000   0.00000000    15.89
    377.5000 8853.23076429 8853.23076429 17706.46152859   0.62287973   1.41584004  -0.21344273  -0.57963895   0.00012138   0.00000000   0.00000000   0.00000000    15.89
    377.7500 8853.22996330 8853.22996330 17706.45992659   0.62288537   1.41933341  -0.21343445  -0.58314717   0.00013359   0.00000000   0.00000000   0.00000000    15.88
    378.0000 8853.22911295 8853.22911295 17706.45822589   0.62288941   1.42108058  -0.21342638  -0.58490866   0.00014387   0.00000000   0.00000000   0.00000000    15.89
    378.2500 8853.22830135 8853.22830135 17706.45660270   0.62289157   1.42105620  -0.21341934  -0.58489614   0.00015085   0.00000000   0.00000000   0.00000000    15.89
    378.5000 8853.22762545 8853.22762545 17706.45525089   0.62289171   1.41931178  -0.21341405  -0.58316006   0.00015403   0.00000000   0.00000000   0.00000000    15.88
    378.7500 8853.22717082 8853.22717082 17706.45434165   0.62288980   1.41592581  -0.21341105  -0.57977851   0.00015354   0.00000000   0.00000000   0.00000000    15.89
    379.0000 8853.22700110 8853.22700110 17706.45400219   0.62288595   1.41100738  -0.21341070  -0.57486052   0.00014979   0.00000000   0.00000000   0.00000000    15.89
    379.2500 8853.22715408 8853.22715408 17706.45430816   0.62288036   1.40471297  -0.21341313  -0.56856251   0.00014303   0.00000000   0.00000000   0.00000000    15.89
    379.5000 8853.22763591 8853.22763591 17706.45527181   0.62287336   1.39729557  -0.21341823  -0.56113743   0.00013345   0.00000000   0.00000000   0.00000000    15.89
    379.7500 8853.22840581 8853.22840581 17706.45681163   0.62286529   1.38902452  -0.21342558  -0.55285506   0.00012142   0.00000000   0.00000000   0.00000000    15.88
    380.0000 8853.22936526 8853.22936526 17706.45873052   0.62285650   1.38015952  -0.21343449  -0.54397637   0.00010784   0.00000000   0.00000000   0.00000000    15.89
    380.2500 8853.23036971 8853.23036971 17706.46073943   0.62284734   1.37096443  -0.21344400  -0.53476719   0.00009409   0.00000000   0.00000000   0.00000000    15.88
    380.5000 8853.23126893 8853.23126893 17706.46253785   0.62283817   1.36168286  -0.21345307  -0.52547341   0.00008180   0.00000000   0.00000000   0.00000000    15.89
    380.7500 8853.23195470 8853.23195470 17706.46390939   0.62282930   1.35251223  -0.21346077  -0.51629446   0.00007230   0.00000000   0.00000000   0.00000000    15.89
    381.0000 8853.23238432 8853.23238432 17706.46476865   0.62282103   1.34369122  -0.21346645  -0.50747016   0.00006642   0.00000000   0.00000000   0.00000000    15.89
    381.2500 8853.23257096 8853.23257096 17706.46514192   0.62281366   1.33546714  -0.21346981  -0.49924807   0.00006440   0.00000000   0.00000000   0.00000000    15.89
    381.5000 8853.23255789 8853.23255789 17706.46511577   0.62280738   1.32804449  -0.21347091  -0.49183217   0.00006596   0.00000000   0.00000000   0.00000000    15.89
    381.7500 8853.23239852 8853.23239852 17706.46479705   0.62280234   1.32161505  -0.21347010  -0.48541312   0.00007051   0.00000000   0.00000000   0.00000000    15.88
    382.0000 8853.23214764 8853.23214764 17706.46429528   0.62279865   1.31637499  -0.21346794  -0.48018552   0.00007713   0.00000000   0.00000000   0.00000000    15.89
    382.2500 8853.23185890 8853.23185890 17706.46371780   0.62279637   1.31249901  -0.21346508  -0.47632227   0.00008471   0.00000000   0.00000000   0.00000000    15.89
    382.5000 8853.23158433 8853.23158433 17706.46316866   0.62279549   1.31012851  -0.21346217  -0.47396290   0.00009205   0.00000000   0.00000000   0.00000000    15.90
    382.7500 8853.23137459 8853.23137459 17706.46274918   0.62279594   1.30932395  -0.21345979  -0.47316636   0.00009814   0.00000000   0.00000000   0.00000000    15.89
    383.0000 8853.23128061 8853.23128061 17706.46256122   0.62279759   1.31009028  -0.21345843  -0.47393659   0.00010233   0.00000000   0.00000000   0.00000000    15.89
    383.2500 8853.23134755 8853.23134755 17706.46269511   0.62280025   1.31236963  -0.21345844  -0.47621535   0.00010441   0.00000000   0.00000000   0.00000000    15.89
    383.5000 8853.23160594 8853.23160594 17706.46321188   0.62280365   1.31605370  -0.21346007  -0.47989451   0.00010453   0.00000000   0.00000000   0.00000000    15.89
    383.7500 8853.23206149 8853.23206149 17706.46412298   0.62280753   1.32099425  -0.21346341  -0.48482626   0.00010296   0.00000000   0.00000000   0.00000000    15.89
    384.0000 8853.23269245 8853.23269245 17706.46538490   0.62281163   1.32700886  -0.21346844  -0.49082871   0.00009992   0.00000000   0.00000000   0.00000000    15.88
    384.2500 8853.23345261 8853.23345261 17706.46690523   0.62281571   1.33387182  -0.21347498  -0.49767670   0.00009558   0.00000000   0.00000000   0.00000000    15.89
    384.5000 8853.23428090 8853.23428090 17706.46856181   0.62281967   1.34134819  -0.21348270  -0.50513600   0.00009019   0.00000000   0.00000000   0.00000000    15.88
    384.7500 8853.23511237 8853.23511237 17706.47022475   0.62282349   1.34922721  -0.21349112  -0.51299675   0.00008415   0.00000000   0.00000000   0.00000000    15.87
    385.0000 8853.23588574 8853.23588574 17706.47177148   0.62282729   1.35732960  -0.21349966  -0.52108072   0.00007808   0.00000000   0.00000000   0.00000000    15.87
    385.2500 8853.23654528 8853.23654528 17706.47309057   0.62283124   1.36548231  -0.21350768  -0.52921602   0.00007263   0.00000000   0.00000000   0.00000000    15.87
    385.5000 8853.23703682 8853.23703682 17706.47407363   0.62283554   1.37351223  -0.21351456  -0.53723060   0.00006846   0.00000000   0.00000000   0.00000000    15.88
    385.7500 8853.23730471 8853.23730471 17706.47460942   0.62284033   1.38125443  -0.21351978  -0.54496040   0.00006609   0.00000000   0.00000000   0.00000000    15.88
    386.0000 8853.23729631 8853.23729631 17706.47459262   0.62284570   1.38854565  -0.21352297  -0.55224280   0.00006581   0.00000000   0.00000000   0.00000000    15.88
    386.2500 8853.23698155 8853.23698155 17706.47396310   0.62285158   1.39526969  -0.21352393  -0.55896180   0.00006762   0.00000000   0.00000000   0.00000000    15.88
    386.5000 8853.23637674 8853.23637674 17706.47275348   0.62285779   1.40129147  -0.21352270  -0.56498210   0.00007112   0.00000000   0.00000000   0.00000000    15.88
    386.7500 8853.23555303 8853.23555303 17706.47110607   0.62286396   1.40640431  -0.21351956  -0.57009643   0.00007563   0.00000000   0.00000000   0.00000000    15.88
    387.0000 8853.23461678 8853.23461678 17706.46923355   0.62286967   1.41043972  -0.21351494  -0.57413552   0.00008041   0.00000000   0.00000000   0.00000000    15.89
    387.2500 8853.23367116 8853.23367116 17706.46734232   0.62287455   1.41322438  -0.21350934  -0.57692551   0.00008502   0.00000000   0.00000000   0.00000000    15.89
    387.5000 8853.23278299 8853.23278299 17706.46556598   0.62287827   1.41461083  -0.21350322  -0.57831878   0.00008945   0.00000000   0.00000000   0.00000000    15.89
    387.7500 8853.23197431 8853.23197431 17706.46394862   0.62288065   1.41450470  -0.21349699  -0.57822123   0.00009416   0.00000000   0.00000000   0.00000000    15.91
    388.0000 8853.23123783 8853.23123783 17706.46247565   0.62288163   1.41288221  -0.21349094  -0.57660942   0.00009978   0.00000000   0.00000000   0.00000000    15.88
    388.2500 8853.23056106 8853.23056106 17706.46112212   0.62288126   1.40978081  -0.21348534  -0.57352096   0.00010675   0.00000000   0.00000000   0.00000000    15.89
    388.5000 8853.22994280 8853.22994280 17706.45988560   0.62287961   1.40529956  -0.21348040  -0.56905460   0.00011505   0.00000000   0.00000000   0.00000000    15.88
    388.7500 8853.22939492 8853.22939492 17706.45878983   0.62287683   1.39961212  -0.21347631  -0.56338315   0.00012417   0.00000000   0.00000000   0.00000000    15.88
    389.0000 8853.22893409 8853.22893409 17706.45786818   0.62287306   1.39294235  -0.21347317  -0.55672934   0.00013321   0.00000000   0.00000000   0.00000000    15.89
    389.2500 8853.22857242 8853.22857242 17706.45714484   0.62286848   1.38555238  -0.21347102  -0.54935398   0.00014111   0.00000000   0.00000000   0.00000000    15.89
    389.5000 8853.22831114 8853.22831114 17706.45662227   0.62286331   1.37774600  -0.21346978  -0.54155968   0.00014677   0.00000000   0.00000000   0.00000000    15.88
    389.7500 8853.22813783 8853.22813783 17706.45627565   0.62285777   1.36978427  -0.21346928  -0.53360654   0.00014932   0.00000000   0.00000000   0.00000000    15.87
    390.0000 8853.22802964 8853.22802964 17706.45605927   0.62285208   1.36188827  -0.21346925  -0.52571522   0.00014828   0.00000000   0.00000000   0.00000000    15.87
    390.2500 8853.22796293 8853.22796293 17706.45592586   0.62284649   1.35429200  -0.21346941  -0.51811992   0.00014382   0.00000000   0.00000000   0.00000000    15.87
    390.5000 8853.22792457 8853.22792457 17706.45584914   0.62284126   1.34723028  -0.21346945  -0.51105640   0.00013683   0.00000000   0.00000000   0.00000000    15.87
    390.7500 8853.22791381 8853.22791381 17706.45582761   0.62283665   1.34088817  -0.21346911  -0.50471120   0.00012879   0.00000000   0.00000000   0.00000000    15.87
    391.0000 8853.22793292 8853.22793292 17706.45586583   0.62283286   1.33539219  -0.21346818  -0.49921253   0.00012138   0.00000000   0.00000000   0.00000000    15.88
    391.2500 8853.22797495 8853.22797495 17706.45594989   0.62283009   1.33084538  -0.21346654  -0.49466478   0.00011603   0.00000000   0.00000000   0.00000000    15.88
    391.5000 8853.22802117 8853.22802117 17706.45604233   0.62282848   1.32733028  -0.21346416  -0.49115114   0.00011350   0.00000000   0.00000000   0.00000000    15.88
    391.7500 8853.22805165 8853.22805165 17706.45610331   0.62282812   1.32489464  -0.21346116  -0.48871913   0.00011376   0.00000000   0.00000000   0.00000000    15.87
    392.0000 8853.22806053 8853.22806053 17706.45612106   0.62282904   1.32355577  -0.21345778  -0.48738503   0.00011608   0.00000000   0.00000000   0.00000000    15.87
    392.2500 8853.22806248 8853.22806248 17706.45612497   0.62283121   1.32329855  -0.21345434  -0.48713231   0.00011932   0.00000000   0.00000000   0.00000000    15.88
    392.5000 8853.22808507 8853.22808507 17706.45617014   0.62283453   1.32408892  -0.21345120  -0.48792559   0.00012240   0.00000000   0.00000000   0.00000000    15.88
    392.7500 8853.22815233 8853.22815233 17706.45630466   0.62283891   1.32588927  -0.21344865  -0.48972637   0.00012466   0.00000000   0.00000000   0.00000000    15.90
    393.0000 8853.22827257 8853.22827257 17706.45654514   0.62284423   1.32866279  -0.21344684  -0.49249770   0.00012598   0.00000000   0.00000000   0.00000000    15.90
    393.2500 8853.22843880 8853.22843880 17706.45687759   0.62285038   1.33236160  -0.21344585  -0.49619203   0.00012667   0.00000000   0.00000000   0.00000000    15.90
    393.5000 8853.22863699 8853.22863699 17706.45727397   0.62285726   1.33691903  -0.21344565  -0.50074327   0.00012715   0.00000000   0.00000000   0.00000000    15.90
    393.7500 8853.22885262 8853.22885262 17706.45770525   0.62286473   1.34223743  -0.21344620  -0.50605423   0.00012772   0.00000000   0.00000000   0.00000000    15.90
    394.0000 8853.22907289 8853.22907289 17706.45814578   0.62287261   1.34819023  -0.21344749  -0.51199848   0.00012834   0.00000000   0.00000000   0.00000000    15.90
    394.2500 8853.22928952 8853.22928952 17706.45857904   0.62288071   1.35462925  -0.21344949  -0.51842780   0.00012874   0.00000000   0.00000000   0.00000000    15.89
    394.5000 8853.22950229 8853.22950229 17706.45900458   0.62288876   1.36137516  -0.21345219  -0.52516277   0.00012856   0.00000000   0.00000000   0.00000000    15.89
    394.7500 8853.22971657 8853.22971657 17706.45943313   0.62289650   1.36822390  -0.21345553  -0.53199944   0.00012757   0.00000000   0.00000000   0.00000000    15.90
    395.0000 8853.22993234 8853.22993234 17706.45986468   0.62290366   1.37494573  -0.21345939  -0.53870844   0.00012577   0.00000000   0.00000000   0.00000000    15.90
    395.2500 8853.23013479 8853.23013479 17706.46026958   0.62291004   1.38133434  -0.21346356  -0.54508423   0.00012349   0.00000000   0.00000000   0.00000000    15.91
    395.5000 8853.23029802 8853.23029802 17706.46059603   0.62291551   1.38720899  -0.21346779  -0.55094687   0.00012119   0.00000000   0.00000000   0.00000000    15.90
    395.7500 8853.23039848 8853.23039848 17706.46079696   0.62292001   1.39242699  -0.21347184  -0.55615445   0.00011931   0.00000000   0.00000000   0.00000000    15.90
    396.0000 8853.23042289 8853.23042289 17706.46084579   0.62292354   1.39690579  -0.21347555  -0.56062480   0.00011810   0.00000000   0.00000000   0.00000000    15.90
    396.2500 8853.23036378 8853.23036378 17706.46072757   0.62292611   1.40053490  -0.21347883  -0.56424747   0.00011750   0.00000000   0.00000000   0.00000000    15.90
    396.5000 8853.23021599 8853.23021599 17706.46043197   0.62292770   1.40321294  -0.21348173  -0.56692073   0.00011723   0.00000000   0.00000000   0.00000000    15.89
    396.7500 8853.22998509 8853.22998509 17706.45997017   0.62292833   1.40490199  -0.21348438  -0.56860611   0.00011684   0.00000000   0.00000000   0.00000000    15.90
    397.0000 8853.22969865 8853.22969865 17706.45939730   0.62292797   1.40554424  -0.21348699  -0.56924515   0.00011587   0.00000000   0.00000000   0.00000000    15.89
    397.2500 8853.22940325 8853.22940325 17706.45880650   0.62292657   1.40507868  -0.21348977  -0.56877632   0.00011398   0.00000000   0.00000000   0.00000000    15.89
    397.5000 8853.22914393 8853.22914393 17706.45828787   0.62292412   1.40349941  -0.21349287  -0.56719349   0.00011108   0.00000000   0.00000000   0.00000000    15.90
    397.7500 8853.22894285 8853.22894285 17706.45788570   0.62292070   1.40085498  -0.21349632  -0.56454534   0.00010737   0.00000000   0.00000000   0.00000000    15.90
    398.0000 8853.22879489 8853.22879489 17706.45758977   0.62291640   1.39724462  -0.21350004  -0.56093155   0.00010337   0.00000000   0.00000000   0.00000000    15.89
    398.2500 8853.22867927 8853.22867927 17706.45735855   0.62291141   1.39282479  -0.21350388  -0.55650927   0.00009976   0.00000000   0.00000000   0.00000000    15.88
    398.5000 8853.22857466 8853.22857466 17706.45714931   0.62290593   1.38777438  -0.21350766  -0.55145799   0.00009721   0.00000000   0.00000000   0.00000000    15.89
    398.7500 8853.22846837 8853.22846837 17706.45693674   0.62290020   1.38232144  -0.21351129  -0.54600609   0.00009615   0.00000000   0.00000000   0.00000000    15.89
    399.0000 8853.22835989 8853.22835989 17706.45671978   0.62289442   1.37668965  -0.21351475  -0.54037716   0.00009668   0.00000000   0.00000000   0.00000000    15.88
    399.2500 8853.22826214 8853.22826214 17706.45652429   0.62288879   1.37113156  -0.21351811  -0.53482317   0.00009852   0.00000000   0.00000000   0.00000000    15.88
    399.5000 8853.22820008 8853.22820008 17706.45640016   0.62288346   1.36587614  -0.21352154  -0.52957223   0.00010109   0.00000000   0.00000000   0.00000000    15.88
    399.7500 8853.22820415 8853.22820415 17706.45640830   0.62287858   1.36111294  -0.21352517  -0.52481289   0.00010371   0.00000000   0.00000000   0.00000000    15.88
    400.0000 8853.22830089 8853.22830089 17706.45660178   0.62287433   1.35702009  -0.21352913  -0.52072243   0.00010579   0.00000000   0.00000000   0.00000000    15.88
    400.2500 8853.22850244 8853.22850244 17706.45700488   0.62287086   1.35373298  -0.21353339  -0.51743573   0.00010700   0.00000000   0.00000000   0.00000000    15.88
    400.5000 8853.22879887 8853.22879887 17706.45759773   0.62286829   1.35128360  -0.21353787  -0.51498479   0.00010735   0.00000000   0.00000000   0.00000000    15.88
    400.7500 8853.22916107 8853.22916107 17706.45832215   0.62286670   1.34966884  -0.21354239  -0.51336689   0.00010714   0.00000000   0.00000000   0.00000000    15.87
    401.0000 8853.22955233 8853.22955233 17706.45910465   0.62286609   1.34884739  -0.21354676  -0.51254135   0.00010680   0.00000000   0.00000000   0.00000000    15.88
    401.2500 8853.22994595 8853.22994595 17706.45989191   0.62286640   1.34876057  -0.21355084  -0.51245010   0.00010677   0.00000000   0.00000000   0.00000000    15.88
    401.5000 8853.23033729 8853.23033729 17706.46067457   0.62286749   1.34931006  -0.21355460  -0.51299527   0.00010730   0.00000000   0.00000000   0.00000000    15.88
    401.7500 8853.23074078 8853.23074078 17706.46148157   0.62286921   1.35036864  -0.21355804  -0.51404985   0.00010846   0.00000000   0.00000000   0.00000000    15.89
    402.0000 8853.23117212 8853.23117212 17706.46234425   0.62287141   1.35183264  -0.21356125  -0.51551003   0.00011004   0.00000000   0.00000000   0.00000000    15.88
    402.2500 8853.23162734 8853.23162734 17706.46325469   0.62287395   1.35362241  -0.21356429  -0.51729574   0.00011157   0.00000000   0.00000000   0.00000000    15.89
    402.5000 8853.23207513 8853.23207513 17706.46415027   0.62287674   1.35565238  -0.21356722  -0.51932087   0.00011245   0.00000000   0.00000000   0.00000000    15.91
    402.7500 8853.23247199 8853.23247199 17706.46494399   0.62287969   1.35784723  -0.21357002  -0.52150963   0.00011211   0.00000000   0.00000000   0.00000000    15.89
    403.0000 8853.23278905 8853.23278905 17706.46557811   0.62288275   1.36012169  -0.21357264  -0.52377655   0.00011025   0.00000000   0.00000000   0.00000000    15.88
    403.2500 8853.23302767 8853.23302767 17706.46605533   0.62288594   1.36245422  -0.21357500  -0.52610034   0.00010705   0.00000000   0.00000000   0.00000000    15.87
    403.5000 8853.23320979 8853.23320979 17706.46641958   0.62288929   1.36485088  -0.21357693  -0.52848782   0.00010316   0.00000000   0.00000000   0.00000000    15.88
    403.7500 8853.23335084 8853.23335084 17706.46670167   0.62289284   1.36727267  -0.21357827  -0.53090116   0.00009960   0.00000000   0.00000000   0.00000000    15.88
    404.0000 8853.23344003 8853.23344003 17706.46688005   0.62289657   1.36965785  -0.21357883  -0.53327989   0.00009745   0.00000000   0.00000000   0.00000000    15.89
    404.2500 8853.23344542 8853.23344542 17706.46689085   0.62290046   1.37197583  -0.21357848  -0.53559442   0.00009753   0.00000000   0.00000000   0.00000000    15.88
    404.5000 8853.23333716 8853.23333716 17706.46667432   0.62290444   1.37421211  -0.21357720  -0.53783066   0.00010019   0.00000000   0.00000000   0.00000000    15.88
    404.7500 8853.23310797 8853.23310797 17706.46621595   0.62290842   1.37635221  -0.21357509  -0.53997393   0.00010522   0.00000000   0.00000000   0.00000000    15.88
    405.0000 8853.23277258 8853.23277258 17706.46554516   0.62291224   1.37835222  -0.21357234  -0.54197956   0.00011192   0.00000000   0.00000000   0.00000000    15.89
    405.2500 8853.23235187 8853.23235187 17706.46470375   0.62291578   1.38019625  -0.21356921  -0.54383060   0.00011934   0.00000000   0.00000000   0.00000000    15.88
    405.5000 8853.23186027 8853.23186027 17706.46372054   0.62291888   1.38181514  -0.21356595  -0.54545688   0.00012656   0.00000000   0.00000000   0.00000000    15.88
    405.7500 8853.23131267 8853.23131267 17706.46262534   0.62292142   1.38315315  -0.21356278  -0.54680180   0.00013285   0.00000000   0.00000000   0.00000000    15.89
    406.0000 8853.23073749 8853.23073749 17706.46147499   0.62292334   1.38420591  -0.21355992  -0.54786048   0.00013783   0.00000000   0.00000000   0.00000000    15.89
    406.2500 8853.23017848 8853.23017848 17706.46035695   0.62292466   1.38500681  -0.21355754  -0.54866594   0.00014133   0.00000000   0.00000000   0.00000000    15.88
    406.5000 8853.22967690 8853.22967690 17706.45935380   0.62292536   1.38555045  -0.21355579  -0.54921264   0.00014334   0.00000000   0.00000000   0.00000000    15.89
    406.7500 8853.22925382 8853.22925382 17706.45850764   0.62292547   1.38583134  -0.21355472  -0.54949506   0.00014391   0.00000000   0.00000000   0.00000000    15.90
    407.0000 8853.22890627 8853.22890627 17706.45781254   0.62292506   1.38589564  -0.21355429  -0.54955955   0.00014325   0.00000000   0.00000000   0.00000000    15.88
    407.2500 8853.22861481 8853.22861481 17706.45722961   0.62292422   1.38582405  -0.21355433  -0.54948741   0.00014191   0.00000000   0.00000000   0.00000000    15.88
    407.5000 8853.22834994 8853.22834994 17706.45669987   0.62292308   1.38568742  -0.21355454  -0.54935065   0.00014085   0.00000000   0.00000000   0.00000000    15.88
    407.7500 8853.22807491 8853.22807491 17706.45614983   0.62292174   1.38551652  -0.21355461  -0.54918156   0.00014138   0.00000000   0.00000000   0.00000000    15.89
    408.0000 8853.22775439 8853.22775439 17706.45550879   0.62292036   1.38533480  -0.21355423  -0.54900494   0.00014473   0.00000000   0.00000000   0.00000000    15.89
    408.2500 8853.22736848 8853.22736848 17706.45473696   0.62291904   1.38511703  -0.21355329  -0.54879628   0.00015158   0.00000000   0.00000000   0.00000000    15.90
    408.5000 8853.22692584 8853.22692584 17706.45385168   0.62291788   1.38481629  -0.21355190  -0.54850835   0.00016184   0.00000000   0.00000000   0.00000000    15.89
    408.7500 8853.22646277 8853.22646277 17706.45292553   0.62291692   1.38439865  -0.21355035  -0.54810595   0.00017457   0.00000000   0.00000000   0.00000000    15.88
    409.0000 8853.22603027 8853.22603027 17706.45206053   0.62291620   1.38383890  -0.21354905  -0.54756199   0.00018834   0.00000000   0.00000000   0.00000000    15.90
    409.2500 8853.22567723 8853.22567723 17706.45135446   0.62291567   1.38306375  -0.21354842  -0.54680117   0.00020152   0.00000000   0.00000000   0.00000000    15.91
    409.5000 8853.22544045 8853.22544045 17706.45088091   0.62291535   1.38213019  -0.21354883  -0.54587864   0.00021264   0.00000000   0.00000000   0.00000000    15.90
    409.7500 8853.22533957 8853.22533957 17706.45067915   0.62291524   1.38105141  -0.21355053  -0.54480621   0.00022056   0.00000000   0.00000000   0.00000000    15.90
    410.0000 8853.22537884 8853.22537884 17706.45075768   0.62291535   1.37983762  -0.21355364  -0.54359324   0.00022460   0.00000000   0.00000000   0.00000000    15.90
    410.2500 8853.22555177 8853.22555177 17706.45110353   0.62291575   1.37859324  -0.21355820  -0.54234379   0.00022450   0.00000000   0.00000000   0.00000000    15.89
    410.5000 8853.22584301 8853.22584301 17706.45168603   0.62291655   1.37742780  -0.21356410  -0.54116757   0.00022042   0.00000000   0.00000000   0.00000000    15.89
    410.7500 8853.22622872 8853.22622872 17706.45245743   0.62291777   1.37637885  -0.21357118  -0.54010272   0.00021282   0.00000000   0.00000000   0.00000000    15.89
    411.0000 8853.22667705 8853.22667705 17706.45335409   0.62291941   1.37544737  -0.21357918  -0.53915110   0.00020232   0.00000000   0.00000000   0.00000000    15.89
    411.2500 8853.22715410 8853.22715410 17706.45430820   0.62292143   1.37464989  -0.21358781  -0.53833029   0.00018964   0.00000000   0.00000000   0.00000000    15.89
    411.5000 8853.22763078 8853.22763078 17706.45526156   0.62292377   1.37398637  -0.21359675  -0.53764148   0.00017562   0.00000000   0.00000000   0.00000000    15.89
    411.7500 8853.22808742 8853.22808742 17706.45617483   0.62292632   1.37345525  -0.21360567  -0.53708443   0.00016117   0.00000000   0.00000000   0.00000000    15.88
    412.0000 8853.22851422 8853.22851422 17706.45702843   0.62292899   1.37305223  -0.21361429  -0.53665620   0.00014724   0.00000000   0.00000000   0.00000000    15.89
    412.2500 8853.22891011 8853.22891011 17706.45782022   0.62293169   1.37273485  -0.21362236  -0.53631553   0.00013472   0.00000000   0.00000000   0.00000000    15.89
    412.5000 8853.22928055 8853.22928055 17706.45856111   0.62293434   1.37245047  -0.21362973  -0.53601061   0.00012421   0.00000000   0.00000000   0.00000000    15.89
    412.7500 8853.22963402 8853.22963402 17706.45926804   0.62293689   1.37219089  -0.21363635  -0.53573356   0.00011591   0.00000000   0.00000000   0.00000000    15.88
    413.0000 8853.22997871 8853.22997871 17706.45995742   0.62293930   1.37195082  -0.21364225  -0.53547889   0.00010962   0.00000000   0.00000000   0.00000000    15.89
    413.2500 8853.23032204 8853.23032204 17706.46064408   0.62294148   1.37170260  -0.21364757  -0.53521840   0.00010484   0.00000000   0.00000000   0.00000000    15.89
    413.5000 8853.23067107 8853.23067107 17706.46134214   0.62294329   1.37140679  -0.21365243  -0.53491201   0.00010094   0.00000000   0.00000000   0.00000000    15.89
    413.7500 8853.23102762 8853.23102762 17706.46205523   0.62294459   1.37101251  -0.21365694  -0.53450830   0.00009732   0.00000000   0.00000000   0.00000000    15.88
    414.0000 8853.23138034 8853.23138034 17706.46276069   0.62294522   1.37046533  -0.21366111  -0.53395263   0.00009363   0.00000000   0.00000000   0.00000000    15.88
    414.2500 8853.23170247 8853.23170247 17706.46340494   0.62294507   1.36975902  -0.21366483  -0.53323893   0.00008981   0.00000000   0.00000000   0.00000000    15.88
    414.5000 8853.23195839 8853.23195839 17706.46391678   0.62294411   1.36893807  -0.21366789  -0.53241223   0.00008616   0.00000000   0.00000000   0.00000000    15.88
    414.7500 8853.23211353 8853.23211353 17706.46422707   0.62294237   1.36807197  -0.21367004  -0.53154288   0.00008332   0.00000000   0.00000000   0.00000000    15.88
    415.0000 8853.23214019 8853.23214019 17706.46428038   0.62293994   1.36725572  -0.21367103  -0.53072675   0.00008200   0.00000000   0.00000000   0.00000000    15.88
# CHECKPOINT INFO: MODE=WRITE: DATA SIZE=        2.66 GB
# CHECKPOINT INFO: MPI_NP_PER_IO_GROUP=24.
# CHECKPOINT INFO: WRITE TIME=       13.08 sec
# CHECKPOINT INFO: WRITE SPEED=       0.203 GB/sec
# CREATING CHECK STAMP: `nt-quench-10p00-0p100-k0.40_check.stamp`
