# Supplementary material for: Generation and decay of Higgs mode in a strongly interacting Fermi gas
Source: Sci Rep. 2023 Jul 12;13:11285. doi: 10.1038/s41598-023-38176-9 (PMC10338461; doi:10.1038/s41598-023-38176-9)
Supplement: Supplementary file 2 — Supplementary Information 2. [file 41598_2023_38176_MOESM2_ESM.zip › 1d_expk/nt-quench-10p00-0p100-k0.40.wlog]

# CREATION TIME OF THE LOG: Tue Jan 10 06:19:56 2023
# EXECUTION COMMAND       : ./td-wslda-1d input.txt.k1
# CODE NAME               : "W-SLDA-TOOLKIT"
# VERSION OF THE CODE     : 2022.11.14
# COMPILATION DATE & TIME : Jan  2 2023, 21:59:21
#
# ========================= LATTICE =========================
# LATTICE    : 512 x 32 x 32
# SPACING    : 1.00 x 1.00 x 1.00
# VOLUME     : 512.00 x 32.00 x 32.00
#
# ==================== PHYSICAL SETTINGS ====================
# kF                 =             1
# eF                 =           0.5
# Effg               =       5312.15
# mu_a/eF            =      0.466888
# mu_b/eF            =      0.466888
# E_cut              =       3.76378
# E_cut/eF           =       7.52757
#
# ==================== ALGORITHM SETTINGS ===================
# np                 =             8
# nwf                =         34825
# nwfip              =          4354
# dt*emax            =      0.024674
# dt*eF              =        0.0025
# dt                 =         0.005
# t0*eF              =           140
# t0                 =           280
# ========================= COLUMNS ========================
#  1: measurement id
#  2: time*eF
#  3: npart[SPINA]
#  4: npart[SPINB]
#  5: npart[SPINA]+npart[SPINB]
#  6: E_tot/Effg
#  7: observable[EKIN]/Effg
#  8: observable[EPOT]/Effg
#  9: observable[EPAIR]/Effg
# 10: observable[ECURRENT]/Effg
# 11: observable[EPOTEXT]/Effg
# 12: observable[EPAIREXT]/Effg
# 13: observable[EVELEXT]/Effg
# 14: time per iteration (sec)
# 15: time & date of entry
     0     140.0000        8853.579982        8853.579982        17707.15996       0.9552279538         1.00153775     -0.04609000013   -0.0002197963058     8.46931318e-31                  0  -9.293437378e-112                  0       0.00    01/10/23-06:19:56
     1     140.2500        8853.579982        8853.579982        17707.15996       0.9563804922        1.001697679     -0.04511644385   -0.0002007425405    5.593798122e-31                  0  -2.858730836e-107                  0      15.86    01/10/23-06:20:12
     2     140.5000        8853.579982        8853.579982        17707.15996       0.9574937687        1.001849784     -0.04417243098   -0.0001835847204    7.019424132e-31                  0  -6.483327697e-103                  0      15.86    01/10/23-06:20:28
     3     140.7500        8853.579982        8853.579982        17707.15996       0.9585674134        1.001994184     -0.04325863751   -0.0001681335106    5.186063093e-31                  0   -1.075895883e-98                  0      15.87    01/10/23-06:20:44
     4     141.0000        8853.579982        8853.579982        17707.15996       0.9596010664        1.002131009     -0.04237572473   -0.0001542180883    5.273140496e-31                  0   -1.282041942e-94                  0      15.87    01/10/23-06:20:59
     5     141.2500        8853.579982        8853.579982        17707.15996       0.9605943784        1.002260401     -0.04152433851   -0.0001416844563    4.895811006e-31                  0   -1.049332627e-90                  0      15.86    01/10/23-06:21:15
     6     141.5000        8853.579982        8853.579982        17707.15996       0.9615470103        1.002382513     -0.04070510855   -0.0001303938736    1.018852207e-30                  0   -5.150223571e-87                  0      15.88    01/10/23-06:21:31
     7     141.7500        8853.579982        8853.579982        17707.15996        0.962458634        1.002497503     -0.03991864755   -0.0001202214157    6.238012481e-31                  0   -4.757835268e-84                  0      15.87    01/10/23-06:21:47
     8     142.0000        8853.579982        8853.579982        17707.15996       0.9633289317        1.002605537     -0.03916555028   -0.0001110546584      4.8609771e-31                  0    1.428892076e-79                  0      15.89    01/10/23-06:22:03
     9     142.2500        8853.579982        8853.579982        17707.15996       0.9641575971        1.002706782     -0.03844639275   -0.0001027924734    5.482285889e-31                  0    1.278967137e-75                  0      15.87    01/10/23-06:22:19
    10     142.5000        8853.579982        8853.579982        17707.15996       0.9649443347         1.00280141     -0.03776173118   -9.534393389e-05    9.390363546e-31                  0    6.190640132e-72                  0      15.87    01/10/23-06:22:35
    11     142.7500        8853.579982        8853.579982        17707.15996       0.9656888611        1.002889589     -0.03711210102   -8.862734715e-05    5.225553762e-31                  0    2.007519811e-68                  0      15.87    01/10/23-06:22:51
    12     143.0000        8853.579982        8853.579982        17707.15996       0.9663909046         1.00297149     -0.03649801592   -8.256934045e-05    5.049487985e-31                  0    4.629636532e-65                  0      15.86    01/10/23-06:23:06
    13     143.2500        8853.579982        8853.579982        17707.15996       0.9670502059        1.003047277     -0.03591996666    -7.71040293e-05    5.867994833e-31                  0    7.774143244e-62                  0      15.90    01/10/23-06:23:22
    14     143.5000        8853.579982        8853.579982        17707.15996       0.9676665187        1.003117111     -0.03537842007   -7.217227187e-05    5.436174062e-31                  0    9.601904177e-59                  0      15.87    01/10/23-06:23:38
    15     143.7500        8853.579982        8853.579982        17707.15996         0.96823961        1.003181149     -0.03487381796   -6.772099273e-05    7.033855086e-31                  0     8.74121303e-56                  0      15.88    01/10/23-06:23:54
    16     144.0000        8853.579982        8853.579982        17707.15996       0.9687692608        1.003239539     -0.03440657603   -6.370260682e-05     4.45386097e-31                  0    5.838072005e-53                  0      15.87    01/10/23-06:24:10
    17     144.2500        8853.579982        8853.579982        17707.15996       0.9692552661        1.003292423     -0.03397708275   -6.007445516e-05     4.84908763e-31                  0    2.821375546e-50                  0      15.87    01/10/23-06:24:26
    18     144.5000        8853.579982        8853.579982        17707.15996       0.9696974363        1.003339933     -0.03358569838   -5.679827974e-05    5.049773794e-31                  0      9.5506228e-48                  0      15.88    01/10/23-06:24:42
    19     144.7500        8853.579982        8853.579982        17707.15996        0.970095597        1.003382191     -0.03323275388   -5.383979978e-05    1.070298372e-30                  0    2.074185873e-45                  0      15.87    01/10/23-06:24:58
    20     145.0000        8853.579982        8853.579982        17707.15996       0.9704495898        1.003419308        -0.03291855    -5.11682662e-05     4.88451471e-31                  0    1.908307474e-43                  0      15.88    01/10/23-06:25:13
    21     145.2500        8853.579982        8853.579982        17707.15996       0.9707592731        1.003451386     -0.03264335632   -4.875610672e-05    4.077178747e-31                  0   -4.079426571e-41                  0      15.88    01/10/23-06:25:29
    22     145.5000        8853.579982        8853.579982        17707.15996        0.971024522        1.003478511      -0.0324074104   -4.657858722e-05    6.672867845e-31                  0   -1.976815566e-38                  0      15.88    01/10/23-06:25:45
    23     145.7500        8853.579982        8853.579982        17707.15996       0.9712452293         1.00350076     -0.03221091705   -4.461352192e-05     6.20253074e-31                  0    -4.07653598e-36                  0      15.87    01/10/23-06:26:01
    24     146.0000        8853.579982        8853.579982        17707.15996       0.9714213054        1.003518194     -0.03205404762   -4.284097828e-05    5.261065337e-31                  0   -5.393452704e-34                  0      15.88    01/10/23-06:26:17
    25     146.2500        8853.579982        8853.579982        17707.15996       0.9715526793        1.003530862     -0.03193693943    -4.12430312e-05    5.406515042e-31                  0   -4.995099691e-32                  0      15.87    01/10/23-06:26:33
    26     146.5000        8853.579982        8853.579982        17707.15996       0.9716392982        1.003538797     -0.03185969531    -3.98035732e-05    4.366934591e-31                  0   -3.343183354e-30                  0      15.89    01/10/23-06:26:49
    27     146.7500        8853.579982        8853.579982        17707.15996       0.9716811283         1.00354202     -0.03182238321   -3.850809775e-05    5.587323551e-31                  0   -1.643217231e-28                  0      15.89    01/10/23-06:27:05
    28     147.0000        8853.579982        8853.579982        17707.15996       0.9563523849        1.001561792     -0.04515694033   -5.246702357e-05    5.798184225e-31                  0   -6.688486938e-27                  0      15.88    01/10/23-06:27:21
    29     147.2500        8853.579982        8853.579982        17707.15996       0.8710835904       0.9799837578      -0.1087591488   -0.0001410186051    8.288241216e-31                  0   -8.043863468e-25                  0      15.88    01/10/23-06:27:36
    30     147.5000        8853.579982        8853.579982        17707.15996       0.7766443711       0.9353212473      -0.1583915126   -0.0002853636652    3.022249531e-28                  0   -3.133292711e-22                  0      15.88    01/10/23-06:27:52
    31     147.7500        8853.579982        8853.579982        17707.15996       0.7203014372       0.8931726548      -0.1724012769   -0.0004699406787    1.509588966e-25                  0   -9.818376008e-20                  0      15.89    01/10/23-06:28:08
    32     148.0000        8853.579982        8853.579982        17707.15996       0.6884273486       0.8659457673      -0.1768176533   -0.0007007655327     4.74837174e-23                  0   -1.981965086e-17                  0      15.88    01/10/23-06:28:24
    33     148.2500        8853.579982        8853.579982        17707.15996       0.6672631983       0.8510632846      -0.1828053595   -0.0009947267844    8.960403918e-21                  0   -2.516640947e-15                  0      15.88    01/10/23-06:28:40
    34     148.5000        8853.579982        8853.579982        17707.15996       0.6521028799        0.843555947      -0.1900800835     -0.00137298356    1.019369293e-18                  0    -1.99071509e-13                  0      15.89    01/10/23-06:28:56
    35     148.7500        8853.579982        8853.579982        17707.15996       0.6410832356       0.8400408354      -0.1970982231    -0.001859376741    7.044538109e-17                  0   -9.760335405e-12                  0      15.89    01/10/23-06:29:12
    36     149.0000        8853.579982        8853.579982        17707.15996       0.6331362012        0.838662262      -0.2030420644    -0.002483996135    2.979877582e-15                  0   -2.960620378e-10                  0      15.90    01/10/23-06:29:28
    37     149.2500        8853.579993        8853.579993        17707.15999       0.6275526457       0.8384738227      -0.2076396806    -0.003281490887    7.771672562e-14                  0   -5.558810131e-09                  0      15.91    01/10/23-06:29:44
    38     149.5000        8853.580121        8853.580121        17707.16024       0.6238579457       0.8390152441      -0.2108641108     -0.00429312276    1.260425058e-12                  0   -6.476932336e-08                  0      15.91    01/10/23-06:29:59
    39     149.7500        8853.581118        8853.581118        17707.16224       0.6217505771       0.8400837684      -0.2127650589    -0.005567661758    1.284310688e-11                  0   -4.705701904e-07                  0      15.93    01/10/23-06:30:15
    40     150.0000        8853.586009        8853.586009        17707.17202       0.6210647581       0.8416201848      -0.2133923693    -0.007160909134    8.344458839e-11                  0   -2.148327411e-06                  0      15.92    01/10/23-06:30:31
    41     150.2500        8853.601196        8853.601196        17707.20239       0.6210636566       0.8436059882      -0.2133926379    -0.009143459263    3.531100421e-10                  0   -6.234776946e-06                  0      15.92    01/10/23-06:30:47
    42     150.5000        8853.631439        8853.631439        17707.26288        0.621063244       0.8460765203      -0.2133931739     -0.01160840109    1.005738773e-09                  0   -1.170227019e-05                  0      15.95    01/10/23-06:31:03
    43     150.7500        8853.670757        8853.670757        17707.34151       0.6210657696       0.8491318238      -0.2133938726     -0.01465759867    2.034727005e-09                  0   -1.458504129e-05                  0      15.91    01/10/23-06:31:19
    44     151.0000        8853.705024        8853.705024        17707.41005       0.6210716422       0.8529005682      -0.2133944835     -0.01842193168    3.197905085e-09                  0   -1.251402988e-05                  0      15.91    01/10/23-06:31:35
    45     151.2500        8853.725826        8853.725826        17707.45165       0.6210783852       0.8575424042      -0.2133948556     -0.02306145236    4.421655141e-09                  0   -7.715506891e-06                  0      15.93    01/10/23-06:31:51
    46     151.5000        8853.735061        8853.735061        17707.47012       0.6210834433        0.863247226      -0.2133950209     -0.02876520714    5.999906426e-09                  0   -3.560678883e-06                  0      15.92    01/10/23-06:32:07
    47     151.7500        8853.738209        8853.738209        17707.47642       0.6210862705        0.870243993      -0.2133950764     -0.03576138965    8.221907244e-09                  0   -1.264727258e-06                  0      15.92    01/10/23-06:32:23
    48     152.0000        8853.739058        8853.739058        17707.47812       0.6210876824       0.8788249251      -0.2133950899     -0.04434181411    1.103753804e-08                  0   -3.496822983e-07                  0      15.91    01/10/23-06:32:39
    49     152.2500        8853.739241        8853.739241        17707.47848       0.6210886066       0.8893328218      -0.2133950912     -0.05484906286    1.411909319e-08                  0   -7.530743449e-08                  0      15.92    01/10/23-06:32:55
    50     152.5000        8853.739272        8853.739272        17707.47854       0.6210896158       0.9021604371      -0.2133950895     -0.06767573622    1.707479394e-08                  0   -1.260038366e-08                  0      15.93    01/10/23-06:33:10
    51     152.7500        8853.739275        8853.739275        17707.47855       0.6210910289       0.9177642148      -0.2133950873     -0.08327811664    1.959810244e-08                  0   -1.634600418e-09                  0      15.93    01/10/23-06:33:26
    52     153.0000        8853.739275        8853.739275        17707.47855       0.6210930991       0.9366450172       -0.213395085      -0.1021568544    2.157740912e-08                  0   -1.642334642e-10                  0      15.96    01/10/23-06:33:42
    53     153.2500        8853.739275        8853.739275        17707.47855       0.6210961304       0.9593658415      -0.2133950828      -0.1248746516    2.321306781e-08                  0   -1.277430634e-11                  0      15.93    01/10/23-06:33:58
    54     153.5000        8853.739274        8853.739274        17707.47855       0.6211005363       0.9865568815      -0.2133950805      -0.1520612899    2.515349462e-08                  0   -7.690241018e-13                  0      15.95    01/10/23-06:34:14
    55     153.7500        8853.739273        8853.739273        17707.47855       0.6211068779         1.01887723      -0.2133950782      -0.1843753025    2.866581407e-08                  0    -3.58242866e-14                  0      15.93    01/10/23-06:34:30
    56     154.0000        8853.739272        8853.739272        17707.47854         0.62111589        1.056954822      -0.2133950759      -0.2224438919    3.582583446e-08                  0   -1.290966511e-15                  0      15.94    01/10/23-06:34:46
    57     154.2500        8853.739272        8853.739272        17707.47854       0.6211284915        1.101312585      -0.2133950736      -0.2667890694    4.969714523e-08                  0   -3.596952714e-17                  0      15.94    01/10/23-06:35:02
    58     154.5000        8853.739272        8853.739272        17707.47854       0.6211457776        1.152313729      -0.2133950713      -0.3177729546     7.44257683e-08                  0    -7.74341652e-19                  0      15.92    01/10/23-06:35:18
    59     154.7500        8853.739272        8853.739272        17707.47854         0.62116894        1.210010233      -0.2133950692      -0.3754463387    1.151944369e-07                  0   -1.287005853e-20                  0      15.94    01/10/23-06:35:34
    60     155.0000        8853.739274        8853.739274        17707.47855         0.62119911        1.274008074      -0.2133950677      -0.4394140742    1.780841294e-07                  0   -1.650371685e-22                  0      15.93    01/10/23-06:35:50
    61     155.2500        8853.739276        8853.739276        17707.47855       0.6212370878        1.343307408      -0.2133950674      -0.5086755224    2.697273433e-07                  0   -1.631527034e-24                  0      15.91    01/10/23-06:36:06
    62     155.5000        8853.739279        8853.739279        17707.47856       0.6212829051        1.416078131      -0.2133950692      -0.5814005534     3.96376662e-07                  0   -1.241942115e-26                  0      15.91    01/10/23-06:36:22
    63     155.7500        8853.739284        8853.739284        17707.47857       0.6213354168        1.489666873      -0.2133950744       -0.654936944    5.619639123e-07                  0   -7.269012071e-29                  0      15.91    01/10/23-06:36:38
    64     156.0000        8853.739289        8853.739289        17707.47858       0.6213919262        1.560620268      -0.2133950848      -0.7258340227    7.654918036e-07                  0   -3.268286538e-31                  0      15.90    01/10/23-06:36:53
    65     156.2500        8853.739294        8853.739294        17707.47859        0.621448033        1.624827585      -0.2133951024       -0.789985449    9.994397173e-07                  0    -1.12946623e-33                  0      15.90    01/10/23-06:37:09
    66     156.5000          8853.7393          8853.7393         17707.4786       0.6214980446        1.677974255      -0.2133951294      -0.8430823311    1.250455768e-06                  0   -3.007257215e-36                  0      15.93    01/10/23-06:37:25
    67     156.7500        8853.739305        8853.739305        17707.47861       0.6215358735        1.716062083      -0.2133951681      -0.8811325429    1.501513964e-06                  0   -6.192602655e-39                  0      15.90    01/10/23-06:37:41
    68     157.0000        8853.739308        8853.739308        17707.47862       0.6215563228        1.735987892      -0.2133952206      -0.9010380824    1.733854404e-06                  0   -9.906669688e-42                  0      15.88    01/10/23-06:37:57
    69     157.2500         8853.73931         8853.73931        17707.47862       0.6215563889        1.736058528      -0.2133952884      -0.9011087786    1.928232259e-06                  0   -1.236888029e-44                  0      15.88    01/10/23-06:38:13
    70     157.5000        8853.739311        8853.739311        17707.47862       0.6215361211        1.716329621      -0.2133953725      -0.8814001939    2.066849882e-06                  0   -1.210686923e-47                  0      15.89    01/10/23-06:38:29
    71     157.7500         8853.73931         8853.73931        17707.47862       0.6214985545        1.678546771      -0.2133954728      -0.8436548808    2.136962101e-06                  0    -9.32653731e-51                  0      15.88    01/10/23-06:38:45
    72     158.0000        8853.739308        8853.739308        17707.47862       0.6214488397        1.625794522      -0.2133955879      -0.7909522292    2.134712915e-06                  0   -5.667271389e-54                  0      15.89    01/10/23-06:39:01
    73     158.2500        8853.739306        8853.739306        17707.47861       0.6213930009        1.562027145      -0.2133957157      -0.7272404949    2.066879714e-06                  0   -2.716027748e-57                  0      15.88    01/10/23-06:39:16
    74     158.5000        8853.739304        8853.739304        17707.47861       0.6213367097        1.491546747      -0.2133958527      -0.6568161342     1.95004815e-06                  0   -1.024480572e-60                  0      15.88    01/10/23-06:39:32
    75     158.7500        8853.739303        8853.739303        17707.47861       0.6212843345         1.41842123      -0.2133959951      -0.5837427089    1.808786974e-06                  0   -3.033477717e-64                  0      15.89    01/10/23-06:39:48
    76     159.0000        8853.739303        8853.739303        17707.47861       0.6212385897        1.346112249      -0.2133961383      -0.5114791946    1.673309832e-06                  0   -7.036078162e-68                  0      15.88    01/10/23-06:40:04
    77     159.2500        8853.739305        8853.739305        17707.47861       0.6212006337         1.27727203      -0.2133962781      -0.4426766933    1.575345243e-06                  0   -1.276613174e-71                  0      15.89    01/10/23-06:40:20
    78     159.5000        8853.739308        8853.739308        17707.47862       0.6211704071        1.213631059      -0.2133964108      -0.3790657828    1.542191822e-06                  0   -1.809959462e-75                  0      15.90    01/10/23-06:40:36
    79     159.7500        8853.739313        8853.739313        17707.47863       0.6211471431        1.156187068      -0.2133965335      -0.3216449817    1.590634651e-06                  0   -2.003205714e-79                  0      15.92    01/10/23-06:40:52
    80     160.0000         8853.73932         8853.73932        17707.47864       0.6211297472        1.105363538      -0.2133966445      -0.2708388686    1.722751034e-06                  0    -1.72884674e-83                  0      15.89    01/10/23-06:41:08
    81     160.2500        8853.739328        8853.739328        17707.47866       0.6211170475        1.061125011      -0.2133967433      -0.2266131451    1.925293465e-06                  0   -1.162092683e-87                  0      15.88    01/10/23-06:41:24
    82     160.5000        8853.739336        8853.739336        17707.47867       0.6211079613         1.02312873      -0.2133968299      -0.1886261116    2.172743727e-06                  0   -6.076441359e-92                  0      15.90    01/10/23-06:41:40
    83     160.7500        8853.739345        8853.739345        17707.47869        0.621101574       0.9908606962      -0.2133969052      -0.1563646502    2.433110185e-06                  0   -2.469025844e-96                  0      15.90    01/10/23-06:41:55
    84     161.0000        8853.739353        8853.739353        17707.47871       0.6210971558       0.9637235353      -0.2133969697      -0.1292320846    2.674866512e-06                  0  -7.791275938e-101                  0      15.89    01/10/23-06:42:11
    85     161.2500         8853.73936         8853.73936        17707.47872       0.6210941454       0.9410724344       -0.213397024       -0.106584138     2.87304668e-06                  0  -1.909559578e-105                  0      15.88    01/10/23-06:42:27
    86     161.5000        8853.739366        8853.739366        17707.47873       0.6210921286       0.9222769233      -0.2133970676     -0.08779073979    3.012676278e-06                  0   -3.63699809e-110                  0      15.88    01/10/23-06:42:43
    87     161.7500        8853.739371        8853.739371        17707.47874       0.6210908096         0.90676499      -0.2133970999        -0.07228017    3.089480039e-06                  0  -5.384790769e-115                  0      15.88    01/10/23-06:42:59
    88     162.0000        8853.739373        8853.739373        17707.47875       0.6210899796       0.8940156598      -0.2133971192     -0.05953166997    3.108967512e-06                  0  -6.193677115e-120                  0      15.88    01/10/23-06:43:15
    89     162.2500        8853.739374        8853.739374        17707.47875       0.6210894925        0.883566941      -0.2133971239     -0.04908340956    3.085052217e-06                  0  -5.527143514e-125                  0      15.89    01/10/23-06:43:31
    90     162.5000        8853.739372        8853.739372        17707.47874       0.6210892483       0.8750298723      -0.2133971118     -0.04054655024    3.038110659e-06                  0  -3.822165101e-130                  0      15.89    01/10/23-06:43:47
    91     162.7500        8853.739367        8853.739367        17707.47873       0.6210891793       0.8680823762      -0.2133970811     -0.03359910759    2.991764893e-06                  0  -2.047595838e-135                  0      15.90    01/10/23-06:44:03
    92     163.0000        8853.739361        8853.739361        17707.47872       0.6210892412       0.8624482187      -0.2133970304     -0.02796491551    2.968341544e-06                  0  -8.501393414e-141                  0      15.88    01/10/23-06:44:18
    93     163.2500        8853.739352        8853.739352         17707.4787       0.6210894074       0.8578979072      -0.2133969592     -0.02341452514    2.984560075e-06                  0  -2.736114227e-146                  0      15.89    01/10/23-06:44:34
    94     163.5000        8853.739341        8853.739341        17707.47868       0.6210896635       0.8542407523      -0.2133968682     -0.01975726963    3.049081345e-06                  0  -6.819836851e-152                  0      15.89    01/10/23-06:44:50
    95     163.7500        8853.739329        8853.739329        17707.47866       0.6210900028       0.8513197314      -0.2133967592     -0.01683613158    3.162144005e-06                  0  -1.313425828e-157                  0      15.89    01/10/23-06:45:06
    96     164.0000        8853.739315        8853.739315        17707.47863       0.6210904237       0.8490080465       -0.213396635     -0.01452430427    3.316429553e-06                  0  -1.947583893e-163                  0      15.88    01/10/23-06:45:22
    97     164.2500          8853.7393          8853.7393         17707.4786        0.621090928       0.8472017597      -0.2133964995     -0.01271783084    3.498675961e-06                  0  -2.213308839e-169                  0      15.90    01/10/23-06:45:38
    98     164.5000        8853.739283        8853.739283        17707.47857       0.6210915205       0.8458205786      -0.2133963572     -0.01133639233    3.691299939e-06                  0  -1.916438632e-175                  0      15.89    01/10/23-06:45:54
    99     164.7500        8853.739266        8853.739266        17707.47853       0.6210922087       0.8448003237      -0.2133962128     -0.01031577653    3.874373624e-06                  0  -1.254191663e-181                  0      15.88    01/10/23-06:46:10
   100     165.0000        8853.739248        8853.739248         17707.4785       0.6210930039       0.8440878307      -0.2133960715    -0.009602783203     4.02791679e-06                  0  -6.124878912e-188                  0      15.88    01/10/23-06:46:25
   101     165.2500         8853.73923         8853.73923        17707.47846       0.6210939212       0.8436435645      -0.2133959379    -0.009157839356    4.133976067e-06                  0  -2.179001742e-194                  0      15.88    01/10/23-06:46:41
   102     165.5000        8853.739211        8853.739211        17707.47842       0.6210949796       0.8434375006       -0.213395816    -0.008950883713    4.178725277e-06                  0   -5.34366774e-201                  0      15.88    01/10/23-06:46:57
   103     165.7500        8853.739192        8853.739192        17707.47838       0.6210962021       0.8434499877      -0.2133957093     -0.00896223039    4.154065134e-06                  0    -7.5196375e-208                  0      15.87    01/10/23-06:47:13
   104     166.0000        8853.739174        8853.739174        17707.47835       0.6210976152       0.8436733196        -0.21339562    -0.009184142416    4.058051583e-06                  0   9.562362115e-216                  0      15.89    01/10/23-06:47:29
   105     166.2500        8853.739155        8853.739155        17707.47831       0.6210992475       0.8441064865      -0.2133955496    -0.009615584335    3.894999013e-06                  0   3.319587204e-221                  0      15.89    01/10/23-06:47:45
   106     166.5000        8853.739137        8853.739137        17707.47827       0.6211011305       0.8447553718      -0.2133954984     -0.01026241763    3.674699345e-06                  0   8.862418742e-228                  0      15.87    01/10/23-06:48:01
   107     166.7500         8853.73912         8853.73912        17707.47824       0.6211032999       0.8456282739      -0.2133954659     -0.01113291953    3.411416141e-06                  0   1.404950902e-234                  0      15.88    01/10/23-06:48:17
   108     167.0000        8853.739102        8853.739102         17707.4782       0.6211057984        0.846740342      -0.2133954509      -0.0122422152    3.122494931e-06                  0   1.547472049e-241                  0      15.87    01/10/23-06:48:33
   109     167.2500        8853.739086        8853.739086        17707.47817       0.6211086767       0.8481183786      -0.2133954519     -0.01361707599    2.826001446e-06                  0   1.245873679e-248                  0      15.88    01/10/23-06:48:48
   110     167.5000         8853.73907         8853.73907        17707.47814       0.6211119936       0.8497962006      -0.2133954672     -0.01529127902    2.539151894e-06                  0   7.502583183e-256                  0      15.89    01/10/23-06:49:04
   111     167.7500        8853.739055        8853.739055        17707.47811       0.6211158151       0.8518151175      -0.2133954952     -0.01730608494     2.27775315e-06                  0   3.421397617e-263                  0      15.89    01/10/23-06:49:20
   112     168.0000        8853.739041        8853.739041        17707.47808       0.6211202149       0.8542283428      -0.2133955347     -0.01971464821    2.055087255e-06                  0   1.190191372e-270                  0      15.89    01/10/23-06:49:36
   113     168.2500        8853.739028        8853.739028        17707.47806       0.6211252757       0.8570985923      -0.2133955853     -0.02257961321    1.881942035e-06                  0   3.172711587e-278                  0      15.89    01/10/23-06:49:52
   114     168.5000        8853.739015        8853.739015        17707.47803       0.6211310932        0.860498881      -0.2133956471     -0.02597390843    1.767713941e-06                  0   6.500863397e-286                  0      15.91    01/10/23-06:50:08
   115     168.7500        8853.739003        8853.739003        17707.47801       0.6211377804       0.8645190678      -0.2133957217     -0.02998728762    1.721962305e-06                  0   1.026148732e-293                  0      15.91    01/10/23-06:50:24
   116     169.0000        8853.738992        8853.738992        17707.47798       0.6211454702       0.8692693862      -0.2133958118     -0.03472986039    1.756134984e-06                  0   1.250010445e-301                  0      15.90    01/10/23-06:50:40
   117     169.2500        8853.738981        8853.738981        17707.47796        0.621154312       0.8748756188      -0.2133959216     -0.04032727147    1.886289869e-06                  0    1.17674941e-309                  0      15.90    01/10/23-06:50:56
   118     169.5000        8853.738969        8853.738969        17707.47794       0.6211644688       0.8814769084      -0.2133960574     -0.04691851912    2.136816768e-06                  0   8.569682262e-318                  0      15.90    01/10/23-06:51:11
   119     169.7500        8853.738956        8853.738956        17707.47791       0.6211761157       0.8892305007      -0.2133962279      -0.0546607016    2.544477827e-06                  0                  0                  0      15.91    01/10/23-06:51:27
   120     170.0000        8853.738941        8853.738941        17707.47788       0.6211894471       0.8983163027      -0.2133964452     -0.06373357274    3.162275519e-06                  0                  0                  0      15.95    01/10/23-06:51:43
   121     170.2500        8853.738922        8853.738922        17707.47784       0.6212046838       0.9089324283      -0.2133967253     -0.07433508433    4.065105129e-06                  0                  0                  0      15.93    01/10/23-06:51:59
   122     170.5000        8853.738899        8853.738899         17707.4778       0.6212220768       0.9212994453        -0.21339709      -0.0866856352    5.356579213e-06                  0                  0                  0      15.93    01/10/23-06:52:15
   123     170.7500        8853.738869        8853.738869        17707.47774       0.6212419002       0.9356554485      -0.2133975684      -0.1010231574    7.177446454e-06                  0                  0                  0      15.94    01/10/23-06:52:31
   124     171.0000         8853.73883         8853.73883        17707.47766       0.6212644399       0.9522476505      -0.2133981997      -0.1175947264    9.715494198e-06                  0                  0                  0      15.94    01/10/23-06:52:47
   125     171.2500        8853.738782        8853.738782        17707.47756       0.6212899829       0.9713292462      -0.2133990363      -0.1366534446    1.321765235e-05                  0                  0                  0      15.93    01/10/23-06:53:03
   126     171.5000        8853.738724        8853.738724        17707.47745       0.6213187928       0.9931152201      -0.2134001485      -0.1584142817    1.800287573e-05                  0                  0                  0      15.93    01/10/23-06:53:19
   127     171.7500        8853.738654        8853.738654        17707.47731       0.6213510877         1.01777478      -0.2134016298       -0.183046554    2.449194963e-05                  0                  0                  0      15.93    01/10/23-06:53:35
   128     172.0000        8853.738576        8853.738576        17707.47715       0.6213870183        1.045465294      -0.2134036056      -0.2107078936    3.322382945e-05                  0                  0                  0      15.93    01/10/23-06:53:51
   129     172.2500        8853.738493        8853.738493        17707.47699       0.6214266098        1.076277686      -0.2134062417      -0.2414896998    4.486528551e-05                  0                  0                  0      15.93    01/10/23-06:54:07
   130     172.5000        8853.738417        8853.738417        17707.47683       0.6214696969        1.110202529      -0.2134097568      -0.2753832945    6.021884965e-05                  0                  0                  0      15.93    01/10/23-06:54:23
   131     172.7500        8853.738362        8853.738362        17707.47672        0.621515864        1.147103848      -0.2134144361      -0.3122537678    8.022025703e-05                  0                  0                  0      15.94    01/10/23-06:54:39
   132     173.0000        8853.738355        8853.738355        17707.47671       0.6215643998        1.186702573      -0.2134206474      -0.3518234349    0.0001059093157                  0                  0                  0      15.94    01/10/23-06:54:55
   133     173.2500        8853.738434        8853.738434        17707.47687       0.6216142623        1.228553713      -0.2134288587       -0.393648961    0.0001383688588                  0                  0                  0      15.93    01/10/23-06:55:10
   134     173.5000        8853.738649        8853.738649         17707.4773       0.6216640753        1.272040186      -0.2134396544      -0.4371150778    0.0001786211256                  0                  0                  0      15.99    01/10/23-06:55:26
   135     173.7500        8853.739071        8853.739071        17707.47814       0.6217121849        1.316392838      -0.2134537487      -0.4814543556    0.0002274507275                  0                  0                  0      15.92    01/10/23-06:55:42
   136     174.0000        8853.739786        8853.739786        17707.47957        0.621756747        1.360679272      -0.2134719877      -0.5257356837    0.0002851461244                  0                  0                  0      15.92    01/10/23-06:55:58
   137     174.2500        8853.740899        8853.740899         17707.4818       0.6217959125        1.403852257      -0.2134953345      -0.5689121895    0.0003511799363                  0                  0                  0      15.91    01/10/23-06:56:14
   138     174.5000        8853.742528        8853.742528        17707.48506       0.6218280352        1.444790751      -0.2135248243      -0.6098617165    0.0004238249085                  0                  0                  0      15.91    01/10/23-06:56:30
   139     174.7500        8853.744789        8853.744789        17707.48958       0.6218518998        1.482351294      -0.2135614762        -0.64743772    0.0004998022246                  0                  0                  0      15.91    01/10/23-06:56:46
   140     175.0000        8853.747781        8853.747781        17707.49556       0.6218668695        1.515409382      -0.2136061515      -0.6805104598    0.0005740988448                  0                  0                  0      15.91    01/10/23-06:57:02
   141     175.2500        8853.751555        8853.751555        17707.50311       0.6218729067        1.542892981      -0.2136593546      -0.7080008506    0.0006401309387                  0                  0                  0      15.91    01/10/23-06:57:18
   142     175.5000        8853.756064        8853.756064        17707.51213       0.6218704044        1.563784262      -0.2137209875      -0.7288833028    0.0006904325376                  0                  0                  0      15.90    01/10/23-06:57:34
   143     175.7500        8853.761122        8853.761122        17707.52224       0.6218600163        1.577198225      -0.2137900985      -0.7422661164    0.0007180066332                  0                  0                  0      15.90    01/10/23-06:57:50
   144     176.0000        8853.766367        8853.766367        17707.53273       0.6218424533        1.582450257      -0.2138646859      -0.7474613633    0.0007182456216                  0                  0                  0      15.90    01/10/23-06:58:06
   145     176.2500         8853.77126         8853.77126        17707.54252       0.6218184226        1.579183305      -0.2139416467      -0.7441144171    0.0006911815279                  0                  0                  0      15.91    01/10/23-06:58:21
   146     176.5000        8853.775144        8853.775144        17707.55029       0.6217886302        1.567458142       -0.214016949      -0.7322958758    0.0006433133093                  0                  0                  0      15.91    01/10/23-06:58:37
   147     176.7500        8853.777372        8853.777372        17707.55474       0.6217538891        1.547803887      -0.2140860708      -0.7125520868    0.0005881593531                  0                  0                  0      15.91    01/10/23-06:58:53
   148     177.0000        8853.777463        8853.777463        17707.55493        0.621715257        1.521208062      -0.2141446612      -0.6858929609    0.0005448173237                  0                  0                  0      15.90    01/10/23-06:59:09
   149     177.2500        8853.775242        8853.775242        17707.55048       0.6216741694        1.489068062      -0.2141892948       -0.653739075    0.0005344768232                  0                  0                  0      15.89    01/10/23-06:59:25
   150     177.5000        8853.770905        8853.770905        17707.54181       0.6216323993        1.453036625      -0.2142181289      -0.6177618123    0.0005757153676                  0                  0                  0      15.90    01/10/23-06:59:41
   151     177.7500        8853.764983        8853.764983        17707.52997       0.6215919315        1.414853419      -0.2142312804      -0.5797102834    0.0006800759571                  0                  0                  0      15.90    01/10/23-06:59:57
   152     178.0000        8853.758232        8853.758232        17707.51646       0.6215547052        1.376143747      -0.2142308171      -0.5412075818    0.0008493567788                  0                  0                  0      15.90    01/10/23-07:00:13
   153     178.2500        8853.751476        8853.751476        17707.50295       0.6215224094        1.338304406      -0.2142203716      -0.5036369735       0.0010753489                  0                  0                  0      15.88    01/10/23-07:00:29
   154     178.5000        8853.745466        8853.745466        17707.49093       0.6214963129        1.302454574      -0.2142044925      -0.4680955614     0.001341792517                  0                  0                  0      15.90    01/10/23-07:00:45
   155     178.7500        8853.740773        8853.740773        17707.48155       0.6214771703        1.269407362      -0.2141879036      -0.4353699035     0.001627615636                  0                  0                  0      15.91    01/10/23-07:01:00
   156     179.0000        8853.737729        8853.737729        17707.47546       0.6214652077        1.239656902      -0.2141748446       -0.405927076     0.001910226004                  0                  0                  0      15.89    01/10/23-07:01:16
   157     179.2500        8853.736411        8853.736411        17707.47282       0.6214602434        1.213444982      -0.2141686148      -0.3799840282     0.002167904814                  0                  0                  0      15.89    01/10/23-07:01:32
   158     179.5000        8853.736668        8853.736668        17707.47334        0.621461828        1.190810976       -0.214171358      -0.3575589473     0.002381157687                  0                  0                  0      15.90    01/10/23-07:01:48
   159     179.7500        8853.738167        8853.738167        17707.47633       0.6214694244        1.171689257      -0.2141840409       -0.338569282     0.002533489968                  0                  0                  0      15.89    01/10/23-07:02:04
   160     180.0000        8853.740464        8853.740464        17707.48093       0.6214825275        1.155944645      -0.2142065416      -0.3228679844     0.002612408282                  0                  0                  0      15.89    01/10/23-07:02:20
   161     180.2500        8853.743082        8853.743082        17707.48616       0.6215007217        1.143356971      -0.2142377637      -0.3102293079     0.002610821873                  0                  0                  0      15.89    01/10/23-07:02:36
   162     180.5000        8853.745577        8853.745577        17707.49115       0.6215237312        1.133678435      -0.2142757372       -0.300407562     0.002528595513                  0                  0                  0      15.90    01/10/23-07:02:52
   163     180.7500        8853.747596        8853.747596        17707.49519       0.6215513887        1.126661709      -0.2143177175      -0.2931662952     0.002373692266                  0                  0                  0      15.88    01/10/23-07:03:08
   164     181.0000        8853.748908        8853.748908        17707.49782       0.6215835646        1.122063772      -0.2143603197      -0.2882821575     0.002162269599                  0                  0                  0      15.87    01/10/23-07:03:23
   165     181.2500        8853.749413        8853.749413        17707.49883        0.621620085        1.119638184      -0.2143997242      -0.2855356572     0.001917282385                  0                  0                  0      15.87    01/10/23-07:03:39
   166     181.5000        8853.749126        8853.749126        17707.49825       0.6216606781        1.119157581      -0.2144319686      -0.2847306719     0.001665737613                  0                  0                  0      15.88    01/10/23-07:03:55
   167     181.7500        8853.748156        8853.748156        17707.49631         0.62170493        1.120411833       -0.214453307      -0.2856887235     0.001435127363                  0                  0                  0      15.88    01/10/23-07:04:11
   168     182.0000        8853.746662        8853.746662        17707.49332       0.6217522543        1.123189339      -0.2144605928      -0.2882261369     0.001249645436                  0                  0                  0      15.89    01/10/23-07:04:27
   169     182.2500        8853.744819        8853.744819        17707.48964        0.621801909        1.127284037      -0.2144516277      -0.2921573252     0.001126824841                  0                  0                  0      15.90    01/10/23-07:04:43
   170     182.5000        8853.742783        8853.742783        17707.48557        0.621853044        1.132509322      -0.2144254316      -0.2973059852     0.001075138584                  0                  0                  0      15.89    01/10/23-07:04:59
   171     182.7500        8853.740668        8853.740668        17707.48134       0.6219047513        1.138691333      -0.2143823926      -0.3034971813     0.001092992621                  0                  0                  0      15.88    01/10/23-07:05:15
   172     183.0000        8853.738529        8853.738529        17707.47706       0.6219561013        1.145652323       -0.214324272      -0.3105412889     0.001169339698                  0                  0                  0      15.88    01/10/23-07:05:31
   173     183.2500        8853.736367        8853.736367        17707.47273        0.622006182        1.153225257      -0.2142540581      -0.3182508563     0.001285839615                  0                  0                  0      15.88    01/10/23-07:05:46
   174     183.5000        8853.734131        8853.734131        17707.46826       0.6220541225        1.161248217       -0.214175692      -0.3264386579     0.001420255047                  0                  0                  0      15.88    01/10/23-07:06:02
   175     183.7500        8853.731729        8853.731729        17707.46346       0.6220991309         1.16957455      -0.2140937053      -0.3349320998     0.001550385689                  0                  0                  0      15.88    01/10/23-07:06:18
   176     184.0000        8853.729047        8853.729047        17707.45809        0.622140504        1.178057614       -0.214012829      -0.3435621202     0.001657839525                  0                  0                  0      15.88    01/10/23-07:06:34
   177     184.2500        8853.725973        8853.725973        17707.45195        0.622177643        1.186568606       -0.213937631       -0.352184185     0.001730853187                  0                  0                  0      15.90    01/10/23-07:06:50
   178     184.5000        8853.722415        8853.722415        17707.44483        0.622210045        1.195009709      -0.2138722353      -0.3606929947     0.001765565819                  0                  0                  0      15.89    01/10/23-07:07:06
   179     184.7500        8853.718326        8853.718326        17707.43665       0.6222372983         1.20331596       -0.213820152      -0.3690242119     0.001765702379                  0                  0                  0      15.88    01/10/23-07:07:22
   180     185.0000         8853.71372         8853.71372        17707.42744       0.6222590778         1.21144944        -0.21378421      -0.3771470795     0.001740926999                  0                  0                  0      15.88    01/10/23-07:07:38
   181     185.2500        8853.708679        8853.708679        17707.41736       0.6222751714        1.219411715      -0.2137665633      -0.3850742636      0.00170428338                  0                  0                  0      15.89    01/10/23-07:07:53
   182     185.5000        8853.703356        8853.703356        17707.40671       0.6222855021         1.22724558       -0.213768727      -0.3928606874     0.001669336332                  0                  0                  0      15.88    01/10/23-07:08:09
   183     185.7500        8853.697959        8853.697959        17707.39592       0.6222901639        1.235042331      -0.2137916022      -0.4006081771     0.001647611994                  0                  0                  0      15.88    01/10/23-07:08:25
   184     186.0000         8853.69273         8853.69273        17707.38546       0.6222894444         1.24293026      -0.2138354621      -0.4084521392     0.001646786197                  0                  0                  0      15.88    01/10/23-07:08:41
   185     186.2500        8853.687915        8853.687915        17707.37583       0.6222838622        1.251081167      -0.2138998984      -0.4165673102     0.001669903691                  0                  0                  0      15.88    01/10/23-07:08:57
   186     186.5000        8853.683728        8853.683728        17707.36746        0.622274186        1.259707353      -0.2139837476      -0.4251649021     0.001715482277                  0                  0                  0      15.90    01/10/23-07:09:13
   187     186.7500        8853.680323        8853.680323        17707.36065       0.6222614029        1.269027693      -0.2140850369      -0.4344597476      0.00177849475                  0                  0                  0      15.89    01/10/23-07:09:29
   188     187.0000        8853.677764        8853.677764        17707.35553       0.6222466868        1.279265135      -0.2142009916      -0.4446692439      0.00185178695                  0                  0                  0      15.89    01/10/23-07:09:45
   189     187.2500        8853.676024        8853.676024        17707.35205       0.6222313189        1.290633453      -0.2143281306      -0.4560015076     0.001927503753                  0                  0                  0      15.90    01/10/23-07:10:01
   190     187.5000        8853.674976        8853.674976        17707.34995       0.6222166062        1.303325945      -0.2144624499      -0.4686451796     0.001998290385                  0                  0                  0      15.90    01/10/23-07:10:16
   191     187.7500        8853.674415        8853.674415        17707.34883       0.6222037795         1.31749395      -0.2145996695      -0.4827485781     0.002058077267                  0                  0                  0      15.91    01/10/23-07:10:32
   192     188.0000        8853.674067        8853.674067        17707.34813        0.622193915        1.333236787      -0.2147354989      -0.4984098351     0.002102462375                  0                  0                  0      15.93    01/10/23-07:10:48
   193     188.2500        8853.673611        8853.673611        17707.34722       0.6221878664        1.350564277      -0.2148658763       -0.515639222     0.002128688196                  0                  0                  0      15.92    01/10/23-07:11:04
   194     188.5000        8853.672697        8853.672697        17707.34539       0.6221862333        1.369352612      -0.2149871515      -0.5343147365     0.002135509353                  0                  0                  0      15.91    01/10/23-07:11:20
   195     188.7500        8853.670976        8853.670976        17707.34195       0.6221893805        1.389335051      -0.2150962133      -0.5541724922     0.002123035242                  0                  0                  0      15.92    01/10/23-07:11:36
   196     189.0000        8853.668127        8853.668127        17707.33625       0.6221974398        1.410101565       -0.215190588      -0.5748061223     0.002092585657                  0                  0                  0      15.91    01/10/23-07:11:52
   197     189.2500         8853.66391         8853.66391        17707.32782       0.6222103099        1.431124651      -0.2152685459      -0.5956922867     0.002046491431                  0                  0                  0      15.92    01/10/23-07:12:08
   198     189.5000         8853.65822         8853.65822        17707.31644       0.6222275645        1.451743668      -0.2153292411      -0.6161746692     0.001987806912                  0                  0                  0      15.92    01/10/23-07:12:24
   199     189.7500        8853.651134        8853.651134        17707.30227       0.6222483732        1.471179377      -0.2153728751      -0.6354781298     0.001920001432                  0                  0                  0      15.91    01/10/23-07:12:40
   200     190.0000        8853.642953        8853.642953        17707.28591       0.6222714885        1.488614976      -0.2154008362      -0.6527891467     0.001846495646                  0                  0                  0      15.90    01/10/23-07:12:56
   201     190.2500        8853.634178        8853.634178        17707.26836       0.6222952579        1.503248734      -0.2154157153       -0.667307748      0.00176998766                  0                  0                  0      15.90    01/10/23-07:13:12
   202     190.5000        8853.625429        8853.625429        17707.25086       0.6223177047        1.514327028      -0.2154210811      -0.6782802373     0.001691995415                  0                  0                  0      15.91    01/10/23-07:13:27
   203     190.7500        8853.617316        8853.617316        17707.23463       0.6223367937        1.521232283      -0.2154209613      -0.6850873372     0.001612809172                  0                  0                  0      15.91    01/10/23-07:13:43
   204     191.0000        8853.610297        8853.610297        17707.22059       0.6223506718         1.52350294      -0.2154190634      -0.6872654004     0.001532195801                  0                  0                  0      15.91    01/10/23-07:13:59
   205     191.2500        8853.604569        8853.604569        17707.20914       0.6223580131        1.520893581       -0.215417881         -0.6845686     0.001450913096                  0                  0                  0      15.92    01/10/23-07:14:15
   206     191.5000        8853.600026        8853.600026        17707.20005       0.6223582218        1.513373685      -0.2154179016      -0.6769702319     0.001372670716                  0                  0                  0      15.91    01/10/23-07:14:31
   207     191.7500        8853.596265        8853.596265        17707.19253       0.6223515262        1.501111856      -0.2154171413      -0.6646490853     0.001305896468                  0                  0                  0      15.91    01/10/23-07:14:47
   208     192.0000        8853.592645        8853.592645        17707.18529       0.6223389209        1.484463197      -0.2154111861       -0.647977407     0.001264317395                  0                  0                  0      15.94    01/10/23-07:15:03
   209     192.2500        8853.588389        8853.588389        17707.17678        0.622321963        1.463942322      -0.2153938123      -0.6274921445     0.001265598017                  0                  0                  0      15.92    01/10/23-07:15:19
   210     192.5000        8853.582734        8853.582734        17707.16547       0.6223024797        1.440195629      -0.2153581217      -0.6038628986     0.001327870848                  0                  0                  0      15.94    01/10/23-07:15:35
   211     192.7500        8853.575095        8853.575095        17707.15019       0.6222822875        1.413975937      -0.2152979805      -0.5778604452      0.00146477602                  0                  0                  0      15.91    01/10/23-07:15:51
   212     193.0000        8853.565204        8853.565204        17707.13041       0.6222629594        1.386087551      -0.2152094321      -0.5502956298     0.001680470309                  0                  0                  0      15.91    01/10/23-07:16:07
   213     193.2500         8853.55316         8853.55316        17707.10632       0.6222457055        1.357327838      -0.2150917178      -0.5219567994     0.001966385178                  0                  0                  0      15.90    01/10/23-07:16:23
   214     193.5000        8853.539373        8853.539373        17707.07875        0.622231394         1.32848223      -0.2149476217      -0.4936043447     0.002301130501                  0                  0                  0      15.90    01/10/23-07:16:38
   215     193.7500        8853.524414        8853.524414        17707.04883       0.6222206263        1.300309336      -0.2147830516      -0.4659596177     0.002653960044                  0                  0                  0      15.90    01/10/23-07:16:54
   216     194.0000        8853.508838        8853.508838        17707.01768       0.6222137399        1.273485041      -0.2146060129      -0.4396561167     0.002990828376                  0                  0                  0      15.89    01/10/23-07:17:10
   217     194.2500        8853.493051        8853.493051         17706.9861       0.6222108552        1.248590748       -0.214425332      -0.4152354383     0.003280877117                  0                  0                  0      15.90    01/10/23-07:17:26
   218     194.5000        8853.477282        8853.477282        17706.95456       0.6222118334        1.226094523       -0.214249531      -0.3931344608     0.003501301863                  0                  0                  0      15.89    01/10/23-07:17:42
   219     194.7500        8853.461669        8853.461669        17706.92334        0.622216262        1.206350083      -0.2140861123      -0.3736871102     0.003639401314                  0                  0                  0      15.93    01/10/23-07:17:58
   220     195.0000        8853.446387        8853.446387        17706.89277       0.6222234417        1.189602843      -0.2139412838      -0.3571300486     0.003691931311                  0                  0                  0      15.88    01/10/23-07:18:14
   221     195.2500        8853.431745        8853.431745        17706.86349       0.6222324482         1.17601173      -0.2138199701      -0.3436221161     0.003662804808                  0                  0                  0      15.88    01/10/23-07:18:30
   222     195.5000        8853.418194        8853.418194        17706.83639       0.6222422211        1.165669262      -0.2137259001      -0.3332615592     0.003560418749                  0                  0                  0      15.89    01/10/23-07:18:46
   223     195.7500         8853.40624         8853.40624        17706.81248       0.6222516779        1.158618418      -0.2136616289      -0.3261006158     0.003395504399                  0                  0                  0      15.89    01/10/23-07:19:01
   224     196.0000        8853.396327        8853.396327        17706.79265       0.6222598235        1.154870963      -0.2136284666      -0.3221624328     0.003179760223                  0                  0                  0      15.88    01/10/23-07:19:17
   225     196.2500         8853.38875         8853.38875         17706.7775       0.6222658463        1.154422528      -0.2136263612      -0.3214554099     0.002925088997                  0                  0                  0      15.88    01/10/23-07:19:33
   226     196.5000        8853.383614        8853.383614        17706.76723       0.6222691946        1.157260503      -0.2136538098      -0.3239806757     0.002643177135                  0                  0                  0      15.88    01/10/23-07:19:49
   227     196.7500        8853.380841        8853.380841        17706.76168       0.6222696329         1.16337239      -0.2137078517      -0.3297401179     0.002345212521                  0                  0                  0      15.88    01/10/23-07:20:05
   228     197.0000        8853.380201        8853.380201         17706.7604       0.6222672717        1.172748189      -0.2137841687      -0.3387384298     0.002041681708                  0                  0                  0      15.88    01/10/23-07:20:21
   229     197.2500        8853.381351        8853.381351         17706.7627       0.6222625603        1.185376131      -0.2138773001      -0.3509784806     0.001742210087                  0                  0                  0      15.90    01/10/23-07:20:37
   230     197.5000        8853.383869        8853.383869        17706.76774       0.6222562484         1.20123186      -0.2139809566      -0.3664500829     0.001455428261                  0                  0                  0      15.89    01/10/23-07:20:53
   231     197.7500        8853.387297        8853.387297        17706.77459       0.6222493182        1.220261295      -0.2140884112      -0.3851124038     0.001188838237                  0                  0                  0      15.88    01/10/23-07:21:09
   232     198.0000        8853.391165        8853.391165        17706.78233       0.6222428999        1.242356918      -0.2141929297      -0.4068697878     0.000948699841                  0                  0                  0      15.88    01/10/23-07:21:24
   233     198.2500        8853.395029        8853.395029        17706.79006        0.622238177        1.267327294      -0.2142882031      -0.4315409298    0.0007400156507                  0                  0                  0      15.88    01/10/23-07:21:40
   234     198.5000        8853.398486        8853.398486        17706.79697       0.6222362982        1.294868606      -0.2143687472      -0.4588302242    0.0005666631733                  0                  0                  0      15.88    01/10/23-07:21:56
   235     198.7500        8853.401198        8853.401198         17706.8024       0.6222382789        1.324531575      -0.2144302459      -0.4882947666    0.0004317165027                  0                  0                  0      15.88    01/10/23-07:22:12
   236     199.0000        8853.402902        8853.402902         17706.8058       0.6222449181        1.355716317       -0.214469827      -0.5193393998    0.0003378275095                  0                  0                  0      15.88    01/10/23-07:22:28
   237     199.2500         8853.40343         8853.40343        17706.80686       0.6222566654        1.387631256       -0.214486266      -0.5511757803    0.0002874552732                  0                  0                  0      15.88    01/10/23-07:22:44
   238     199.5000        8853.402713        8853.402713        17706.80543       0.6222735125        1.419307932      -0.2144801106      -0.5828369959    0.0002826867824                  0                  0                  0      15.91    01/10/23-07:23:00
   239     199.7500         8853.40078         8853.40078        17706.80156       0.6222949105        1.449654452      -0.2144537097      -0.6132302499    0.0003244183756                  0                  0                  0      15.88    01/10/23-07:23:16
   240     200.0000         8853.39775         8853.39775         17706.7955       0.6223197215        1.477501852      -0.2144111189      -0.6411819973    0.0004109861262                  0                  0                  0      15.88    01/10/23-07:23:32
   241     200.2500        8853.393819        8853.393819        17706.78764       0.6223462322          1.5016575      -0.2143578526      -0.6654900538    0.0005366385259                  0                  0                  0      15.87    01/10/23-07:23:47
   242     200.5000         8853.38926         8853.38926        17706.77852       0.6223722823        1.520997309      -0.2143004657      -0.6850150212     0.000690460465                  0                  0                  0      15.87    01/10/23-07:24:03
   243     200.7500        8853.384424        8853.384424        17706.76885       0.6223955055        1.534578775      -0.2142459699      -0.6987936519    0.0008563524454                  0                  0                  0      15.87    01/10/23-07:24:19
   244     201.0000        8853.379735        8853.379735        17706.75947       0.6224136507        1.541742385      -0.2142011137      -0.7061420296     0.001014408921                  0                  0                  0      15.88    01/10/23-07:24:35
   245     201.2500        8853.375651        8853.375651         17706.7513       0.6224249031        1.542176095      -0.2141715881      -0.7067232684      0.00114366413                  0                  0                  0      15.88    01/10/23-07:24:51
   246     201.5000        8853.372601        8853.372601         17706.7452         0.62242817        1.535940908      -0.2141612582      -0.7005771152     0.001225635675                  0                  0                  0      15.89    01/10/23-07:25:07
   247     201.7500        8853.370909        8853.370909        17706.74182       0.6224232053        1.523452871      -0.2141715719      -0.6881059483       0.0012478549                  0                  0                  0      15.89    01/10/23-07:25:23
   248     202.0000        8853.370735        8853.370735        17706.74147       0.6224106291        1.505436202      -0.2142012957      -0.6700307328     0.001206455427                  0                  0                  0      15.90    01/10/23-07:25:39
   249     202.2500        8853.372062        8853.372062        17706.74412       0.6223917105        1.482819975      -0.2142466587      -0.6472889116     0.001107305846                  0                  0                  0      15.89    01/10/23-07:25:54
   250     202.5000        8853.374709        8853.374709        17706.74942       0.6223681924        1.456694119      -0.2143018462      -0.6209895382    0.0009654575544                  0                  0                  0      15.88    01/10/23-07:26:10
   251     202.7500        8853.378365        8853.378365        17706.75673       0.6223420099        1.428192821      -0.2143596895      -0.5922941765    0.0008030545853                  0                  0                  0      15.88    01/10/23-07:26:26
   252     203.0000        8853.382598        8853.382598         17706.7652       0.6223150751        1.398405717      -0.2144124061      -0.5623242086    0.0006459726643                  0                  0                  0      15.87    01/10/23-07:26:42
   253     203.2500        8853.386869        8853.386869        17706.77374       0.6222891686         1.36836559      -0.2144523528      -0.5321434036     0.000519334681                  0                  0                  0      15.87    01/10/23-07:26:58
   254     203.5000        8853.390551        8853.390551         17706.7811       0.6222658258        1.338994551      -0.2144728287      -0.5026985182    0.0004426215302                  0                  0                  0      15.87    01/10/23-07:27:14
   255     203.7500        8853.393002        8853.393002          17706.786       0.6222462214        1.311062545      -0.2144689247      -0.4747728214    0.0004254223981                  0                  0                  0      15.87    01/10/23-07:27:30
   256     204.0000        8853.393667        8853.393667        17706.78733       0.6222311281        1.285187866      -0.2144382824      -0.4489837221    0.0004652664461                  0                  0                  0      15.87    01/10/23-07:27:46
   257     204.2500        8853.392207        8853.392207        17706.78441       0.6222209028        1.261847349      -0.2143815346       -0.425793351    0.0005484396552                  0                  0                  0      15.87    01/10/23-07:28:01
   258     204.5000        8853.388574        8853.388574        17706.77715       0.6222155414        1.241403698      -0.2143022193      -0.4055396587    0.0006537211849                  0                  0                  0      15.88    01/10/23-07:28:17
   259     204.7500        8853.383014        8853.383014        17706.76603       0.6222147389        1.224095708      -0.2142061363      -0.3884326393    0.0007578061312                  0                  0                  0      15.90    01/10/23-07:28:33
   260     205.0000        8853.375989        8853.375989        17706.75198       0.6222179735        1.210048757      -0.2141003087      -0.3745711555     0.000840680288                  0                  0                  0      15.88    01/10/23-07:28:49
   261     205.2500        8853.368065        8853.368065        17706.73613       0.6222245866        1.199292968      -0.2139918529      -0.3639658681    0.0008893399168                  0                  0                  0      15.89    01/10/23-07:29:05
   262     205.5000        8853.359813        8853.359813        17706.71963        0.622233855         1.19180555      -0.2138870454      -0.3565837967    0.0008991475666                  0                  0                  0      15.88    01/10/23-07:29:21
   263     205.7500        8853.351755        8853.351755        17706.70351       0.6222450439        1.187512406      -0.2137907542      -0.3523495541    0.0008729462949                  0                  0                  0      15.88    01/10/23-07:29:37
   264     206.0000        8853.344322        8853.344322        17706.68864       0.6222574629        1.186313885      -0.2137062481      -0.3511689719    0.0008187978695                  0                  0                  0      15.88    01/10/23-07:29:53
   265     206.2500        8853.337823        8853.337823        17706.67565       0.6222705254        1.188103656       -0.213635285       -0.352945085    0.0007472391396                  0                  0                  0      15.90    01/10/23-07:30:09
   266     206.5000        8853.332415        8853.332415        17706.66483       0.6222837948        1.192762565      -0.2135783596        -0.35756924    0.0006688295626                  0                  0                  0      15.89    01/10/23-07:30:24
   267     206.7500        8853.328088        8853.328088        17706.65618        0.622296987        1.200154447      -0.2135350056      -0.3649149313     0.000592476772                  0                  0                  0      15.92    01/10/23-07:30:40
   268     207.0000        8853.324692        8853.324692        17706.64938       0.6223099804        1.210133959      -0.2135041074      -0.3748443363    0.0005244648801                  0                  0                  0      15.94    01/10/23-07:30:56
   269     207.2500        8853.322011        8853.322011        17706.64402       0.6223227711        1.222552074      -0.2134841925      -0.3872133073     0.000468197261                  0                  0                  0      15.90    01/10/23-07:31:12
   270     207.5000         8853.31983         8853.31983        17706.63966       0.6223354333        1.237250773       -0.213473683      -0.4018660699    0.0004244134566                  0                  0                  0      15.90    01/10/23-07:31:28
   271     207.7500        8853.317992        8853.317992        17706.63598       0.6223480511        1.254056545      -0.2134710738      -0.4186291605    0.0003917406767                  0                  0                  0      15.94    01/10/23-07:31:44
   272     208.0000        8853.316402        8853.316402         17706.6328       0.6223606872        1.272787634      -0.2134750217      -0.4373194092    0.0003674840866                  0                  0                  0      15.91    01/10/23-07:32:00
   273     208.2500        8853.315005        8853.315005        17706.63001       0.6223733345        1.293219724      -0.2134843522      -0.4577104969    0.0003484594675                  0                  0                  0      15.93    01/10/23-07:32:16
   274     208.5000        8853.313784        8853.313784        17706.62757       0.6223858988         1.31507243      -0.2134980234      -0.4795203039    0.0003317958225                  0                  0                  0      15.91    01/10/23-07:32:32
   275     208.7500        8853.312765        8853.312765        17706.62553       0.6223981865         1.33799375      -0.2135150816      -0.5023960132    0.0003155315672                  0                  0                  0      15.92    01/10/23-07:32:48
   276     209.0000        8853.312045        8853.312045        17706.62409       0.6224099736        1.361576561      -0.2135346177      -0.5259308429     0.000298873678                  0                  0                  0      15.93    01/10/23-07:33:04
   277     209.2500        8853.311772        8853.311772        17706.62354       0.6224210142        1.385311457      -0.2135557032      -0.5496170244    0.0002822843401                  0                  0                  0      15.92    01/10/23-07:33:20
   278     209.5000        8853.312081        8853.312081        17706.62416       0.6224311002        1.408582433         -0.2135773      -0.5728413428     0.000267309879                  0                  0                  0      15.91    01/10/23-07:33:35
   279     209.7500        8853.313001        8853.313001          17706.626       0.6224400785        1.430678758      -0.2135981762       -0.594896831    0.0002563272873                  0                  0                  0      15.91    01/10/23-07:33:51
   280     210.0000        8853.314402        8853.314402         17706.6288       0.6224478621        1.450840564      -0.2136168987       -0.615027961    0.0002521580021                  0                  0                  0      15.91    01/10/23-07:34:07
   281     210.2500        8853.316033        8853.316033        17706.63207       0.6224543713        1.468289768      -0.2136319554      -0.6324609718    0.0002575301643                  0                  0                  0      15.92    01/10/23-07:34:23
   282     210.5000        8853.317601        8853.317601         17706.6352       0.6224594627        1.482268005      -0.2136419891      -0.6464410154    0.0002744620649                  0                  0                  0      15.93    01/10/23-07:34:39
   283     210.7500        8853.318861        8853.318861        17706.63772       0.6224629149        1.492119814      -0.2136460568      -0.6563145448    0.0003037026375                  0                  0                  0      15.93    01/10/23-07:34:55
   284     211.0000        8853.319636        8853.319636        17706.63927       0.6224644595        1.497362749      -0.2136438155      -0.6615988786    0.0003444047173                  0                  0                  0      15.92    01/10/23-07:35:11
   285     211.2500        8853.319804        8853.319804        17706.63961       0.6224638504        1.497733218      -0.2136355886      -0.6620279128    0.0003941339659                  0                  0                  0      15.94    01/10/23-07:35:27
   286     211.5000        8853.319287        8853.319287        17706.63857       0.6224609279        1.493199809      -0.2136223264      -0.6575657833    0.0004492287272                  0                  0                  0      15.91    01/10/23-07:35:43
   287     211.7500        8853.318056        8853.318056        17706.63611       0.6224556755        1.483974983      -0.2136055062      -0.6484190935    0.0005052918032                  0                  0                  0      15.94    01/10/23-07:35:59
   288     212.0000        8853.316168        8853.316168        17706.63234       0.6224482451        1.470506273      -0.2135869979      -0.6350287372    0.0005577071716                  0                  0                  0      15.92    01/10/23-07:36:15
   289     212.2500        8853.313772        8853.313772        17706.62754       0.6224389035        1.453406233      -0.2135689006      -0.6180005658    0.0006021365468                  0                  0                  0      15.92    01/10/23-07:36:31
   290     212.5000        8853.311097        8853.311097        17706.62219       0.6224279828         1.43339592      -0.2135533565      -0.5980495101    0.0006349294361                  0                  0                  0      15.92    01/10/23-07:36:47
   291     212.7500        8853.308429        8853.308429        17706.61686        0.622415869        1.411332357      -0.2135423459      -0.5760275546      0.00065341272                  0                  0                  0      15.92    01/10/23-07:37:02
   292     213.0000        8853.306067        8853.306067        17706.61213       0.6224028945        1.388010757      -0.2135374709      -0.5527265665    0.0006561746086                  0                  0                  0      15.91    01/10/23-07:37:18
   293     213.2500        8853.304279        8853.304279        17706.60856       0.6223893528        1.364181853      -0.2135397493      -0.5288959235    0.0006431725999                  0                  0                  0      15.91    01/10/23-07:37:34
   294     213.5000        8853.303241        8853.303241        17706.60648       0.6223755474        1.340534122      -0.2135494629      -0.5052248293    0.0006157175745                  0                  0                  0      15.91    01/10/23-07:37:50
   295     213.7500        8853.303001        8853.303001          17706.606       0.6223618113        1.317671346       -0.213566116       -0.482319649    0.0005762298184                  0                  0                  0      15.90    01/10/23-07:38:06
   296     214.0000         8853.30349         8853.30349        17706.60698        0.622348545        1.296123378      -0.2135885261       -0.460714131    0.0005278243287                  0                  0                  0      15.89    01/10/23-07:38:22
   297     214.2500        8853.304561        8853.304561        17706.60912       0.6223361933        1.276330095      -0.2136150206      -0.4408527556    0.0004738745958                  0                  0                  0      15.88    01/10/23-07:38:38
   298     214.5000        8853.306034        8853.306034        17706.61207       0.6223252081        1.258627394      -0.2136436741      -0.4230761627    0.0004176503645                  0                  0                  0      15.91    01/10/23-07:38:54
   299     214.7500        8853.307733        8853.307733        17706.61547       0.6223160047         1.24327828      -0.2136725253      -0.4076518337    0.0003620834827                  0                  0                  0      15.89    01/10/23-07:39:10
   300     215.0000        8853.309489        8853.309489        17706.61898       0.6223089313        1.230488442      -0.2136997398      -0.3947894743    0.0003097029557                  0                  0                  0      15.90    01/10/23-07:39:26
   301     215.2500        8853.311148        8853.311148         17706.6223       0.6223042126         1.22039082      -0.2137237149      -0.3846255678    0.0002626748817                  0                  0                  0      15.89    01/10/23-07:39:41
   302     215.5000        8853.312569        8853.312569        17706.62514       0.6223019458        1.213060674      -0.2137431389      -0.3772384517    0.0002228623738                  0                  0                  0      15.88    01/10/23-07:39:57
   303     215.7500        8853.313632        8853.313632        17706.62726       0.6223020935        1.208520269      -0.2137570217      -0.3726530079     0.000191854354                  0                  0                  0      15.88    01/10/23-07:40:13
   304     216.0000        8853.314248        8853.314248         17706.6285       0.6223045231        1.206766144      -0.2137647122      -0.3708678117    0.0001709032728                  0                  0                  0      15.88    01/10/23-07:40:29
   305     216.2500        8853.314358        8853.314358        17706.62872       0.6223090393        1.207768072      -0.2137659143       -0.371853878    0.0001607596322                  0                  0                  0      15.88    01/10/23-07:40:45
   306     216.5000        8853.313936        8853.313936        17706.62787       0.6223154191        1.211464904      -0.2137607027      -0.3755502269     0.000161445213                  0                  0                  0      15.91    01/10/23-07:41:01
   307     216.7500        8853.312992        8853.312992        17706.62598         0.62232344        1.217771531      -0.2137495297      -0.3818706357    0.0001720744509                  0                  0                  0      15.90    01/10/23-07:41:17
   308     217.0000        8853.311574        8853.311574        17706.62315       0.6223329069        1.226582142      -0.2137332059      -0.3907068404     0.000190810995                  0                  0                  0      15.88    01/10/23-07:41:33
   309     217.2500        8853.309773        8853.309773        17706.61955       0.6223436502         1.23777611      -0.2137128406      -0.4019346374    0.0002150185698                  0                  0                  0      15.88    01/10/23-07:41:49
   310     217.5000        8853.307726        8853.307726        17706.61545       0.6223555166        1.251200649      -0.2136897377      -0.4153969832    0.0002415886045                  0                  0                  0      15.89    01/10/23-07:42:04
   311     217.7500        8853.305594        8853.305594        17706.61119       0.6223683588        1.266687565      -0.2136652548      -0.4309213593     0.000267408089                  0                  0                  0      15.88    01/10/23-07:42:20
   312     218.0000         8853.30352         8853.30352        17706.60704       0.6223820127        1.284020392      -0.2136406543      -0.4482875964    0.0002898712162                  0                  0                  0      15.89    01/10/23-07:42:36
   313     218.2500        8853.301599        8853.301599         17706.6032       0.6223963005        1.302952575      -0.2136169884      -0.4672465683    0.0003072823638                  0                  0                  0      15.90    01/10/23-07:42:52
   314     218.5000        8853.299869        8853.299869        17706.59974       0.6224110162        1.323172406      -0.2135950524      -0.4874853753    0.0003190383625                  0                  0                  0      15.88    01/10/23-07:43:08
   315     218.7500        8853.298337        8853.298337        17706.59667       0.6224259309        1.344323953      -0.2135754167      -0.5086481509    0.0003255452441                  0                  0                  0      15.88    01/10/23-07:43:24
   316     219.0000        8853.297021        8853.297021        17706.59404        0.622440789        1.365991791       -0.213558504      -0.5303204114    0.0003279136049                  0                  0                  0      15.87    01/10/23-07:43:40
   317     219.2500        8853.295978        8853.295978        17706.59196        0.622455272        1.387663858      -0.2135446623      -0.5519914728    0.0003275491794                  0                  0                  0      15.88    01/10/23-07:43:56
   318     219.5000         8853.29529         8853.29529        17706.59058       0.6224689987        1.408735767      -0.2135341849      -0.5730583361     0.000325752572                  0                  0                  0      15.87    01/10/23-07:44:11
   319     219.7500        8853.295035        8853.295035        17706.59007       0.6224815372        1.428542617      -0.2135272629      -0.5928572473    0.0003234306986                  0                  0                  0      15.88    01/10/23-07:44:27
   320     220.0000         8853.29524         8853.29524        17706.59048       0.6224924397        1.446396209      -0.2135238935      -0.6107008593    0.0003209834615                  0                  0                  0      15.87    01/10/23-07:44:43
   321     220.2500         8853.29585         8853.29585         17706.5917       0.6225012585        1.461595948      -0.2135237815      -0.6258892275    0.0003183195873                  0                  0                  0      15.88    01/10/23-07:44:59
   322     220.5000        8853.296714        8853.296714        17706.59343       0.6225075812        1.473460973      -0.2135262829      -0.6377420688    0.0003149595551                  0                  0                  0      15.88    01/10/23-07:45:15
   323     220.7500        8853.297602        8853.297602         17706.5952       0.6225111456        1.481475071      -0.2135304253      -0.6457436892    0.0003101891688                  0                  0                  0      15.88    01/10/23-07:45:31
   324     221.0000        8853.298242        8853.298242        17706.59648       0.6225117654        1.485197933      -0.2135350283      -0.6494544538    0.0003033142259                  0                  0                  0      15.88    01/10/23-07:45:47
   325     221.2500         8853.29841         8853.29841        17706.59682       0.6225094122        1.484402934      -0.2135389149       -0.648648294     0.000293686664                  0                  0                  0      15.88    01/10/23-07:46:03
   326     221.5000        8853.298027        8853.298027        17706.59605       0.6225042602        1.479143434      -0.2135411409      -0.6433787868    0.0002807533703                  0                  0                  0      15.88    01/10/23-07:46:19
   327     221.7500        8853.297184        8853.297184        17706.59437       0.6224966166        1.469673621      -0.2135411421      -0.6339000891     0.000264226628                  0                  0                  0      15.88    01/10/23-07:46:34
   328     222.0000        8853.296091        8853.296091        17706.59218       0.6224868901        1.456398185      -0.2135387458      -0.6206168614    0.0002443118353                  0                  0                  0      15.88    01/10/23-07:46:50
   329     222.2500        8853.294953        8853.294953        17706.58991       0.6224755884        1.439867321      -0.2135340772      -0.6040795262    0.0002218710408                  0                  0                  0      15.89    01/10/23-07:47:06
   330     222.5000         8853.29388         8853.29388        17706.58776       0.6224632839        1.420758851      -0.2135274519      -0.5849664779    0.0001983628642                  0                  0                  0      15.88    01/10/23-07:47:22
   331     222.7500        8853.292881        8853.292881        17706.58576       0.6224505441        1.399820702      -0.2135193298       -0.564026298    0.0001754696154                  0                  0                  0      15.88    01/10/23-07:47:38
   332     223.0000        8853.291935        8853.291935        17706.58387       0.6224378545        1.377797931      -0.2135103178      -0.5420043177    0.0001545586104                  0                  0                  0      15.88    01/10/23-07:47:54
   333     223.2500        8853.291054        8853.291054        17706.58211       0.6224256013        1.355407971      -0.2135011503       -0.519617511    0.0001362917019                  0                  0                  0      15.89    01/10/23-07:48:10
   334     223.5000         8853.29028         8853.29028        17706.58056       0.6224140767        1.333317496      -0.2134925892      -0.4975314456    0.0001206159342                  0                  0                  0      15.88    01/10/23-07:48:26
   335     223.7500        8853.289649        8853.289649         17706.5793       0.6224034932        1.312120171      -0.2134852663      -0.4763385111    0.0001070997993                  0                  0                  0      15.88    01/10/23-07:48:41
   336     224.0000         8853.28915         8853.28915         17706.5783       0.6223939706        1.292289828      -0.2134795526      -0.4565116349    9.533062076e-05                  0                  0                  0      15.87    01/10/23-07:48:57
   337     224.2500        8853.288746        8853.288746        17706.57749       0.6223855581        1.274212932      -0.2134755344      -0.4384369298    8.509053768e-05                  0                  0                  0      15.87    01/10/23-07:49:13
   338     224.5000        8853.288418        8853.288418        17706.57684       0.6223782438        1.258203379      -0.2134730977      -0.4224283132    7.627524936e-05                  0                  0                  0      15.87    01/10/23-07:49:29
   339     224.7500        8853.288195        8853.288195        17706.57639       0.6223719735        1.244501237      -0.2134720596      -0.4087259215    6.871779363e-05                  0                  0                  0      15.87    01/10/23-07:49:45
   340     225.0000        8853.288149        8853.288149         17706.5763       0.6223666827        1.233275248      -0.2134722626      -0.3974984298    6.212709164e-05                  0                  0                  0      15.87    01/10/23-07:50:01
   341     225.2500        8853.288355        8853.288355        17706.57671       0.6223623434        1.224659315      -0.2134735946      -0.3888795884    5.621133174e-05                  0                  0                  0      15.87    01/10/23-07:50:17
   342     225.5000        8853.288852        8853.288852         17706.5777       0.6223589701        1.218730531      -0.2134759453      -0.3829465086     5.08926473e-05                  0                  0                  0      15.87    01/10/23-07:50:33
   343     225.7500        8853.289627        8853.289627        17706.57925       0.6223566202        1.215490518      -0.2134791441      -0.3797012188    4.646476438e-05                  0                  0                  0      15.87    01/10/23-07:50:48
   344     226.0000        8853.290611        8853.290611        17706.58122       0.6223554129        1.214947529      -0.2134829187      -0.3791527893    4.359182868e-05                  0                  0                  0      15.87    01/10/23-07:51:04
   345     226.2500        8853.291696        8853.291696        17706.58339       0.6223554952        1.217073514      -0.2134868943      -0.3812742751    4.315085906e-05                  0                  0                  0      15.88    01/10/23-07:51:20
   346     226.5000        8853.292751        8853.292751         17706.5855       0.6223570134        1.221807567      -0.2134906357      -0.3860058896    4.597128751e-05                  0                  0                  0      15.88    01/10/23-07:51:36
   347     226.7500        8853.293641        8853.293641        17706.58728        0.622360079        1.229040107      -0.2134937184      -0.3932388765    5.256737916e-05                  0                  0                  0      15.89    01/10/23-07:51:52
   348     227.0000        8853.294257        8853.294257        17706.58851        0.622364752        1.238640962      -0.2134958082      -0.4028433492    6.294767705e-05                  0                  0                  0      15.89    01/10/23-07:52:08
   349     227.2500        8853.294544        8853.294544        17706.58909       0.6223710313        1.250471577      -0.2134967265      -0.4146803694    7.655063257e-05                  0                  0                  0      15.91    01/10/23-07:52:24
   350     227.5000        8853.294512        8853.294512        17706.58902        0.622378833        1.264330296      -0.2134964785      -0.4285473138    9.232891116e-05                  0                  0                  0      15.90    01/10/23-07:52:40
   351     227.7500        8853.294229        8853.294229        17706.58846       0.6223880233        1.279991201      -0.2134952344      -0.4442169111    0.0001089673984                  0                  0                  0      15.90    01/10/23-07:52:56
   352     228.0000        8853.293798        8853.293798         17706.5876       0.6223984427        1.297195354      -0.2134932695      -0.4614288288     0.000125187388                  0                  0                  0      15.91    01/10/23-07:53:11
   353     228.2500        8853.293314        8853.293314        17706.58663       0.6224099096         1.31562047      -0.2134908897      -0.4798597202     0.000140049909                  0                  0                  0      15.91    01/10/23-07:53:27
   354     228.5000        8853.292843        8853.292843        17706.58569       0.6224222285        1.334893719      -0.2134883754      -0.4991362743    0.0001531588085                  0                  0                  0      15.91    01/10/23-07:53:43
   355     228.7500         8853.29241         8853.29241        17706.58482       0.6224351827        1.354599823        -0.21348597      -0.5188433644    0.0001646942222                  0                  0                  0      15.91    01/10/23-07:53:59
   356     229.0000        8853.292021        8853.292021        17706.58404       0.6224484989        1.374274266      -0.2134839167      -0.5385171106    0.0001752601572                  0                  0                  0      15.92    01/10/23-07:54:15
   357     229.2500        8853.291684        8853.291684        17706.58337       0.6224618144        1.393412384      -0.2134825207      -0.5576536324    0.0001855830961                  0                  0                  0      15.92    01/10/23-07:54:31
   358     229.5000        8853.291433        8853.291433        17706.58287       0.6224746552        1.411477863      -0.2134821971      -0.5757171724    0.0001961614372                  0                  0                  0      15.91    01/10/23-07:54:47
   359     229.7500        8853.291334        8853.291334        17706.58267       0.6224864407        1.427919242      -0.2134834651      -0.5921563297    0.0002069938624                  0                  0                  0      15.91    01/10/23-07:55:03
   360     230.0000         8853.29147         8853.29147        17706.58294       0.6224965159        1.442173339      -0.2134868708      -0.6064074327    0.0002174801238                  0                  0                  0      15.92    01/10/23-07:55:19
   361     230.2500        8853.291917        8853.291917        17706.58383       0.6225042474        1.453726044      -0.2134928489      -0.6179554975    0.0002265499784                  0                  0                  0      15.98    01/10/23-07:55:35
   362     230.5000        8853.292711        8853.292711        17706.58542       0.6225091127        1.462128567      -0.2135015614      -0.6263508928     0.000232999939                  0                  0                  0      15.92    01/10/23-07:55:51
   363     230.7500        8853.293829        8853.293829        17706.58766       0.6225107923        1.467031888      -0.2135127667      -0.6312442558    0.0002359273111                  0                  0                  0      15.92    01/10/23-07:56:07
   364     231.0000        8853.295185        8853.295185        17706.59037       0.6225092495         1.46823291      -0.2135257621      -0.6324330183    0.0002351195318                  0                  0                  0      15.92    01/10/23-07:56:23
   365     231.2500        8853.296636        8853.296636        17706.59327       0.6225047435        1.465695471      -0.2135394193      -0.6298826077     0.000231299236                  0                  0                  0      15.92    01/10/23-07:56:38
   366     231.5000        8853.298005        8853.298005        17706.59601        0.622497773        1.459522264       -0.213552306       -0.623698343    0.0002261575777                  0                  0                  0      15.92    01/10/23-07:56:54
   367     231.7500          8853.2991          8853.2991         17706.5982       0.6224890128        1.449966757      -0.2135628714      -0.6141370192    0.0002221460155                  0                  0                  0      15.92    01/10/23-07:57:10
   368     232.0000        8853.299742        8853.299742        17706.59948       0.6224792211        1.437428312      -0.2135696701      -0.6016014672    0.0002220464766                  0                  0                  0      15.92    01/10/23-07:57:26
   369     232.2500        8853.299799        8853.299799         17706.5996       0.6224691267        1.422412888      -0.2135715961       -0.586600537    0.0002283716832                  0                  0                  0      15.95    01/10/23-07:57:42
   370     232.5000        8853.299206        8853.299206        17706.59841       0.6224593419        1.405507974      -0.2135680878       -0.569723271    0.0002427268982                  0                  0                  0      15.92    01/10/23-07:57:58
   371     232.7500         8853.29799         8853.29799        17706.59598       0.6224503023        1.387347841      -0.2135592605      -0.5516035979    0.0002653195138                  0                  0                  0      15.91    01/10/23-07:58:14
   372     233.0000        8853.296259        8853.296259        17706.59252       0.6224421947        1.368509208       -0.213545928      -0.5328158668     0.000294781608                  0                  0                  0      15.90    01/10/23-07:58:30
   373     233.2500        8853.294185        8853.294185        17706.58837       0.6224350407        1.349585401      -0.2135295035      -0.5139492128    0.0003283554988                  0                  0                  0      15.90    01/10/23-07:58:46
   374     233.5000        8853.291971        8853.291971        17706.58394       0.6224287247        1.331131967      -0.2135118038        -0.49555379    0.0003623512466                  0                  0                  0      15.90    01/10/23-07:59:02
   375     233.7500        8853.289814        8853.289814        17706.57963       0.6224230206        1.313585456      -0.2134948031      -0.4780603532     0.000392720503                  0                  0                  0      15.89    01/10/23-07:59:18
   376     234.0000        8853.287882        8853.287882        17706.57576       0.6224176946        1.297306055      -0.2134803854      -0.4618235857    0.0004156109915                  0                  0                  0      15.89    01/10/23-07:59:33
   377     234.2500        8853.286294        8853.286294        17706.57259       0.6224125631        1.282586063      -0.2134701301      -0.4471312102    0.0004278400599                  0                  0                  0      15.90    01/10/23-07:59:49
   378     234.5000        8853.285117        8853.285117        17706.57023       0.6224075316        1.269670227      -0.2134651504      -0.4342248198    0.0004272750494                  0                  0                  0      15.89    01/10/23-08:00:05
   379     234.7500         8853.28436         8853.28436        17706.56872       0.6224026025        1.258768507      -0.2134660005      -0.4233129799    0.0004130757417                  0                  0                  0      15.89    01/10/23-08:00:21
   380     235.0000        8853.283987        8853.283987        17706.56797       0.6223978345        1.250004211       -0.213472655      -0.4145195077     0.000385786129                  0                  0                  0      15.89    01/10/23-08:00:37
   381     235.2500        8853.283928        8853.283928        17706.56786       0.6223933344        1.243444057      -0.2134845576      -0.4079134253    0.0003472600706                  0                  0                  0      15.88    01/10/23-08:00:53
   382     235.5000        8853.284096        8853.284096        17706.56819       0.6223892519        1.239118464       -0.213500716      -0.4035289462     0.000300450418                  0                  0                  0      15.88    01/10/23-08:01:09
   383     235.7500        8853.284395        8853.284395        17706.56879        0.622385775        1.237034355      -0.2135198242      -0.4013778315    0.0002490752342                  0                  0                  0      15.87    01/10/23-08:01:25
   384     236.0000        8853.284721        8853.284721        17706.56944       0.6223831259        1.237178955      -0.2135403945      -0.4014526292    0.0001971950444                  0                  0                  0      15.87    01/10/23-08:01:41
   385     236.2500        8853.284974        8853.284974        17706.56995       0.6223815529        1.239527624      -0.2135608933      -0.4037339478    0.0001487697479                  0                  0                  0      15.87    01/10/23-08:01:56
   386     236.5000        8853.285065        8853.285065        17706.57013       0.6223813163        1.244037045      -0.2135798737      -0.4081830974    0.0001072427867                  0                  0                  0      15.87    01/10/23-08:02:12
   387     236.7500        8853.284946        8853.284946        17706.56989       0.6223826758        1.250654719      -0.2135960932      -0.4147511501    7.520003365e-05                  0                  0                  0      15.88    01/10/23-08:02:28
   388     237.0000        8853.284614        8853.284614        17706.56923       0.6223858707        1.259312273      -0.2136086006      -0.4233719606    5.415848152e-05                  0                  0                  0      15.87    01/10/23-08:02:44
   389     237.2500        8853.284117        8853.284117        17706.56823        0.622391121         1.26994793      -0.2136167776      -0.4339845329    4.450107374e-05                  0                  0                  0      15.88    01/10/23-08:03:00
   390     237.5000        8853.283536        8853.283536        17706.56707       0.6223985781        1.282447462      -0.2136203381      -0.4464740933    4.554795483e-05                  0                  0                  0      15.86    01/10/23-08:03:16
   391     237.7500        8853.282959        8853.282959        17706.56592       0.6224083046        1.296648137      -0.2136192922      -0.4606762957     5.57557208e-05                  0                  0                  0      15.89    01/10/23-08:03:32
   392     238.0000        8853.282458        8853.282458        17706.56492       0.6224202717        1.312362504      -0.2136138936      -0.4764013664    7.302762999e-05                  0                  0                  0      15.87    01/10/23-08:03:48
   393     238.2500        8853.282071        8853.282071        17706.56414       0.6224343278        1.329336853      -0.2136045821      -0.4933930403    9.509715993e-05                  0                  0                  0      15.89    01/10/23-08:04:03
   394     238.5000         8853.28179         8853.28179        17706.56358       0.6224501892        1.347236912      -0.2135919339      -0.5113146901    0.0001199016577                  0                  0                  0      15.87    01/10/23-08:04:19
   395     238.7500        8853.281562        8853.281562        17706.56312       0.6224674406        1.365639768      -0.2135766305      -0.5297415492    0.0001458524065                  0                  0                  0      15.87    01/10/23-08:04:35
   396     239.0000        8853.281305        8853.281305        17706.56261       0.6224855487         1.38405214      -0.2135594556      -0.5481790723    0.0001719365525                  0                  0                  0      15.88    01/10/23-08:04:51
   397     239.2500        8853.280935        8853.280935        17706.56187       0.6225038518        1.401900839       -0.213541327      -0.5660532811     0.000197620397                  0                  0                  0      15.86    01/10/23-08:05:07
   398     239.5000        8853.280401        8853.280401         17706.5608       0.6225215487        1.418537096      -0.2135233534      -0.5827147552    0.0002225611213                  0                  0                  0      15.86    01/10/23-08:05:23
   399     239.7500        8853.279735        8853.279735        17706.55947       0.6225377597        1.433339521      -0.2135068893      -0.5975410591    0.0002461869646                  0                  0                  0      15.86    01/10/23-08:05:39
   400     240.0000        8853.279072        8853.279072        17706.55814       0.6225515678        1.445736662      -0.2134935389      -0.6099588594    0.0002673036909                  0                  0                  0      15.87    01/10/23-08:05:54
   401     240.2500        8853.278643        8853.278643        17706.55729       0.6225620745        1.455209549      -0.2134850638      -0.6194463115    0.0002839010228                  0                  0                  0      15.86    01/10/23-08:06:10
   402     240.5000        8853.278736        8853.278736        17706.55747       0.6225685401        1.461366655      -0.2134831657      -0.6256082379    0.0002932888184                  0                  0                  0      15.87    01/10/23-08:06:26
   403     240.7500        8853.279625        8853.279625        17706.55925       0.6225705027        1.463970037      -0.2134891589      -0.6282030004    0.0002926249661                  0                  0                  0      15.87    01/10/23-08:06:42
   404     241.0000        8853.281489        8853.281489        17706.56298       0.6225678627        1.462942412      -0.2135035935      -0.6271506949    0.0002797394551                  0                  0                  0      15.89    01/10/23-08:06:58
   405     241.2500        8853.284344        8853.284344        17706.56869       0.6225609526        1.458401854      -0.2135259284      -0.6225690002    0.0002540272744                  0                  0                  0      15.87    01/10/23-08:07:14
   406     241.5000        8853.288003        8853.288003        17706.57601       0.6225504951        1.450616129      -0.2135543668      -0.6147283895    0.0002171223953                  0                  0                  0      15.86    01/10/23-08:07:30
   407     241.7500         8853.29208         8853.29208        17706.58416        0.622537531        1.439976496      -0.2135859423      -0.6040260989    0.0001730763559                  0                  0                  0      15.86    01/10/23-08:07:46
   408     242.0000        8853.296062        8853.296062        17706.59212       0.6225232975        1.426971666      -0.2136168823      -0.5909593272    0.0001278410122                  0                  0                  0      15.86    01/10/23-08:08:01
   409     242.2500        8853.299422        8853.299422        17706.59884       0.6225090751         1.41214163      -0.2136431874      -0.5760774916    8.812381578e-05                  0                  0                  0      15.88    01/10/23-08:08:17
   410     242.5000        8853.301734        8853.301734        17706.60347        0.622496036        1.396045304      -0.2136612951      -0.5599479121    5.993964187e-05                  0                  0                  0      15.86    01/10/23-08:08:33
   411     242.7500        8853.302743        8853.302743        17706.60549       0.6224851128         1.37922235      -0.2136686699      -0.5431158537    4.728624171e-05                  0                  0                  0      15.87    01/10/23-08:08:49
   412     243.0000        8853.302383        8853.302383        17706.60477       0.6224769196        1.362172111      -0.2136641946      -0.5260823148    5.131767941e-05                  0                  0                  0      15.87    01/10/23-08:09:05
   413     243.2500        8853.300757        8853.300757        17706.60151        0.622471724        1.345342877      -0.2136482981      -0.5092930578    7.020266263e-05                  0                  0                  0      15.86    01/10/23-08:09:21
   414     243.5000        8853.298101        8853.298101         17706.5962       0.6224694811        1.329136211      -0.2136228223      -0.4931435398    9.963213371e-05                  0                  0                  0      15.87    01/10/23-08:09:37
   415     243.7500        8853.294756        8853.294756        17706.58951       0.6224698916        1.313900109      -0.2135906761      -0.4779733373    0.0001337963489                  0                  0                  0      15.87    01/10/23-08:09:52
   416     244.0000        8853.291117        8853.291117        17706.58223       0.6224724925        1.299931642      -0.2135553458      -0.4640703812    0.0001665774509                  0                  0                  0      15.87    01/10/23-08:10:08
   417     244.2500        8853.287584        8853.287584        17706.57517       0.6224767388        1.287476905      -0.2135203513      -0.4516725211     0.000192706561                  0                  0                  0      15.87    01/10/23-08:10:24
   418     244.5000        8853.284479        8853.284479        17706.56896        0.622482067        1.276725182      -0.2134887407      -0.4409630327    0.0002086585541                  0                  0                  0      15.87    01/10/23-08:10:40
   419     244.7500        8853.281999        8853.281999          17706.564       0.6224879557        1.267824531      -0.2134627179      -0.4320869826    0.0002131249479                  0                  0                  0      15.87    01/10/23-08:10:56
   420     245.0000          8853.2802          8853.2802         17706.5604       0.6224939556        1.260900346      -0.2134434617      -0.4251699396    0.0002070105473                  0                  0                  0      15.87    01/10/23-08:11:12
   421     245.2500        8853.279021        8853.279021        17706.55804       0.6224997282        1.256054464       -0.213431147      -0.4203165887    0.0001930003433                  0                  0                  0      15.87    01/10/23-08:11:28
   422     245.5000        8853.278329        8853.278329        17706.55666       0.6225049451        1.253164047      -0.2134251283      -0.4174088733    0.0001748994166                  0                  0                  0      15.89    01/10/23-08:11:44
   423     245.7500        8853.277965        8853.277965        17706.55593       0.6225095085        1.252284309      -0.2134242159      -0.4165074804    0.0001568958448                  0                  0                  0      15.87    01/10/23-08:11:59
   424     246.0000        8853.277803        8853.277803        17706.55561       0.6225134841        1.253552273      -0.2134269765      -0.4177546978    0.0001428855521                  0                  0                  0      15.88    01/10/23-08:12:15
   425     246.2500        8853.277767        8853.277767        17706.55553       0.6225170111        1.256993124      -0.2134319915      -0.4211800882    0.0001359670341                  0                  0                  0      15.88    01/10/23-08:12:31
   426     246.5000        8853.277831        8853.277831        17706.55566       0.6225202792        1.262506874      -0.2134380355      -0.4266866832    0.0001381240489                  0                  0                  0      15.88    01/10/23-08:12:47
   427     246.7500        8853.277995        8853.277995        17706.55599       0.6225235607        1.269935833      -0.2134441685      -0.4341182062    0.0001501025959                  0                  0                  0      15.90    01/10/23-08:13:03
   428     247.0000        8853.278253        8853.278253        17706.55651       0.6225272009        1.279115534      -0.2134497683      -0.4433099989    0.0001714336203                  0                  0                  0      15.89    01/10/23-08:13:19
   429     247.2500         8853.27859         8853.27859        17706.55718       0.6225315897        1.289892227      -0.2134545339      -0.4541066364    0.0002005326213                  0                  0                  0      15.90    01/10/23-08:13:35
   430     247.5000        8853.279004        8853.279004        17706.55801        0.622537087        1.302100794      -0.2134584737      -0.4663400895    0.0002348557119                  0                  0                  0      15.91    01/10/23-08:13:51
   431     247.7500        8853.279519        8853.279519        17706.55904        0.622543958        1.315541546      -0.2134618635      -0.4798068581    0.0002711336139                  0                  0                  0      15.90    01/10/23-08:14:07
   432     248.0000        8853.280177        8853.280177        17706.56035       0.6225523178        1.329962762       -0.213465161      -0.4942510091    0.0003057263558                  0                  0                  0      15.91    01/10/23-08:14:23
   433     248.2500        8853.280997        8853.280997        17706.56199       0.6225620883        1.345038893      -0.2134688856      -0.5093429811    0.0003350617672                  0                  0                  0      15.90    01/10/23-08:14:38
   434     248.5000        8853.281967        8853.281967        17706.56393       0.6225730003        1.360389099      -0.2134734998      -0.5246986587    0.0003560602747                  0                  0                  0      15.91    01/10/23-08:14:54
   435     248.7500        8853.283054        8853.283054        17706.56611       0.6225846023        1.375584682      -0.2134793245      -0.5398872154    0.0003664603647                  0                  0                  0      15.90    01/10/23-08:15:10
   436     249.0000        8853.284229        8853.284229        17706.56846       0.6225963032        1.390167648      -0.2134864932      -0.5544498802    0.0003650284355                  0                  0                  0      15.91    01/10/23-08:15:26
   437     249.2500        8853.285478        8853.285478        17706.57096       0.6226074614        1.403695951      -0.2134949357      -0.5679452509    0.0003516972042                  0                  0                  0      15.92    01/10/23-08:15:42
   438     249.5000        8853.286786        8853.286786        17706.57357       0.6226174606        1.415738854      -0.2135043803      -0.5799446008    0.0003275881102                  0                  0                  0      15.92    01/10/23-08:15:58
   439     249.7500         8853.28811         8853.28811        17706.57622       0.6226258069         1.42591624      -0.2135143807      -0.5900709202    0.0002948674758                  0                  0                  0      15.92    01/10/23-08:16:14
   440     250.0000        8853.289381        8853.289381        17706.57876       0.6226321832        1.433931404      -0.2135243722      -0.5980312818    0.0002564331189                  0                  0                  0      15.92    01/10/23-08:16:30
   441     250.2500        8853.290512        8853.290512        17706.58102       0.6226363901        1.439509907      -0.2135337482      -0.6035553386    0.0002155697964                  0                  0                  0      15.94    01/10/23-08:16:46
   442     250.5000         8853.29142         8853.29142        17706.58284       0.6226383472        1.442455123      -0.2135419372      -0.6064505188    0.0001756801235                  0                  0                  0      15.92    01/10/23-08:17:02
   443     250.7500        8853.292036        8853.292036        17706.58407       0.6226380824        1.442692072      -0.2135484658      -0.6066455999    0.0001400762182                  0                  0                  0      15.92    01/10/23-08:17:18
   444     251.0000        8853.292326        8853.292326        17706.58465       0.6226356804        1.440237259      -0.2135529993      -0.6041603613    0.0001117820713                  0                  0                  0      15.92    01/10/23-08:17:34
   445     251.2500        8853.292303        8853.292303        17706.58461       0.6226312775        1.435211399      -0.2135553624      -0.5991180793    9.332054021e-05                  0                  0                  0      15.92    01/10/23-08:17:49
   446     251.5000        8853.292047        8853.292047        17706.58409       0.6226250724        1.427840773      -0.2135555368      -0.5917466782    8.651470808e-05                  0                  0                  0      15.91    01/10/23-08:18:05
   447     251.7500        8853.291693        8853.291693        17706.58339       0.6226172907        1.418390891      -0.2135536393      -0.5823122949    9.233429844e-05                  0                  0                  0      15.91    01/10/23-08:18:21
   448     252.0000        8853.291406        8853.291406        17706.58281       0.6226082138        1.407183735       -0.213549884      -0.5711364103    0.0001107726312                  0                  0                  0      15.90    01/10/23-08:18:37
   449     252.2500        8853.291332        8853.291332        17706.58266       0.6225981976        1.394618491      -0.2135445441      -0.5586164855    0.0001407363389                  0                  0                  0      15.89    01/10/23-08:18:53
   450     252.5000        8853.291564        8853.291564        17706.58313       0.6225876443        1.381137222      -0.2135379223      -0.5451916352    0.0001799794151                  0                  0                  0      15.89    01/10/23-08:19:09
   451     252.7500        8853.292128        8853.292128        17706.58426       0.6225769667        1.367184623      -0.2135303347      -0.5313024762     0.000225154409                  0                  0                  0      15.89    01/10/23-08:19:25
   452     253.0000        8853.292985        8853.292985        17706.58597       0.6225665537        1.353164968      -0.2135220974      -0.5173483738    0.0002720564314                  0                  0                  0      15.89    01/10/23-08:19:41
   453     253.2500        8853.294042        8853.294042        17706.58808       0.6225567756        1.339453027      -0.2135135041      -0.5036988236    0.0003160767074                  0                  0                  0      15.89    01/10/23-08:19:57
   454     253.5000        8853.295177        8853.295177        17706.59035       0.6225479768        1.326389092      -0.2135047927       -0.490689128    0.0003528050059                  0                  0                  0      15.88    01/10/23-08:20:12
   455     253.7500         8853.29625         8853.29625         17706.5925       0.6225404898        1.314315041      -0.2134961162      -0.4786570627    0.0003786272966                  0                  0                  0      15.88    01/10/23-08:20:28
   456     254.0000        8853.297133        8853.297133        17706.59427       0.6225345785        1.303497804      -0.2134875456      -0.4678668539    0.0003911737968                  0                  0                  0      15.87    01/10/23-08:20:44
   457     254.2500        8853.297733        8853.297733        17706.59547       0.6225304221        1.294133687      -0.2134791117      -0.4585136748    0.0003895218686                  0                  0                  0      15.99    01/10/23-08:21:00
   458     254.5000        8853.298019        8853.298019        17706.59604       0.6225281086        1.286372837      -0.2134708706      -0.4507480304     0.000374172756                  0                  0                  0      15.87    01/10/23-08:21:16
   459     254.7500        8853.298034        8853.298034        17706.59607        0.622527627        1.280340618      -0.2134629564      -0.4446969107    0.0003468762284                  0                  0                  0      15.87    01/10/23-08:21:32
   460     255.0000        8853.297877        8853.297877        17706.59575       0.6225288427        1.276117919      -0.2134555979      -0.4404438548    0.0003103763325                  0                  0                  0      15.87    01/10/23-08:21:48
   461     255.2500        8853.297676        8853.297676        17706.59535       0.6225314999        1.273740304      -0.2134490954      -0.4380277933    0.0002680843168                  0                  0                  0      15.87    01/10/23-08:22:04
   462     255.5000        8853.297554        8853.297554        17706.59511       0.6225352436        1.273202227      -0.2134437761      -0.4374468896    0.0002236820513                  0                  0                  0      15.88    01/10/23-08:22:20
   463     255.7500        8853.297601        8853.297601         17706.5952       0.6225396611        1.274453406      -0.2134399462      -0.4386544847    0.0001806864094                  0                  0                  0      15.87    01/10/23-08:22:35
   464     256.0000        8853.297863        8853.297863        17706.59573       0.6225443591        1.277431682      -0.2134378522      -0.4415915034    0.0001420327722                  0                  0                  0      15.87    01/10/23-08:22:51
   465     256.2500        8853.298345        8853.298345        17706.59669       0.6225490146        1.282039286      -0.2134376587      -0.4461623704    0.0001097579614                  0                  0                  0      15.87    01/10/23-08:23:07
   466     256.5000        8853.299024        8853.299024        17706.59805       0.6225534328         1.28815909      -0.2134394403      -0.4522510579    8.484142029e-05                  0                  0                  0      15.87    01/10/23-08:23:23
   467     256.7500        8853.299871        8853.299871        17706.59974        0.622557558        1.295649753      -0.2134431833      -0.4597162461    6.723399034e-05                  0                  0                  0      15.87    01/10/23-08:23:39
   468     257.0000        8853.300854        8853.300854        17706.60171       0.6225614579        1.304344978      -0.2134487844      -0.4683907828    5.604743274e-05                  0                  0                  0      15.86    01/10/23-08:23:55
   469     257.2500        8853.301935        8853.301935        17706.60387       0.6225652858        1.314057497       -0.213456048      -0.4780860195    4.985610776e-05                  0                  0                  0      15.87    01/10/23-08:24:11
   470     257.5000        8853.303062        8853.303062        17706.60612       0.6225692295        1.324591254      -0.2134646861      -0.4886043702    4.703192844e-05                  0                  0                  0      15.87    01/10/23-08:24:27
   471     257.7500        8853.304171        8853.304171        17706.60834       0.6225734523        1.335734456      -0.2134743268      -0.4997327135    4.603639395e-05                  0                  0                  0      15.87    01/10/23-08:24:42
   472     258.0000        8853.305204        8853.305204        17706.61041       0.6225780105        1.347209226      -0.2134845292      -0.5111923241    4.563747774e-05                  0                  0                  0      15.86    01/10/23-08:24:58
   473     258.2500        8853.306116        8853.306116        17706.61223       0.6225828388        1.358714469      -0.2134947905      -0.5226818877    4.504785221e-05                  0                  0                  0      15.87    01/10/23-08:25:14
   474     258.5000        8853.306878        8853.306878        17706.61376       0.6225877818        1.369969846      -0.2135045409      -0.5339215305    4.400678487e-05                  0                  0                  0      15.86    01/10/23-08:25:30
   475     258.7500        8853.307471        8853.307471        17706.61494       0.6225926229        1.380717351      -0.2135131346      -0.5446544124     4.28186598e-05                  0                  0                  0      15.86    01/10/23-08:25:46
   476     259.0000        8853.307869        8853.307869        17706.61574       0.6225971192        1.390692913      -0.2135198553      -0.5546182577    4.231888373e-05                  0                  0                  0      15.86    01/10/23-08:26:02
   477     259.2500         8853.30803         8853.30803        17706.61606       0.6226010604        1.399617085      -0.2135239533       -0.563535818    4.374718917e-05                  0                  0                  0      15.86    01/10/23-08:26:18
   478     259.5000        8853.307882        8853.307882        17706.61576       0.6226043695        1.407275285      -0.2135247257       -0.571194704    4.851395698e-05                  0                  0                  0      15.86    01/10/23-08:26:33
   479     259.7500        8853.307337        8853.307337        17706.61467       0.6226070873        1.413471034      -0.2135216376      -0.5774001893    5.788019371e-05                  0                  0                  0      15.86    01/10/23-08:26:49
   480     260.0000         8853.30631         8853.30631        17706.61262       0.6226093207        1.418025571      -0.2135144725      -0.5819743544    7.257624685e-05                  0                  0                  0      15.86    01/10/23-08:27:05
   481     260.2500        8853.304767        8853.304767        17706.60953       0.6226111834        1.420803543      -0.2135034783      -0.5847813192    9.243843939e-05                  0                  0                  0      15.87    01/10/23-08:27:21
   482     260.5000        8853.302761        8853.302761        17706.60552       0.6226127293        1.421748847      -0.2134894639      -0.5857628228    0.0001161691123                  0                  0                  0      15.87    01/10/23-08:27:37
   483     260.7500        8853.300451        8853.300451         17706.6009       0.6226138922        1.420874866       -0.213473791      -0.5849285303    0.0001413471927                  0                  0                  0      15.87    01/10/23-08:27:53
   484     261.0000        8853.298081        8853.298081        17706.59616       0.6226144505        1.418219383      -0.2134582352        -0.58231145    0.0001647527279                  0                  0                  0      15.87    01/10/23-08:28:09
   485     261.2500        8853.295917        8853.295917        17706.59183       0.6226141021        1.413881819      -0.2134447315      -0.5780059267    0.0001829416917                  0                  0                  0      15.86    01/10/23-08:28:24
   486     261.5000        8853.294195        8853.294195        17706.58839       0.6226125315        1.408015095      -0.2134350725      -0.5721604269    0.0001929357727                  0                  0                  0      15.87    01/10/23-08:28:40
   487     261.7500        8853.293082        8853.293082        17706.58616        0.622609485        1.400817626      -0.2134306293      -0.5649703509    0.0001928389858                  0                  0                  0      15.87    01/10/23-08:28:56
   488     262.0000        8853.292675        8853.292675        17706.58535       0.6226048397        1.392521825      -0.2134321495      -0.5566670703     0.000182234692                  0                  0                  0      15.87    01/10/23-08:29:12
   489     262.2500        8853.292999        8853.292999          17706.586       0.6225986572        1.383381917      -0.2134396451      -0.5475059251    0.0001623108286                  0                  0                  0      15.87    01/10/23-08:29:28
   490     262.5000        8853.293994        8853.293994        17706.58799       0.6225912253        1.373682433      -0.2134523746       -0.537774534    0.0001357005698                  0                  0                  0      15.87    01/10/23-08:29:44
   491     262.7500        8853.295502        8853.295502          17706.591       0.6225830345        1.363710359      -0.2134689278      -0.5277644616    0.0001060650653                  0                  0                  0      15.87    01/10/23-08:30:00
   492     263.0000        8853.297284        8853.297284        17706.59457       0.6225747119        1.353727622      -0.2134874189      -0.5177429684     7.74767549e-05                  0                  0                  0      15.87    01/10/23-08:30:16
   493     263.2500         8853.29908         8853.29908        17706.59816        0.622566955        1.343998799       -0.213505758      -0.5079798254    5.373926965e-05                  0                  0                  0      15.88    01/10/23-08:30:31
   494     263.5000        8853.300673        8853.300673        17706.60135       0.6225604143         1.33475486      -0.2135219393      -0.4987103106    3.780414396e-05                  0                  0                  0      15.87    01/10/23-08:30:47
   495     263.7500        8853.301921        8853.301921        17706.60384       0.6225556064        1.326180723      -0.2135342803      -0.4901222711    3.143533892e-05                  0                  0                  0      15.86    01/10/23-08:31:03
   496     264.0000        8853.302745        8853.302745        17706.60549       0.6225528645        1.318410913      -0.2135415804      -0.4823516318    3.516359089e-05                  0                  0                  0      15.86    01/10/23-08:31:19
   497     264.2500        8853.303118        8853.303118        17706.60624       0.6225523453        1.311571742      -0.2135432016      -0.4755246625    4.846723742e-05                  0                  0                  0      15.86    01/10/23-08:31:35
   498     264.5000        8853.303044        8853.303044        17706.60609       0.6225540446        1.305791557      -0.2135390861       -0.469768493    7.006692699e-05                  0                  0                  0      15.86    01/10/23-08:31:51
   499     264.7500        8853.302563        8853.302563        17706.60513       0.6225577944         1.30115717      -0.2135297181      -0.4651678919    9.823425255e-05                  0                  0                  0      15.87    01/10/23-08:32:07
   500     265.0000        8853.301738        8853.301738        17706.60348       0.6225632993        1.297738117      -0.2135160316      -0.4617898421    0.0001310559439                  0                  0                  0      15.87    01/10/23-08:32:23
   501     265.2500        8853.300652        8853.300652         17706.6013       0.6225701797        1.295592545      -0.2134992788      -0.4596897134     0.000166627403                  0                  0                  0      15.88    01/10/23-08:32:38
   502     265.5000        8853.299388        8853.299388        17706.59878       0.6225779665        1.294702302      -0.2134808829      -0.4588466204     0.000203167261                  0                  0                  0      15.88    01/10/23-08:32:54
   503     265.7500        8853.298037        8853.298037        17706.59607        0.622586182        1.295052958      -0.2134623017      -0.4592435233    0.0002390493878                  0                  0                  0      15.89    01/10/23-08:33:10
   504     266.0000        8853.296681        8853.296681        17706.59336       0.6225943762        1.296625985      -0.2134449151      -0.4608594882    0.0002727943689                  0                  0                  0      15.90    01/10/23-08:33:26
   505     266.2500         8853.29539         8853.29539        17706.59078        0.622602153        1.299403583      -0.2134299416       -0.463674552    0.0003030637552                  0                  0                  0      15.89    01/10/23-08:33:42
   506     266.5000        8853.294205        8853.294205        17706.58841       0.6226091768        1.303352214       -0.213418394      -0.4676532876    0.0003286445887                  0                  0                  0      15.90    01/10/23-08:33:58
   507     266.7500        8853.293151        8853.293151         17706.5863       0.6226151682        1.308404145      -0.2134110776      -0.4727263101    0.0003484113022                  0                  0                  0      15.90    01/10/23-08:34:14
   508     267.0000        8853.292257        8853.292257        17706.58451       0.6226199176        1.314469615      -0.2134086162       -0.478802348    0.0003612672828                  0                  0                  0      15.90    01/10/23-08:34:30
   509     267.2500        8853.291573        8853.291573        17706.58315       0.6226232911        1.321425202      -0.2134114711      -0.4857565578    0.0003661185477                  0                  0                  0      15.90    01/10/23-08:34:46
   510     267.5000        8853.291164        8853.291164        17706.58233       0.6226252656        1.329141821      -0.2134199171      -0.4934585659    0.0003619280608                  0                  0                  0      15.91    01/10/23-08:35:01
   511     267.7500        8853.291105        8853.291105        17706.58221       0.6226259519        1.337514199      -0.2134339639      -0.5018021723    0.0003478888358                  0                  0                  0      15.91    01/10/23-08:35:17
   512     268.0000        8853.291449        8853.291449         17706.5829       0.6226255571        1.346406309      -0.2134532436      -0.5106512103     0.000323702175                  0                  0                  0      15.90    01/10/23-08:35:33
   513     268.2500        8853.292219        8853.292219        17706.58444       0.6226243778        1.355662604      -0.2134769008      -0.5198512048    0.0002898796141                  0                  0                  0      15.90    01/10/23-08:35:49
   514     268.5000        8853.293379        8853.293379        17706.58676       0.6226227974        1.365122284      -0.2135035254      -0.5292439636    0.0002480027623                  0                  0                  0      15.91    01/10/23-08:36:05
   515     268.7500         8853.29481         8853.29481        17706.58962       0.6226212426        1.374591711      -0.2135311715      -0.5386401194      0.00020082294                  0                  0                  0      15.90    01/10/23-08:36:21
   516     269.0000        8853.296304        8853.296304        17706.59261       0.6226201567        1.383846908      -0.2135574951      -0.5478213644    0.0001521084866                  0                  0                  0      15.90    01/10/23-08:36:37
   517     269.2500        8853.297588        8853.297588        17706.59518        0.622619947        1.392638118      -0.2135800171      -0.5565443706    0.0001062169239                  0                  0                  0      15.90    01/10/23-08:36:53
   518     269.5000        8853.298387        8853.298387        17706.59677       0.6226209062        1.400664962      -0.2135964692      -0.5645150375     6.74512915e-05                  0                  0                  0      15.90    01/10/23-08:37:09
   519     269.7500        8853.298484        8853.298484        17706.59697       0.6226232265        1.407691212      -0.2136051428       -0.571502229    3.938657684e-05                  0                  0                  0      15.90    01/10/23-08:37:25
   520     270.0000        8853.297756        8853.297756        17706.59551       0.6226268706        1.413445095      -0.2136051585       -0.577237396    2.433034043e-05                  0                  0                  0      15.91    01/10/23-08:37:41
   521     270.2500        8853.296181        8853.296181        17706.59236       0.6226315354        1.417616213      -0.2135966026      -0.5814111349     2.30596427e-05                  0                  0                  0      15.90    01/10/23-08:37:56
   522     270.5000        8853.293837        8853.293837        17706.58767       0.6226367667        1.420027986      -0.2135805313      -0.5838454936    3.480580875e-05                  0                  0                  0      15.90    01/10/23-08:38:12
   523     270.7500        8853.290894        8853.290894        17706.58179       0.6226419779        1.420633628       -0.213558857      -0.5844902028    5.740983085e-05                  0                  0                  0      15.91    01/10/23-08:38:28
   524     271.0000        8853.287617        8853.287617        17706.57523        0.622646464        1.419423649       -0.213534127      -0.5833306965     8.76385301e-05                  0                  0                  0      15.91    01/10/23-08:38:44
   525     271.2500        8853.284335        8853.284335        17706.56867       0.6226495003         1.41641176      -0.2135092076      -0.5803746563    0.0001216038538                  0                  0                  0      15.91    01/10/23-08:39:00
   526     271.5000        8853.281397        8853.281397        17706.56279       0.6226505014        1.411684887      -0.2134869107      -0.5757027489    0.0001552744361                  0                  0                  0      15.91    01/10/23-08:39:16
   527     271.7500        8853.279104        8853.279104        17706.55821       0.6226491398        1.405417003      -0.2134696122      -0.5694833026    0.0001850518142                  0                  0                  0      15.90    01/10/23-08:39:32
   528     272.0000        8853.277651        8853.277651         17706.5553         0.62264538        1.397838154      -0.2134589393      -0.5619421189    0.0002082841844                  0                  0                  0      15.89    01/10/23-08:39:48
   529     272.2500        8853.277098        8853.277098         17706.5542       0.6226395134        1.389262562      -0.2134555899      -0.5533910471    0.0002235887547                  0                  0                  0      15.93    01/10/23-08:40:04
   530     272.5000         8853.27738         8853.27738        17706.55476       0.6226320551        1.380022602      -0.2134593157      -0.5441621212    0.0002308905136                  0                  0                  0      15.90    01/10/23-08:40:20
   531     272.7500        8853.278346        8853.278346        17706.55669       0.6226236475        1.370427535      -0.2134690564      -0.5345660103     0.000231179105                  0                  0                  0      15.89    01/10/23-08:40:35
   532     273.0000        8853.279795        8853.279795        17706.55959       0.6226149649        1.360758675      -0.2134831795      -0.5248866264    0.0002260958418                  0                  0                  0      15.89    01/10/23-08:40:51
   533     273.2500        8853.281508        8853.281508        17706.56302       0.6226066448        1.351282453      -0.2134997688      -0.5153935218    0.0002174824809                  0                  0                  0      15.89    01/10/23-08:41:07
   534     273.5000        8853.283282        8853.283282        17706.56656       0.6225992228        1.342228205      -0.2135169056      -0.5063190672    0.0002069911597                  0                  0                  0      15.88    01/10/23-08:41:23
   535     273.7500        8853.284948        8853.284948         17706.5699       0.6225931015        1.333774059      -0.2135329006      -0.4978438934    0.0001958365788                  0                  0                  0      15.88    01/10/23-08:41:39
   536     274.0000        8853.286397        8853.286397        17706.57279       0.6225885539        1.326066484      -0.2135464512      -0.4901161848    0.0001847055713                  0                  0                  0      15.88    01/10/23-08:41:55
   537     274.2500         8853.28758         8853.28758        17706.57516       0.6225857511        1.319249445       -0.213556715       -0.483280804    0.0001738251629                  0                  0                  0      15.88    01/10/23-08:42:11
   538     274.5000        8853.288497        8853.288497        17706.57699       0.6225847613        1.313449633      -0.2135633047      -0.4774647178    0.0001631504075                  0                  0                  0      15.88    01/10/23-08:42:27
   539     274.7500        8853.289174        8853.289174        17706.57835       0.6225855563        1.308760619      -0.2135662259      -0.4727614352    0.0001525981316                  0                  0                  0      15.87    01/10/23-08:42:42
   540     275.0000        8853.289638        8853.289638        17706.57928       0.6225880247        1.305242599      -0.2135657903      -0.4692310294    0.0001422450744                  0                  0                  0      15.87    01/10/23-08:42:58
   541     275.2500        8853.289904        8853.289904        17706.57981       0.6225919802        1.302920517      -0.2135625343      -0.4668984327    0.0001324306857                  0                  0                  0      15.87    01/10/23-08:43:14
   542     275.5000        8853.289988        8853.289988        17706.57998       0.6225971755        1.301798283      -0.2135571574      -0.4657676928    0.0001237423778                  0                  0                  0      15.88    01/10/23-08:43:30
   543     275.7500        8853.289921        8853.289921        17706.57984       0.6226033101        1.301868189      -0.2135504777      -0.4658313078    0.0001169064614                  0                  0                  0      15.87    01/10/23-08:43:46
   544     276.0000        8853.289756        8853.289756        17706.57951       0.6226100293        1.303099678      -0.2135433879      -0.4670588973    0.0001126368848                  0                  0                  0      15.88    01/10/23-08:44:02
   545     276.2500        8853.289568        8853.289568        17706.57914       0.6226169512        1.305439352      -0.2135367917      -0.4693971192    0.0001115098484                  0                  0                  0      15.88    01/10/23-08:44:18
   546     276.5000        8853.289439        8853.289439        17706.57888       0.6226237001        1.308824348      -0.2135315194      -0.4727830235    0.0001138953709                  0                  0                  0      15.87    01/10/23-08:44:34
   547     276.7500        8853.289438        8853.289438        17706.57888       0.6226299644        1.313199719      -0.2135282381      -0.4771614628    0.0001199461481                  0                  0                  0      15.87    01/10/23-08:44:49
   548     277.0000        8853.289612        8853.289612        17706.57922       0.6226355276        1.318511529      -0.2135273793      -0.4824782471    0.0001296248086                  0                  0                  0      15.88    01/10/23-08:45:05
   549     277.2500        8853.289976        8853.289976        17706.57995       0.6226402974        1.324714626      -0.2135291037      -0.4886879582    0.0001427333809                  0                  0                  0      15.88    01/10/23-08:45:21
   550     277.5000        8853.290526        8853.290526        17706.58105       0.6226442942        1.331752211      -0.2135333088      -0.4957335119    0.0001589041151                  0                  0                  0      15.88    01/10/23-08:45:37
   551     277.7500        8853.291242        8853.291242        17706.58248       0.6226476411        1.339560385      -0.2135396697      -0.5035506622    0.0001775877297                  0                  0                  0      15.89    01/10/23-08:45:53
   552     278.0000        8853.292101        8853.292101         17706.5842        0.622650487        1.347992229      -0.2135476998      -0.5119920835     0.000198041226                  0                  0                  0      15.88    01/10/23-08:46:09
   553     278.2500        8853.293083        8853.293083        17706.58617       0.6226530573        1.356948239      -0.2135568164      -0.5209576925    0.0002193270114                  0                  0                  0      15.88    01/10/23-08:46:25
   554     278.5000        8853.294175        8853.294175        17706.58835         0.62265553        1.366246992      -0.2135663947      -0.5302653973    0.0002403299629                  0                  0                  0      15.87    01/10/23-08:46:41
   555     278.7500        8853.295354        8853.295354        17706.59071       0.6226580236        1.375626268      -0.2135757964      -0.5396522229    0.0002597748526                  0                  0                  0      15.87    01/10/23-08:46:57
   556     279.0000        8853.296574        8853.296574        17706.59315       0.6226606395        1.384820286      -0.2135843679      -0.5488516096    0.0002763307695                  0                  0                  0      15.87    01/10/23-08:47:12
   557     279.2500        8853.297756        8853.297756        17706.59551       0.6226634624          1.3935613      -0.2135914226      -0.5575952133    0.0002887987536                  0                  0                  0      15.87    01/10/23-08:47:28
   558     279.5000        8853.298781        8853.298781        17706.59756       0.6226665541        1.401587146       -0.213596231      -0.5656206864    0.0002963255247                  0                  0                  0      15.87    01/10/23-08:47:44
   559     279.7500          8853.2995          8853.2995          17706.599       0.6226699349        1.408633631      -0.2135980439      -0.5726642591    0.0002986066569                  0                  0                  0      15.87    01/10/23-08:48:00
   560     280.0000        8853.299749        8853.299749         17706.5995       0.6226735531        1.414420958      -0.2135961639      -0.5784472412    0.0002959998979                  0                  0                  0      15.88    01/10/23-08:48:16
   561     280.2500        8853.299374        8853.299374        17706.59875       0.6226772941        1.418720194      -0.2135900714       -0.582742296    0.0002894673277                  0                  0                  0      15.88    01/10/23-08:48:32
   562     280.5000        8853.298256        8853.298256        17706.59651       0.6226809598         1.42135147      -0.2135795859      -0.5853712927     0.000280368446                  0                  0                  0      15.87    01/10/23-08:48:48
   563     280.7500        8853.296356        8853.296356        17706.59271       0.6226842668        1.422197616      -0.2135650211      -0.5862184619    0.0002701339294                  0                  0                  0      15.88    01/10/23-08:49:04
   564     281.0000        8853.293741        8853.293741        17706.58748       0.6226868966        1.421250902      -0.2135472774      -0.5852766424    0.0002599146867                  0                  0                  0      15.87    01/10/23-08:49:19
   565     281.2500        8853.290595        8853.290595        17706.58119       0.6226885038         1.41856741       -0.213527815      -0.5826014118    0.0002503210606                  0                  0                  0      15.88    01/10/23-08:49:35
   566     281.5000        8853.287182        8853.287182        17706.57436       0.6226887839        1.414272141      -0.2135084894       -0.578316203    0.0002413353474                  0                  0                  0      15.88    01/10/23-08:49:51
   567     281.7500        8853.283793        8853.283793        17706.56759       0.6226875335        1.408546939      -0.2134912774      -0.5726005518    0.0002324234308                  0                  0                  0      15.88    01/10/23-08:50:07
   568     282.0000        8853.280694        8853.280694        17706.56139       0.6226846482        1.401566596      -0.2134779538      -0.5656267777     0.000222783415                  0                  0                  0      15.87    01/10/23-08:50:23
   569     282.2500         8853.27809         8853.27809        17706.55618       0.6226801931        1.393545075      -0.2134697919      -0.5576067776     0.000211687553                  0                  0                  0      15.87    01/10/23-08:50:39
   570     282.5000        8853.276106        8853.276106        17706.55221       0.6226743895          1.3847272      -0.2134673461      -0.5487842767    0.0001988119892                  0                  0                  0      15.87    01/10/23-08:50:55
   571     282.7500         8853.27479         8853.27479        17706.54958       0.6226676028        1.375347952      -0.2134703565      -0.5393944361    0.0001844434141                  0                  0                  0      15.87    01/10/23-08:51:10
   572     283.0000        8853.274111        8853.274111        17706.54822       0.6226603119         1.36565263      -0.2134777879      -0.5296840714    0.0001695413299                  0                  0                  0      15.87    01/10/23-08:51:26
   573     283.2500        8853.273965        8853.273965        17706.54793       0.6226530811        1.355919114      -0.2134879922      -0.5199336309    0.0001555899715                  0                  0                  0      15.87    01/10/23-08:51:42
   574     283.5000        8853.274185        8853.274185        17706.54837       0.6226464828        1.346427756      -0.2134989601      -0.5104266202    0.0001443066322                  0                  0                  0      15.87    01/10/23-08:51:58
   575     283.7500        8853.274563        8853.274563        17706.54913       0.6226410323        1.337446398      -0.2135086189      -0.5014340654     0.000137318347                  0                  0                  0      15.87    01/10/23-08:52:14
   576     284.0000        8853.274882        8853.274882        17706.54976       0.6226371258        1.329208693      -0.2135151305      -0.4931922904    0.0001358537544                  0                  0                  0      15.87    01/10/23-08:52:30
   577     284.2500        8853.274954        8853.274954        17706.54991       0.6226350063          1.3219026      -0.2135171498       -0.485890944    0.0001404998586                  0                  0                  0      15.87    01/10/23-08:52:46
   578     284.5000        8853.274663        8853.274663        17706.54933       0.6226347486        1.315669268      -0.2135140014      -0.4796715821    0.0001510643546                  0                  0                  0      15.87    01/10/23-08:53:02
   579     284.7500        8853.273979        8853.273979        17706.54796       0.6226362775        1.310619781      -0.2135057467      -0.4746443388    0.0001665815049                  0                  0                  0      15.88    01/10/23-08:53:17
   580     285.0000        8853.272948        8853.272948         17706.5459       0.6226393611        1.306802818      -0.2134931371      -0.4708557699    0.0001854497776                  0                  0                  0      15.88    01/10/23-08:53:33
   581     285.2500        8853.271669        8853.271669        17706.54334        0.622643674        1.304264391      -0.2134774758      -0.4683489083    0.0002056667148                  0                  0                  0      15.88    01/10/23-08:53:49
   582     285.5000        8853.270275        8853.270275        17706.54055        0.622648816         1.30302128      -0.2134604281      -0.4671371356    0.0002250999901                  0                  0                  0      15.88    01/10/23-08:54:05
   583     285.7500        8853.268925        8853.268925        17706.53785        0.622654341        1.303050308      -0.2134438156       -0.467193892    0.0002417408911                  0                  0                  0      15.91    01/10/23-08:54:21
   584     286.0000        8853.267789        8853.267789        17706.53558       0.6226598064        1.304298898      -0.2134294105       -0.468463598    0.0002539171877                  0                  0                  0      15.90    01/10/23-08:54:37
   585     286.2500        8853.267021        8853.267021        17706.53404       0.6226648312        1.306722398      -0.2134187414      -0.4708992764     0.000260451381                  0                  0                  0      15.91    01/10/23-08:54:53
   586     286.5000        8853.266731        8853.266731        17706.53346       0.6226691449        1.310301491      -0.2134129323       -0.474480179    0.0002607656363                  0                  0                  0      15.90    01/10/23-08:55:09
   587     286.7500        8853.266959        8853.266959        17706.53392       0.6226725854        1.315006433      -0.2134126011      -0.4791761318    0.0002548856887                  0                  0                  0      15.91    01/10/23-08:55:25
   588     287.0000        8853.267684        8853.267684        17706.53537       0.6226750956        1.320779833      -0.2134178377       -0.484930281    0.0002433817228                  0                  0                  0      15.91    01/10/23-08:55:41
   589     287.2500        8853.268848        8853.268848         17706.5377       0.6226767152         1.32754221      -0.2134282513      -0.4916645132    0.0002272697197                  0                  0                  0      15.91    01/10/23-08:55:56
   590     287.5000        8853.270384        8853.270384        17706.54077       0.6226775828        1.335210307      -0.2134430623      -0.4992975606    0.0002078988799                  0                  0                  0      15.92    01/10/23-08:56:12
   591     287.7500        8853.272218        8853.272218        17706.54444       0.6226779081        1.343680312      -0.2134612086      -0.5077280335    0.0001868378794                  0                  0                  0      15.91    01/10/23-08:56:28
   592     288.0000        8853.274257        8853.274257        17706.54851        0.622677937        1.352791879      -0.2134814583      -0.5167982419    0.0001657586417                  0                  0                  0      15.92    01/10/23-08:56:44
   593     288.2500        8853.276381        8853.276381        17706.55276       0.6226779264        1.362329727      -0.2135025332      -0.5262955401    0.0001462725989                  0                  0                  0      15.91    01/10/23-08:57:00
   594     288.5000         8853.27846         8853.27846        17706.55692       0.6226780999        1.372041734      -0.2135232389      -0.5359701221    0.0001297269922                  0                  0                  0      15.91    01/10/23-08:57:16
   595     288.7500        8853.280384        8853.280384        17706.56077       0.6226786008        1.381648331      -0.2135425811      -0.5455441772    0.0001170285696                  0                  0                  0      15.91    01/10/23-08:57:32
   596     289.0000        8853.282089        8853.282089        17706.56418       0.6226794497        1.390836197      -0.2135598343      -0.5547054787     0.000108565251                  0                  0                  0      15.91    01/10/23-08:57:48
   597     289.2500        8853.283568        8853.283568        17706.56714       0.6226805666        1.399315846      -0.2135745436      -0.5631649975    0.0001042620639                  0                  0                  0      15.91    01/10/23-08:58:04
   598     289.5000        8853.284841        8853.284841        17706.56968       0.6226817812        1.406806019      -0.2135864716      -0.5706415143    0.0001037480328                  0                  0                  0      15.91    01/10/23-08:58:20
   599     289.7500        8853.285928        8853.285928        17706.57186       0.6226828975        1.413078875      -0.2135955214      -0.5769070019    0.0001065455746                  0                  0                  0      15.91    01/10/23-08:58:36
   600     290.0000        8853.286818        8853.286818        17706.57364       0.6226837289        1.417951006      -0.2136016709      -0.5817778304    0.0001122244344                  0                  0                  0      15.91    01/10/23-08:58:52
   601     290.2500        8853.287467        8853.287467        17706.57493       0.6226841158        1.421258707      -0.2136049409      -0.5850901492    0.0001204986945                  0                  0                  0      15.92    01/10/23-08:59:07
   602     290.5000         8853.28781         8853.28781        17706.57562       0.6226839799        1.422906108      -0.2136054074      -0.5867479725    0.0001312516124                  0                  0                  0      15.92    01/10/23-08:59:23
   603     290.7500        8853.287789        8853.287789        17706.57558       0.6226833144        1.422849484      -0.2136032526      -0.5867074065    0.0001444898974                  0                  0                  0      15.91    01/10/23-08:59:39
   604     291.0000        8853.287386        8853.287386        17706.57477        0.622682174        1.421109597      -0.2135988357       -0.584988801    0.0001602134107                  0                  0                  0      15.91    01/10/23-08:59:55
   605     291.2500        8853.286645        8853.286645        17706.57329         0.62268062        1.417742656      -0.2135927546      -0.5816475005    0.0001782186728                  0                  0                  0      15.92    01/10/23-09:00:11
   606     291.5000        8853.285665        8853.285665        17706.57133       0.6226787013        1.412865825      -0.2135858652      -0.5767991433    0.0001978849547                  0                  0                  0      15.91    01/10/23-09:00:27
   607     291.7500        8853.284587        8853.284587        17706.56917       0.6226764305        1.406657547      -0.2135792359      -0.5706199085    0.0002180282089                  0                  0                  0      15.92    01/10/23-09:00:43
   608     292.0000        8853.283558        8853.283558        17706.56712       0.6226737601        1.399321185      -0.2135740323       -0.563310325    0.0002369323437                  0                  0                  0      15.91    01/10/23-09:00:59
   609     292.2500        8853.282701        8853.282701         17706.5654       0.6226706123        1.391085519      -0.2135713487      -0.5550961515    0.0002525937868                  0                  0                  0      15.91    01/10/23-09:01:15
   610     292.5000        8853.282103        8853.282103        17706.56421       0.6226669213         1.38218157      -0.2135720281      -0.5462057408    0.0002631197848                  0                  0                  0      15.90    01/10/23-09:01:31
   611     292.7500        8853.281812        8853.281812        17706.56362       0.6226626781         1.37284226      -0.2135765096      -0.5368702119    0.0002671397181                  0                  0                  0      15.89    01/10/23-09:01:47
   612     293.0000        8853.281855        8853.281855        17706.56371       0.6226579681        1.363301547      -0.2135847355      -0.5273229224    0.0002640786088                  0                  0                  0      15.88    01/10/23-09:02:02
   613     293.2500        8853.282232        8853.282232        17706.56446       0.6226529835        1.353800565      -0.2135961263      -0.5178056871      0.00025423159                  0                  0                  0      15.89    01/10/23-09:02:18
   614     293.5000        8853.282896        8853.282896        17706.56579       0.6226480021        1.344575153        -0.21360962      -0.5085562079    0.0002386774563                  0                  0                  0      15.88    01/10/23-09:02:34
   615     293.7500        8853.283727        8853.283727        17706.56745       0.6226433548        1.335854673      -0.2136237779      -0.4998066352    0.0002190946583                  0                  0                  0      15.88    01/10/23-09:02:50
   616     294.0000        8853.284536        8853.284536        17706.56907       0.6226393846        1.327855698      -0.2136369552      -0.4917768948    0.0001975362232                  0                  0                  0      15.91    01/10/23-09:03:06
   617     294.2500         8853.28511         8853.28511        17706.57022       0.6226364003        1.320764612      -0.2136475229       -0.484656883    0.0001761942453                  0                  0                  0      15.88    01/10/23-09:03:22
   618     294.5000        8853.285266        8853.285266        17706.57053       0.6226346494        1.314730568      -0.2136541037      -0.4785989828    0.0001571676337                  0                  0                  0      15.89    01/10/23-09:03:38
   619     294.7500        8853.284901        8853.284901         17706.5698       0.6226342975        1.309861991      -0.2136557757       -0.473714144    0.0001422265021                  0                  0                  0      15.90    01/10/23-09:03:54
   620     295.0000        8853.283999        8853.283999          17706.568       0.6226354168         1.30623235      -0.2136522016       -0.470077327    0.0001325950097                  0                  0                  0      15.90    01/10/23-09:04:10
   621     295.2500        8853.282622        8853.282622        17706.56524       0.6226379794        1.303886885      -0.2136436642       -0.467734034    0.0001287921703                  0                  0                  0      15.90    01/10/23-09:04:25
   622     295.5000         8853.28089         8853.28089        17706.56178       0.6226418624        1.302860794      -0.2136310078      -0.4667184991    0.0001305749924                  0                  0                  0      15.93    01/10/23-09:04:41
   623     295.7500        8853.278959        8853.278959        17706.55792       0.6226468702        1.303193339      -0.2136154997      -0.4670679919    0.0001370222803                  0                  0                  0      15.90    01/10/23-09:04:57
   624     296.0000        8853.277005        8853.277005        17706.55401       0.6226527534        1.304910473       -0.213598639      -0.4688058316    0.0001467511144                  0                  0                  0      15.91    01/10/23-09:05:13
   625     296.2500        8853.275194        8853.275194        17706.55039       0.6226592483         1.30802202       -0.213581947      -0.4719390257    0.0001582012202                  0                  0                  0      15.90    01/10/23-09:05:29
   626     296.5000        8853.273669        8853.273669        17706.54734        0.622666106        1.312506481      -0.2135667761      -0.4764435048    0.0001699058745                  0                  0                  0      15.90    01/10/23-09:05:45
   627     296.7500        8853.272543        8853.272543        17706.54509       0.6226731218         1.31831735       -0.213554168      -0.4822707494    0.0001806892277                  0                  0                  0      15.90    01/10/23-09:06:01
   628     297.0000        8853.271892        8853.271892        17706.54378       0.6226801421        1.325364861      -0.2135447671      -0.4893297176    0.0001897654198                  0                  0                  0      15.90    01/10/23-09:06:17
   629     297.2500        8853.271759        8853.271759        17706.54352       0.6226870843        1.333531637      -0.2135387838      -0.4975025402    0.0001967713118                  0                  0                  0      15.92    01/10/23-09:06:33
   630     297.5000        8853.272139        8853.272139        17706.54428       0.6226939184        1.342639978      -0.2135359953      -0.5066118063    0.0002017421754                  0                  0                  0      15.89    01/10/23-09:06:49
   631     297.7500        8853.272966        8853.272966        17706.54593       0.6227006648         1.35245186      -0.2135357819      -0.5164204726    0.0002050592774                  0                  0                  0      15.90    01/10/23-09:07:05
   632     298.0000        8853.274108        8853.274108        17706.54822       0.6227073977        1.362716434      -0.2135372105      -0.5266791756    0.0002073495086                  0                  0                  0      15.92    01/10/23-09:07:20
   633     298.2500        8853.275382        8853.275382        17706.55076       0.6227141826        1.373135703      -0.2135391705      -0.5370916825    0.0002093323531                  0                  0                  0      15.91    01/10/23-09:07:36
   634     298.5000        8853.276594        8853.276594        17706.55319       0.6227210488        1.383396613      -0.2135405516      -0.5473466246    0.0002116124824                  0                  0                  0      15.91    01/10/23-09:07:52
   635     298.7500        8853.277583        8853.277583        17706.55517       0.6227279713        1.393195483       -0.213540426      -0.5571415741    0.0002144881594                  0                  0                  0      15.91    01/10/23-09:08:08
   636     299.0000        8853.278254        8853.278254        17706.55651        0.622734851        1.402228549      -0.2135381835      -0.5661733345    0.0002178205179                  0                  0                  0      15.90    01/10/23-09:08:24
   637     299.2500        8853.278581        8853.278581        17706.55716       0.6227415377        1.410216447      -0.2135335888      -0.5741623449    0.0002210247442                  0                  0                  0      15.89    01/10/23-09:08:40
   638     299.5000        8853.278589        8853.278589        17706.55718       0.6227478407        1.416895847      -0.2135267516      -0.5808444582    0.0002232032265                  0                  0                  0      15.89    01/10/23-09:08:56
   639     299.7500        8853.278325        8853.278325        17706.55665       0.6227535758        1.422060243      -0.2135180383      -0.5860119958    0.0002233668804                  0                  0                  0      15.89    01/10/23-09:09:12
   640     300.0000        8853.277834        8853.277834        17706.55567       0.6227585818        1.425560556      -0.2135079602      -0.5895146851     0.000220671266                  0                  0                  0      15.90    01/10/23-09:09:28
   641     300.2500        8853.277145        8853.277145        17706.55429       0.6227627379        1.427313926      -0.2134970736      -0.5912687228    0.0002146081822                  0                  0                  0      15.89    01/10/23-09:09:44
   642     300.5000        8853.276265        8853.276265        17706.55253       0.6227659326        1.427259115      -0.2134859156      -0.5912123643    0.0002050972436                  0                  0                  0      15.90    01/10/23-09:09:59
   643     300.7500        8853.275194        8853.275194        17706.55039       0.6227680933        1.425398747      -0.2134749773      -0.5893481895    0.0001925130563                  0                  0                  0      15.91    01/10/23-09:10:15
   644     301.0000         8853.27394         8853.27394        17706.54788         0.62276917         1.42178862      -0.2134647015      -0.5857323775    0.0001776289654                  0                  0                  0      15.89    01/10/23-09:10:31
   645     301.2500        8853.272527        8853.272527        17706.54505       0.6227691278        1.416511809      -0.2134554821      -0.5804486964    0.0001614970005                  0                  0                  0      15.89    01/10/23-09:10:47
   646     301.5000        8853.270993        8853.270993        17706.54199       0.6227679943        1.409734214      -0.2134476551       -0.573663859    0.0001452946793                  0                  0                  0      15.90    01/10/23-09:11:03
   647     301.7500        8853.269379        8853.269379        17706.53876       0.6227658497        1.401684293      -0.2134414869      -0.5656070905    0.0001301343547                  0                  0                  0      15.89    01/10/23-09:11:19
   648     302.0000         8853.26773         8853.26773        17706.53546       0.6227627988         1.39261131      -0.2134371732      -0.5565281934    0.0001168556297                  0                  0                  0      15.90    01/10/23-09:11:35
   649     302.2500        8853.266101        8853.266101         17706.5322       0.6227589858        1.382826942      -0.2134348482      -0.5467389564    0.0001058489389                  0                  0                  0      15.91    01/10/23-09:11:51
   650     302.5000        8853.264573        8853.264573        17706.52915       0.6227545601        1.372679712      -0.2134345828      -0.5365875635    9.699470973e-05                  0                  0                  0      15.90    01/10/23-09:12:07
   651     302.7500        8853.263231        8853.263231        17706.52646       0.6227496389        1.362496162      -0.2134363483      -0.5263999384    8.976322811e-05                  0                  0                  0      15.89    01/10/23-09:12:22
   652     303.0000        8853.262143        8853.262143        17706.52429       0.6227443234        1.352574856      -0.2134399523      -0.5164740381    8.345757083e-05                  0                  0                  0      15.89    01/10/23-09:12:38
   653     303.2500        8853.261328        8853.261328        17706.52266       0.6227387421        1.343201921      -0.2134449773      -0.5070957198    7.751842742e-05                  0                  0                  0      15.89    01/10/23-09:12:54
   654     303.5000        8853.260743        8853.260743        17706.52149       0.6227330444        1.334601169      -0.2134507673      -0.4984891394    7.178176511e-05                  0                  0                  0      15.89    01/10/23-09:13:10
   655     303.7500        8853.260297        8853.260297        17706.52059       0.6227273972        1.326909606      -0.2134564877       -0.490792292    6.657084836e-05                  0                  0                  0      15.89    01/10/23-09:13:26
   656     304.0000        8853.259885        8853.259885        17706.51977       0.6227220057        1.320234946      -0.2134612502       -0.484114307    6.261685676e-05                  0                  0                  0      15.89    01/10/23-09:13:42
   657     304.2500        8853.259425        8853.259425        17706.51885       0.6227170683        1.314633084      -0.2134642676      -0.4785126106    6.086301608e-05                  0                  0                  0      15.89    01/10/23-09:13:58
   658     304.5000        8853.258882        8853.258882        17706.51776       0.6227127824        1.310185366      -0.2134649944      -0.4740698126    6.222383664e-05                  0                  0                  0      15.89    01/10/23-09:14:14
   659     304.7500        8853.258261        8853.258261        17706.51652       0.6227092905        1.306959967      -0.2134632213      -0.4708548164    6.736091386e-05                  0                  0                  0      15.89    01/10/23-09:14:30
   660     305.0000        8853.257596        8853.257596        17706.51519       0.6227066534        1.304977449      -0.2134591078      -0.4688881981    7.651058329e-05                  0                  0                  0      15.89    01/10/23-09:14:45
   661     305.2500        8853.256934        8853.256934        17706.51387       0.6227048771        1.304267974      -0.2134531551      -0.4681993294    8.938709292e-05                  0                  0                  0      15.90    01/10/23-09:15:01
   662     305.5000        8853.256325        8853.256325        17706.51265       0.6227039266        1.304875325       -0.213446131      -0.4688304486    0.0001051812388                  0                  0                  0      15.90    01/10/23-09:15:17
   663     305.7500        8853.255819        8853.255819        17706.51164       0.6227037201        1.306830687      -0.2134389688      -0.4708106431    0.0001226450832                  0                  0                  0      15.89    01/10/23-09:15:33
   664     306.0000        8853.255469        8853.255469        17706.51094       0.6227041396        1.310143524      -0.2134326591      -0.4741469629     0.000140237962                  0                  0                  0      15.89    01/10/23-09:15:49
   665     306.2500        8853.255334        8853.255334        17706.51067         0.62270503        1.314765275      -0.2134281467      -0.4787884193    0.0001563210953                  0                  0                  0      15.90    01/10/23-09:16:05
   666     306.5000        8853.255473        8853.255473        17706.51095       0.6227062169        1.320580101      -0.2134262389      -0.4846170135    0.0001693679537                  0                  0                  0      15.92    01/10/23-09:16:21
   667     306.7500        8853.255942        8853.255942        17706.51188       0.6227075612        1.327462706      -0.2134275287      -0.4915057768    0.0001781606565                  0                  0                  0      15.90    01/10/23-09:16:37
   668     307.0000        8853.256778        8853.256778        17706.51356       0.6227089595        1.335255912       -0.213432337      -0.4992965603    0.0001819450204                  0                  0                  0      15.90    01/10/23-09:16:53
   669     307.2500        8853.257986        8853.257986        17706.51597       0.6227103436        1.343750617      -0.2134406799      -0.5077801113    0.0001805174316                  0                  0                  0      15.90    01/10/23-09:17:09
   670     307.5000        8853.259531        8853.259531        17706.51906       0.6227117192        1.352753373      -0.2134522637      -0.5167636009    0.0001742106099                  0                  0                  0      15.90    01/10/23-09:17:24
   671     307.7500        8853.261332        8853.261332        17706.52266       0.6227131521          1.3620819      -0.2134665136      -0.5260660669    0.0001638324615                  0                  0                  0      15.90    01/10/23-09:17:40
   672     308.0000        8853.263272        8853.263272        17706.52654       0.6227147119        1.371516958      -0.2134826388      -0.5354701688    0.0001505621075                  0                  0                  0      15.89    01/10/23-09:17:56
   673     308.2500        8853.265223        8853.265223        17706.53045       0.6227164547        1.380814513      -0.2134997321      -0.5447341436    0.0001358174669                  0                  0                  0      15.89    01/10/23-09:18:12
   674     308.5000        8853.267072        8853.267072        17706.53414       0.6227184274        1.389754854      -0.2135168836      -0.5536406598    0.0001211166972                  0                  0                  0      15.94    01/10/23-09:18:28
   675     308.7500         8853.26875         8853.26875         17706.5375       0.6227206443         1.39813082      -0.2135332816      -0.5619848594    0.0001079651022                  0                  0                  0      15.90    01/10/23-09:18:44
   676     309.0000        8853.270234        8853.270234        17706.54047       0.6227230591        1.405728325      -0.2135482733      -0.5695547598    9.776672223e-05                  0                  0                  0      15.90    01/10/23-09:19:00
   677     309.2500        8853.271536        8853.271536        17706.54307       0.6227255665        1.412344532      -0.2135613782       -0.576149332    9.174459662e-05                  0                  0                  0      15.90    01/10/23-09:19:16
   678     309.5000        8853.272679        8853.272679        17706.54536       0.6227280146        1.417795239      -0.2135722651      -0.5815858354    9.087645023e-05                  0                  0                  0      15.89    01/10/23-09:19:32
   679     309.7500        8853.273679        8853.273679        17706.54736       0.6227302128        1.421902972      -0.2135807135      -0.5856879129    9.586740173e-05                  0                  0                  0      15.91    01/10/23-09:19:48
   680     310.0000        8853.274529        8853.274529        17706.54906        0.622731966        1.424509499       -0.213586583      -0.5882980888    0.0001071388967                  0                  0                  0      15.88    01/10/23-09:20:04
   681     310.2500        8853.275197        8853.275197        17706.55039       0.6227330978        1.425479409       -0.213589807      -0.5892813002    0.0001247961689                  0                  0                  0      15.89    01/10/23-09:20:19
   682     310.5000        8853.275629        8853.275629        17706.55126         0.62273347         1.42471216      -0.2135904239      -0.5885368138    0.0001485475246                  0                  0                  0      15.89    01/10/23-09:20:35
   683     310.7500        8853.275777        8853.275777        17706.55155       0.6227330104        1.422191131      -0.2135886459       -0.586047041    0.0001775665837                  0                  0                  0      15.88    01/10/23-09:20:51
   684     311.0000        8853.275637        8853.275637        17706.55127        0.622731655         1.41791471      -0.2135849377      -0.5818084784    0.0002103614197                  0                  0                  0      15.88    01/10/23-09:21:07
   685     311.2500        8853.275265        8853.275265        17706.55053       0.6227294078        1.411988651      -0.2135800618      -0.5759238795    0.0002446977063                  0                  0                  0      15.90    01/10/23-09:21:23
   686     311.5000        8853.274776        8853.274776        17706.54955        0.622726338        1.404621374      -0.2135750432       -0.568597698     0.000277705596                  0                  0                  0      15.93    01/10/23-09:21:39
   687     311.7500        8853.274299        8853.274299         17706.5486       0.6227225413        1.396062066      -0.2135710457      -0.5600746636    0.0003061847509                  0                  0                  0      15.89    01/10/23-09:21:55
   688     312.0000        8853.273935        8853.273935        17706.54787       0.6227181402        1.386596129      -0.2135691964      -0.5506358294    0.0003270366251                  0                  0                  0      15.89    01/10/23-09:22:11
   689     312.2500         8853.27373         8853.27373        17706.54746       0.6227132828        1.376566459      -0.2135704085      -0.5406204529    0.0003376848448                  0                  0                  0      15.89    01/10/23-09:22:27
   690     312.5000        8853.273692        8853.273692        17706.54738       0.6227081331        1.366365951      -0.2135752371       -0.530419019    0.0003364382523                  0                  0                  0      15.89    01/10/23-09:22:42
   691     312.7500        8853.273807        8853.273807        17706.54761        0.622702828        1.356360629      -0.2135837747      -0.5203967986    0.0003227726979                  0                  0                  0      15.90    01/10/23-09:22:58
   692     313.0000         8853.27406         8853.27406        17706.54812       0.6226974848        1.346857852       -0.213595592       -0.510862302    0.0002975268048                  0                  0                  0      15.90    01/10/23-09:23:14
   693     313.2500        8853.274415        8853.274415        17706.54883       0.6226922435        1.338112767      -0.2136097391      -0.5020737202    0.0002629358056                  0                  0                  0      15.89    01/10/23-09:23:30
   694     313.5000        8853.274803        8853.274803        17706.54961       0.6226872743        1.330297639      -0.2136248315      -0.4942079753    0.0002224425007                  0                  0                  0      15.89    01/10/23-09:23:46
   695     313.7500        8853.275116        8853.275116        17706.55023       0.6226827884        1.323519958      -0.2136392272      -0.4873781918    0.0001802490988                  0                  0                  0      15.90    01/10/23-09:24:02
   696     314.0000        8853.275221        8853.275221        17706.55044       0.6226790231        1.317847526      -0.2136512722       -0.481657899    0.0001406686133                  0                  0                  0      15.90    01/10/23-09:24:18
   697     314.2500        8853.274999        8853.274999           17706.55       0.6226762177        1.313339457      -0.2136595606      -0.4771111059    0.0001074273914                  0                  0                  0      15.90    01/10/23-09:24:34
   698     314.5000        8853.274377        8853.274377        17706.54875       0.6226745642        1.310031477      -0.2136631502      -0.4737768711    8.310897118e-05                  0                  0                  0      15.90    01/10/23-09:24:50
   699     314.7500         8853.27335         8853.27335         17706.5467       0.6226741918        1.307947552      -0.2136616858       -0.471680544    6.886952324e-05                  0                  0                  0      15.88    01/10/23-09:25:05
   700     315.0000        8853.271985        8853.271985        17706.54397       0.6226751545        1.307090586      -0.2136554048      -0.4708244985    6.447222458e-05                  0                  0                  0      15.88    01/10/23-09:25:21
   701     315.2500        8853.270399        8853.270399         17706.5408       0.6226774659        1.307474815      -0.2136450293      -0.4712209169    6.859670495e-05                  0                  0                  0      15.88    01/10/23-09:25:37
   702     315.5000        8853.268733        8853.268733        17706.53747         0.62268111        1.309113691      -0.2136315771      -0.4728802995     7.92953882e-05                  0                  0                  0      15.88    01/10/23-09:25:53
   703     315.7500        8853.267114        8853.267114        17706.53423       0.6226860565         1.31202078      -0.2136161431      -0.4758130482    9.446789791e-05                  0                  0                  0      15.89    01/10/23-09:26:09
   704     316.0000         8853.26562         8853.26562        17706.53124       0.6226922762        1.316223192      -0.2135997069        -0.48004345    0.0001122415887                  0                  0                  0      15.89    01/10/23-09:26:25
   705     316.2500        8853.264273        8853.264273        17706.52855        0.622699702        1.321704998      -0.2135830078      -0.4855534882    0.0001312002816                  0                  0                  0      15.88    01/10/23-09:26:41
   706     316.5000        8853.263037        8853.263037        17706.52607        0.622708203         1.32838188      -0.2135665024      -0.4922576226    0.0001504479043                  0                  0                  0      15.92    01/10/23-09:26:57
   707     316.7500        8853.261842        8853.261842        17706.52368       0.6227175974        1.336133431      -0.2135503993      -0.5000349565    0.0001695217922                  0                  0                  0      15.88    01/10/23-09:27:13
   708     317.0000        8853.260616        8853.260616        17706.52123       0.6227276302         1.34477322      -0.2135347465      -0.5086990696    0.0001882265072                  0                  0                  0      15.88    01/10/23-09:27:28
   709     317.2500         8853.25932         8853.25932        17706.51864       0.6227380172        1.354101564      -0.2135195446      -0.5180504344    0.0002064322461                  0                  0                  0      15.92    01/10/23-09:27:44
   710     317.5000        8853.257964        8853.257964        17706.51593       0.6227484388        1.363868974      -0.2135048461      -0.5278396077      0.00022391903                  0                  0                  0      15.88    01/10/23-09:28:00
   711     317.7500          8853.2566          8853.2566         17706.5132       0.6227585612        1.373777675      -0.2134908129      -0.5377685734    0.0002402727702                  0                  0                  0      15.88    01/10/23-09:28:16
   712     318.0000        8853.255291        8853.255291        17706.51058       0.6227680759        1.383517257       -0.213477721      -0.5475262923    0.0002548319844                  0                  0                  0      15.89    01/10/23-09:28:32
   713     318.2500        8853.254071        8853.254071        17706.50814        0.622776715        1.392773556      -0.2134659323      -0.5567975714     0.000266662654                  0                  0                  0      15.94    01/10/23-09:28:48
   714     318.5000        8853.252944        8853.252944        17706.50589       0.6227842569        1.401255539      -0.2134558615      -0.5652899723    0.0002745518405                  0                  0                  0      15.89    01/10/23-09:29:04
   715     318.7500        8853.251908        8853.251908        17706.50382       0.6227905152        1.408694455      -0.2134479427      -0.5727330553    0.0002770580929                  0                  0                  0      15.90    01/10/23-09:29:20
   716     319.0000        8853.250994        8853.250994        17706.50199       0.6227953245        1.414844177      -0.2134425729      -0.5788789362    0.0002726561888                  0                  0                  0      15.91    01/10/23-09:29:36
   717     319.2500        8853.250272        8853.250272        17706.50054       0.6227986002        1.419540474      -0.2134400024       -0.583561955    0.0002600835026                  0                  0                  0      15.90    01/10/23-09:29:52
   718     319.5000         8853.24981         8853.24981        17706.49962       0.6228002815        1.422598329      -0.2134401876      -0.5865966847     0.000238824611                  0                  0                  0      15.92    01/10/23-09:30:08
   719     319.7500        8853.249621        8853.249621        17706.49924       0.6228004077        1.423871341      -0.2134426682      -0.5878378877    0.0002096229429                  0                  0                  0      15.90    01/10/23-09:30:23
   720     320.0000         8853.24963         8853.24963        17706.49926       0.6227991685        1.423329734      -0.2134465465      -0.5872587812    0.0001747618954                  0                  0                  0      15.88    01/10/23-09:30:39
   721     320.2500        8853.249688        8853.249688        17706.49938       0.6227968707        1.421036856       -0.213450608      -0.5849272861    0.0001379090588                  0                  0                  0      15.88    01/10/23-09:30:55
   722     320.5000        8853.249617        8853.249617        17706.49923       0.6227938537        1.417097335      -0.2134535647      -0.5809533573    0.0001034409119                  0                  0                  0      15.88    01/10/23-09:31:11
   723     320.7500        8853.249265        8853.249265        17706.49853       0.6227904424        1.411663578      -0.2134543472      -0.5754942563    7.546794848e-05                  0                  0                  0      15.90    01/10/23-09:31:27
   724     321.0000        8853.248549        8853.248549         17706.4971       0.6227869246        1.404962053      -0.2134523554      -0.5687796897    5.691642046e-05                  0                  0                  0      15.90    01/10/23-09:31:43
   725     321.2500        8853.247466        8853.247466        17706.49493        0.622783525        1.397294093      -0.2134475925      -0.5611119614    4.898630177e-05                  0                  0                  0      15.93    01/10/23-09:31:59
   726     321.5000        8853.246089        8853.246089        17706.49218       0.6227803645        1.388977548      -0.2134406497      -0.5528076603    5.112622259e-05                  0                  0                  0      15.90    01/10/23-09:32:15
   727     321.7500        8853.244543        8853.244543        17706.48909       0.6227774701        1.380328795      -0.2134325568      -0.5441802196    6.145127426e-05                  0                  0                  0      15.90    01/10/23-09:32:31
   728     322.0000        8853.242986        8853.242986        17706.48597       0.6227748099        1.371652983      -0.2134245517      -0.5355310337     7.74127554e-05                  0                  0                  0      15.89    01/10/23-09:32:46
   729     322.2500        8853.241583        8853.241583        17706.48317       0.6227722889        1.363161297      -0.2134178352      -0.5270676551    9.648174031e-05                  0                  0                  0      15.90    01/10/23-09:33:02
   730     322.5000        8853.240476        8853.240476        17706.48095       0.6227698125        1.355001331      -0.2134133701      -0.5189347882    0.0001166394403                  0                  0                  0      15.92    01/10/23-09:33:18
   731     322.7500        8853.239769        8853.239769        17706.47954       0.6227673214        1.347276394      -0.2134117611      -0.5112338773    0.0001365655499                  0                  0                  0      15.88    01/10/23-09:33:34
   732     323.0000        8853.239508        8853.239508        17706.47902       0.6227647975        1.340038895      -0.2134132245      -0.5040164165    0.0001555434543                  0                  0                  0      15.89    01/10/23-09:33:50
   733     323.2500        8853.239685        8853.239685        17706.47937       0.6227622633        1.333312288      -0.2134176302      -0.4973055956      0.00017320093                  0                  0                  0      15.90    01/10/23-09:34:06
   734     323.5000        8853.240245        8853.240245        17706.48049       0.6227597943        1.327143712      -0.2134245851      -0.4911485767    0.0001892445539                  0                  0                  0      15.90    01/10/23-09:34:22
   735     323.7500        8853.241111        8853.241111        17706.48222       0.6227574981         1.32162286      -0.2134335233      -0.4856351324    0.0002032943359                  0                  0                  0      15.90    01/10/23-09:34:38
   736     324.0000          8853.2422          8853.2422         17706.4844       0.6227555122         1.31690832      -0.2134437889      -0.4809238862     0.000214867222                  0                  0                  0      15.89    01/10/23-09:34:54
   737     324.2500        8853.243432        8853.243432        17706.48686       0.6227539733         1.31318103      -0.2134547083      -0.4771957996    0.0002234513336                  0                  0                  0      15.91    01/10/23-09:35:10
   738     324.5000        8853.244744        8853.244744        17706.48949       0.6227530356        1.310655529      -0.2134656624      -0.4746654268    0.0002285960499                  0                  0                  0      15.90    01/10/23-09:35:25
   739     324.7500        8853.246083        8853.246083        17706.49217       0.6227528482        1.309534506      -0.2134761542      -0.4735354773    0.0002299737867                  0                  0                  0      15.90    01/10/23-09:35:41
   740     325.0000        8853.247405        8853.247405        17706.49481       0.6227535238        1.309960402      -0.2134858617      -0.4739484313    0.0002274146948                  0                  0                  0      15.95    01/10/23-09:35:57
   741     325.2500        8853.248669        8853.248669        17706.49734       0.6227551086        1.311966897      -0.2134946597      -0.4759380725    0.0002209439465                  0                  0                  0      15.89    01/10/23-09:36:13
   742     325.5000        8853.249846        8853.249846        17706.49969       0.6227575617        1.315459218       -0.213502603      -0.4794098746    0.0002108216586                  0                  0                  0      15.90    01/10/23-09:36:29
   743     325.7500        8853.250927        8853.250927        17706.50185       0.6227607837        1.320287776      -0.2135098775      -0.4842146866    0.0001975714046                  0                  0                  0      15.92    01/10/23-09:36:45
   744     326.0000        8853.251928        8853.251928        17706.50386        0.622764612        1.326259885       -0.213516736      -0.4901604909    0.0001819536413                  0                  0                  0      15.90    01/10/23-09:37:01
   745     326.2500        8853.252883        8853.252883        17706.50577       0.6227688144        1.333137012      -0.2135234367      -0.4970096487    0.0001648880861                  0                  0                  0      15.89    01/10/23-09:37:17
   746     326.5000        8853.253836        8853.253836        17706.50767       0.6227731192        1.340672447      -0.2135301941      -0.5045164786    0.0001473450581                  0                  0                  0      15.88    01/10/23-09:37:33
   747     326.7500        8853.254822        8853.254822        17706.50964       0.6227772469        1.348618067      -0.2135371468      -0.5124339422    0.0001302692881                  0                  0                  0      15.95    01/10/23-09:37:49
   748     327.0000        8853.255859        8853.255859        17706.51172       0.6227809652        1.356757555      -0.2135443421      -0.5205468056    0.0001145578596                  0                  0                  0      15.88    01/10/23-09:38:05
   749     327.2500        8853.256942        8853.256942        17706.51388       0.6227841344        1.364918136      -0.2135517349      -0.5286833439    0.0001010769805                  0                  0                  0      15.88    01/10/23-09:38:20
   750     327.5000        8853.258048        8853.258048         17706.5161       0.6227867116        1.372947953      -0.2135591951      -0.5366927282    9.068233216e-05                  0                  0                  0      15.88    01/10/23-09:38:36
   751     327.7500        8853.259136        8853.259136        17706.51827       0.6227887349        1.380696821       -0.213566519      -0.5444257778    8.421035075e-05                  0                  0                  0      15.93    01/10/23-09:38:52
   752     328.0000        8853.260147        8853.260147        17706.52029       0.6227903044        1.388027715      -0.2135734434      -0.5517463925    8.242512451e-05                  0                  0                  0      15.89    01/10/23-09:39:08
   753     328.2500        8853.261015        8853.261015        17706.52203       0.6227915323        1.394792699      -0.2135796666      -0.5585074232    8.592333417e-05                  0                  0                  0      15.90    01/10/23-09:39:24
   754     328.5000        8853.261679        8853.261679        17706.52336       0.6227924933        1.400811239      -0.2135848817      -0.5645288829    9.501898426e-05                  0                  0                  0      15.89    01/10/23-09:39:40
   755     328.7500        8853.262102        8853.262102         17706.5242       0.6227932503        1.405950409       -0.213588822      -0.5696779606    0.0001096239782                  0                  0                  0      15.90    01/10/23-09:39:56
   756     329.0000        8853.262279        8853.262279        17706.52456       0.6227938073        1.410076246      -0.2135913137      -0.5738202714    0.0001291466803                  0                  0                  0      15.90    01/10/23-09:40:12
   757     329.2500        8853.262247        8853.262247        17706.52449       0.6227941139         1.41307875      -0.2135923253      -0.5768447391    0.0001524281833                  0                  0                  0      15.89    01/10/23-09:40:28
   758     329.5000        8853.262077        8853.262077        17706.52415       0.6227940978        1.414919357      -0.2135920033      -0.5787110315    0.0001777750956                  0                  0                  0      15.88    01/10/23-09:40:43
   759     329.7500        8853.261878        8853.261878        17706.52376       0.6227936639        1.415611062       -0.213590677      -0.5794298395    0.0002031180706                  0                  0                  0      15.90    01/10/23-09:40:59
   760     330.0000         8853.26178         8853.26178        17706.52356       0.6227926966         1.41517856      -0.2135888205      -0.5790233334    0.0002262906882                  0                  0                  0      15.89    01/10/23-09:41:15
   761     330.2500        8853.261906        8853.261906        17706.52381        0.622791094        1.413647146      -0.2135869655      -0.5775144391    0.0002453522849                  0                  0                  0      15.88    01/10/23-09:41:31
   762     330.5000        8853.262336        8853.262336        17706.52467       0.6227888175         1.41105233      -0.2135855852      -0.5749368009     0.000258873112                  0                  0                  0      15.89    01/10/23-09:41:47
   763     330.7500        8853.263077        8853.263077        17706.52615       0.6227859108        1.407420149      -0.2135849841       -0.571315378    0.0002661235999                  0                  0                  0      15.89    01/10/23-09:42:03
   764     331.0000        8853.264058        8853.264058        17706.52812       0.6227825082        1.402766654      -0.2135852335      -0.5666660164    0.0002671038364                  0                  0                  0      15.89    01/10/23-09:42:19
   765     331.2500        8853.265142        8853.265142        17706.53028       0.6227788507        1.397150323      -0.2135861692      -0.5610477187    0.0002624154592                  0                  0                  0      15.88    01/10/23-09:42:35
   766     331.5000        8853.266162        8853.266162        17706.53232       0.6227752151        1.390619451      -0.2135874482      -0.5545098421    0.0002530547183                  0                  0                  0      15.89    01/10/23-09:42:51
   767     331.7500        8853.266952        8853.266952         17706.5339       0.6227719012        1.383293608      -0.2135886408      -0.5471732345    0.0002401689617                  0                  0                  0      15.89    01/10/23-09:43:06
   768     332.0000        8853.267382        8853.267382        17706.53476        0.622769165        1.375355225      -0.2135893377      -0.5392215945    0.0002248723408                  0                  0                  0      15.88    01/10/23-09:43:22
   769     332.2500        8853.267383        8853.267383        17706.53477       0.6227671592        1.367037942      -0.2135892448      -0.5308897246    0.0002081864618                  0                  0                  0      15.89    01/10/23-09:43:38
   770     332.5000        8853.266962        8853.266962        17706.53392       0.6227658986        1.358609546      -0.2135882431       -0.522446468    0.0001910634099                  0                  0                  0      15.88    01/10/23-09:43:54
   771     332.7500          8853.2662          8853.2662         17706.5324       0.6227652643        1.350356514      -0.2135863961      -0.5141792837    0.0001744304813                  0                  0                  0      15.90    01/10/23-09:44:10
   772     333.0000        8853.265227        8853.265227        17706.53045       0.6227650452        1.342570474      -0.2135839018      -0.5063807404    0.0001592137206                  0                  0                  0      15.90    01/10/23-09:44:26
   773     333.2500        8853.264177        8853.264177        17706.52835       0.6227649792        1.335500218      -0.2135810086      -0.4993005504    0.0001463202275                  0                  0                  0      15.89    01/10/23-09:44:42
   774     333.5000        8853.263152        8853.263152         17706.5263       0.6227648055          1.3293174      -0.2135779264       -0.493111246    0.0001365781802                  0                  0                  0      15.88    01/10/23-09:44:58
   775     333.7500        8853.262205        8853.262205        17706.52441       0.6227643217        1.324119971      -0.2135747641      -0.4879115347    0.0001306493607                  0                  0                  0      15.87    01/10/23-09:45:14
   776     334.0000        8853.261347        8853.261347        17706.52269       0.6227634405        1.319970201      -0.2135715065      -0.4837641917    0.0001289381762                  0                  0                  0      15.88    01/10/23-09:45:29
   777     334.2500        8853.260563        8853.260563        17706.52113       0.6227621972        1.316902338      -0.2135680271      -0.4807036548    0.0001315407092                  0                  0                  0      15.92    01/10/23-09:45:45
   778     334.5000        8853.259826        8853.259826        17706.51965       0.6227607411        1.314947268       -0.213564119      -0.4787606731    0.0001382648793                  0                  0                  0      15.87    01/10/23-09:46:01
   779     334.7500        8853.259108        8853.259108        17706.51822       0.6227592964        1.314141793      -0.2135595333      -0.4779716748    0.0001487110158                  0                  0                  0      15.88    01/10/23-09:46:17
   780     335.0000        8853.258376        8853.258376        17706.51675        0.622758105        1.314511917       -0.213554018      -0.4783621601    0.0001623659122                  0                  0                  0      15.88    01/10/23-09:46:33
   781     335.2500        8853.257598        8853.257598         17706.5152       0.6227574002        1.316081836      -0.2135473627      -0.4799556917    0.0001786190451                  0                  0                  0      15.89    01/10/23-09:46:49
   782     335.5000        8853.256744        8853.256744        17706.51349       0.6227573622         1.31883337      -0.2135394475      -0.4827332272    0.0001966668527                  0                  0                  0      15.87    01/10/23-09:47:05
   783     335.7500         8853.25579         8853.25579        17706.51158       0.6227581027        1.322689094      -0.2135302875      -0.4866160575    0.0002153535422                  0                  0                  0      15.87    01/10/23-09:47:21
   784     336.0000        8853.254724        8853.254724        17706.50945       0.6227596878        1.327557364      -0.2135200557      -0.4915107123     0.000233091706                  0                  0                  0      15.87    01/10/23-09:47:36
   785     336.2500        8853.253543        8853.253543        17706.50709       0.6227621111          1.3332931      -0.2135090729      -0.4972699036    0.0002479876761                  0                  0                  0      15.88    01/10/23-09:47:52
   786     336.5000        8853.252255        8853.252255        17706.50451       0.6227652933        1.339705636      -0.2134977626      -0.5037007403    0.0002581601441                  0                  0                  0      15.87    01/10/23-09:48:08
   787     336.7500        8853.250878        8853.250878        17706.50176        0.622769097        1.346589744      -0.2134865919      -0.5105961865    0.0002621314929                  0                  0                  0      15.87    01/10/23-09:48:24
   788     337.0000        8853.249449        8853.249449         17706.4989       0.6227733561        1.353767932      -0.2134760169      -0.5177776944    0.0002591355506                  0                  0                  0      15.87    01/10/23-09:48:40
   789     337.2500        8853.248024        8853.248024        17706.49605       0.6227779021        1.361107967      -0.2134664425      -0.5251128683    0.0002492461754                  0                  0                  0      15.87    01/10/23-09:48:56
   790     337.5000        8853.246673        8853.246673        17706.49335       0.6227825857        1.368516486       -0.213458194      -0.5325090235    0.0002333173714                  0                  0                  0      15.88    01/10/23-09:49:12
   791     337.7500        8853.245465        8853.245465        17706.49093       0.6227872675        1.375878177      -0.2134514943      -0.5398522016    0.0002127861357                  0                  0                  0      15.88    01/10/23-09:49:28
   792     338.0000         8853.24444         8853.24444        17706.48888        0.622791861        1.383093583      -0.2134464473       -0.547044649    0.0001893739464                  0                  0                  0      15.89    01/10/23-09:49:43
   793     338.2500        8853.243608        8853.243608        17706.48722       0.6227963278        1.390058288      -0.2134430333      -0.5539837043    0.0001647777793                  0                  0                  0      15.88    01/10/23-09:49:59
   794     338.5000        8853.242945        8853.242945        17706.48589        0.622800634        1.396616254       -0.213441119      -0.5605149423    0.0001404412326                  0                  0                  0      15.88    01/10/23-09:50:15
   795     338.7500        8853.242419        8853.242419        17706.48484       0.6228047228        1.402557715      -0.2134404772      -0.5664299873    0.0001174723018                  0                  0                  0      15.90    01/10/23-09:50:31
   796     339.0000        8853.242007        8853.242007        17706.48401       0.6228085113        1.407646547      -0.2134408036      -0.5714939552     9.67228885e-05                  0                  0                  0      15.89    01/10/23-09:50:47
   797     339.2500        8853.241691        8853.241691        17706.48338       0.6228119024         1.41165326      -0.2134417291       -0.575478591     7.89625374e-05                  0                  0                  0      15.88    01/10/23-09:51:03
   798     339.5000        8853.241457        8853.241457        17706.48291       0.6228148055        1.414381817      -0.2134428347      -0.5781891976    6.502054731e-05                  0                  0                  0      15.88    01/10/23-09:51:19
   799     339.7500        8853.241276        8853.241276        17706.48255       0.6228171279        1.415656282      -0.2134436864      -0.5794512618    5.579383619e-05                  0                  0                  0      15.88    01/10/23-09:51:35
   800     340.0000        8853.241117        8853.241117        17706.48223       0.6228187961        1.415366511      -0.2134438946      -0.5791559105    5.209068875e-05                  0                  0                  0      15.88    01/10/23-09:51:51
   801     340.2500        8853.240956        8853.240956        17706.48191       0.6228197466        1.413486323      -0.2134431843      -0.5772777658    5.437411199e-05                  0                  0                  0      15.88    01/10/23-09:52:06
   802     340.5000        8853.240789        8853.240789        17706.48158        0.622819922        1.410088099       -0.213441449      -0.5738892614    6.253346636e-05                  0                  0                  0      15.89    01/10/23-09:52:22
   803     340.7500        8853.240635        8853.240635        17706.48127       0.6228192657        1.405329901      -0.2134387678      -0.5691476708    7.580283332e-05                  0                  0                  0      15.90    01/10/23-09:52:38
   804     341.0000        8853.240532        8853.240532        17706.48106       0.6228177245        1.399415265      -0.2134353801      -0.5632550301    9.286968757e-05                  0                  0                  0      15.88    01/10/23-09:52:54
   805     341.2500        8853.240522        8853.240522        17706.48104       0.6228152784        1.392566848      -0.2134316262       -0.556432084    0.0001121411638                  0                  0                  0      15.88    01/10/23-09:53:10
   806     341.5000        8853.240638        8853.240638        17706.48128       0.6228119718        1.384999705       -0.213427872      -0.5488919276    0.0001320661015                  0                  0                  0      15.88    01/10/23-09:53:26
   807     341.7500        8853.240892        8853.240892        17706.48178       0.6228079306        1.376908846      -0.2134244429      -0.5408278523    0.0001513794274                  0                  0                  0      15.88    01/10/23-09:53:42
   808     342.0000        8853.241274        8853.241274        17706.48255       0.6228033703        1.368497461      -0.2134215916      -0.5324416605    0.0001691613701                  0                  0                  0      15.88    01/10/23-09:53:58
   809     342.2500        8853.241749        8853.241749         17706.4835       0.6227985552        1.359977114      -0.2134195101      -0.5239437655    0.0001847165706                  0                  0                  0      15.89    01/10/23-09:54:13
   810     342.5000         8853.24228         8853.24228        17706.48456       0.6227937301        1.351547008      -0.2134183675      -0.5155322818    0.0001973713345                  0                  0                  0      15.87    01/10/23-09:54:29
   811     342.7500        8853.242835        8853.242835        17706.48567       0.6227890981         1.34341433      -0.2134183376      -0.5074132471    0.0002063529072                  0                  0                  0      15.88    01/10/23-09:54:45
   812     343.0000        8853.243399        8853.243399         17706.4868       0.6227848182        1.335821809       -0.213419586      -0.4998282713     0.000210866107                  0                  0                  0      15.88    01/10/23-09:55:01
   813     343.2500        8853.243962        8853.243962        17706.48792       0.6227809468        1.328935519      -0.2134222226      -0.4929426745    0.0002103251389                  0                  0                  0      15.89    01/10/23-09:55:17
   814     343.5000        8853.244509        8853.244509        17706.48902       0.6227775677        1.323041646      -0.2134262506      -0.4870423983    0.0002045708804                  0                  0                  0      15.89    01/10/23-09:55:33
   815     343.7500        8853.245013        8853.245013        17706.49003       0.6227746574         1.31828817       -0.213431549        -0.48227593    0.0001939661642                  0                  0                  0      15.88    01/10/23-09:55:49
   816     344.0000        8853.245446        8853.245446        17706.49089       0.6227721072        1.314651008      -0.2134378977      -0.4786203249    0.0001793220515                  0                  0                  0      15.88    01/10/23-09:56:05
   817     344.2500        8853.245794        8853.245794        17706.49159       0.6227699673        1.312330916      -0.2134450285      -0.4762776279    0.0001617074491                  0                  0                  0      15.88    01/10/23-09:56:21
   818     344.5000        8853.246065        8853.246065        17706.49213       0.6227682757         1.31140139      -0.2134526727      -0.4753227175    0.0001422757569                  0                  0                  0      15.90    01/10/23-09:56:36
   819     344.7500        8853.246285        8853.246285        17706.49257       0.6227670224        1.311728735      -0.2134605887      -0.4756232629    0.0001221385264                  0                  0                  0      15.88    01/10/23-09:56:52
   820     345.0000        8853.246487        8853.246487        17706.49297       0.6227662393        1.313166572      -0.2134685635      -0.4770341013    0.0001023320111                  0                  0                  0      15.89    01/10/23-09:57:08
   821     345.2500        8853.246705        8853.246705        17706.49341       0.6227660196        1.315650901      -0.2134763956      -0.4794923137    8.382803825e-05                  0                  0                  0      15.88    01/10/23-09:57:24
   822     345.5000        8853.246961        8853.246961        17706.49392       0.6227664886        1.319192859      -0.2134838694      -0.4830100526    6.755159785e-05                  0                  0                  0      15.88    01/10/23-09:57:40
   823     345.7500        8853.247259        8853.247259        17706.49452       0.6227677553        1.323825903      -0.2134907379      -0.4876217911    5.438115055e-05                  0                  0                  0      15.88    01/10/23-09:57:56
   824     346.0000        8853.247587        8853.247587        17706.49517       0.6227698523        1.329508777      -0.2134967228      -0.4932873316    4.512950471e-05                  0                  0                  0      15.91    01/10/23-09:58:12
   825     346.2500        8853.247923        8853.247923        17706.49585       0.6227727204        1.336110955      -0.2135015363      -0.4998771941     4.04955894e-05                  0                  0                  0      15.89    01/10/23-09:58:28
   826     346.5000        8853.248237        8853.248237        17706.49647       0.6227762357        1.343460149      -0.2135049194      -0.5072200006    4.100656325e-05                  0                  0                  0      15.90    01/10/23-09:58:44
   827     346.7500        8853.248499        8853.248499          17706.497       0.6227802326        1.351370351      -0.2135066899      -0.5151303881    4.695925169e-05                  0                  0                  0      15.89    01/10/23-09:58:59
   828     347.0000        8853.248682        8853.248682        17706.49736       0.6227845327        1.359665802      -0.2135067899      -0.5234328277     5.83477784e-05                  0                  0                  0      15.88    01/10/23-09:59:15
   829     347.2500         8853.24877         8853.24877        17706.49754       0.6227889388        1.368147777      -0.2135053264      -0.5319282817    7.477003238e-05                  0                  0                  0      15.89    01/10/23-09:59:31
   830     347.5000        8853.248766        8853.248766        17706.49753       0.6227932557        1.376615084      -0.2135025929       -0.540414552    9.531662322e-05                  0                  0                  0      15.88    01/10/23-09:59:47
   831     347.7500        8853.248694        8853.248694        17706.49739       0.6227972861        1.384863812      -0.2134990623      -0.5486859512    0.0001184878323                  0                  0                  0      15.87    01/10/23-10:00:03
   832     348.0000        8853.248595        8853.248595        17706.49719        0.622800793        1.392639784      -0.2134953416      -0.5564858755    0.0001422259393                  0                  0                  0      15.87    01/10/23-10:00:19
   833     348.2500         8853.24852         8853.24852        17706.49704       0.6228035338        1.399703845      -0.2134920947      -0.5635723477    0.0001641316185                  0                  0                  0      15.88    01/10/23-10:00:35
   834     348.5000        8853.248517        8853.248517        17706.49703        0.622805285        1.405864654      -0.2134899517      -0.5697512692     0.000181852073                  0                  0                  0      15.88    01/10/23-10:00:51
   835     348.7500        8853.248629        8853.248629        17706.49726       0.6228058279        1.410931168      -0.2134894316      -0.5748294336    0.0001935252672                  0                  0                  0      15.87    01/10/23-10:01:06
   836     349.0000        8853.248889        8853.248889        17706.49778       0.6228049987        1.414759875      -0.2134908943      -0.5786620972    0.0001981148881                  0                  0                  0      15.87    01/10/23-10:01:22
   837     349.2500        8853.249331        8853.249331        17706.49866       0.6228027316        1.417279188      -0.2134945215      -0.5811774171    0.0001954822005                  0                  0                  0      15.87    01/10/23-10:01:38
   838     349.5000        8853.249984        8853.249984        17706.49997       0.6227990295        1.418418918       -0.213500315      -0.5823057822    0.0001862088964                  0                  0                  0      15.87    01/10/23-10:01:54
   839     349.7500        8853.250856        8853.250856        17706.50171       0.6227939774        1.418126222      -0.2135080955      -0.5819954933    0.0001713442813                  0                  0                  0      15.87    01/10/23-10:02:10
   840     350.0000        8853.251929        8853.251929        17706.50386       0.6227877174        1.416358032      -0.2135174968      -0.5802050505    0.0001522321571                  0                  0                  0      15.88    01/10/23-10:02:26
   841     350.2500        8853.253142        8853.253142        17706.50628       0.6227804112        1.413070568      -0.2135279649      -0.5768926436    0.0001304519856                  0                  0                  0      15.90    01/10/23-10:02:42
   842     350.5000        8853.254395        8853.254395        17706.50879        0.622772279        1.408321965      -0.2135387806      -0.5721186592    0.0001077541507                  0                  0                  0      15.88    01/10/23-10:02:58
   843     350.7500        8853.255567        8853.255567        17706.51113       0.6227635769        1.402260326      -0.2135491192       -0.566033544    8.591381239e-05                  0                  0                  0      15.90    01/10/23-10:03:14
   844     351.0000        8853.256543        8853.256543        17706.51309       0.6227545766        1.395084699      -0.2135581432      -0.5588385058    6.652703298e-05                  0                  0                  0      15.89    01/10/23-10:03:29
   845     351.2500        8853.257244        8853.257244        17706.51449       0.6227455775        1.387031766      -0.2135651031       -0.550771931    5.084571564e-05                  0                  0                  0      15.87    01/10/23-10:03:45
   846     351.5000        8853.257623        8853.257623        17706.51525       0.6227369204        1.378373404      -0.2135694188      -0.5421067816     3.97169799e-05                  0                  0                  0      15.87    01/10/23-10:04:01
   847     351.7500         8853.25765         8853.25765         17706.5153       0.6227289899        1.369423558      -0.2135707292      -0.5331574503    3.361090845e-05                  0                  0                  0      15.87    01/10/23-10:04:17
   848     352.0000          8853.2573          8853.2573         17706.5146       0.6227221514        1.360485203      -0.2135689178      -0.5242268107    3.267713948e-05                  0                  0                  0      15.87    01/10/23-10:04:33
   849     352.2500        8853.256552        8853.256552         17706.5131       0.6227166862        1.351812497      -0.2135641268      -0.5155684447    3.676058697e-05                  0                  0                  0      15.88    01/10/23-10:04:49
   850     352.5000        8853.255413        8853.255413        17706.51083       0.6227127551        1.343619885       -0.213556758      -0.5073957566    4.538471857e-05                  0                  0                  0      15.88    01/10/23-10:05:05
   851     352.7500        8853.253938        8853.253938        17706.50788       0.6227103484        1.336038794      -0.2135474475       -0.499838742    5.774397131e-05                  0                  0                  0      15.89    01/10/23-10:05:21
   852     353.0000        8853.252242        8853.252242        17706.50448       0.6227093242        1.329171916      -0.2135369997      -0.4929983469    7.275437959e-05                  0                  0                  0      15.89    01/10/23-10:05:36
   853     353.2500        8853.250483        8853.250483        17706.50097       0.6227094518         1.32310736      -0.2135262831      -0.4869608043     8.91791666e-05                  0                  0                  0      15.87    01/10/23-10:05:52
   854     353.5000        8853.248824        8853.248824        17706.49765       0.6227104663         1.31792405      -0.2135161064      -0.4818032667    0.0001057893532                  0                  0                  0      15.87    01/10/23-10:06:08
   855     353.7500        8853.247398        8853.247398         17706.4948       0.6227121427        1.313713975       -0.213507104       -0.477616229    0.0001215002967                  0                  0                  0      15.89    01/10/23-10:06:24
   856     354.0000         8853.24627         8853.24627        17706.49254         0.62271436        1.310601884      -0.2134996597      -0.4745233056    0.0001354410816                  0                  0                  0      15.87    01/10/23-10:06:40
   857     354.2500        8853.245427        8853.245427        17706.49085       0.6227171063        1.308699145      -0.2134938797      -0.4726351221    0.0001469630337                  0                  0                  0      15.87    01/10/23-10:06:56
   858     354.5000         8853.24479         8853.24479        17706.48958       0.6227204719        1.308086406      -0.2134896139      -0.4720319335    0.0001556137206                  0                  0                  0      15.87    01/10/23-10:07:12
   859     354.7500        8853.244244        8853.244244        17706.48849       0.6227246302         1.30883358      -0.2134865135      -0.4727835595     0.000161122876                  0                  0                  0      15.87    01/10/23-10:07:28
   860     355.0000        8853.243675        8853.243675        17706.48735       0.6227297634        1.310955902      -0.2134841095      -0.4749054409    0.0001634120813                  0                  0                  0      15.87    01/10/23-10:07:43
   861     355.2500        8853.243003        8853.243003        17706.48601        0.622735989        1.314384346      -0.2134818962      -0.4783290807    0.0001626198103                  0                  0                  0      15.87    01/10/23-10:07:59
   862     355.5000        8853.242188        8853.242188        17706.48438        0.622743358        1.319033498      -0.2134794103      -0.4829698234    0.0001590933057                  0                  0                  0      15.87    01/10/23-10:08:15
   863     355.7500        8853.241228        8853.241228        17706.48246       0.6227518419        1.324806722       -0.213476297      -0.4887319185    0.0001533349312                  0                  0                  0      15.87    01/10/23-10:08:31
   864     356.0000        8853.240155        8853.240155        17706.48031       0.6227613195         1.33157583      -0.2134723593      -0.4954880663    0.0001459151632                  0                  0                  0      15.88    01/10/23-10:08:47
   865     356.2500        8853.239023        8853.239023        17706.47805       0.6227716288        1.339238805      -0.2134675773      -0.5031369858    0.0001373867265                  0                  0                  0      15.88    01/10/23-10:09:03
   866     356.5000        8853.237902        8853.237902         17706.4758       0.6227825299        1.347623219      -0.2134620912      -0.5115068335    0.0001282358185                  0                  0                  0      15.88    01/10/23-10:09:19
   867     356.7500        8853.236855        8853.236855        17706.47371       0.6227937364        1.356499674      -0.2134561464      -0.5203686767    0.0001188859132                  0                  0                  0      15.88    01/10/23-10:09:35
   868     357.0000        8853.235913        8853.235913        17706.47183       0.6228049937         1.36567236      -0.2134500218      -0.5295270793    0.0001097350844                  0                  0                  0      15.88    01/10/23-10:09:50
   869     357.2500        8853.235067        8853.235067        17706.47013       0.6228160856        1.374953411      -0.2134439742        -0.53879453     0.000101178425                  0                  0                  0      15.88    01/10/23-10:10:06
   870     357.5000        8853.234281        8853.234281        17706.46856       0.6228268195        1.384118311      -0.2134382196      -0.5479468683    9.359661274e-05                  0                  0                  0      15.89    01/10/23-10:10:22
   871     357.7500        8853.233535        8853.233535        17706.46707       0.6228370124        1.392885789      -0.2134329428      -0.5567031721    8.733872195e-05                  0                  0                  0      15.88    01/10/23-10:10:38
   872     358.0000        8853.232843        8853.232843        17706.46569       0.6228464953        1.400944374      -0.2134283113      -0.5647523122    8.274464044e-05                  0                  0                  0      15.88    01/10/23-10:10:54
   873     358.2500         8853.23225         8853.23225         17706.4645        0.622855113        1.407982699      -0.2134244699      -0.5717833195    8.020352668e-05                  0                  0                  0      15.88    01/10/23-10:11:10
   874     358.5000        8853.231807        8853.231807        17706.46361       0.6228627268         1.41373291      -0.2134215223       -0.577528842    8.018059677e-05                  0                  0                  0      15.89    01/10/23-10:11:26
   875     358.7500        8853.231545        8853.231545        17706.46309       0.6228692025        1.417991123      -0.2134195198       -0.581785524    8.312328828e-05                  0                  0                  0      15.89    01/10/23-10:11:42
   876     359.0000         8853.23146         8853.23146        17706.46292       0.6228743855        1.420606274      -0.2134184732      -0.5844026739    8.925882569e-05                  0                  0                  0      15.88    01/10/23-10:11:58
   877     359.2500        8853.231524        8853.231524        17706.46305       0.6228781175         1.42150324      -0.2134183769      -0.5853051352     9.83892246e-05                  0                  0                  0      15.89    01/10/23-10:12:13
   878     359.5000        8853.231708        8853.231708        17706.46342       0.6228802503        1.420665563      -0.2134192234      -0.5844758934    0.0001098045168                  0                  0                  0      15.88    01/10/23-10:12:29
   879     359.7500        8853.231988        8853.231988        17706.46398       0.6228806709         1.41811583      -0.2134209951      -0.5819365318    0.0001223682501                  0                  0                  0      15.89    01/10/23-10:12:45
   880     360.0000        8853.232356        8853.232356        17706.46471       0.6228793354        1.413908478       -0.213423635      -0.5777402432     0.000134735182                  0                  0                  0      15.88    01/10/23-10:13:01
   881     360.2500        8853.232812        8853.232812        17706.46562       0.6228763091        1.408157521      -0.2134270114      -0.5719998081    0.0001456073103                  0                  0                  0      15.88    01/10/23-10:13:17
   882     360.5000        8853.233348        8853.233348         17706.4667       0.6228717795        1.401049655      -0.2134308962       -0.564900931     0.000153952224                  0                  0                  0      15.93    01/10/23-10:13:33
   883     360.7500        8853.233929        8853.233929        17706.46786        0.622866014         1.39281519      -0.2134349739      -0.5566733265    0.0001591244325                  0                  0                  0      15.90    01/10/23-10:13:49
   884     361.0000        8853.234495        8853.234495        17706.46899       0.6228593299        1.383735881      -0.2134388903      -0.5475985225    0.0001608613285                  0                  0                  0      15.89    01/10/23-10:14:05
   885     361.2500        8853.234971        8853.234971        17706.46994       0.6228520389        1.374120554       -0.213442331      -0.5379853705    0.0001591858015                  0                  0                  0      15.94    01/10/23-10:14:21
   886     361.5000        8853.235294        8853.235294        17706.47059       0.6228443818        1.364243053      -0.2134450951       -0.528107872    0.0001542958419                  0                  0                  0      15.90    01/10/23-10:14:36
   887     361.7500        8853.235429        8853.235429        17706.47086       0.6228365625        1.354407694      -0.2134471298       -0.518270518    0.0001465160402                  0                  0                  0      15.90    01/10/23-10:14:52
   888     362.0000        8853.235375        8853.235375        17706.47075       0.6228287189        1.344888178      -0.2134485127      -0.5087472963    0.0001363496403                  0                  0                  0      15.91    01/10/23-10:15:08
   889     362.2500        8853.235159        8853.235159        17706.47032        0.622820971        1.335960075      -0.2134494035      -0.4998142631    0.0001245626766                  0                  0                  0      15.89    01/10/23-10:15:24
   890     362.5000        8853.234829        8853.234829        17706.46966        0.622813422        1.327843862      -0.2134499962      -0.4916926444    0.0001122008572                  0                  0                  0      15.91    01/10/23-10:15:40
   891     362.7500        8853.234446        8853.234446        17706.46889       0.6228062038        1.320730794      -0.2134504912      -0.4845745648     0.000100466022                  0                  0                  0      15.88    01/10/23-10:15:56
   892     363.0000        8853.234074        8853.234074        17706.46815       0.6227995027        1.314801905      -0.2134510888      -0.4786417726    9.045868675e-05                  0                  0                  0      15.88    01/10/23-10:16:12
   893     363.2500        8853.233768        8853.233768        17706.46754       0.6227935181        1.310173152      -0.2134519908      -0.4740105275    8.288444342e-05                  0                  0                  0      15.88    01/10/23-10:16:28
   894     363.5000        8853.233567        8853.233567        17706.46713       0.6227884376        1.306901592      -0.2134534008      -0.4707376142    7.786052133e-05                  0                  0                  0      15.87    01/10/23-10:16:44
   895     363.7500        8853.233495        8853.233495        17706.46699       0.6227843975        1.304978527      -0.2134555115      -0.4688135575    7.493936654e-05                  0                  0                  0      15.88    01/10/23-10:16:59
   896     364.0000         8853.23357         8853.23357        17706.46714       0.6227814757        1.304372081      -0.2134584742      -0.4682055057    7.337516714e-05                  0                  0                  0      15.88    01/10/23-10:17:15
   897     364.2500          8853.2338          8853.2338         17706.4676       0.6227797198        1.305088559      -0.2134623544      -0.4689189789    7.249403568e-05                  0                  0                  0      15.88    01/10/23-10:17:31
   898     364.5000         8853.23418         8853.23418        17706.46836       0.6227791311        1.307135285      -0.2134670925      -0.4709610185    7.195707157e-05                  0                  0                  0      15.88    01/10/23-10:17:47
   899     364.7500        8853.234678        8853.234678        17706.46936       0.6227796751        1.310503175      -0.2134724916      -0.4743228051    7.179664895e-05                  0                  0                  0      15.88    01/10/23-10:18:03
   900     365.0000        8853.235243        8853.235243        17706.47049       0.6227812922        1.315152804      -0.2134782451      -0.4789655068    7.224043852e-05                  0                  0                  0      15.88    01/10/23-10:18:19
   901     365.2500        8853.235813        8853.235813        17706.47163       0.6227839141        1.321022541      -0.2134839924      -0.4848281112      7.3476407e-05                  0                  0                  0      15.88    01/10/23-10:18:35
   902     365.5000         8853.23634         8853.23634        17706.47268       0.6227874678        1.328023166      -0.2134893777      -0.4918218374     7.55169547e-05                  0                  0                  0      15.88    01/10/23-10:18:51
   903     365.7500        8853.236792        8853.236792        17706.47358       0.6227919024        1.336058877      -0.2134940928      -0.4998510874    7.820510642e-05                  0                  0                  0      15.89    01/10/23-10:19:07
   904     366.0000        8853.237157        8853.237157        17706.47431       0.6227971892        1.345020729      -0.2134978974      -0.5088069522    8.130992155e-05                  0                  0                  0      15.88    01/10/23-10:19:22
   905     366.2500        8853.237441        8853.237441        17706.47488       0.6228032876        1.354739459      -0.2135006267      -0.5185201632    8.461812349e-05                  0                  0                  0      15.89    01/10/23-10:19:38
   906     366.5000        8853.237654        8853.237654        17706.47531       0.6228101157        1.364974254      -0.2135021935      -0.5287499262    8.798119348e-05                  0                  0                  0      15.89    01/10/23-10:19:54
   907     366.7500        8853.237806        8853.237806        17706.47561       0.6228175217        1.375420882      -0.2135025931      -0.5391920965     9.13295959e-05                  0                  0                  0      15.88    01/10/23-10:20:10
   908     367.0000        8853.237899        8853.237899         17706.4758       0.6228252551        1.385722484      -0.2135019093      -0.5494900098    9.469020052e-05                  0                  0                  0      15.88    01/10/23-10:20:26
   909     367.2500         8853.23793         8853.23793        17706.47586       0.6228329618         1.39548918      -0.2135003224      -0.5592540846    9.818878349e-05                  0                  0                  0      15.88    01/10/23-10:20:42
   910     367.5000        8853.237894        8853.237894        17706.47579       0.6228402075         1.40431711      -0.2134981151      -0.5680807809    0.0001019934898                  0                  0                  0      15.88    01/10/23-10:20:58
   911     367.7500        8853.237797        8853.237797        17706.47559       0.6228465422        1.411846426      -0.2134956723        -0.57561036    0.0001061485837                  0                  0                  0      15.89    01/10/23-10:21:14
   912     368.0000        8853.237651        8853.237651         17706.4753       0.6228515382        1.417759207      -0.2134934672       -0.581524581    0.0001103794478                  0                  0                  0      15.88    01/10/23-10:21:29
   913     368.2500        8853.237488        8853.237488        17706.47498       0.6228548628        1.421854253      -0.2134920223      -0.5856213741    0.0001140058466                  0                  0                  0      15.89    01/10/23-10:21:45
   914     368.5000        8853.237358        8853.237358        17706.47472       0.6228562853        1.424014099      -0.2134918399      -0.5877820806      0.00011610638                  0                  0                  0      15.88    01/10/23-10:22:01
   915     368.7500         8853.23733         8853.23733        17706.47466       0.6228556916        1.424207006      -0.2134933114      -0.5879738785    0.0001158758986                  0                  0                  0      15.90    01/10/23-10:22:17
   916     369.0000         8853.23747         8853.23747        17706.47494        0.622853099        1.422485327      -0.2134966269      -0.5862486261    0.0001130248398                  0                  0                  0      15.90    01/10/23-10:22:33
   917     369.2500        8853.237821        8853.237821        17706.47564       0.6228486897        1.419012896      -0.2135017114       -0.582770454    0.0001079592533                  0                  0                  0      15.90    01/10/23-10:22:49
   918     369.5000        8853.238391        8853.238391        17706.47678       0.6228427907         1.41402124      -0.2135082056      -0.5777719203    0.0001016766008                  0                  0                  0      15.89    01/10/23-10:23:05
   919     369.7500        8853.239136        8853.239136        17706.47827       0.6228358284        1.407757077      -0.2135154984      -0.5715012235    9.547279988e-05                  0                  0                  0      15.91    01/10/23-10:23:21
   920     370.0000        8853.239968        8853.239968        17706.47994       0.6228282725         1.40044623      -0.2135228088      -0.5641857643    9.061537214e-05                  0                  0                  0      15.89    01/10/23-10:23:37
   921     370.2500         8853.24077         8853.24077        17706.48154       0.6228205831        1.392284461      -0.2135293054      -0.5560226435     8.80709519e-05                  0                  0                  0      15.88    01/10/23-10:23:52
   922     370.5000        8853.241422        8853.241422        17706.48284       0.6228131813        1.383470241      -0.2135342351      -0.5472111549    8.832991565e-05                  0                  0                  0      15.88    01/10/23-10:24:08
   923     370.7500        8853.241823        8853.241823        17706.48365       0.6228064358        1.374247667      -0.2135370318      -0.5379955308    9.133115497e-05                  0                  0                  0      15.88    01/10/23-10:24:24
   924     371.0000        8853.241914        8853.241914        17706.48383       0.6228006046        1.364850356      -0.2135373823      -0.5286088748    9.650522705e-05                  0                  0                  0      15.89    01/10/23-10:24:40
   925     371.2500        8853.241685        8853.241685        17706.48337       0.6227958181        1.355474903      -0.2135352439       -0.519246788    0.0001029467902                  0                  0                  0      15.92    01/10/23-10:24:56
   926     371.5000         8853.24118         8853.24118        17706.48236       0.6227921163        1.346312039      -0.2135308193      -0.5100987918    0.0001096882089                  0                  0                  0      15.88    01/10/23-10:25:12
   927     371.7500        8853.240478        8853.240478        17706.48096       0.6227894709        1.337535775      -0.2135245008       -0.501337779    0.0001159762393                  0                  0                  0      15.88    01/10/23-10:25:28
   928     372.0000        8853.239672        8853.239672        17706.47934        0.622787854         1.32936492      -0.2135168025      -0.4931816849    0.0001214209742                  0                  0                  0      15.88    01/10/23-10:25:44
   929     372.2500        8853.238845        8853.238845        17706.47769       0.6227872272        1.322003201      -0.2135082942      -0.4858336292    0.0001259500593                  0                  0                  0      15.88    01/10/23-10:26:00
   930     372.5000        8853.238056        8853.238056        17706.47611       0.6227875611        1.315645517      -0.2134995462      -0.4794880332    0.0001296233982                  0                  0                  0      15.89    01/10/23-10:26:15
   931     372.7500        8853.237336        8853.237336        17706.47467       0.6227888449        1.310490294      -0.2134910844      -0.4743428137    0.0001324490042                  0                  0                  0      15.91    01/10/23-10:26:31
   932     373.0000        8853.236694        8853.236694        17706.47339       0.6227910743        1.306730116      -0.2134833523      -0.4705900137    0.0001343241784                  0                  0                  0      15.89    01/10/23-10:26:47
   933     373.2500        8853.236118        8853.236118        17706.47224       0.6227942164        1.304508481      -0.2134766797      -0.4683727015    0.0001351162807                  0                  0                  0      15.90    01/10/23-10:27:03
   934     373.5000         8853.23559         8853.23559        17706.47118        0.622798181        1.303884529      -0.2134712676      -0.4677498754    0.0001347947103                  0                  0                  0      15.88    01/10/23-10:27:19
   935     373.7500        8853.235094        8853.235094        17706.47019       0.6228028259        1.304839553      -0.2134671937      -0.4687030136    0.0001334797503                  0                  0                  0      15.89    01/10/23-10:27:35
   936     374.0000         8853.23463         8853.23463        17706.46926        0.622807995        1.307327075      -0.2134644374      -0.4711859933    0.0001313504209                  0                  0                  0      15.89    01/10/23-10:27:51
   937     374.2500        8853.234207        8853.234207        17706.46841       0.6228135375        1.311274281      -0.2134629148      -0.4751263163    0.0001284874933                  0                  0                  0      15.89    01/10/23-10:28:07
   938     374.5000        8853.233844        8853.233844        17706.46769       0.6228193339        1.316592865       -0.213462506      -0.4804358242    0.0001247992818                  0                  0                  0      15.89    01/10/23-10:28:23
   939     374.7500        8853.233555        8853.233555        17706.46711       0.6228252996        1.323159911      -0.2134630673      -0.4869916611     0.000120116944                  0                  0                  0      15.89    01/10/23-10:28:39
   940     375.0000        8853.233343        8853.233343        17706.46669       0.6228314069        1.330834457      -0.2134644257      -0.4946530237    0.0001143990816                  0                  0                  0      15.89    01/10/23-10:28:54
   941     375.2500        8853.233201        8853.233201         17706.4664       0.6228376675        1.339420026      -0.2134663632      -0.5032239022    0.0001079072059                  0                  0                  0      15.89    01/10/23-10:29:10
   942     375.5000        8853.233115        8853.233115        17706.46623       0.6228441325        1.348681956      -0.2134685966      -0.5124704502     0.000101223302                  0                  0                  0      15.89    01/10/23-10:29:26
   943     375.7500        8853.233058        8853.233058        17706.46612       0.6228508867        1.358377931      -0.2134707619      -0.5221514013     9.51189083e-05                  0                  0                  0      15.88    01/10/23-10:29:42
   944     376.0000        8853.232997        8853.232997        17706.46599       0.6228580137         1.36825733      -0.2134724166      -0.5320172903    9.039014953e-05                  0                  0                  0      15.89    01/10/23-10:29:58
   945     376.2500        8853.232893        8853.232893        17706.46579       0.6228655556        1.378063264      -0.2134730727      -0.5418124211    8.778506372e-05                  0                  0                  0      15.90    01/10/23-10:30:14
   946     376.5000        8853.232711        8853.232711        17706.46542       0.6228734679        1.387513373       -0.213472266      -0.5512556328    8.799383524e-05                  0                  0                  0      15.89    01/10/23-10:30:30
   947     376.7500        8853.232422        8853.232422        17706.46484       0.6228815944        1.396301782      -0.2134696525      -0.5600421269    9.159159817e-05                  0                  0                  0      15.89    01/10/23-10:30:46
   948     377.0000        8853.232008        8853.232008        17706.46402       0.6228896811        1.404135581      -0.2134651061      -0.5678795913    9.879791641e-05                  0                  0                  0      15.89    01/10/23-10:31:02
   949     377.2500        8853.231455        8853.231455        17706.46291        0.622897389        1.410749534      -0.2134587867      -0.5745025141    0.0001091555596                  0                  0                  0      15.89    01/10/23-10:31:17
   950     377.5000        8853.230764        8853.230764        17706.46153       0.6229043046        1.415895888      -0.2134511504      -0.5796618143     0.000121380988                  0                  0                  0      15.89    01/10/23-10:31:33
   951     377.7500        8853.229963        8853.229963        17706.45993            0.62291        1.419389527      -0.2134428929      -0.5831702279     0.000133593408                  0                  0                  0      15.89    01/10/23-10:31:49
   952     378.0000        8853.229113        8853.229113        17706.45823       0.6229140994        1.421136903      -0.2134348395      -0.5849318361    0.0001438722012                  0                  0                  0      15.89    01/10/23-10:32:05
   953     378.2500        8853.228301        8853.228301         17706.4566       0.6229163148        1.421112649      -0.2134278157      -0.5849193751    0.0001508565758                  0                  0                  0      15.89    01/10/23-10:32:21
   954     378.5000        8853.227625        8853.227625        17706.45525       0.6229164962        1.419368271       -0.213422539      -0.5831832672     0.000154031394                  0                  0                  0      15.89    01/10/23-10:32:37
   955     378.7500        8853.227171        8853.227171        17706.45434       0.6229146184        1.415982241      -0.2134195539      -0.5798016191      0.00015355049                  0                  0                  0      15.90    01/10/23-10:32:53
   956     379.0000        8853.227001        8853.227001          17706.454       0.6229107798        1.411063633      -0.2134192079      -0.5748834395    0.0001497940021                  0                  0                  0      15.89    01/10/23-10:33:09
   957     379.2500        8853.227154        8853.227154        17706.45431       0.6229051865        1.404768956      -0.2134216345      -0.5685851701    0.0001430347324                  0                  0                  0      15.89    01/10/23-10:33:25
   958     379.5000        8853.227636        8853.227636        17706.45527       0.6228981536        1.397351181      -0.2134267201      -0.5611597581    0.0001334511661                  0                  0                  0      15.89    01/10/23-10:33:40
   959     379.7500        8853.228406        8853.228406        17706.45681       0.6228900282        1.389079676      -0.2134340596      -0.5528770133    0.0001214248129                  0                  0                  0      15.89    01/10/23-10:33:56
   960     380.0000        8853.229365        8853.229365        17706.45873       0.6228811671        1.380214181      -0.2134429439      -0.5439979106    0.0001078405422                  0                  0                  0      15.89    01/10/23-10:34:12
   961     380.2500         8853.23037         8853.23037        17706.46074       0.6228719402        1.371018572       -0.213452426      -0.5347883038    9.409845607e-05                  0                  0                  0      15.89    01/10/23-10:34:28
   962     380.5000        8853.231269        8853.231269        17706.46254       0.6228627065        1.361736491      -0.2134614735      -0.5254941115    8.180076664e-05                  0                  0                  0      15.89    01/10/23-10:34:44
   963     380.7500        8853.231955        8853.231955        17706.46391       0.6228537838          1.3525654      -0.2134691606      -0.5163147599    7.230428764e-05                  0                  0                  0      15.89    01/10/23-10:35:00
   964     381.0000        8853.232384        8853.232384        17706.46477       0.6228454874        1.343743972      -0.2134748313      -0.5074900807    6.642754551e-05                  0                  0                  0      15.89    01/10/23-10:35:16
   965     381.2500        8853.232571        8853.232571        17706.46514       0.6228380966        1.335519546      -0.2134781859      -0.4992676637    6.439978095e-05                  0                  0                  0      15.89    01/10/23-10:35:32
   966     381.5000        8853.232558        8853.232558        17706.46512       0.6228318159        1.328096605      -0.2134792833      -0.4918514731    6.596698677e-05                  0                  0                  0      15.89    01/10/23-10:35:48
   967     381.7500        8853.232399        8853.232399         17706.4648       0.6228267914        1.321666934      -0.2134784786      -0.4854321763    7.051280661e-05                  0                  0                  0      15.89    01/10/23-10:36:03
   968     382.0000        8853.232148        8853.232148         17706.4643       0.6228231239        1.316426706      -0.2134763264        -0.48020439    7.713449781e-05                  0                  0                  0      15.90    01/10/23-10:36:19
   969     382.2500        8853.231859        8853.231859        17706.46372       0.6228208606        1.312550619      -0.2134734742      -0.4763409966    8.471219124e-05                  0                  0                  0      15.90    01/10/23-10:36:35
   970     382.5000        8853.231584        8853.231584        17706.46317       0.6228199989        1.310180067      -0.2134705703      -0.4739815549    9.205746826e-05                  0                  0                  0      15.91    01/10/23-10:36:51
   971     382.7500        8853.231375        8853.231375        17706.46275       0.6228204641        1.309375508      -0.2134681975      -0.4731849925    9.814579875e-05                  0                  0                  0      15.89    01/10/23-10:37:07
   972     383.0000        8853.231281        8853.231281        17706.46256       0.6228221226        1.310141883      -0.2134668365      -0.4739552527    0.0001023290471                  0                  0                  0      15.89    01/10/23-10:37:23
   973     383.2500        8853.231348        8853.231348         17706.4627       0.6228247727        1.312421311      -0.2134668488      -0.4762341006    0.0001044108007                  0                  0                  0      15.89    01/10/23-10:37:39
   974     383.5000        8853.231606        8853.231606        17706.46321       0.6228281605        1.316105485       -0.213468469      -0.4799133917    0.0001045357861                  0                  0                  0      15.89    01/10/23-10:37:55
   975     383.7500        8853.232061        8853.232061        17706.46412       0.6228320093        1.321046161      -0.2134718022      -0.4848453173    0.0001029682041                  0                  0                  0      15.89    01/10/23-10:38:11
   976     384.0000        8853.232692        8853.232692        17706.46538       0.6228360579        1.327060911      -0.2134768178       -0.490847963    9.992761991e-05                  0                  0                  0      15.88    01/10/23-10:38:26
   977     384.2500        8853.233453        8853.233453        17706.46691       0.6228400919        1.333924026        -0.21348334      -0.4976961815    9.558759266e-05                  0                  0                  0      15.89    01/10/23-10:38:42
   978     384.5000        8853.234281        8853.234281        17706.46856       0.6228439906        1.341400563      -0.2134910392      -0.5051557237    9.019090382e-05                  0                  0                  0      15.88    01/10/23-10:38:58
   979     384.7500        8853.235112        8853.235112        17706.47022       0.6228477547        1.349279768      -0.2134994401      -0.5130167295    8.415595236e-05                  0                  0                  0      15.88    01/10/23-10:39:14
   980     385.0000        8853.235886        8853.235886        17706.47177       0.6228514975        1.357382351      -0.2135079576      -0.5211009739    7.807820127e-05                  0                  0                  0      15.90    01/10/23-10:39:30
   981     385.2500        8853.236545        8853.236545        17706.47309       0.6228554008        1.365535276      -0.2135159576      -0.5292365521    7.263404913e-05                  0                  0                  0      15.88    01/10/23-10:39:46
   982     385.5000        8853.237037        8853.237037        17706.47407       0.6228596619        1.373565435      -0.2135228288      -0.5372514108    6.846643611e-05                  0                  0                  0      15.88    01/10/23-10:40:02
   983     385.7500        8853.237305        8853.237305        17706.47461        0.622864442        1.381307891       -0.213528047      -0.5449814937    6.609214568e-05                  0                  0                  0      15.88    01/10/23-10:40:18
   984     386.0000        8853.237296        8853.237296        17706.47459       0.6228698075        1.388599402       -0.213531232      -0.5522641766     6.58144534e-05                  0                  0                  0      15.88    01/10/23-10:40:34
   985     386.2500        8853.236982        8853.236982        17706.47396       0.6228757157        1.395323747      -0.2135321976      -0.5589834538    6.761989845e-05                  0                  0                  0      15.88    01/10/23-10:40:49
   986     386.5000        8853.236377        8853.236377        17706.47275       0.6228819658        1.401345857      -0.2135309867      -0.5650040246    7.111991225e-05                  0                  0                  0      15.89    01/10/23-10:41:05
   987     386.7500        8853.235553        8853.235553        17706.47111       0.6228881871        1.406459028      -0.2135278665      -0.5701186043    7.562963026e-05                  0                  0                  0      15.89    01/10/23-10:41:21
   988     387.0000        8853.234617        8853.234617        17706.46923       0.6228939711         1.41049474       -0.213523268      -0.5741579179    8.041734329e-05                  0                  0                  0      15.89    01/10/23-10:41:37
   989     387.2500        8853.233671        8853.233671        17706.46734       0.6228989144        1.413279663      -0.2135176882      -0.5769480814    8.502061369e-05                  0                  0                  0      15.89    01/10/23-10:41:53
   990     387.5000        8853.232783        8853.232783        17706.46557       0.6229026982        1.414666302      -0.2135115958      -0.5783414612    8.945317969e-05                  0                  0                  0      15.92    01/10/23-10:42:09
   991     387.7500        8853.231974        8853.231974        17706.46395       0.6229051348        1.414560306      -0.2135053804       -0.578243958    9.416691275e-05                  0                  0                  0      15.91    01/10/23-10:42:25
   992     388.0000        8853.231238        8853.231238        17706.46248         0.62290617        1.412937866      -0.2134993518      -0.5766321307    9.978642467e-05                  0                  0                  0      15.89    01/10/23-10:42:41
   993     388.2500        8853.230561        8853.230561        17706.46112       0.6229058413        1.409836447      -0.2134937657       -0.573543592    0.0001067520937                  0                  0                  0      15.89    01/10/23-10:42:57
   994     388.5000        8853.229943        8853.229943        17706.45989       0.6229042397        1.405355127      -0.2134888422      -0.5690770983    0.0001150532874                  0                  0                  0      15.89    01/10/23-10:43:12
   995     388.7500        8853.229395        8853.229395        17706.45879       0.6229014955        1.399667545       -0.213484761      -0.5634054626    0.0001241737296                  0                  0                  0      15.88    01/10/23-10:43:28
   996     389.0000        8853.228934        8853.228934        17706.45787       0.6228977589        1.392997588      -0.2134816371      -0.5567514119    0.0001332201644                  0                  0                  0      15.89    01/10/23-10:43:44
   997     389.2500        8853.228572        8853.228572        17706.45714       0.6228932059        1.385607375      -0.2134794962      -0.5493757868    0.0001411139272                  0                  0                  0      15.89    01/10/23-10:44:00
   998     389.5000        8853.228311        8853.228311        17706.45662       0.6228880554        1.377800732      -0.2134782621      -0.5415811932    0.0001467784595                  0                  0                  0      15.88    01/10/23-10:44:16
   999     389.7500        8853.228138        8853.228138        17706.45628       0.6228825259        1.369838707      -0.2134777604      -0.5336277486    0.0001493280444                  0                  0                  0      15.88    01/10/23-10:44:32
  1000     390.0000         8853.22803         8853.22803        17706.45606       0.6228768401        1.361942412      -0.2134777387      -0.5257361235    0.0001482902324                  0                  0                  0      15.87    01/10/23-10:44:48
  1001     390.2500        8853.227963        8853.227963        17706.45593        0.622871252        1.354345846      -0.2134778998      -0.5181405239    0.0001438294365                  0                  0                  0      15.87    01/10/23-10:45:04
  1002     390.5000        8853.227925        8853.227925        17706.45585       0.6228660287        1.347283851      -0.2134779433      -0.5110767181    0.0001368387372                  0                  0                  0      15.87    01/10/23-10:45:19
  1003     390.7500        8853.227914        8853.227914        17706.45583       0.6228614165        1.340941492      -0.2134776019       -0.504731269    0.0001287958957                  0                  0                  0      15.88    01/10/23-10:45:35
  1004     391.0000        8853.227933        8853.227933        17706.45587       0.6228576276        1.335445292      -0.2134766698      -0.4992323812    0.0001213864898                  0                  0                  0      15.88    01/10/23-10:45:51
  1005     391.2500        8853.227975        8853.227975        17706.45595       0.6228548506        1.330898292      -0.2134750237       -0.494684449    0.0001160313442                  0                  0                  0      15.88    01/10/23-10:46:07
  1006     391.5000        8853.228021        8853.228021        17706.45604       0.6228532369        1.327383046      -0.2134726458      -0.4911706675    0.0001135039353                  0                  0                  0      15.88    01/10/23-10:46:23
  1007     391.7500        8853.228052        8853.228052         17706.4561       0.6228528788        1.324947311      -0.2134696457      -0.4887385553    0.0001137692331                  0                  0                  0      15.87    01/10/23-10:46:39
  1008     392.0000        8853.228061        8853.228061        17706.45612       0.6228538023         1.32360838      -0.2134662622      -0.4874043998     0.000116084392                  0                  0                  0      15.87    01/10/23-10:46:55
  1009     392.2500        8853.228062        8853.228062        17706.45612       0.6228559682        1.323351147      -0.2134628264      -0.4871516757    0.0001193233876                  0                  0                  0      15.90    01/10/23-10:47:11
  1010     392.5000        8853.228085        8853.228085        17706.45617       0.6228592897         1.32414155      -0.2134596874      -0.4879449801    0.0001224074316                  0                  0                  0      15.91    01/10/23-10:47:27
  1011     392.7500        8853.228152        8853.228152         17706.4563       0.6228636601        1.325941958        -0.21345713      -0.4897458356    0.0001246674214                  0                  0                  0      15.90    01/10/23-10:47:42
  1012     393.0000        8853.228273        8853.228273        17706.45655       0.6228689707         1.32871557       -0.213455324      -0.4925172612    0.0001259854604                  0                  0                  0      15.90    01/10/23-10:47:58
  1013     393.2500        8853.228439        8853.228439        17706.45688        0.622875114        1.332414505      -0.2134543256      -0.4962117352    0.0001266700473                  0                  0                  0      15.91    01/10/23-10:48:14
  1014     393.5000        8853.228637        8853.228637        17706.45727       0.6228819782        1.336972086      -0.2134541194      -0.5007631467    0.0001271582118                  0                  0                  0      15.90    01/10/23-10:48:30
  1015     393.7500        8853.228853        8853.228853        17706.45771       0.6228894305         1.34229067      -0.2134546682      -0.5060742968    0.0001277258035                  0                  0                  0      15.91    01/10/23-10:48:46
  1016     394.0000        8853.229073        8853.229073        17706.45815       0.6228973021         1.34824367      -0.2134559456      -0.5120187703     0.000128347788                  0                  0                  0      15.90    01/10/23-10:49:02
  1017     394.2500         8853.22929         8853.22929        17706.45858       0.6229053839        1.354682914      -0.2134579406      -0.5184483368    0.0001287474968                  0                  0                  0      15.89    01/10/23-10:49:18
  1018     394.5000        8853.229502        8853.229502          17706.459       0.6229134227        1.361429055      -0.2134606362      -0.5251835643    0.0001285679445                  0                  0                  0      15.89    01/10/23-10:49:34
  1019     394.7500        8853.229717        8853.229717        17706.45943       0.6229211472        1.368278035      -0.2134639756      -0.5320204839    0.0001275713877                  0                  0                  0      15.90    01/10/23-10:49:50
  1020     395.0000        8853.229932        8853.229932        17706.45986       0.6229282938         1.37500009      -0.2134678305      -0.5387297451    0.0001257793986                  0                  0                  0      15.90    01/10/23-10:50:06
  1021     395.2500        8853.230135        8853.230135        17706.46027       0.6229346598        1.381388927       -0.213471996      -0.5451057672    0.0001234956992                  0                  0                  0      15.91    01/10/23-10:50:21
  1022     395.5000        8853.230298        8853.230298         17706.4606       0.6229401162        1.387263783      -0.2134762226      -0.5509686359    0.0001211921721                  0                  0                  0      15.90    01/10/23-10:50:37
  1023     395.7500        8853.230398        8853.230398         17706.4608       0.6229446041        1.392481967       -0.213480273       -0.556176406    0.0001193159426                  0                  0                  0      15.92    01/10/23-10:50:53
  1024     396.0000        8853.230423        8853.230423        17706.46085       0.6229481346        1.396960943      -0.2134839766       -0.560646936    0.0001181044835                  0                  0                  0      15.90    01/10/23-10:51:09
  1025     396.2500        8853.230364        8853.230364        17706.46073       0.6229507072         1.40059021      -0.2134872617      -0.5642697501    0.0001175087129                  0                  0                  0      15.90    01/10/23-10:51:25
  1026     396.5000        8853.230216        8853.230216        17706.46043       0.6229523136        1.403268376       -0.213490165      -0.5669431317    0.0001172340879                  0                  0                  0      15.90    01/10/23-10:51:41
  1027     396.7500        8853.229985        8853.229985        17706.45997       0.6229529601        1.404957531      -0.2134928228      -0.5686285887    0.0001168407725                  0                  0                  0      15.90    01/10/23-10:51:57
  1028     397.0000        8853.229699        8853.229699         17706.4594       0.6229526155        1.405599853      -0.2134954392      -0.5692676689    0.0001158709132                  0                  0                  0      15.89    01/10/23-10:52:13
  1029     397.2500        8853.229403        8853.229403        17706.45881       0.6229512336        1.405134322      -0.2134982263      -0.5687988457     0.000113983701                  0                  0                  0      15.90    01/10/23-10:52:29
  1030     397.5000        8853.229144        8853.229144        17706.45829       0.6229488104        1.403555032      -0.2135013313      -0.5672159718    0.0001110812804                  0                  0                  0      15.90    01/10/23-10:52:45
  1031     397.7500        8853.228943        8853.228943        17706.45789       0.6229453974        1.400910529      -0.2135047876      -0.5645677207    0.0001073770942                  0                  0                  0      15.90    01/10/23-10:53:00
  1032     398.0000        8853.228795        8853.228795        17706.45759       0.6229411097        1.397300049       -0.213508512      -0.5609538056    0.0001033784384                  0                  0                  0      15.90    01/10/23-10:53:16
  1033     398.2500        8853.228679        8853.228679        17706.45736       0.6229361261        1.392880059      -0.2135123489      -0.5565313509    9.976657136e-05                  0                  0                  0      15.89    01/10/23-10:53:32
  1034     398.5000        8853.228575        8853.228575        17706.45715       0.6229306562        1.387829466      -0.2135161365      -0.5514798826    9.720901309e-05                  0                  0                  0      15.89    01/10/23-10:53:48
  1035     398.7500        8853.228468        8853.228468        17706.45694       0.6229249323        1.382376321      -0.2135197675      -0.5460277733    9.615203606e-05                  0                  0                  0      15.89    01/10/23-10:54:04
  1036     399.0000         8853.22836         8853.22836        17706.45672       0.6229191608         1.37674433      -0.2135232269       -0.540398627     9.66842795e-05                  0                  0                  0      15.88    01/10/23-10:54:20
  1037     399.2500        8853.228262        8853.228262        17706.45652        0.622913533         1.37118603       -0.213526596      -0.5348444222    9.852122787e-05                  0                  0                  0      15.88    01/10/23-10:54:36
  1038     399.5000          8853.2282          8853.2282         17706.4564       0.6229082093        1.365930416      -0.2135300216      -0.5295932758    0.0001010910532                  0                  0                  0      15.88    01/10/23-10:54:52
  1039     399.7500        8853.228204        8853.228204        17706.45641       0.6229033346        1.361167027      -0.2135336592      -0.5248337461    0.0001037125275                  0                  0                  0      15.88    01/10/23-10:55:08
  1040     400.0000        8853.228301        8853.228301         17706.4566       0.6228990705        1.357073996      -0.2135376091      -0.5207431114    0.0001057955173                  0                  0                  0      15.88    01/10/23-10:55:23
  1041     400.2500        8853.228502        8853.228502          17706.457       0.6228955844        1.353786719      -0.2135418721      -0.5174562691    0.0001070064175                  0                  0                  0      15.88    01/10/23-10:55:39
  1042     400.5000        8853.228799        8853.228799         17706.4576       0.6228929951        1.351337203      -0.2135463437      -0.5150052183    0.0001073545238                  0                  0                  0      15.88    01/10/23-10:55:55
  1043     400.7500        8853.229161        8853.229161        17706.45832       0.6228913787        1.349722319      -0.2135508499      -0.5133872301    0.0001071394048                  0                  0                  0      15.88    01/10/23-10:56:11
  1044     401.0000        8853.229552        8853.229552         17706.4591       0.6228907424        1.348900782      -0.2135552082      -0.5125616369    0.0001068056053                  0                  0                  0      15.88    01/10/23-10:56:27
  1045     401.2500        8853.229946        8853.229946        17706.45989       0.6228910236        1.348813899      -0.2135592854      -0.5124703616    0.0001067719401                  0                  0                  0      15.88    01/10/23-10:56:43
  1046     401.5000        8853.230337        8853.230337        17706.46067       0.6228920935        1.349363348      -0.2135630291      -0.5130155344    0.0001073086679                  0                  0                  0      15.88    01/10/23-10:56:59
  1047     401.7500        8853.230741        8853.230741        17706.46148       0.6228937848        1.350421911      -0.2135664642      -0.5140701288    0.0001084664951                  0                  0                  0      15.89    01/10/23-10:57:15
  1048     402.0000        8853.231172        8853.231172        17706.46234       0.6228959469        1.351885905      -0.2135696614      -0.5155303367    0.0001100397874                  0                  0                  0      15.88    01/10/23-10:57:31
  1049     402.2500        8853.231627        8853.231627        17706.46325       0.6228984583        1.353675677      -0.2135726952      -0.5173160954    0.0001115719778                  0                  0                  0      15.89    01/10/23-10:57:46
  1050     402.5000        8853.232075        8853.232075        17706.46415       0.6229012139         1.35570565      -0.2135756095      -0.5193412807    0.0001124544336                  0                  0                  0      15.91    01/10/23-10:58:02
  1051     402.7500        8853.232472        8853.232472        17706.46494       0.6229041394        1.357900525      -0.2135784016       -0.521530099    0.0001121153395                  0                  0                  0      15.89    01/10/23-10:58:18
  1052     403.0000        8853.232789        8853.232789        17706.46558       0.6229071801        1.360175032      -0.2135810198      -0.5237970917    0.0001102592569                  0                  0                  0      15.90    01/10/23-10:58:34
  1053     403.2500        8853.233028        8853.233028        17706.46606       0.6229103493        1.362507615      -0.2135833664      -0.5261209544    0.0001070554253                  0                  0                  0      15.88    01/10/23-10:58:50
  1054     403.5000         8853.23321         8853.23321        17706.46642       0.6229136928         1.36490434      -0.2135852978      -0.5285085158    0.0001031659273                  0                  0                  0      15.88    01/10/23-10:59:06
  1055     403.7500        8853.233351        8853.233351         17706.4667       0.6229172314        1.367326206      -0.2135866337      -0.5309219444     9.96039543e-05                  0                  0                  0      15.89    01/10/23-10:59:22
  1056     404.0000         8853.23344         8853.23344        17706.46688        0.622920956        1.369711459      -0.2135871915      -0.5333007605    9.744934136e-05                  0                  0                  0      15.89    01/10/23-10:59:38
  1057     404.2500        8853.233445        8853.233445        17706.46689        0.622924843        1.372029534       -0.213586842      -0.5356153818    9.753238635e-05                  0                  0                  0      15.88    01/10/23-10:59:54
  1058     404.5000        8853.233337        8853.233337        17706.46667       0.6229288328        1.374265919      -0.2135855628      -0.5378517216    0.0001001984221                  0                  0                  0      15.88    01/10/23-11:00:09
  1059     404.7500        8853.233108        8853.233108        17706.46622       0.6229328241        1.376406134      -0.2135834554      -0.5399950814    0.0001052269996                  0                  0                  0      15.89    01/10/23-11:00:25
  1060     405.0000        8853.232773        8853.232773        17706.46555       0.6229366705        1.378406276      -0.2135807193      -0.5420008114    0.0001119254518                  0                  0                  0      15.89    01/10/23-11:00:41
  1061     405.2500        8853.232352        8853.232352         17706.4647       0.6229402386         1.38025044      -0.2135776007        -0.54385195    0.0001193492263                  0                  0                  0      15.88    01/10/23-11:00:57
  1062     405.5000         8853.23186         8853.23186        17706.46372       0.6229433716         1.38186948      -0.2135743485      -0.5454783235    0.0001265638682                  0                  0                  0      15.89    01/10/23-11:01:13
  1063     405.7500        8853.231313        8853.231313        17706.46263       0.6229459491        1.383207619      -0.2135711934      -0.5468233352    0.0001328587084                  0                  0                  0      15.94    01/10/23-11:01:29
  1064     406.0000        8853.230737        8853.230737        17706.46147       0.6229479152        1.384260519      -0.2135683438      -0.5478820909    0.0001378312883                  0                  0                  0      15.89    01/10/23-11:01:45
  1065     406.2500        8853.230178        8853.230178        17706.46036        0.622949268        1.385061533      -0.2135659805      -0.5486876156    0.0001413315595                  0                  0                  0      15.93    01/10/23-11:02:01
  1066     406.5000        8853.229677        8853.229677        17706.45935       0.6229500067        1.385605271      -0.2135642388      -0.5492343665    0.0001433409201                  0                  0                  0      15.89    01/10/23-11:02:17
  1067     406.7500        8853.229254        8853.229254        17706.45851       0.6229501492        1.385886242      -0.2135631797       -0.549516828    0.0001439146326                  0                  0                  0      15.90    01/10/23-11:02:32
  1068     407.0000        8853.228906        8853.228906        17706.45781        0.622949761        1.385950602       -0.213562758      -0.5495813429    0.0001432593383                  0                  0                  0      15.88    01/10/23-11:02:48
  1069     407.2500        8853.228615        8853.228615        17706.45723       0.6229489439        1.385879055      -0.2135628021      -0.5495092221    0.0001419131713                  0                  0                  0      15.88    01/10/23-11:03:04
  1070     407.5000         8853.22835         8853.22835         17706.4567       0.6229478166        1.385742455      -0.2135630264      -0.5493724687    0.0001408562609                  0                  0                  0      15.88    01/10/23-11:03:20
  1071     407.7500        8853.228075        8853.228075        17706.45615       0.6229465023        1.385571594      -0.2135630938      -0.5492033849    0.0001413873104                  0                  0                  0      15.90    01/10/23-11:03:36
  1072     408.0000        8853.227754        8853.227754        17706.45551       0.6229451414        1.385389913      -0.2135627234        -0.54902678      0.00014473156                  0                  0                  0      15.90    01/10/23-11:03:52
  1073     408.2500        8853.227368        8853.227368        17706.45474        0.622943851        1.385172195      -0.2135617973      -0.5488181349    0.0001515879593                  0                  0                  0      15.91    01/10/23-11:04:08
  1074     408.5000        8853.226926        8853.226926        17706.45385       0.6229427163        1.384871513      -0.2135604161      -0.5485302235    0.0001618424736                  0                  0                  0      15.90    01/10/23-11:04:24
  1075     408.7500        8853.226463        8853.226463        17706.45293       0.6229417946        1.384453928      -0.2135588761      -0.5481278372    0.0001745800803                  0                  0                  0      15.89    01/10/23-11:04:40
  1076     409.0000         8853.22603         8853.22603        17706.45206       0.6229411043        1.383894222      -0.2135575864      -0.5475838778    0.0001883469575                  0                  0                  0      15.90    01/10/23-11:04:56
  1077     409.2500        8853.225677        8853.225677        17706.45135       0.6229405981        1.383119096      -0.2135569694      -0.5468230556    0.0002015274948                  0                  0                  0      15.91    01/10/23-11:05:11
  1078     409.5000         8853.22544         8853.22544        17706.45088       0.6229402958        1.382185538      -0.2135573834       -0.545900505    0.0002126465371                  0                  0                  0      15.90    01/10/23-11:05:27
  1079     409.7500         8853.22534         8853.22534        17706.45068       0.6229401936        1.381106736       -0.213559081      -0.5448280346    0.0002205732206                  0                  0                  0      15.90    01/10/23-11:05:43
  1080     410.0000        8853.225379        8853.225379        17706.45076       0.6229402982        1.379892891      -0.2135621955      -0.5436150082    0.0002246111755                  0                  0                  0      15.90    01/10/23-11:05:59
  1081     410.2500        8853.225552        8853.225552         17706.4511       0.6229406924         1.37864843      -0.2135667449      -0.5423655049    0.0002245117643                  0                  0                  0      15.89    01/10/23-11:06:15
  1082     410.5000        8853.225843        8853.225843        17706.45169       0.6229414675        1.377482898      -0.2135726422      -0.5411892218    0.0002204331842                  0                  0                  0      15.89    01/10/23-11:06:31
  1083     410.7500        8853.226229        8853.226229        17706.45246       0.6229426613        1.376433842      -0.2135797104      -0.5401242994    0.0002128287191                  0                  0                  0      15.89    01/10/23-11:06:47
  1084     411.0000        8853.226677        8853.226677        17706.45335       0.6229442674        1.375502263      -0.2135877018      -0.5391726197    0.0002023255935                  0                  0                  0      15.89    01/10/23-11:07:03
  1085     411.2500        8853.227154        8853.227154        17706.45431       0.6229462575        1.374704671      -0.2135963204       -0.538351745    0.0001896514861                  0                  0                  0      15.89    01/10/23-11:07:19
  1086     411.5000        8853.227631        8853.227631        17706.45526        0.622948558        1.374041054      -0.2136052461      -0.5376628787    0.0001756283258                  0                  0                  0      15.89    01/10/23-11:07:35
  1087     411.7500        8853.228087        8853.228087        17706.45617        0.622951076        1.373509842      -0.2136141592      -0.5371057792    0.0001611725487                  0                  0                  0      15.89    01/10/23-11:07:50
  1088     412.0000        8853.228514        8853.228514        17706.45703       0.6229537187        1.373106744      -0.2136227664      -0.5366775074     0.000147248509                  0                  0                  0      15.90    01/10/23-11:08:06
  1089     412.2500         8853.22891         8853.22891        17706.45782       0.6229563908        1.372789286      -0.2136308293      -0.5363367949    0.0001347286357                  0                  0                  0      15.89    01/10/23-11:08:22
  1090     412.5000        8853.229281        8853.229281        17706.45856       0.6229590127        1.372504833      -0.2136381926      -0.5360318433    0.0001242153783                  0                  0                  0      15.89    01/10/23-11:08:38
  1091     412.7500        8853.229634        8853.229634        17706.45927       0.6229615435        1.372245189      -0.2136448015      -0.5357547603    0.0001159158725                  0                  0                  0      15.89    01/10/23-11:08:54
  1092     413.0000        8853.229979        8853.229979        17706.45996       0.6229639313        1.372005063      -0.2136506999      -0.5355000603    0.0001096283758                  0                  0                  0      15.89    01/10/23-11:09:10
  1093     413.2500        8853.230322        8853.230322        17706.46064        0.622966083         1.37175678      -0.2136560049      -0.5352395413    0.0001048487832                  0                  0                  0      15.89    01/10/23-11:09:26
  1094     413.5000        8853.230671        8853.230671        17706.46134       0.6229678707        1.371460904      -0.2136608569      -0.5349331185    0.0001009426572                  0                  0                  0      15.89    01/10/23-11:09:42
  1095     413.7500        8853.231028        8853.231028        17706.46206       0.6229691431        1.371066545      -0.2136653586      -0.5345293717    9.732833684e-05                  0                  0                  0      15.94    01/10/23-11:09:58
  1096     414.0000         8853.23138         8853.23138        17706.46276       0.6229697459        1.370519289      -0.2136695202      -0.5339736574    9.363430192e-05                  0                  0                  0      15.89    01/10/23-11:10:13
  1097     414.2500        8853.231702        8853.231702         17706.4634       0.6229695761        1.369812907      -0.2136732347      -0.5332599049    8.980913361e-05                  0                  0                  0      15.93    01/10/23-11:10:29
  1098     414.5000        8853.231958        8853.231958        17706.46392       0.6229685984        1.368991883      -0.2136762932      -0.5324331582    8.616715368e-05                  0                  0                  0      15.89    01/10/23-11:10:45
  1099     414.7500        8853.232114        8853.232114        17706.46423       0.6229668437        1.368125726      -0.2136784359      -0.5315637686    8.332254985e-05                  0                  0                  0      15.88    01/10/23-11:11:01
  1100     415.0000         8853.23214         8853.23214        17706.46428       0.6229644125        1.367309438      -0.2136794246      -0.5307476067    8.200612451e-05                  0                  0                  0      15.88    01/10/23-11:11:17
