# Supplementary material for: Generation and decay of Higgs mode in a strongly interacting Fermi gas
Source: Sci Rep. 2023 Jul 12;13:11285. doi: 10.1038/s41598-023-38176-9 (PMC10338461; doi:10.1038/s41598-023-38176-9)
Supplement: Supplementary file 2 — Supplementary Information 2. [file 41598_2023_38176_MOESM2_ESM.zip › 1d_expk/nt-quench-10p00-0p100_input.txt]

params9 1 	# codedim (used to define radius) 

params0 11 	# id of trapping potential
	  	# 0: no trap
	  	# 1: harmonic	oscilator
	  	# 2: wood-saxon / tube-like
          	# 3: bell-shaped (custom external potential)
		# 11: space modulation of external pairing potential

params1 2 	# id of hm generation (only for td-code)
	  	# 0: static sclgth
          	# 1: periodic modulation of sclgth
          	# 2: quench of sclgth
		# 3: spacial modulation (external pairing potential)

# periodic modulation of sclgth parameters (only for td-code)
params2 0.01 	# amplitude []
params3 0.80 	# omega     [eF]

# quench of sclgth parameters (only for td-code)
params4 -10.00 	# a0 [dl] (dl = lattice spacing)
params5 -0.100 	# a1 [dl] (dl = lattice spacing)
params6 -10.00 	# a2 [dl] (dl = lattice spacing)
params7 0.02139198368248262 	# omega1 [eF] (to be fixed such that t1 = t0 + pi / omega1)
params8 1.00 	# omega2 [eF] (to be fixed such that t2 = t1 + pi / omega2)

# harmonic oscilator parameters
params10 1.00 	# omega [sqrt(2*mu)/r_tf]
params11 0.80 	# r_tf  [L] (thomas-fermi radius, L = lattice size)

# wood-saxon / tube-like parameters
params12 0.80 	# radius [L] (L = lattice size)
params13 2.00 	# depth  [eF]
params14 5.00 	# steepness [1/kF]

# bell-shaped (custom external potential)
params15 0 #
params16 0 #
params17 0 #
params18 0 #
params19 0 #

# spacial modulation of external pairing potential
params20 1.00 # time to apply perturbation after the quench
params21 1.00 # standard deviation of gaussian kick
params22 0.001 # amplitude [eF]
params23 0.40 # kx [kF] (from 0.00 to 0.50 every 0.05)
params24 0.00 # ky [kF]
params25 0.00 # kz [kF]

# Documentation - Wiki: 
# https://gitlab.fizyka.pw.edu.pl/wtools/wslda/-/wikis/home

# ------------------- INITIALIZATION ------------------
# See: Wiki -> Initialization of the solver
inittype                0       #  0 - create uniform solution and evolve it,
                                # 10 - read uniform solution from file `inprefix`/uniform.solution
                                #
                                #  1 - start from st-wslda-1d solution, inprefix points to folder with s1dpca binary files 
                                #  2 - start from st-wslda-2d solution, inprefix points to folder with s2dpca binary files 
                                #  3 - start from st-wslda-3d solution, inprefix points to folder with s3dpca binary files 
                                #
                                #  5 - start from td-wslda checkpoint, inprefix points to folder with checkpoint binary files

# ------------------- INPUT/OUTPUT ------------------
outprefix               nt-quench-10p00-0p100    # all output file with start with this prefix
inprefix                none # nt-quench-10p00-0p100-h    # prefix of calculation you need to use as input (when inittype!=0) 
overwrite               1       # 1 - allow for overwriting existing files, 0 - do not allow for overwriting existing files
iogroups                32      # number of IO groups used for parallel reading of data
                                # it must be the same as the value used for static calculations.
checkpoint              1       # do checkpoint at the end of calculation: 1-yes, 0-no
checkperiod             0       # periodicity of the checkpoint, meaningful only if checkpoint=1
                                # if checkperiod>0 then after each checkperiod measurements the checkpoint will be conducted
                                # if checkperiod=0 the option is deactivated (default) 
walltime                11.9    # after this time force the checkpoint [hr]

# list of variables for writing
# all = rho delta j nu tau V V_ext delta_ext velocity_ext alpha A
# default = rho delta j
writevar           all

# ----------------- SCATTERING LENGTH ---------------
sclgth    -10.0 # scattering length in units of lattice spacing
               # meaningful only for FUNCTIONAL=BDG,SLDAE
               # in case of FUNCTIONAL=(A)SLDA it is set automatically to infinity

# ------------------- TIME EVOLUTION ----------------
dt                      0.0025   # integration time step, in units of eF^-1
measurements            560      # number of requested mesurments
timesteps               100      # number of time steps between each measurement
                                 # measurements are written with time resolution: timesteps*dt
                                 # the total trajectory length is: measurements*timesteps*dt
selfstart               0        # use Taylor expansion for first 5 steps? 
                                 # See: Wiki -> Starting ABM algorithm

# ------------------ GPUS THREADING SET --------------
# nthreads                512      # number of parallel threads executing by each GPU, default=512
# batch                   1000000  # maximal number of wave-functions process in parallel by each card, default=1000000
# gpuspernode             1        # number of GPUs per node (resource set), default=GPUS_PER_NODE (in machine.h)

# --------------------- OTHER -----------------
# spinsymmetry            0       # !!! IGNORE HERE, set in predefines.h !!!
                                  # NOTE: This flag is controlled via predefines.h !
                                  #       Select SPINSYMMETRY_MODE to run with spinsymmetry==1,
                                  #       otherwise it is assumes spinsymmetry==0
# current corrections
# ccstart                 0.
# ccswitch                10.
# ccstop                  1000.

# --------------- QUANTUM FRICTION ------------------
# See: Wiki -> Quantum friction
# qfalpha                 0.0     # alpha parameter for quantum friction term
# qfstart                 0.0     # start time for evolving with quantum friction [eF]
# qfstop                  0.0     # stop time for evolving with quantum friction [eF]
# qfswitch                0.0     # the friction will be activated and deactivated gradually over this period of time [eF] 

# ---------------- SUBSET TRACKING ------------------
# See: Wiki -> Tracking of selected states
# observables (densities, currents) arising from state in the energy interval En in [subsetMinEn,subsetMaxEn]
# will be computed, if  subsetMinEn=subsetMaxEn=0  the functionality is disables
# subsetMinEn             0.0     # in eF units, deafault=0.0
# subsetMaxEn             0.0     # in eF units, deafault=0.0
# subsetShiftDmu          1       # if 1 then apply extra shift of quasiparticle energies by (mu_a-mu_b)/2, default=0

# ----------- IN CASE OF: inittype=0 ----------------
# See: Wiki -> Initialization of the solver
init0Na                 8853.580121578998 # 1106.6975151973747   # requested number of particles of type a, default=Na
init0Nb                 8853.580121578998 # 1106.6975151973747   # requested number of particles of type b, default=Nb
init0muchange           0.1   # Change rate of chemical potential
init0Tstart             0.0  # Start temperature, in units of eF, default 0.2
init0Tstop              0.0  # Stop temperature, in units of eF, default 0.05
init0DeltaT             0.01  # change of temperature in units of eF, default 0.01
init0eps                1.0e-9 # epsilon for convergence, default 1.0e-6
init0scmix              0.5  # mixing parameter in self-consistent process, default 0.25
init0maxiter            20000 # maximum number of iterations, default 100000
# init0kc                 3.1415 # momentum cut-off used for uniform solver, default=pi/max(DX,DY,DZ)
init0debug              1     # debug level, default=0 (no debug info),
init0save               1     # save solution
