# Supplementary material for: Generation and decay of Higgs mode in a strongly interacting Fermi gas
Source: Sci Rep. 2023 Jul 12;13:11285. doi: 10.1038/s41598-023-38176-9 (PMC10338461; doi:10.1038/s41598-023-38176-9)
Supplement: Supplementary file 2 — Supplementary Information 2. [file 41598_2023_38176_MOESM2_ESM.zip › 1d_expk/nt-quench-10p00-0p100.stdout]

# CODE: TD-WSLDA-1D
# PROCESS ip=2 RUNNING ON NODE node2062.grid4cern.if.pw.edu.pl USES device-id=2
# PROCESS ip=5 RUNNING ON NODE node2062.grid4cern.if.pw.edu.pl USES device-id=5
# PROCESS ip=1 RUNNING ON NODE node2062.grid4cern.if.pw.edu.pl USES device-id=1
# PROCESS ip=7 RUNNING ON NODE node2062.grid4cern.if.pw.edu.pl USES device-id=7
# VERSION: 2022.11.14
# PROCESS ip=6 RUNNING ON NODE node2062.grid4cern.if.pw.edu.pl USES device-id=6
# PROCESS ip=3 RUNNING ON NODE node2062.grid4cern.if.pw.edu.pl USES device-id=3
# PROCESS ip=4 RUNNING ON NODE node2062.grid4cern.if.pw.edu.pl USES device-id=4
# API_VERSION: 20220221
# BUILD TIME: Jan  2 2023, 21:59:29
# RUN TIME  : Jan 03 2023, 21:00:14
# LATTICE: 512 x 32 x 32
# SPACING: 1.000000 x 1.000000 x 1.000000
# ENERGY DENSITY FUNCTIONAL: SLDAE
# MPI EXCHANGE PACKAGE SIZE=0.027 MB [7]
# EXECUTING `assign_deviceid_to_mpi_process` TO GET GPUS DISTRIBUTION ACROSS THE SYSTEM
# PROCESS ip=0 RUNNING ON NODE node2062.grid4cern.if.pw.edu.pl USES device-id=0
# CREATING UNIFORM SOLUTION...
# DEBUG SLDAE: as = -10.000000, kF = 1.000000, |askF| = 10.000000
# DEBUG SLDAE: xi = 0.453449, zeta = 0.437133, eta = 0.419970
# DEBUG SLDAE: A = 0.830389, B = -0.213392, C = -11.193017
# DEBUG SLDAE: alpha = 0.830389, beta = -0.219991, gamma = -16.011128
# DEBUG: solve_uniform_problem_sldae
# DEBUG: n_a=0.016887, n_b=0.016887
# DEBUG: eF_a=0.500000, eF_b=0.500000, eF_avg=0.500000
# DEBUG: N_a=8853.580122, N_b=8853.580122
# DEBUG: p=0.000000
# DEBUG: alph_a=0.830389, alph_b=0.830389, alph_plus=0.830389
# DEBUG: dalphm_dna=0.000000, dalphm_dnb=0.000000
# DEBUG: dalphp_dna=-0.032516, dalphp_dnb=-0.032516
# DEBUG: dtildeC_dna=-0.164518, dtildeC_dnb=-0.164518
# DEBUG: dD_dna=-0.109996, dD_dnb=-0.109996
# DEBUG: D=-0.002162, tC=-0.023981
# SPIN SYMMETRY MODE!
# DEBUG: tau_a=0.010132, tau_b=0.010132
# DEBUG: delta=0.250000, nu=0.007220
# TEMPCONV: T=0.000000, iter=115, delta/eF_a=0.442351, mu_a/eF_a=0.466888, delta/eF_b=0.442351, mu_b/eF_b=0.466888
# TEMPCONV: T=0.000000, energy_kin=1.651547, energy_pot=-0.213392, energy_pair=-0.987212, energy_tot=0.450943
# TEMPCONV: T=0.000000, S/NkB=  0.000000000000
# ENERGY CUT-OFF: EC=3.763784
# UNIFORM SOLUTION: delta/eF_a=  0.4424, mu_a/eF_a=  0.4669, delta/eF_b=  0.4424, mu_b/eF_b=  0.4669, ec=  3.7638
# UNIFORM SOLUTION: energy_kin=  1.651547260688, energy_pot= -0.213392268658, energy_pair= -0.987211798047, energy_tot=  0.450943193983
# ENTROPY PER PARTICLE: S/NkB=  0.000000000000
# UNIFORM SOLUTION: nwf=273543
# UNIFORM SAVE: Creating file with solution: `nt-quench-10p00-0p100/uniform.solution`
# INIT0-1: nwf=34825 wave-functions to scatter
# UNIFORM CREATE WF: Creating wave-functions.
# INITIALIZING GPU BUFFERS OF ABM ALGORITHM...
# EXECUTING: process_params(input->params, [1.000000], [0.233444,0.233444], 0, extra_data)
# DONE.
# WORKSIZE[ip=0]: workarea_size=1.00 times space of wf (68.03MB)
# INITIAL MEASUREMENT
# GPU ENERGY     : ETOT=  0.45094320, EKIN=  1.65154726, EPOT= -0.21339226, EPAIR= -0.98721180, ECURRENT=  0.00000000, EPOTEXT=  0.00000000, EPAIREXT=  0.00000000, EVELEXT=  0.00000000
# CREATING CHECK STAMP FILE: `nt-quench-10p00-0p100_check.stamp`
# REFERENCE VALUES: kF=1.000000, eF=0.500000, Effg=5312.147933
     time*eF           Na           Nb        Na+Nb         ETOT         EKIN         EPOT        EPAIR     ECURRENT      EPOTEXT     EPAIREXT      EVELEXT       rt
      0.0000 8853.57998193 8853.57998193 17707.15996387   0.45094320   1.65154726  -0.21339226  -0.98721180   0.00000000   0.00000000   0.00000000   0.00000000
      0.2500 8853.57998193 8853.57998193 17707.15996387   0.45094380   1.65154725  -0.21339198  -0.98721147   0.00000000   0.00000000   0.00000000   0.00000000    15.85
      0.5000 8853.57998193 8853.57998193 17707.15996387   0.45094562   1.65154683  -0.21339112  -0.98721009   0.00000000   0.00000000   0.00000000   0.00000000    15.85
      0.7500 8853.57998193 8853.57998193 17707.15996387   0.45094864   1.65154547  -0.21338969  -0.98720714   0.00000000   0.00000000   0.00000000   0.00000000    15.85
      1.0000 8853.57998193 8853.57998193 17707.15996387   0.45095288   1.65154277  -0.21338768  -0.98720221   0.00000000   0.00000000   0.00000000   0.00000000    15.85
      1.2500 8853.57998193 8853.57998193 17707.15996387   0.45095832   1.65153835  -0.21338511  -0.98719492   0.00000000   0.00000000   0.00000000   0.00000000    15.86
      1.5000 8853.57998193 8853.57998193 17707.15996387   0.45096497   1.65153188  -0.21338196  -0.98718495   0.00000000   0.00000000   0.00000000   0.00000000    15.86
      1.7500 8853.57998193 8853.57998193 17707.15996387   0.45097282   1.65152307  -0.21337824  -0.98717201   0.00000000   0.00000000   0.00000000   0.00000000    15.87
      2.0000 8853.57998193 8853.57998193 17707.15996387   0.45098189   1.65151169  -0.21337394  -0.98715585   0.00000000   0.00000000   0.00000000   0.00000000    15.88
      2.2500 8853.57998193 8853.57998193 17707.15996387   0.45099217   1.65149751  -0.21336907  -0.98713628   0.00000000   0.00000000   0.00000000   0.00000000    15.88
      2.5000 8853.57998193 8853.57998193 17707.15996387   0.45100365   1.65148042  -0.21336363  -0.98711314   0.00000000   0.00000000   0.00000000   0.00000000    15.88
      2.7500 8853.57998193 8853.57998193 17707.15996387   0.45101634   1.65146031  -0.21335762  -0.98708634   0.00000000   0.00000000   0.00000000   0.00000000    15.87
      3.0000 8853.57998193 8853.57998193 17707.15996387   0.45103024   1.65143715  -0.21335103  -0.98705587   0.00000000   0.00000000   0.00000000   0.00000000    15.86
      3.2500 8853.57998193 8853.57998193 17707.15996387   0.45104535   1.65141096  -0.21334388  -0.98702173   0.00000000   0.00000000   0.00000000   0.00000000    15.88
      3.5000 8853.57998193 8853.57998193 17707.15996387   0.45106168   1.65138183  -0.21333614  -0.98698401   0.00000000   0.00000000   0.00000000   0.00000000    15.86
      3.7500 8853.57998193 8853.57998193 17707.15996387   0.45107921   1.65134985  -0.21332784  -0.98694280   0.00000000   0.00000000   0.00000000   0.00000000    15.86
      4.0000 8853.57998193 8853.57998193 17707.15996387   0.45109796   1.65131519  -0.21331896  -0.98689828   0.00000000   0.00000000   0.00000000   0.00000000    15.87
      4.2500 8853.57998193 8853.57998193 17707.15996387   0.45111792   1.65127802  -0.21330950  -0.98685060   0.00000000   0.00000000   0.00000000   0.00000000    15.87
      4.5000 8853.57998193 8853.57998193 17707.15996387   0.45113909   1.65123853  -0.21329948  -0.98679996   0.00000000   0.00000000   0.00000000   0.00000000    15.86
      4.7500 8853.57998193 8853.57998193 17707.15996387   0.45116148   1.65119690  -0.21328888  -0.98674654   0.00000000   0.00000000   0.00000000   0.00000000    15.86
      5.0000 8853.57998193 8853.57998193 17707.15996387   0.45118509   1.65115333  -0.21327770  -0.98669053   0.00000000   0.00000000   0.00000000   0.00000000    15.86
      5.2500 8853.57998193 8853.57998193 17707.15996387   0.45120991   1.65110798  -0.21326595  -0.98663211   0.00000000   0.00000000   0.00000000   0.00000000    15.86
      5.5000 8853.57998193 8853.57998193 17707.15996387   0.45123595   1.65106100  -0.21325363  -0.98657141   0.00000000   0.00000000   0.00000000   0.00000000    15.86
      5.7500 8853.57998193 8853.57998193 17707.15996387   0.45126322   1.65101248  -0.21324073  -0.98650853   0.00000000   0.00000000   0.00000000   0.00000000    15.86
      6.0000 8853.57998193 8853.57998193 17707.15996387   0.45129170   1.65096251  -0.21322726  -0.98644355   0.00000000   0.00000000   0.00000000   0.00000000    15.87
      6.2500 8853.57998193 8853.57998193 17707.15996387   0.45132140   1.65091115  -0.21321321  -0.98637653   0.00000000   0.00000000   0.00000000   0.00000000    15.92
      6.5000 8853.57998193 8853.57998193 17707.15996387   0.45135233   1.65085840  -0.21319859  -0.98630748   0.00000000   0.00000000   0.00000000   0.00000000    15.87
      6.7500 8853.57998193 8853.57998193 17707.15996387   0.45138448   1.65080426  -0.21318339  -0.98623639   0.00000000   0.00000000   0.00000000   0.00000000    15.86
      7.0000 8853.57998193 8853.57998193 17707.15996387   0.45141786   1.65074866  -0.21316762  -0.98616318   0.00000000   0.00000000   0.00000000   0.00000000    15.88
      7.2500 8853.57998193 8853.57998193 17707.15996387   0.45145247   1.65069150  -0.21315127  -0.98608776   0.00000000   0.00000000   0.00000000   0.00000000    15.87
      7.5000 8853.57998193 8853.57998193 17707.15996387   0.45148830   1.65063266  -0.21313434  -0.98601001   0.00000000   0.00000000   0.00000000   0.00000000    15.87
      7.7500 8853.57998193 8853.57998193 17707.15996387   0.45152537   1.65057201  -0.21311684  -0.98592981   0.00000000   0.00000000   0.00000000   0.00000000    15.86
      8.0000 8853.57998193 8853.57998193 17707.15996387   0.45156366   1.65050942  -0.21309876  -0.98584699   0.00000000   0.00000000   0.00000000   0.00000000    15.87
      8.2500 8853.57998193 8853.57998193 17707.15996387   0.45160319   1.65044472  -0.21308011  -0.98576142   0.00000000   0.00000000   0.00000000   0.00000000    15.88
      8.5000 8853.57998193 8853.57998193 17707.15996387   0.45164395   1.65037778  -0.21306087  -0.98567296   0.00000000   0.00000000   0.00000000   0.00000000    15.87
      8.7500 8853.57998193 8853.57998193 17707.15996387   0.45168594   1.65030848  -0.21304107  -0.98558148   0.00000000   0.00000000   0.00000000   0.00000000    15.88
      9.0000 8853.57998193 8853.57998193 17707.15996387   0.45172917   1.65023673  -0.21302068  -0.98548688   0.00000000   0.00000000   0.00000000   0.00000000    15.86
      9.2500 8853.57998193 8853.57998193 17707.15996387   0.45177364   1.65016245  -0.21299971  -0.98538910   0.00000000   0.00000000   0.00000000   0.00000000    15.88
      9.5000 8853.57998193 8853.57998193 17707.15996387   0.45181935   1.65008559  -0.21297817  -0.98528807   0.00000000   0.00000000   0.00000000   0.00000000    15.86
      9.7500 8853.57998193 8853.57998193 17707.15996387   0.45186630   1.65000611  -0.21295605  -0.98518376   0.00000000   0.00000000   0.00000000   0.00000000    15.88
     10.0000 8853.57998193 8853.57998193 17707.15996387   0.45191450   1.64992399  -0.21293334  -0.98507615   0.00000000   0.00000000   0.00000000   0.00000000    15.87
     10.2500 8853.57998193 8853.57998193 17707.15996387   0.45196394   1.64983925  -0.21291006  -0.98496525   0.00000000   0.00000000   0.00000000   0.00000000    15.89
     10.5000 8853.57998193 8853.57998193 17707.15996387   0.45201462   1.64975191  -0.21288620  -0.98485108   0.00000000   0.00000000   0.00000000   0.00000000    15.86
     10.7500 8853.57998193 8853.57998193 17707.15996387   0.45206656   1.64966201  -0.21286176  -0.98473369   0.00000000   0.00000000   0.00000000   0.00000000    15.86
     11.0000 8853.57998193 8853.57998193 17707.15996387   0.45211975   1.64956962  -0.21283674  -0.98461313   0.00000000   0.00000000   0.00000000   0.00000000    15.86
     11.2500 8853.57998193 8853.57998193 17707.15996387   0.45217419   1.64947483  -0.21281114  -0.98448950   0.00000000   0.00000000   0.00000000   0.00000000    15.86
     11.5000 8853.57998193 8853.57998193 17707.15996387   0.45222988   1.64937774  -0.21278496  -0.98436289   0.00000000   0.00000000   0.00000000   0.00000000    15.86
     11.7500 8853.57998193 8853.57998193 17707.15996387   0.45228684   1.64927845  -0.21275820  -0.98423341   0.00000000   0.00000000   0.00000000   0.00000000    15.87
     12.0000 8853.57998193 8853.57998193 17707.15996387   0.45234506   1.64917707  -0.21273085  -0.98410116   0.00000000   0.00000000   0.00000000   0.00000000    15.86
     12.2500 8853.57998193 8853.57998193 17707.15996387   0.45240453   1.64907368  -0.21270293  -0.98396622   0.00000000   0.00000000   0.00000000   0.00000000    15.87
     12.5000 8853.57998193 8853.57998193 17707.15996387   0.45246528   1.64896839  -0.21267442  -0.98382869   0.00000000   0.00000000   0.00000000   0.00000000    15.87
     12.7500 8853.57998193 8853.57998193 17707.15996387   0.45252729   1.64886127  -0.21264533  -0.98368865   0.00000000   0.00000000   0.00000000   0.00000000    15.88
     13.0000 8853.57998193 8853.57998193 17707.15996387   0.45259057   1.64875239  -0.21261565  -0.98354617   0.00000000   0.00000000   0.00000000   0.00000000    15.87
     13.2500 8853.57998193 8853.57998193 17707.15996387   0.45265513   1.64864180  -0.21258539  -0.98340128   0.00000000   0.00000000   0.00000000   0.00000000    15.87
     13.5000 8853.57998193 8853.57998193 17707.15996387   0.45272096   1.64852950  -0.21255455  -0.98325399   0.00000000   0.00000000   0.00000000   0.00000000    15.86
     13.7500 8853.57998193 8853.57998193 17707.15996387   0.45278807   1.64841547  -0.21252312  -0.98310428   0.00000000   0.00000000   0.00000000   0.00000000    15.86
     14.0000 8853.57998193 8853.57998193 17707.15996387   0.45285646   1.64829967  -0.21249111  -0.98295210   0.00000000   0.00000000   0.00000000   0.00000000    15.87
     14.2500 8853.57998193 8853.57998193 17707.15996387   0.45292614   1.64818204  -0.21245851  -0.98279739   0.00000000   0.00000000   0.00000000   0.00000000    15.86
     14.5000 8853.57998193 8853.57998193 17707.15996387   0.45299710   1.64806251  -0.21242533  -0.98264009   0.00000000   0.00000000   0.00000000   0.00000000    15.86
     14.7500 8853.57998193 8853.57998193 17707.15996387   0.45306935   1.64794101  -0.21239156  -0.98248010   0.00000000   0.00000000   0.00000000   0.00000000    15.87
     15.0000 8853.57998193 8853.57998193 17707.15996387   0.45314289   1.64781744  -0.21235720  -0.98231735   0.00000000   0.00000000   0.00000000   0.00000000    15.88
     15.2500 8853.57998193 8853.57998193 17707.15996387   0.45321773   1.64769172  -0.21232226  -0.98215174   0.00000000   0.00000000   0.00000000   0.00000000    15.89
     15.5000 8853.57998193 8853.57998193 17707.15996387   0.45329386   1.64756376  -0.21228672  -0.98198318   0.00000000   0.00000000   0.00000000   0.00000000    15.91
     15.7500 8853.57998193 8853.57998193 17707.15996387   0.45337129   1.64743346  -0.21225060  -0.98181156   0.00000000   0.00000000   0.00000000   0.00000000    15.89
     16.0000 8853.57998193 8853.57998193 17707.15996387   0.45345003   1.64730073  -0.21221389  -0.98163680   0.00000000   0.00000000   0.00000000   0.00000000    15.89
     16.2500 8853.57998193 8853.57998193 17707.15996387   0.45353008   1.64716549  -0.21217660  -0.98145882   0.00000000   0.00000000   0.00000000   0.00000000    15.89
     16.5000 8853.57998193 8853.57998193 17707.15996387   0.45361143   1.64702769  -0.21213871  -0.98127755   0.00000000   0.00000000   0.00000000   0.00000000    15.89
     16.7500 8853.57998193 8853.57998193 17707.15996387   0.45369410   1.64688727  -0.21210023  -0.98109294   0.00000000   0.00000000   0.00000000   0.00000000    15.93
     17.0000 8853.57998193 8853.57998193 17707.15996387   0.45377808   1.64674423  -0.21206116  -0.98090498   0.00000000   0.00000000   0.00000000   0.00000000    15.89
     17.2500 8853.57998193 8853.57998193 17707.15996387   0.45386338   1.64659854  -0.21202151  -0.98071365   0.00000000   0.00000000   0.00000000   0.00000000    15.89
     17.5000 8853.57998193 8853.57998193 17707.15996387   0.45395001   1.64645022  -0.21198125  -0.98051896   0.00000000   0.00000000   0.00000000   0.00000000    15.90
     17.7500 8853.57998193 8853.57998193 17707.15996387   0.45403796   1.64629930  -0.21194041  -0.98032092   0.00000000   0.00000000   0.00000000   0.00000000    15.91
     18.0000 8853.57998193 8853.57998193 17707.15996387   0.45412724   1.64614581  -0.21189898  -0.98011960   0.00000000   0.00000000   0.00000000   0.00000000    15.91
     18.2500 8853.57998193 8853.57998193 17707.15996387   0.45421786   1.64598983  -0.21185695  -0.97991503   0.00000000   0.00000000   0.00000000   0.00000000    15.89
     18.5000 8853.57998193 8853.57998193 17707.15996387   0.45430981   1.64583141  -0.21181433  -0.97970728   0.00000000   0.00000000   0.00000000   0.00000000    15.96
     18.7500 8853.57998193 8853.57998193 17707.15996387   0.45440310   1.64567063  -0.21177111  -0.97949641   0.00000000   0.00000000   0.00000000   0.00000000    15.90
     19.0000 8853.57998193 8853.57998193 17707.15996387   0.45449774   1.64550754  -0.21172730  -0.97928250   0.00000000   0.00000000   0.00000000   0.00000000    15.89
     19.2500 8853.57998193 8853.57998193 17707.15996387   0.45459373   1.64534222  -0.21168289  -0.97906560   0.00000000   0.00000000   0.00000000   0.00000000    15.90
     19.5000 8853.57998193 8853.57998193 17707.15996387   0.45469107   1.64517472  -0.21163789  -0.97884576   0.00000000   0.00000000   0.00000000   0.00000000    15.88
     19.7500 8853.57998193 8853.57998193 17707.15996387   0.45478977   1.64500511  -0.21159229  -0.97862306   0.00000000   0.00000000   0.00000000   0.00000000    15.88
     20.0000 8853.57998193 8853.57998193 17707.15996387   0.45488982   1.64483344  -0.21154609  -0.97839753   0.00000000   0.00000000   0.00000000   0.00000000    15.89
     20.2500 8853.57998193 8853.57998193 17707.15996387   0.45499125   1.64465975  -0.21149930  -0.97816921   0.00000000   0.00000000   0.00000000   0.00000000    15.88
     20.5000 8853.57998193 8853.57998193 17707.15996387   0.45509404   1.64448405  -0.21145191  -0.97793811   0.00000000   0.00000000   0.00000000   0.00000000    15.87
     20.7500 8853.57998193 8853.57998193 17707.15996387   0.45519820   1.64430634  -0.21140392  -0.97770422   0.00000000   0.00000000   0.00000000   0.00000000    15.87
     21.0000 8853.57998193 8853.57998193 17707.15996387   0.45530374   1.64412661  -0.21135533  -0.97746754   0.00000000   0.00000000   0.00000000   0.00000000    15.87
     21.2500 8853.57998193 8853.57998193 17707.15996387   0.45541067   1.64394483  -0.21130614  -0.97722802   0.00000000   0.00000000   0.00000000   0.00000000    15.87
     21.5000 8853.57998193 8853.57998193 17707.15996387   0.45551898   1.64376097  -0.21125635  -0.97698564   0.00000000   0.00000000   0.00000000   0.00000000    15.86
     21.7500 8853.57998193 8853.57998193 17707.15996387   0.45562868   1.64357497  -0.21120596  -0.97674033   0.00000000   0.00000000   0.00000000   0.00000000    15.86
     22.0000 8853.57998193 8853.57998193 17707.15996387   0.45573977   1.64338677  -0.21115496  -0.97649203   0.00000000   0.00000000   0.00000000   0.00000000    15.87
     22.2500 8853.57998193 8853.57998193 17707.15996387   0.45585227   1.64319629  -0.21110337  -0.97624066   0.00000000   0.00000000   0.00000000   0.00000000    15.87
     22.5000 8853.57998193 8853.57998193 17707.15996387   0.45596617   1.64300347  -0.21105117  -0.97598613   0.00000000   0.00000000   0.00000000   0.00000000    15.88
     22.7500 8853.57998193 8853.57998193 17707.15996387   0.45608147   1.64280822  -0.21099837  -0.97572837   0.00000000   0.00000000   0.00000000   0.00000000    15.86
     23.0000 8853.57998193 8853.57998193 17707.15996387   0.45619819   1.64261044  -0.21094497  -0.97546729   0.00000000   0.00000000   0.00000000   0.00000000    15.89
     23.2500 8853.57998193 8853.57998193 17707.15996387   0.45631633   1.64241007  -0.21089096  -0.97520279   0.00000000   0.00000000   0.00000000   0.00000000    15.86
     23.5000 8853.57998193 8853.57998193 17707.15996387   0.45643589   1.64220703  -0.21083634  -0.97493480   0.00000000   0.00000000   0.00000000   0.00000000    15.85
     23.7500 8853.57998193 8853.57998193 17707.15996387   0.45655688   1.64200125  -0.21078112  -0.97466325   0.00000000   0.00000000   0.00000000   0.00000000    15.89
     24.0000 8853.57998193 8853.57998193 17707.15996387   0.45667929   1.64179270  -0.21072529  -0.97438811   0.00000000   0.00000000   0.00000000   0.00000000    15.88
     24.2500 8853.57998193 8853.57998193 17707.15996387   0.45680315   1.64158134  -0.21066886  -0.97410933   0.00000000   0.00000000   0.00000000   0.00000000    15.86
     24.5000 8853.57998193 8853.57998193 17707.15996387   0.45692845   1.64136718  -0.21061182  -0.97382691   0.00000000   0.00000000   0.00000000   0.00000000    15.88
     24.7500 8853.57998193 8853.57998193 17707.15996387   0.45705519   1.64115022  -0.21055417  -0.97354086   0.00000000   0.00000000   0.00000000   0.00000000    15.87
     25.0000 8853.57998193 8853.57998193 17707.15996387   0.45718339   1.64093047  -0.21049591  -0.97325117   0.00000000   0.00000000   0.00000000   0.00000000    15.86
     25.2500 8853.57998193 8853.57998193 17707.15996387   0.45731304   1.64070797  -0.21043704  -0.97295788   0.00000000   0.00000000   0.00000000   0.00000000    15.87
     25.5000 8853.57998193 8853.57998193 17707.15996387   0.45744416   1.64048277  -0.21037757  -0.97266104   0.00000000   0.00000000   0.00000000   0.00000000    15.87
     25.7500 8853.57998193 8853.57998193 17707.15996387   0.45757675   1.64025494  -0.21031748  -0.97236071   0.00000000   0.00000000   0.00000000   0.00000000    15.87
     26.0000 8853.57998193 8853.57998193 17707.15996387   0.45771081   1.64002453  -0.21025678  -0.97205694   0.00000000   0.00000000   0.00000000   0.00000000    15.87
     26.2500 8853.57998193 8853.57998193 17707.15996387   0.45784635   1.63979162  -0.21019547  -0.97174980   0.00000000   0.00000000   0.00000000   0.00000000    15.86
     26.5000 8853.57998193 8853.57998193 17707.15996387   0.45798338   1.63955625  -0.21013354  -0.97143933   0.00000000   0.00000000   0.00000000   0.00000000    15.86
     26.7500 8853.57998193 8853.57998193 17707.15996387   0.45812189   1.63931845  -0.21007101  -0.97112555   0.00000000   0.00000000   0.00000000   0.00000000    15.87
     27.0000 8853.57998193 8853.57998193 17707.15996387   0.45826191   1.63907827  -0.21000786  -0.97080851   0.00000000   0.00000000   0.00000000   0.00000000    15.87
     27.2500 8853.57998193 8853.57998193 17707.15996387   0.45840342   1.63883574  -0.20994409  -0.97048822   0.00000000   0.00000000   0.00000000   0.00000000    15.86
     27.5000 8853.57998193 8853.57998193 17707.15996387   0.45854645   1.63859086  -0.20987972  -0.97016470   0.00000000   0.00000000   0.00000000   0.00000000    15.87
     27.7500 8853.57998193 8853.57998193 17707.15996387   0.45869099   1.63834366  -0.20981472  -0.96983795   0.00000000   0.00000000   0.00000000   0.00000000    15.86
     28.0000 8853.57998193 8853.57998193 17707.15996387   0.45883705   1.63809415  -0.20974911  -0.96950799   0.00000000   0.00000000   0.00000000   0.00000000    15.86
     28.2500 8853.57998193 8853.57998193 17707.15996387   0.45898464   1.63784232  -0.20968288  -0.96917480   0.00000000   0.00000000   0.00000000   0.00000000    15.86
     28.5000 8853.57998193 8853.57998193 17707.15996387   0.45913376   1.63758816  -0.20961604  -0.96883836   0.00000000   0.00000000   0.00000000   0.00000000    15.86
     28.7500 8853.57998193 8853.57998193 17707.15996387   0.45928442   1.63733163  -0.20954858  -0.96849863   0.00000000   0.00000000   0.00000000   0.00000000    15.85
     29.0000 8853.57998193 8853.57998193 17707.15996387   0.45943662   1.63707267  -0.20948050  -0.96815555   0.00000000   0.00000000   0.00000000   0.00000000    15.86
     29.2500 8853.57998193 8853.57998193 17707.15996387   0.45959038   1.63681122  -0.20941180  -0.96780904   0.00000000   0.00000000   0.00000000   0.00000000    15.87
     29.5000 8853.57998193 8853.57998193 17707.15996387   0.45974570   1.63654720  -0.20934248  -0.96745903   0.00000000   0.00000000   0.00000000   0.00000000    15.87
     29.7500 8853.57998193 8853.57998193 17707.15996387   0.45990258   1.63628053  -0.20927254  -0.96710541   0.00000000   0.00000000   0.00000000   0.00000000    15.87
     30.0000 8853.57998193 8853.57998193 17707.15996387   0.46006103   1.63601112  -0.20920198  -0.96674811   0.00000000   0.00000000   0.00000000   0.00000000    15.86
     30.2500 8853.57998193 8853.57998193 17707.15996387   0.46022106   1.63573889  -0.20913080  -0.96638703   0.00000000   0.00000000   0.00000000   0.00000000    15.86
     30.5000 8853.57998193 8853.57998193 17707.15996387   0.46038267   1.63546377  -0.20905900  -0.96602210   0.00000000   0.00000000   0.00000000   0.00000000    15.87
     30.7500 8853.57998193 8853.57998193 17707.15996387   0.46054587   1.63518568  -0.20898658  -0.96565323   0.00000000   0.00000000   0.00000000   0.00000000    15.86
     31.0000 8853.57998193 8853.57998193 17707.15996387   0.46071068   1.63490456  -0.20891353  -0.96528035   0.00000000   0.00000000   0.00000000   0.00000000    15.86
     31.2500 8853.57998193 8853.57998193 17707.15996387   0.46087708   1.63462037  -0.20883986  -0.96490342   0.00000000   0.00000000   0.00000000   0.00000000    15.85
     31.5000 8853.57998193 8853.57998193 17707.15996387   0.46104510   1.63433307  -0.20876557  -0.96452240   0.00000000   0.00000000   0.00000000   0.00000000    15.85
     31.7500 8853.57998193 8853.57998193 17707.15996387   0.46121474   1.63404265  -0.20869065  -0.96413726   0.00000000   0.00000000   0.00000000   0.00000000    15.86
     32.0000 8853.57998193 8853.57998193 17707.15996387   0.46138600   1.63374912  -0.20861511  -0.96374801   0.00000000   0.00000000   0.00000000   0.00000000    15.85
     32.2500 8853.57998193 8853.57998193 17707.15996387   0.46155890   1.63345250  -0.20853894  -0.96335467   0.00000000   0.00000000   0.00000000   0.00000000    15.88
     32.5000 8853.57998193 8853.57998193 17707.15996387   0.46173343   1.63315284  -0.20846214  -0.96295727   0.00000000   0.00000000   0.00000000   0.00000000    15.87
     32.7500 8853.57998193 8853.57998193 17707.15996387   0.46190962   1.63285019  -0.20838472  -0.96255585   0.00000000   0.00000000   0.00000000   0.00000000    15.87
     33.0000 8853.57998193 8853.57998193 17707.15996387   0.46208746   1.63254459  -0.20830667  -0.96215045   0.00000000   0.00000000   0.00000000   0.00000000    15.86
     33.2500 8853.57998193 8853.57998193 17707.15996387   0.46226696   1.63223611  -0.20822800  -0.96174114   0.00000000   0.00000000   0.00000000   0.00000000    15.86
     33.5000 8853.57998193 8853.57998193 17707.15996387   0.46244814   1.63192479  -0.20814869  -0.96132796   0.00000000   0.00000000   0.00000000   0.00000000    15.86
     33.7500 8853.57998193 8853.57998193 17707.15996387   0.46263099   1.63161068  -0.20806876  -0.96091093   0.00000000   0.00000000   0.00000000   0.00000000    15.88
     34.0000 8853.57998193 8853.57998193 17707.15996387   0.46281553   1.63129382  -0.20798820  -0.96049008   0.00000000   0.00000000   0.00000000   0.00000000    15.86
     34.2500 8853.57998193 8853.57998193 17707.15996387   0.46300177   1.63097425  -0.20790701  -0.96006546   0.00000000   0.00000000   0.00000000   0.00000000    15.86
     34.5000 8853.57998193 8853.57998193 17707.15996387   0.46318971   1.63065198  -0.20782520  -0.95963708   0.00000000   0.00000000   0.00000000   0.00000000    15.87
     34.7500 8853.57998193 8853.57998193 17707.15996387   0.46337935   1.63032704  -0.20774275  -0.95920494   0.00000000   0.00000000   0.00000000   0.00000000    15.87
     35.0000 8853.57998193 8853.57998193 17707.15996387   0.46357072   1.62999943  -0.20765967  -0.95876904   0.00000000   0.00000000   0.00000000   0.00000000    15.87
     35.2500 8853.57998193 8853.57998193 17707.15996387   0.46376382   1.62966912  -0.20757596  -0.95832935   0.00000000   0.00000000   0.00000000   0.00000000    15.88
     35.5000 8853.57998193 8853.57998193 17707.15996387   0.46395865   1.62933609  -0.20749162  -0.95788582   0.00000000   0.00000000   0.00000000   0.00000000    15.88
     35.7500 8853.57998193 8853.57998193 17707.15996387   0.46415522   1.62900027  -0.20740664  -0.95743841   0.00000000   0.00000000   0.00000000   0.00000000    15.88
     36.0000 8853.57998193 8853.57998193 17707.15996387   0.46435355   1.62866162  -0.20732104  -0.95698703   0.00000000   0.00000000   0.00000000   0.00000000    15.88
     36.2500 8853.57998193 8853.57998193 17707.15996387   0.46455364   1.62832006  -0.20723480  -0.95653163   0.00000000   0.00000000   0.00000000   0.00000000    15.87
     36.5000 8853.57998193 8853.57998193 17707.15996387   0.46475549   1.62797553  -0.20714793  -0.95607211   0.00000000   0.00000000   0.00000000   0.00000000    15.88
     36.7500 8853.57998193 8853.57998193 17707.15996387   0.46495913   1.62762796  -0.20706043  -0.95560840   0.00000000   0.00000000   0.00000000   0.00000000    15.87
     37.0000 8853.57998193 8853.57998193 17707.15996387   0.46516455   1.62727728  -0.20697230  -0.95514043   0.00000000   0.00000000   0.00000000   0.00000000    15.87
     37.2500 8853.57998193 8853.57998193 17707.15996387   0.46537177   1.62692341  -0.20688353  -0.95466811   0.00000000   0.00000000   0.00000000   0.00000000    15.88
     37.5000 8853.57998193 8853.57998193 17707.15996387   0.46558080   1.62656631  -0.20679413  -0.95419139   0.00000000   0.00000000   0.00000000   0.00000000    15.88
     37.7500 8853.57998193 8853.57998193 17707.15996387   0.46579163   1.62620591  -0.20670409  -0.95371019   0.00000000   0.00000000   0.00000000   0.00000000    15.88
     38.0000 8853.57998193 8853.57998193 17707.15996387   0.46600430   1.62584218  -0.20661342  -0.95322446   0.00000000   0.00000000   0.00000000   0.00000000    15.89
     38.2500 8853.57998193 8853.57998193 17707.15996387   0.46621879   1.62547506  -0.20652212  -0.95273415   0.00000000   0.00000000   0.00000000   0.00000000    15.89
     38.5000 8853.57998193 8853.57998193 17707.15996387   0.46643512   1.62510452  -0.20643018  -0.95223922   0.00000000   0.00000000   0.00000000   0.00000000    15.89
     38.7500 8853.57998193 8853.57998193 17707.15996387   0.46665331   1.62473053  -0.20633760  -0.95173962   0.00000000   0.00000000   0.00000000   0.00000000    15.89
     39.0000 8853.57998193 8853.57998193 17707.15996387   0.46687336   1.62435307  -0.20624440  -0.95123532   0.00000000   0.00000000   0.00000000   0.00000000    15.88
     39.2500 8853.57998193 8853.57998193 17707.15996387   0.46709528   1.62397215  -0.20615055  -0.95072632   0.00000000   0.00000000   0.00000000   0.00000000    15.88
     39.5000 8853.57998193 8853.57998193 17707.15996387   0.46731907   1.62358775  -0.20605607  -0.95021260   0.00000000   0.00000000   0.00000000   0.00000000    15.88
     39.7500 8853.57998193 8853.57998193 17707.15996387   0.46754476   1.62319989  -0.20596096  -0.94969417   0.00000000   0.00000000   0.00000000   0.00000000    15.98
     40.0000 8853.57998193 8853.57998193 17707.15996387   0.46777235   1.62280860  -0.20586521  -0.94917104   0.00000000   0.00000000   0.00000000   0.00000000    15.90
     40.2500 8853.57998193 8853.57998193 17707.15996387   0.46800185   1.62241390  -0.20576883  -0.94864322   0.00000000   0.00000000   0.00000000   0.00000000    15.90
     40.5000 8853.57998193 8853.57998193 17707.15996387   0.46823327   1.62201582  -0.20567181  -0.94811074   0.00000000   0.00000000   0.00000000   0.00000000    15.87
     40.7500 8853.57998193 8853.57998193 17707.15996387   0.46846662   1.62161438  -0.20557416  -0.94757361   0.00000000   0.00000000   0.00000000   0.00000000    15.87
     41.0000 8853.57998193 8853.57998193 17707.15996387   0.46870191   1.62120964  -0.20547587  -0.94703186   0.00000000   0.00000000   0.00000000   0.00000000    15.87
     41.2500 8853.57998193 8853.57998193 17707.15996387   0.46893915   1.62080160  -0.20537694  -0.94648550   0.00000000   0.00000000   0.00000000   0.00000000    15.86
     41.5000 8853.57998193 8853.57998193 17707.15996387   0.46917836   1.62039029  -0.20527739  -0.94593455   0.00000000   0.00000000   0.00000000   0.00000000    15.87
     41.7500 8853.57998193 8853.57998193 17707.15996387   0.46941953   1.61997573  -0.20517719  -0.94537900   0.00000000   0.00000000   0.00000000   0.00000000    15.87
     42.0000 8853.57998193 8853.57998193 17707.15996387   0.46966270   1.61955791  -0.20507636  -0.94481885   0.00000000   0.00000000   0.00000000   0.00000000    15.87
     42.2500 8853.57998193 8853.57998193 17707.15996387   0.46990785   1.61913683  -0.20497490  -0.94425408   0.00000000   0.00000000   0.00000000   0.00000000    15.95
     42.5000 8853.57998193 8853.57998193 17707.15996387   0.47015501   1.61871251  -0.20487281  -0.94368469   0.00000000   0.00000000   0.00000000   0.00000000    15.85
     42.7500 8853.57998193 8853.57998193 17707.15996387   0.47040419   1.61828491  -0.20477007  -0.94311065   0.00000000   0.00000000   0.00000000   0.00000000    15.86
     43.0000 8853.57998193 8853.57998193 17707.15996387   0.47065540   1.61785401  -0.20466671  -0.94253191   0.00000000   0.00000000   0.00000000   0.00000000    15.86
     43.2500 8853.57998193 8853.57998193 17707.15996387   0.47090865   1.61741977  -0.20456271  -0.94194841   0.00000000   0.00000000   0.00000000   0.00000000    15.86
     43.5000 8853.57998193 8853.57998193 17707.15996387   0.47116394   1.61698213  -0.20445808  -0.94136011   0.00000000   0.00000000   0.00000000   0.00000000    15.86
     43.7500 8853.57998193 8853.57998193 17707.15996387   0.47142130   1.61654103  -0.20435282  -0.94076691   0.00000000   0.00000000   0.00000000   0.00000000    15.86
     44.0000 8853.57998193 8853.57998193 17707.15996387   0.47168074   1.61609640  -0.20424692  -0.94016874   0.00000000   0.00000000   0.00000000   0.00000000    15.86
     44.2500 8853.57998193 8853.57998193 17707.15996387   0.47194226   1.61564817  -0.20414039  -0.93956552   0.00000000   0.00000000   0.00000000   0.00000000    15.86
     44.5000 8853.57998193 8853.57998193 17707.15996387   0.47220588   1.61519626  -0.20403323  -0.93895715   0.00000000   0.00000000   0.00000000   0.00000000    15.86
     44.7500 8853.57998193 8853.57998193 17707.15996387   0.47247160   1.61474060  -0.20392544  -0.93834355   0.00000000   0.00000000   0.00000000   0.00000000    15.86
     45.0000 8853.57998193 8853.57998193 17707.15996387   0.47273945   1.61428110  -0.20381702  -0.93772463   0.00000000   0.00000000   0.00000000   0.00000000    15.87
     45.2500 8853.57998193 8853.57998193 17707.15996387   0.47300943   1.61381770  -0.20370797  -0.93710030   0.00000000   0.00000000   0.00000000   0.00000000    15.87
     45.5000 8853.57998193 8853.57998193 17707.15996387   0.47328156   1.61335035  -0.20359829  -0.93647050   0.00000000   0.00000000   0.00000000   0.00000000    15.86
     45.7500 8853.57998193 8853.57998193 17707.15996387   0.47355585   1.61287898  -0.20348798  -0.93583516   0.00000000   0.00000000   0.00000000   0.00000000    15.86
     46.0000 8853.57998193 8853.57998193 17707.15996387   0.47383230   1.61240357  -0.20337704  -0.93519423   0.00000000   0.00000000   0.00000000   0.00000000    15.86
     46.2500 8853.57998193 8853.57998193 17707.15996387   0.47411094   1.61192408  -0.20326548  -0.93454766   0.00000000   0.00000000   0.00000000   0.00000000    15.87
     46.5000 8853.57998193 8853.57998193 17707.15996387   0.47439178   1.61144049  -0.20315329  -0.93389543   0.00000000   0.00000000   0.00000000   0.00000000    15.86
     46.7500 8853.57998193 8853.57998193 17707.15996387   0.47467482   1.61095281  -0.20304047  -0.93323751   0.00000000   0.00000000   0.00000000   0.00000000    15.86
     47.0000 8853.57998193 8853.57998193 17707.15996387   0.47496009   1.61046104  -0.20292703  -0.93257392   0.00000000   0.00000000   0.00000000   0.00000000    15.86
     47.2500 8853.57998193 8853.57998193 17707.15996387   0.47524759   1.60996521  -0.20281297  -0.93190464   0.00000000   0.00000000   0.00000000   0.00000000    15.90
     47.5000 8853.57998193 8853.57998193 17707.15996387   0.47553735   1.60946532  -0.20269828  -0.93122969   0.00000000   0.00000000   0.00000000   0.00000000    15.86
     47.7500 8853.57998193 8853.57998193 17707.15996387   0.47582936   1.60896140  -0.20258297  -0.93054906   0.00000000   0.00000000   0.00000000   0.00000000    15.86
     48.0000 8853.57998193 8853.57998193 17707.15996387   0.47612365   1.60845347  -0.20246705  -0.92986277   0.00000000   0.00000000   0.00000000   0.00000000    15.87
     48.2500 8853.57998193 8853.57998193 17707.15996387   0.47642023   1.60794155  -0.20235050  -0.92917082   0.00000000   0.00000000   0.00000000   0.00000000    15.86
     48.5000 8853.57998193 8853.57998193 17707.15996387   0.47671911   1.60742566  -0.20223333  -0.92847322   0.00000000   0.00000000   0.00000000   0.00000000    15.88
     48.7500 8853.57998193 8853.57998193 17707.15996387   0.47702031   1.60690581  -0.20211555  -0.92776995   0.00000000   0.00000000   0.00000000   0.00000000    16.59
     49.0000 8853.57998193 8853.57998193 17707.15996387   0.47732384   1.60638201  -0.20199715  -0.92706102   0.00000000   0.00000000   0.00000000   0.00000000    15.88
     49.2500 8853.57998193 8853.57998193 17707.15996387   0.47762972   1.60585427  -0.20187813  -0.92634642   0.00000000   0.00000000   0.00000000   0.00000000    15.86
     49.5000 8853.57998193 8853.57998193 17707.15996387   0.47793795   1.60532257  -0.20175851  -0.92562611   0.00000000   0.00000000   0.00000000   0.00000000    15.86
     49.7500 8853.57998193 8853.57998193 17707.15996387   0.47824857   1.60478691  -0.20163827  -0.92490008   0.00000000   0.00000000   0.00000000   0.00000000    15.86
     50.0000 8853.57998193 8853.57998193 17707.15996387   0.47856157   1.60424727  -0.20151742  -0.92416829   0.00000000   0.00000000   0.00000000   0.00000000    15.86
     50.2500 8853.57998193 8853.57998193 17707.15996387   0.47887697   1.60370361  -0.20139596  -0.92343068   0.00000000   0.00000000   0.00000000   0.00000000    15.89
     50.5000 8853.57998193 8853.57998193 17707.15996387   0.47919479   1.60315588  -0.20127390  -0.92268720   0.00000000   0.00000000   0.00000000   0.00000000    15.86
     50.7500 8853.57998193 8853.57998193 17707.15996387   0.47951505   1.60260404  -0.20115123  -0.92193777   0.00000000   0.00000000   0.00000000   0.00000000    15.86
     51.0000 8853.57998193 8853.57998193 17707.15996387   0.47983776   1.60204803  -0.20102795  -0.92118232   0.00000000   0.00000000   0.00000000   0.00000000    15.87
     51.2500 8853.57998193 8853.57998193 17707.15996387   0.48016293   1.60148776  -0.20090408  -0.92042076   0.00000000   0.00000000   0.00000000   0.00000000    15.86
     51.5000 8853.57998193 8853.57998193 17707.15996387   0.48049058   1.60092316  -0.20077960  -0.91965299   0.00000000   0.00000000   0.00000000   0.00000000    15.86
     51.7500 8853.57998193 8853.57998193 17707.15996387   0.48082072   1.60035417  -0.20065453  -0.91887892   0.00000000   0.00000000   0.00000000   0.00000000    15.86
     52.0000 8853.57998193 8853.57998193 17707.15996387   0.48115338   1.59978068  -0.20052886  -0.91809845   0.00000000   0.00000000   0.00000000   0.00000000    15.87
     52.2500 8853.57998193 8853.57998193 17707.15996387   0.48148856   1.59920264  -0.20040260  -0.91731148   0.00000000   0.00000000   0.00000000   0.00000000    15.88
     52.5000 8853.57998193 8853.57998193 17707.15996387   0.48182629   1.59861996  -0.20027574  -0.91651793   0.00000000   0.00000000   0.00000000   0.00000000    15.87
     52.7500 8853.57998193 8853.57998193 17707.15996387   0.48216657   1.59803257  -0.20014830  -0.91571771   0.00000000   0.00000000   0.00000000   0.00000000    15.88
     53.0000 8853.57998193 8853.57998193 17707.15996387   0.48250943   1.59744042  -0.20002026  -0.91491072   0.00000000   0.00000000   0.00000000   0.00000000    15.87
     53.2500 8853.57998193 8853.57998193 17707.15996387   0.48285489   1.59684345  -0.19989165  -0.91409691   0.00000000   0.00000000   0.00000000   0.00000000    15.87
     53.5000 8853.57998193 8853.57998193 17707.15996387   0.48320295   1.59624160  -0.19976245  -0.91327620   0.00000000   0.00000000   0.00000000   0.00000000    15.88
     53.7500 8853.57998193 8853.57998193 17707.15996387   0.48355363   1.59563484  -0.19963267  -0.91244854   0.00000000   0.00000000   0.00000000   0.00000000    15.91
     54.0000 8853.57998193 8853.57998193 17707.15996387   0.48390696   1.59502315  -0.19950231  -0.91161388   0.00000000   0.00000000   0.00000000   0.00000000    15.88
     54.2500 8853.57998193 8853.57998193 17707.15996387   0.48426294   1.59440651  -0.19937138  -0.91077219   0.00000000   0.00000000   0.00000000   0.00000000    15.88
     54.5000 8853.57998193 8853.57998193 17707.15996387   0.48462161   1.59378492  -0.19923988  -0.90992343   0.00000000   0.00000000   0.00000000   0.00000000    15.92
     54.7500 8853.57998193 8853.57998193 17707.15996387   0.48498296   1.59315835  -0.19910781  -0.90906758   0.00000000   0.00000000   0.00000000   0.00000000    15.88
     55.0000 8853.57998193 8853.57998193 17707.15996387   0.48534703   1.59252683  -0.19897517  -0.90820463   0.00000000   0.00000000   0.00000000   0.00000000    15.88
     55.2500 8853.57998193 8853.57998193 17707.15996387   0.48571383   1.59189036  -0.19884197  -0.90733456   0.00000000   0.00000000   0.00000000   0.00000000    15.89
     55.5000 8853.57998193 8853.57998193 17707.15996387   0.48608337   1.59124895  -0.19870821  -0.90645737   0.00000000   0.00000000   0.00000000   0.00000000    15.93
     55.7500 8853.57998193 8853.57998193 17707.15996387   0.48645568   1.59060262  -0.19857389  -0.90557305   0.00000000   0.00000000   0.00000000   0.00000000    15.89
     56.0000 8853.57998193 8853.57998193 17707.15996387   0.48683077   1.58995139  -0.19843902  -0.90468160   0.00000000   0.00000000   0.00000000   0.00000000    15.89
     56.2500 8853.57998193 8853.57998193 17707.15996387   0.48720866   1.58929526  -0.19830360  -0.90378300   0.00000000   0.00000000   0.00000000   0.00000000    15.90
     56.5000 8853.57998193 8853.57998193 17707.15996387   0.48758937   1.58863425  -0.19816763  -0.90287725   0.00000000   0.00000000   0.00000000   0.00000000    15.90
     56.7500 8853.57998193 8853.57998193 17707.15996387   0.48797293   1.58796835  -0.19803112  -0.90196430   0.00000000   0.00000000   0.00000000   0.00000000    15.89
     57.0000 8853.57998193 8853.57998193 17707.15996387   0.48835934   1.58729754  -0.19789407  -0.90104413   0.00000000   0.00000000   0.00000000   0.00000000    15.88
     57.2500 8853.57998193 8853.57998193 17707.15996387   0.48874863   1.58662180  -0.19775648  -0.90011670   0.00000000   0.00000000   0.00000000   0.00000000    15.90
     57.5000 8853.57998193 8853.57998193 17707.15996387   0.48914081   1.58594111  -0.19761836  -0.89918193   0.00000000   0.00000000   0.00000000   0.00000000    15.90
     57.7500 8853.57998193 8853.57998193 17707.15996387   0.48953591   1.58525541  -0.19747972  -0.89823978   0.00000000   0.00000000   0.00000000   0.00000000    15.89
     58.0000 8853.57998193 8853.57998193 17707.15996387   0.48993395   1.58456464  -0.19734055  -0.89729014   0.00000000   0.00000000   0.00000000   0.00000000    15.88
     58.2500 8853.57998193 8853.57998193 17707.15996387   0.49033495   1.58386875  -0.19720086  -0.89633294   0.00000000   0.00000000   0.00000000   0.00000000    15.89
     58.5000 8853.57998193 8853.57998193 17707.15996387   0.49073892   1.58316765  -0.19706066  -0.89536808   0.00000000   0.00000000   0.00000000   0.00000000    15.92
     58.7500 8853.57998193 8853.57998193 17707.15996387   0.49114588   1.58246127  -0.19691994  -0.89439544   0.00000000   0.00000000   0.00000000   0.00000000    15.88
     59.0000 8853.57998193 8853.57998193 17707.15996387   0.49155586   1.58174950  -0.19677872  -0.89341491   0.00000000   0.00000000   0.00000000   0.00000000    15.89
     59.2500 8853.57998193 8853.57998193 17707.15996387   0.49196888   1.58103225  -0.19663700  -0.89242637   0.00000000   0.00000000   0.00000000   0.00000000    15.91
     59.5000 8853.57998193 8853.57998193 17707.15996387   0.49238496   1.58030941  -0.19649478  -0.89142967   0.00000000   0.00000000   0.00000000   0.00000000    15.88
     59.7500 8853.57998193 8853.57998193 17707.15996387   0.49280412   1.57958089  -0.19635206  -0.89042471   0.00000000   0.00000000   0.00000000   0.00000000    15.88
     60.0000 8853.57998193 8853.57998193 17707.15996387   0.49322638   1.57884660  -0.19620886  -0.88941136   0.00000000   0.00000000   0.00000000   0.00000000    15.97
     60.2500 8853.57998193 8853.57998193 17707.15996387   0.49365175   1.57810644  -0.19606518  -0.88838950   0.00000000   0.00000000   0.00000000   0.00000000    15.89
     60.5000 8853.57998193 8853.57998193 17707.15996387   0.49408027   1.57736034  -0.19592103  -0.88735905   0.00000000   0.00000000   0.00000000   0.00000000    15.89
     60.7500 8853.57998193 8853.57998193 17707.15996387   0.49451196   1.57660825  -0.19577640  -0.88631990   0.00000000   0.00000000   0.00000000   0.00000000    15.87
     61.0000 8853.57998193 8853.57998193 17707.15996387   0.49494683   1.57585009  -0.19563130  -0.88527197   0.00000000   0.00000000   0.00000000   0.00000000    15.87
     61.2500 8853.57998193 8853.57998193 17707.15996387   0.49538491   1.57508583  -0.19548574  -0.88421518   0.00000000   0.00000000   0.00000000   0.00000000    15.87
     61.5000 8853.57998193 8853.57998193 17707.15996387   0.49582622   1.57431543  -0.19533973  -0.88314948   0.00000000   0.00000000   0.00000000   0.00000000    15.87
     61.7500 8853.57998193 8853.57998193 17707.15996387   0.49627078   1.57353887  -0.19519327  -0.88207482   0.00000000   0.00000000   0.00000000   0.00000000    15.87
     62.0000 8853.57998193 8853.57998193 17707.15996387   0.49671862   1.57275614  -0.19504637  -0.88099115   0.00000000   0.00000000   0.00000000   0.00000000    15.88
     62.2500 8853.57998193 8853.57998193 17707.15996387   0.49716976   1.57196722  -0.19489903  -0.87989843   0.00000000   0.00000000   0.00000000   0.00000000    15.87
     62.5000 8853.57998193 8853.57998193 17707.15996387   0.49762422   1.57117213  -0.19475126  -0.87879665   0.00000000   0.00000000   0.00000000   0.00000000    15.87
     62.7500 8853.57998193 8853.57998193 17707.15996387   0.49808202   1.57037087  -0.19460307  -0.87768578   0.00000000   0.00000000   0.00000000   0.00000000    15.87
     63.0000 8853.57998193 8853.57998193 17707.15996387   0.49854320   1.56956343  -0.19445446  -0.87656578   0.00000000   0.00000000   0.00000000   0.00000000    15.87
     63.2500 8853.57998193 8853.57998193 17707.15996387   0.49900777   1.56874984  -0.19430544  -0.87543664   0.00000000   0.00000000   0.00000000   0.00000000    15.87
     63.5000 8853.57998193 8853.57998193 17707.15996387   0.49947575   1.56793007  -0.19415601  -0.87429831   0.00000000   0.00000000   0.00000000   0.00000000    15.87
     63.7500 8853.57998193 8853.57998193 17707.15996387   0.49994718   1.56710413  -0.19400619  -0.87315076   0.00000000   0.00000000   0.00000000   0.00000000    15.87
     64.0000 8853.57998193 8853.57998193 17707.15996387   0.50042207   1.56627200  -0.19385597  -0.87199395   0.00000000   0.00000000   0.00000000   0.00000000    15.87
     64.2500 8853.57998193 8853.57998193 17707.15996387   0.50090046   1.56543365  -0.19370538  -0.87082781   0.00000000   0.00000000   0.00000000   0.00000000    15.86
     64.5000 8853.57998193 8853.57998193 17707.15996387   0.50138236   1.56458905  -0.19355441  -0.86965228   0.00000000   0.00000000   0.00000000   0.00000000    15.86
     64.7500 8853.57998193 8853.57998193 17707.15996387   0.50186780   1.56373817  -0.19340307  -0.86846729   0.00000000   0.00000000   0.00000000   0.00000000    15.86
     65.0000 8853.57998193 8853.57998193 17707.15996387   0.50235682   1.56288094  -0.19325138  -0.86727275   0.00000000   0.00000000   0.00000000   0.00000000    15.89
     65.2500 8853.57998193 8853.57998193 17707.15996387   0.50284942   1.56201730  -0.19309933  -0.86606855   0.00000000   0.00000000   0.00000000   0.00000000    15.87
     65.5000 8853.57998193 8853.57998193 17707.15996387   0.50334564   1.56114716  -0.19294693  -0.86485458   0.00000000   0.00000000   0.00000000   0.00000000    15.88
     65.7500 8853.57998193 8853.57998193 17707.15996387   0.50384551   1.56027045  -0.19279421  -0.86363073   0.00000000   0.00000000   0.00000000   0.00000000    15.86
     66.0000 8853.57998193 8853.57998193 17707.15996387   0.50434905   1.55938704  -0.19264115  -0.86239684   0.00000000   0.00000000   0.00000000   0.00000000    15.86
     66.2500 8853.57998193 8853.57998193 17707.15996387   0.50485629   1.55849684  -0.19248778  -0.86115277   0.00000000   0.00000000   0.00000000   0.00000000    15.95
     66.5000 8853.57998193 8853.57998193 17707.15996387   0.50536726   1.55759973  -0.19233410  -0.85989837   0.00000000   0.00000000   0.00000000   0.00000000    15.86
     66.7500 8853.57998193 8853.57998193 17707.15996387   0.50588198   1.55669560  -0.19218011  -0.85863351   0.00000000   0.00000000   0.00000000   0.00000000    15.87
     67.0000 8853.57998193 8853.57998193 17707.15996387   0.50640048   1.55578433  -0.19202584  -0.85735802   0.00000000   0.00000000   0.00000000   0.00000000    15.87
     67.2500 8853.57998193 8853.57998193 17707.15996387   0.50692279   1.55486582  -0.19187128  -0.85607176   0.00000000   0.00000000   0.00000000   0.00000000    15.88
     67.5000 8853.57998193 8853.57998193 17707.15996387   0.50744893   1.55393996  -0.19171645  -0.85477459   0.00000000   0.00000000   0.00000000   0.00000000    15.86
     67.7500 8853.57998193 8853.57998193 17707.15996387   0.50797894   1.55300666  -0.19156135  -0.85346637   0.00000000   0.00000000   0.00000000   0.00000000    15.87
     68.0000 8853.57998193 8853.57998193 17707.15996387   0.50851284   1.55206584  -0.19140600  -0.85214700   0.00000000   0.00000000   0.00000000   0.00000000    15.87
     68.2500 8853.57998193 8853.57998193 17707.15996387   0.50905066   1.55111742  -0.19125041  -0.85081635   0.00000000   0.00000000   0.00000000   0.00000000    15.87
     68.5000 8853.57998193 8853.57998193 17707.15996387   0.50959243   1.55016134  -0.19109459  -0.84947432   0.00000000   0.00000000   0.00000000   0.00000000    15.86
     68.7500 8853.57998193 8853.57998193 17707.15996387   0.51013818   1.54919754  -0.19093854  -0.84812082   0.00000000   0.00000000   0.00000000   0.00000000    15.88
     69.0000 8853.57998193 8853.57998193 17707.15996387   0.51068794   1.54822597  -0.19078228  -0.84675575   0.00000000   0.00000000   0.00000000   0.00000000    15.86
     69.2500 8853.57998193 8853.57998193 17707.15996387   0.51124174   1.54724659  -0.19062582  -0.84537903   0.00000000   0.00000000   0.00000000   0.00000000    15.87
     69.5000 8853.57998193 8853.57998193 17707.15996387   0.51179961   1.54625936  -0.19046916  -0.84399058   0.00000000   0.00000000   0.00000000   0.00000000    15.87
     69.7500 8853.57998193 8853.57998193 17707.15996387   0.51236158   1.54526423  -0.19031233  -0.84259032   0.00000000   0.00000000   0.00000000   0.00000000    15.87
     70.0000 8853.57998193 8853.57998193 17707.15996387   0.51292768   1.54426120  -0.19015533  -0.84117819   0.00000000   0.00000000   0.00000000   0.00000000    15.88
     70.2500 8853.57998193 8853.57998193 17707.15996387   0.51349794   1.54325022  -0.18999817  -0.83975411   0.00000000   0.00000000   0.00000000   0.00000000    15.87
     70.5000 8853.57998193 8853.57998193 17707.15996387   0.51407240   1.54223129  -0.18984086  -0.83831802   0.00000000   0.00000000   0.00000000   0.00000000    15.88
     70.7500 8853.57998193 8853.57998193 17707.15996387   0.51465108   1.54120436  -0.18968343  -0.83686986   0.00000000   0.00000000   0.00000000   0.00000000    15.89
     71.0000 8853.57998193 8853.57998193 17707.15996387   0.51523402   1.54016942  -0.18952587  -0.83540954   0.00000000   0.00000000   0.00000000   0.00000000    15.88
     71.2500 8853.57998193 8853.57998193 17707.15996387   0.51582124   1.53912643  -0.18936820  -0.83393699   0.00000000   0.00000000   0.00000000   0.00000000    15.88
     71.5000 8853.57998193 8853.57998193 17707.15996387   0.51641279   1.53807533  -0.18921043  -0.83245210   0.00000000   0.00000000   0.00000000   0.00000000    15.88
     71.7500 8853.57998193 8853.57998193 17707.15996387   0.51700870   1.53701607  -0.18905258  -0.83095479   0.00000000   0.00000000   0.00000000   0.00000000    15.88
     72.0000 8853.57998193 8853.57998193 17707.15996387   0.51760899   1.53594859  -0.18889466  -0.82944494   0.00000000   0.00000000   0.00000000   0.00000000    15.90
     72.2500 8853.57998193 8853.57998193 17707.15996387   0.51821371   1.53487281  -0.18873668  -0.82792242   0.00000000   0.00000000   0.00000000   0.00000000    15.89
     72.5000 8853.57998193 8853.57998193 17707.15996387   0.51882288   1.53378865  -0.18857866  -0.82638711   0.00000000   0.00000000   0.00000000   0.00000000    15.89
     72.7500 8853.57998193 8853.57998193 17707.15996387   0.51943654   1.53269603  -0.18842060  -0.82483888   0.00000000   0.00000000   0.00000000   0.00000000    15.89
     73.0000 8853.57998193 8853.57998193 17707.15996387   0.52005473   1.53159484  -0.18826253  -0.82327759   0.00000000   0.00000000   0.00000000   0.00000000    15.89
     73.2500 8853.57998193 8853.57998193 17707.15996387   0.52067748   1.53048499  -0.18810445  -0.82170306   0.00000000   0.00000000   0.00000000   0.00000000    15.89
     73.5000 8853.57998193 8853.57998193 17707.15996387   0.52130483   1.52936636  -0.18794638  -0.82011515   0.00000000   0.00000000   0.00000000   0.00000000    15.90
     73.7500 8853.57998193 8853.57998193 17707.15996387   0.52193680   1.52823882  -0.18778833  -0.81851368   0.00000000   0.00000000   0.00000000   0.00000000    15.89
     74.0000 8853.57998193 8853.57998193 17707.15996387   0.52257345   1.52710226  -0.18763033  -0.81689849   0.00000000   0.00000000   0.00000000   0.00000000    15.90
     74.2500 8853.57998193 8853.57998193 17707.15996387   0.52321480   1.52595656  -0.18747238  -0.81526939   0.00000000   0.00000000   0.00000000   0.00000000    15.90
     74.5000 8853.57998193 8853.57998193 17707.15996387   0.52386088   1.52480159  -0.18731449  -0.81362621   0.00000000   0.00000000   0.00000000   0.00000000    15.89
     74.7500 8853.57998193 8853.57998193 17707.15996387   0.52451175   1.52363723  -0.18715669  -0.81196878   0.00000000   0.00000000   0.00000000   0.00000000    15.89
     75.0000 8853.57998193 8853.57998193 17707.15996387   0.52516743   1.52246334  -0.18699899  -0.81029692   0.00000000   0.00000000   0.00000000   0.00000000    15.88
     75.2500 8853.57998193 8853.57998193 17707.15996387   0.52582797   1.52127983  -0.18684140  -0.80861046   0.00000000   0.00000000   0.00000000   0.00000000    15.92
     75.5000 8853.57998193 8853.57998193 17707.15996387   0.52649339   1.52008658  -0.18668394  -0.80690925   0.00000000   0.00000000   0.00000000   0.00000000    15.89
     75.7500 8853.57998193 8853.57998193 17707.15996387   0.52716375   1.51888349  -0.18652663  -0.80519312   0.00000000   0.00000000   0.00000000   0.00000000    15.90
     76.0000 8853.57998193 8853.57998193 17707.15996387   0.52783907   1.51767044  -0.18636947  -0.80346189   0.00000000   0.00000000   0.00000000   0.00000000    15.90
     76.2500 8853.57998193 8853.57998193 17707.15996387   0.52851940   1.51644733  -0.18621250  -0.80171543   0.00000000   0.00000000   0.00000000   0.00000000    15.91
     76.5000 8853.57998193 8853.57998193 17707.15996387   0.52920478   1.51521407  -0.18605572  -0.79995358   0.00000000   0.00000000   0.00000000   0.00000000    15.91
     76.7500 8853.57998193 8853.57998193 17707.15996387   0.52989525   1.51397058  -0.18589915  -0.79817618   0.00000000   0.00000000   0.00000000   0.00000000    15.88
     77.0000 8853.57998193 8853.57998193 17707.15996387   0.53059084   1.51271676  -0.18574280  -0.79638312   0.00000000   0.00000000   0.00000000   0.00000000    15.88
     77.2500 8853.57998193 8853.57998193 17707.15996387   0.53129160   1.51145255  -0.18558670  -0.79457425   0.00000000   0.00000000   0.00000000   0.00000000    15.88
     77.5000 8853.57998193 8853.57998193 17707.15996387   0.53199758   1.51017788  -0.18543086  -0.79274944   0.00000000   0.00000000   0.00000000   0.00000000    15.89
     77.7500 8853.57998193 8853.57998193 17707.15996387   0.53270881   1.50889266  -0.18527530  -0.79090855   0.00000000   0.00000000   0.00000000   0.00000000    15.88
     78.0000 8853.57998193 8853.57998193 17707.15996387   0.53342533   1.50759681  -0.18512004  -0.78905145   0.00000000   0.00000000   0.00000000   0.00000000    15.86
     78.2500 8853.57998193 8853.57998193 17707.15996387   0.53414719   1.50629028  -0.18496508  -0.78717801   0.00000000   0.00000000   0.00000000   0.00000000    15.87
     78.5000 8853.57998193 8853.57998193 17707.15996387   0.53487443   1.50497296  -0.18481046  -0.78528807   0.00000000   0.00000000   0.00000000   0.00000000    15.87
     78.7500 8853.57998193 8853.57998193 17707.15996387   0.53560709   1.50364479  -0.18465619  -0.78338151   0.00000000   0.00000000   0.00000000   0.00000000    15.86
     79.0000 8853.57998193 8853.57998193 17707.15996387   0.53634522   1.50230569  -0.18450228  -0.78145818   0.00000000   0.00000000   0.00000000   0.00000000    15.88
     79.2500 8853.57998193 8853.57998193 17707.15996387   0.53708887   1.50095557  -0.18434876  -0.77951793   0.00000000   0.00000000   0.00000000   0.00000000    15.86
     79.5000 8853.57998193 8853.57998193 17707.15996387   0.53783808   1.49959433  -0.18419564  -0.77756062   0.00000000   0.00000000   0.00000000   0.00000000    15.87
     79.7500 8853.57998193 8853.57998193 17707.15996387   0.53859288   1.49822190  -0.18404295  -0.77558607   0.00000000   0.00000000   0.00000000   0.00000000    15.88
     80.0000 8853.57998193 8853.57998193 17707.15996387   0.53935334   1.49683817  -0.18389069  -0.77359414   0.00000000   0.00000000   0.00000000   0.00000000    15.87
     80.2500 8853.57998193 8853.57998193 17707.15996387   0.54011950   1.49544303  -0.18373889  -0.77158464   0.00000000   0.00000000   0.00000000   0.00000000    15.87
     80.5000 8853.57998193 8853.57998193 17707.15996387   0.54089140   1.49403637  -0.18358757  -0.76955740   0.00000000   0.00000000   0.00000000   0.00000000    15.88
     80.7500 8853.57998193 8853.57998193 17707.15996387   0.54166909   1.49261806  -0.18343674  -0.76751223   0.00000000   0.00000000   0.00000000   0.00000000    15.88
     81.0000 8853.57998193 8853.57998193 17707.15996387   0.54245262   1.49118797  -0.18328643  -0.76544892   0.00000000   0.00000000   0.00000000   0.00000000    15.86
     81.2500 8853.57998193 8853.57998193 17707.15996387   0.54324204   1.48974597  -0.18313666  -0.76336727   0.00000000   0.00000000   0.00000000   0.00000000    15.87
     81.5000 8853.57998193 8853.57998193 17707.15996387   0.54403740   1.48829190  -0.18298743  -0.76126707   0.00000000   0.00000000   0.00000000   0.00000000    15.87
     81.7500 8853.57998193 8853.57998193 17707.15996387   0.54483874   1.48682561  -0.18283878  -0.75914809   0.00000000   0.00000000   0.00000000   0.00000000    15.87
     82.0000 8853.57998193 8853.57998193 17707.15996387   0.54564612   1.48534696  -0.18269072  -0.75701012   0.00000000   0.00000000   0.00000000   0.00000000    15.86
     82.2500 8853.57998193 8853.57998193 17707.15996387   0.54645959   1.48385577  -0.18254327  -0.75485291   0.00000000   0.00000000   0.00000000   0.00000000    15.90
     82.5000 8853.57998193 8853.57998193 17707.15996387   0.54727920   1.48235188  -0.18239645  -0.75267624   0.00000000   0.00000000   0.00000000   0.00000000    15.86
     82.7500 8853.57998193 8853.57998193 17707.15996387   0.54810499   1.48083514  -0.18225027  -0.75047988   0.00000000   0.00000000   0.00000000   0.00000000    15.86
     83.0000 8853.57998193 8853.57998193 17707.15996387   0.54893704   1.47930538  -0.18210477  -0.74826358   0.00000000   0.00000000   0.00000000   0.00000000    15.89
     83.2500 8853.57998193 8853.57998193 17707.15996387   0.54977537   1.47776245  -0.18195994  -0.74602713   0.00000000   0.00000000   0.00000000   0.00000000    15.86
     83.5000 8853.57998193 8853.57998193 17707.15996387   0.55062006   1.47620618  -0.18181583  -0.74377029   0.00000000   0.00000000   0.00000000   0.00000000    15.86
     83.7500 8853.57998193 8853.57998193 17707.15996387   0.55147115   1.47463642  -0.18167244  -0.74149283   0.00000000   0.00000000   0.00000000   0.00000000    15.89
     84.0000 8853.57998193 8853.57998193 17707.15996387   0.55232870   1.47305300  -0.18152979  -0.73919451   0.00000000   0.00000000   0.00000000   0.00000000    15.87
     84.2500 8853.57998193 8853.57998193 17707.15996387   0.55319277   1.47145579  -0.18138790  -0.73687513   0.00000000   0.00000000   0.00000000   0.00000000    15.86
     84.5000 8853.57998193 8853.57998193 17707.15996387   0.55406340   1.46984464  -0.18124679  -0.73453444   0.00000000   0.00000000   0.00000000   0.00000000    15.86
     84.7500 8853.57998193 8853.57998193 17707.15996387   0.55494066   1.46821940  -0.18110648  -0.73217225   0.00000000   0.00000000   0.00000000   0.00000000    15.86
     85.0000 8853.57998193 8853.57998193 17707.15996387   0.55582461   1.46657993  -0.18096699  -0.72978833   0.00000000   0.00000000   0.00000000   0.00000000    15.85
     85.2500 8853.57998193 8853.57998193 17707.15996387   0.55671529   1.46492610  -0.18082833  -0.72738247   0.00000000   0.00000000   0.00000000   0.00000000    15.86
     85.5000 8853.57998193 8853.57998193 17707.15996387   0.55761278   1.46325777  -0.18069053  -0.72495446   0.00000000   0.00000000   0.00000000   0.00000000    15.85
     85.7500 8853.57998193 8853.57998193 17707.15996387   0.55851713   1.46157481  -0.18055359  -0.72250409   0.00000000   0.00000000   0.00000000   0.00000000    15.85
     86.0000 8853.57998193 8853.57998193 17707.15996387   0.55942839   1.45987710  -0.18041755  -0.72003116   0.00000000   0.00000000   0.00000000   0.00000000    15.85
     86.2500 8853.57998193 8853.57998193 17707.15996387   0.56034664   1.45816449  -0.18028240  -0.71753545   0.00000000   0.00000000   0.00000000   0.00000000    15.86
     86.5000 8853.57998193 8853.57998193 17707.15996387   0.56127193   1.45643687  -0.18014818  -0.71501676   0.00000000   0.00000000   0.00000000   0.00000000    15.86
     86.7500 8853.57998193 8853.57998193 17707.15996387   0.56220432   1.45469410  -0.18001490  -0.71247488   0.00000000   0.00000000   0.00000000   0.00000000    15.87
     87.0000 8853.57998193 8853.57998193 17707.15996387   0.56314388   1.45293604  -0.17988257  -0.70990959   0.00000000   0.00000000   0.00000000   0.00000000    15.86
     87.2500 8853.57998193 8853.57998193 17707.15996387   0.56409067   1.45116257  -0.17975121  -0.70732069   0.00000000   0.00000000   0.00000000   0.00000000    15.86
     87.5000 8853.57998193 8853.57998193 17707.15996387   0.56504476   1.44937353  -0.17962083  -0.70470794   0.00000000   0.00000000   0.00000000   0.00000000    15.88
     87.7500 8853.57998193 8853.57998193 17707.15996387   0.56600620   1.44756877  -0.17949146  -0.70207111   0.00000000   0.00000000   0.00000000   0.00000000    15.86
     88.0000 8853.57998193 8853.57998193 17707.15996387   0.56697507   1.44574814  -0.17936309  -0.69940997   0.00000000   0.00000000   0.00000000   0.00000000    15.85
     88.2500 8853.57998193 8853.57998193 17707.15996387   0.56795144   1.44391147  -0.17923576  -0.69672428   0.00000000   0.00000000   0.00000000   0.00000000    15.87
     88.5000 8853.57998193 8853.57998193 17707.15996387   0.56893537   1.44205862  -0.17910946  -0.69401379   0.00000000   0.00000000   0.00000000   0.00000000    15.86
     88.7500 8853.57998193 8853.57998193 17707.15996387   0.56992692   1.44018940  -0.17898422  -0.69127826   0.00000000   0.00000000   0.00000000   0.00000000    15.87
     89.0000 8853.57998193 8853.57998193 17707.15996387   0.57092618   1.43830362  -0.17886004  -0.68851741   0.00000000   0.00000000   0.00000000   0.00000000    15.87
     89.2500 8853.57998193 8853.57998193 17707.15996387   0.57193320   1.43640110  -0.17873693  -0.68573097   0.00000000   0.00000000   0.00000000   0.00000000    15.88
     89.5000 8853.57998193 8853.57998193 17707.15996387   0.57294807   1.43448165  -0.17861491  -0.68291867   0.00000000   0.00000000   0.00000000   0.00000000    15.88
     89.7500 8853.57998193 8853.57998193 17707.15996387   0.57397084   1.43254506  -0.17849399  -0.68008023   0.00000000   0.00000000   0.00000000   0.00000000    15.89
     90.0000 8853.57998193 8853.57998193 17707.15996387   0.57500161   1.43059114  -0.17837416  -0.67721537   0.00000000   0.00000000   0.00000000   0.00000000    15.88
     90.2500 8853.57998193 8853.57998193 17707.15996387   0.57604043   1.42861968  -0.17825545  -0.67432380   0.00000000   0.00000000   0.00000000   0.00000000    15.88
     90.5000 8853.57998193 8853.57998193 17707.15996387   0.57708738   1.42663047  -0.17813786  -0.67140523   0.00000000   0.00000000   0.00000000   0.00000000    15.88
     90.7500 8853.57998193 8853.57998193 17707.15996387   0.57814254   1.42462331  -0.17802138  -0.66845939   0.00000000   0.00000000   0.00000000   0.00000000    15.88
     91.0000 8853.57998193 8853.57998193 17707.15996387   0.57920598   1.42259799  -0.17790604  -0.66548597   0.00000000   0.00000000   0.00000000   0.00000000    15.88
     91.2500 8853.57998193 8853.57998193 17707.15996387   0.58027779   1.42055430  -0.17779183  -0.66248468   0.00000000   0.00000000   0.00000000   0.00000000    15.87
     91.5000 8853.57998193 8853.57998193 17707.15996387   0.58135804   1.41849202  -0.17767875  -0.65945523   0.00000000   0.00000000   0.00000000   0.00000000    15.88
     91.7500 8853.57998193 8853.57998193 17707.15996387   0.58244680   1.41641095  -0.17756680  -0.65639734   0.00000000   0.00000000   0.00000000   0.00000000    15.90
     92.0000 8853.57998193 8853.57998193 17707.15996387   0.58354417   1.41431087  -0.17745599  -0.65331072   0.00000000   0.00000000   0.00000000   0.00000000    15.90
     92.2500 8853.57998193 8853.57998193 17707.15996387   0.58465021   1.41219159  -0.17734631  -0.65019507   0.00000000   0.00000000   0.00000000   0.00000000    15.89
     92.5000 8853.57998193 8853.57998193 17707.15996387   0.58576502   1.41005289  -0.17723776  -0.64705011   0.00000000   0.00000000   0.00000000   0.00000000    15.91
     92.7500 8853.57998193 8853.57998193 17707.15996387   0.58688867   1.40789456  -0.17713034  -0.64387556   0.00000000   0.00000000   0.00000000   0.00000000    15.89
     93.0000 8853.57998193 8853.57998193 17707.15996387   0.58802125   1.40571641  -0.17702403  -0.64067113   0.00000000   0.00000000   0.00000000   0.00000000    15.89
     93.2500 8853.57998193 8853.57998193 17707.15996387   0.58916284   1.40351822  -0.17691883  -0.63743655   0.00000000   0.00000000   0.00000000   0.00000000    15.91
     93.5000 8853.57998193 8853.57998193 17707.15996387   0.59031354   1.40129982  -0.17681474  -0.63417154   0.00000000   0.00000000   0.00000000   0.00000000    15.90
     93.7500 8853.57998193 8853.57998193 17707.15996387   0.59147342   1.39906100  -0.17671173  -0.63087585   0.00000000   0.00000000   0.00000000   0.00000000    15.91
     94.0000 8853.57998193 8853.57998193 17707.15996387   0.59264257   1.39680158  -0.17660981  -0.62754920   0.00000000   0.00000000   0.00000000   0.00000000    15.91
     94.2500 8853.57998193 8853.57998193 17707.15996387   0.59382109   1.39452137  -0.17650894  -0.62419133   0.00000000   0.00000000   0.00000000   0.00000000    15.91
     94.5000 8853.57998193 8853.57998193 17707.15996387   0.59500907   1.39222017  -0.17640911  -0.62080198   0.00000000   0.00000000   0.00000000   0.00000000    15.91
     94.7500 8853.57998193 8853.57998193 17707.15996387   0.59620659   1.38989780  -0.17631031  -0.61738090   0.00000000   0.00000000   0.00000000   0.00000000    15.89
     95.0000 8853.57998193 8853.57998193 17707.15996387   0.59741375   1.38755409  -0.17621252  -0.61392782   0.00000000   0.00000000   0.00000000   0.00000000    15.89
     95.2500 8853.57998193 8853.57998193 17707.15996387   0.59863064   1.38518883  -0.17611570  -0.61044249   0.00000000   0.00000000   0.00000000   0.00000000    15.88
     95.5000 8853.57998193 8853.57998193 17707.15996387   0.59985736   1.38280185  -0.17601983  -0.60692466   0.00000000   0.00000000   0.00000000   0.00000000    15.89
     95.7500 8853.57998193 8853.57998193 17707.15996387   0.60109400   1.38039296  -0.17592489  -0.60337407   0.00000000   0.00000000   0.00000000   0.00000000    15.87
     96.0000 8853.57998193 8853.57998193 17707.15996387   0.60234067   1.37796198  -0.17583084  -0.59979048   0.00000000   0.00000000   0.00000000   0.00000000    15.87
     96.2500 8853.57998193 8853.57998193 17707.15996387   0.60359744   1.37550872  -0.17573764  -0.59617364   0.00000000   0.00000000   0.00000000   0.00000000    15.86
     96.5000 8853.57998193 8853.57998193 17707.15996387   0.60486444   1.37303299  -0.17564527  -0.59252328   0.00000000   0.00000000   0.00000000   0.00000000    15.86
     96.7500 8853.57998193 8853.57998193 17707.15996387   0.60614175   1.37053461  -0.17555367  -0.58883918   0.00000000   0.00000000   0.00000000   0.00000000    15.86
     97.0000 8853.57998193 8853.57998193 17707.15996387   0.60742948   1.36801338  -0.17546282  -0.58512108   0.00000000   0.00000000   0.00000000   0.00000000    15.86
     97.2500 8853.57998193 8853.57998193 17707.15996387   0.60872773   1.36546912  -0.17537265  -0.58136874   0.00000000   0.00000000   0.00000000   0.00000000    15.86
     97.5000 8853.57998193 8853.57998193 17707.15996387   0.61003661   1.36290165  -0.17528313  -0.57758192   0.00000000   0.00000000   0.00000000   0.00000000    15.86
     97.7500 8853.57998193 8853.57998193 17707.15996387   0.61135621   1.36031077  -0.17519419  -0.57376037   0.00000000   0.00000000   0.00000000   0.00000000    15.86
     98.0000 8853.57998193 8853.57998193 17707.15996387   0.61268665   1.35769629  -0.17510579  -0.56990386   0.00000000   0.00000000   0.00000000   0.00000000    15.89
     98.2500 8853.57998193 8853.57998193 17707.15996387   0.61402803   1.35505804  -0.17501785  -0.56601215   0.00000000   0.00000000   0.00000000   0.00000000    15.86
     98.5000 8853.57998193 8853.57998193 17707.15996387   0.61538046   1.35239580  -0.17493033  -0.56208501   0.00000000   0.00000000   0.00000000   0.00000000    15.85
     98.7500 8853.57998193 8853.57998193 17707.15996387   0.61674404   1.34970937  -0.17484315  -0.55812217   0.00000000   0.00000000   0.00000000   0.00000000    15.85
     99.0000 8853.57998193 8853.57998193 17707.15996387   0.61811889   1.34699857  -0.17475624  -0.55412343   0.00000000   0.00000000   0.00000000   0.00000000    15.89
     99.2500 8853.57998193 8853.57998193 17707.15996387   0.61950512   1.34426322  -0.17466953  -0.55008857   0.00000000   0.00000000   0.00000000   0.00000000    15.86
     99.5000 8853.57998193 8853.57998193 17707.15996387   0.62090284   1.34150316  -0.17458293  -0.54601739   0.00000000   0.00000000   0.00000000   0.00000000    15.87
     99.7500 8853.57998193 8853.57998193 17707.15996387   0.62231215   1.33871823  -0.17449636  -0.54190971   0.00000000   0.00000000   0.00000000   0.00000000    15.89
    100.0000 8853.57998193 8853.57998193 17707.15996387   0.62373318   1.33590822  -0.17440974  -0.53776530   0.00000000   0.00000000   0.00000000   0.00000000    15.86
    100.2500 8853.57998193 8853.57998193 17707.15996387   0.62516604   1.33307298  -0.17432297  -0.53358397   0.00000000   0.00000000   0.00000000   0.00000000    15.88
    100.5000 8853.57998193 8853.57998193 17707.15996387   0.62661084   1.33021234  -0.17423595  -0.52936555   0.00000000   0.00000000   0.00000000   0.00000000    15.86
    100.7500 8853.57998193 8853.57998193 17707.15996387   0.62806769   1.32732616  -0.17414858  -0.52510989   0.00000000   0.00000000   0.00000000   0.00000000    15.86
    101.0000 8853.57998193 8853.57998193 17707.15996387   0.62953672   1.32441432  -0.17406076  -0.52081684   0.00000000   0.00000000   0.00000000   0.00000000    15.87
    101.2500 8853.57998193 8853.57998193 17707.15996387   0.63101804   1.32147670  -0.17397237  -0.51648629   0.00000000   0.00000000   0.00000000   0.00000000    15.87
    101.5000 8853.57998193 8853.57998193 17707.15996387   0.63251176   1.31851317  -0.17388329  -0.51211812   0.00000000   0.00000000   0.00000000   0.00000000    15.88
    101.7500 8853.57998193 8853.57998193 17707.15996387   0.63401800   1.31552364  -0.17379341  -0.50771223   0.00000000   0.00000000   0.00000000   0.00000000    15.86
    102.0000 8853.57998193 8853.57998193 17707.15996387   0.63553688   1.31250799  -0.17370258  -0.50326852   0.00000000   0.00000000   0.00000000   0.00000000    15.86
    102.2500 8853.57998193 8853.57998193 17707.15996387   0.63706852   1.30946614  -0.17361069  -0.49878693   0.00000000   0.00000000   0.00000000   0.00000000    15.90
    102.5000 8853.57998193 8853.57998193 17707.15996387   0.63861304   1.30639802  -0.17351759  -0.49426740   0.00000000   0.00000000   0.00000000   0.00000000    15.86
    102.7500 8853.57998193 8853.57998193 17707.15996387   0.64017055   1.30330358  -0.17342314  -0.48970990   0.00000000   0.00000000   0.00000000   0.00000000    15.86
    103.0000 8853.57998193 8853.57998193 17707.15996387   0.64174117   1.30018279  -0.17332718  -0.48511444   0.00000000   0.00000000   0.00000000   0.00000000    15.88
    103.2500 8853.57998193 8853.57998193 17707.15996387   0.64332502   1.29703562  -0.17322955  -0.48048104   0.00000000   0.00000000   0.00000000   0.00000000    15.87
    103.5000 8853.57998193 8853.57998193 17707.15996387   0.64492222   1.29386208  -0.17313011  -0.47580975   0.00000000   0.00000000   0.00000000   0.00000000    15.85
    103.7500 8853.57998193 8853.57998193 17707.15996387   0.64653288   1.29066217  -0.17302867  -0.47110062   0.00000000   0.00000000   0.00000000   0.00000000    15.90
    104.0000 8853.57998193 8853.57998193 17707.15996387   0.64815712   1.28743594  -0.17292506  -0.46635375   0.00000000   0.00000000   0.00000000   0.00000000    15.86
    104.2500 8853.57998193 8853.57998193 17707.15996387   0.64979506   1.28418341  -0.17281910  -0.46156924   0.00000000   0.00000000   0.00000000   0.00000000    15.86
    104.5000 8853.57998193 8853.57998193 17707.15996387   0.65144682   1.28090465  -0.17271061  -0.45674723   0.00000000   0.00000000   0.00000000   0.00000000    15.89
    104.7500 8853.57998193 8853.57998193 17707.15996387   0.65311249   1.27759975  -0.17259938  -0.45188788   0.00000000   0.00000000   0.00000000   0.00000000    15.86
    105.0000 8853.57998193 8853.57998193 17707.15996387   0.65479221   1.27426880  -0.17248521  -0.44699137   0.00000000   0.00000000   0.00000000   0.00000000    15.86
    105.2500 8853.57998193 8853.57998193 17707.15996387   0.65648608   1.27091192  -0.17236791  -0.44205793   0.00000000   0.00000000   0.00000000   0.00000000    15.87
    105.5000 8853.57998193 8853.57998193 17707.15996387   0.65819421   1.26752927  -0.17224725  -0.43708781   0.00000000   0.00000000   0.00000000   0.00000000    15.86
    105.7500 8853.57998193 8853.57998193 17707.15996387   0.65991671   1.26412101  -0.17212301  -0.43208129   0.00000000   0.00000000   0.00000000   0.00000000    15.86
    106.0000 8853.57998193 8853.57998193 17707.15996387   0.66165369   1.26068735  -0.17199496  -0.42703870   0.00000000   0.00000000   0.00000000   0.00000000    15.85
    106.2500 8853.57998193 8853.57998193 17707.15996387   0.66340525   1.25722851  -0.17186287  -0.42196038   0.00000000   0.00000000   0.00000000   0.00000000    15.86
    106.5000 8853.57998193 8853.57998193 17707.15996387   0.66517149   1.25374473  -0.17172651  -0.41684673   0.00000000   0.00000000   0.00000000   0.00000000    15.86
    106.7500 8853.57998193 8853.57998193 17707.15996387   0.66695251   1.25023630  -0.17158561  -0.41169817   0.00000000   0.00000000   0.00000000   0.00000000    15.86
    107.0000 8853.57998193 8853.57998193 17707.15996387   0.66874841   1.24670352  -0.17143993  -0.40651518   0.00000000   0.00000000   0.00000000   0.00000000    15.87
    107.2500 8853.57998193 8853.57998193 17707.15996387   0.67055928   1.24314675  -0.17128920  -0.40129827   0.00000000   0.00000000   0.00000000   0.00000000    15.87
    107.5000 8853.57998193 8853.57998193 17707.15996387   0.67238522   1.23956635  -0.17113315  -0.39604799   0.00000000   0.00000000   0.00000000   0.00000000    15.87
    107.7500 8853.57998193 8853.57998193 17707.15996387   0.67422630   1.23596274  -0.17097151  -0.39076493   0.00000000   0.00000000   0.00000000   0.00000000    15.87
    108.0000 8853.57998193 8853.57998193 17707.15996387   0.67608260   1.23233636  -0.17080400  -0.38544976   0.00000000   0.00000000   0.00000000   0.00000000    15.87
    108.2500 8853.57998193 8853.57998193 17707.15996387   0.67795422   1.22868769  -0.17063032  -0.38010315   0.00000000   0.00000000   0.00000000   0.00000000    15.87
    108.5000 8853.57998193 8853.57998193 17707.15996387   0.67984121   1.22501725  -0.17045019  -0.37472586   0.00000000   0.00000000   0.00000000   0.00000000    15.90
    108.7500 8853.57998193 8853.57998193 17707.15996387   0.68174365   1.22132561  -0.17026329  -0.36931867   0.00000000   0.00000000   0.00000000   0.00000000    15.88
    109.0000 8853.57998193 8853.57998193 17707.15996387   0.68366159   1.21761336  -0.17006933  -0.36388243   0.00000000   0.00000000   0.00000000   0.00000000    15.88
    109.2500 8853.57998193 8853.57998193 17707.15996387   0.68559510   1.21388115  -0.16986800  -0.35841805   0.00000000   0.00000000   0.00000000   0.00000000    15.88
    109.5000 8853.57998193 8853.57998193 17707.15996387   0.68754423   1.21012967  -0.16965896  -0.35292649   0.00000000   0.00000000   0.00000000   0.00000000    15.88
    109.7500 8853.57998193 8853.57998193 17707.15996387   0.68950901   1.20635966  -0.16944189  -0.34740876   0.00000000   0.00000000   0.00000000   0.00000000    15.90
    110.0000 8853.57998193 8853.57998193 17707.15996387   0.69148948   1.20257191  -0.16921647  -0.34186596   0.00000000   0.00000000   0.00000000   0.00000000    15.89
    110.2500 8853.57998193 8853.57998193 17707.15996387   0.69348568   1.19876726  -0.16898235  -0.33629922   0.00000000   0.00000000   0.00000000   0.00000000    15.90
    110.5000 8853.57998193 8853.57998193 17707.15996387   0.69549762   1.19494661  -0.16873921  -0.33070978   0.00000000   0.00000000   0.00000000   0.00000000    15.88
    110.7500 8853.57998193 8853.57998193 17707.15996387   0.69752532   1.19111091  -0.16848668  -0.32509891   0.00000000   0.00000000   0.00000000   0.00000000    15.89
    111.0000 8853.57998193 8853.57998193 17707.15996387   0.69956878   1.18726116  -0.16822443  -0.31946795   0.00000000   0.00000000   0.00000000   0.00000000    15.89
    111.2500 8853.57998193 8853.57998193 17707.15996387   0.70162799   1.18339843  -0.16795209  -0.31381835   0.00000000   0.00000000   0.00000000   0.00000000    15.88
    111.5000 8853.57998193 8853.57998193 17707.15996387   0.70370295   1.17952384  -0.16766931  -0.30815158   0.00000000   0.00000000   0.00000000   0.00000000    15.89
    111.7500 8853.57998193 8853.57998193 17707.15996387   0.70579363   1.17563857  -0.16737573  -0.30246922   0.00000000   0.00000000   0.00000000   0.00000000    15.89
    112.0000 8853.57998193 8853.57998193 17707.15996387   0.70789998   1.17174388  -0.16707098  -0.29677291   0.00000000   0.00000000   0.00000000   0.00000000    15.89
    112.2500 8853.57998193 8853.57998193 17707.15996387   0.71002198   1.16784106  -0.16675470  -0.29106438   0.00000000   0.00000000   0.00000000   0.00000000    15.93
    112.5000 8853.57998193 8853.57998193 17707.15996387   0.71215956   1.16393151  -0.16642652  -0.28534543   0.00000000   0.00000000   0.00000000   0.00000000    15.89
    112.7500 8853.57998193 8853.57998193 17707.15996387   0.71431265   1.16001665  -0.16608606  -0.27961794   0.00000000   0.00000000   0.00000000   0.00000000    15.89
    113.0000 8853.57998193 8853.57998193 17707.15996387   0.71648117   1.15609801  -0.16573297  -0.27388387   0.00000000   0.00000000   0.00000000   0.00000000    15.90
    113.2500 8853.57998193 8853.57998193 17707.15996387   0.71866503   1.15217715  -0.16536685  -0.26814527   0.00000000   0.00000000   0.00000000   0.00000000    15.89
    113.5000 8853.57998193 8853.57998193 17707.15996387   0.72086412   1.14825573  -0.16498735  -0.26240426   0.00000000   0.00000000   0.00000000   0.00000000    15.89
    113.7500 8853.57998193 8853.57998193 17707.15996387   0.72307833   1.14433548  -0.16459409  -0.25666306   0.00000000   0.00000000   0.00000000   0.00000000    15.87
    114.0000 8853.57998193 8853.57998193 17707.15996387   0.72530751   1.14041818  -0.16418670  -0.25092397   0.00000000   0.00000000   0.00000000   0.00000000    15.87
    114.2500 8853.57998193 8853.57998193 17707.15996387   0.72755153   1.13650570  -0.16376481  -0.24518936   0.00000000   0.00000000   0.00000000   0.00000000    16.08
    114.5000 8853.57998193 8853.57998193 17707.15996387   0.72981022   1.13259996  -0.16332806  -0.23946168   0.00000000   0.00000000   0.00000000   0.00000000    15.87
    114.7500 8853.57998193 8853.57998193 17707.15996387   0.73208340   1.12870298  -0.16287609  -0.23374349   0.00000000   0.00000000   0.00000000   0.00000000    15.87
    115.0000 8853.57998193 8853.57998193 17707.15996387   0.73437089   1.12481681  -0.16240852  -0.22803740   0.00000000   0.00000000   0.00000000   0.00000000    15.86
    115.2500 8853.57998193 8853.57998193 17707.15996387   0.73667247   1.12094359  -0.16192502  -0.22234610   0.00000000   0.00000000   0.00000000   0.00000000    15.86
    115.5000 8853.57998193 8853.57998193 17707.15996387   0.73898792   1.11708554  -0.16142523  -0.21667238   0.00000000   0.00000000   0.00000000   0.00000000    15.86
    115.7500 8853.57998193 8853.57998193 17707.15996387   0.74131701   1.11324491  -0.16090881  -0.21101909   0.00000000   0.00000000   0.00000000   0.00000000    15.88
    116.0000 8853.57998193 8853.57998193 17707.15996387   0.74365948   1.10942406  -0.16037542  -0.20538916   0.00000000   0.00000000   0.00000000   0.00000000    15.86
    116.2500 8853.57998193 8853.57998193 17707.15996387   0.74601506   1.10562536  -0.15982473  -0.19978556   0.00000000   0.00000000   0.00000000   0.00000000    15.87
    116.5000 8853.57998193 8853.57998193 17707.15996387   0.74838346   1.10185126  -0.15925643  -0.19421137   0.00000000   0.00000000   0.00000000   0.00000000    15.90
    116.7500 8853.57998193 8853.57998193 17707.15996387   0.75076439   1.09810427  -0.15867020  -0.18866968   0.00000000   0.00000000   0.00000000   0.00000000    15.86
    117.0000 8853.57998193 8853.57998193 17707.15996387   0.75315751   1.09438693  -0.15806574  -0.18316368   0.00000000   0.00000000   0.00000000   0.00000000    15.86
    117.2500 8853.57998193 8853.57998193 17707.15996387   0.75556251   1.09070185  -0.15744276  -0.17769658   0.00000000   0.00000000   0.00000000   0.00000000    15.88
    117.5000 8853.57998193 8853.57998193 17707.15996387   0.75797902   1.08705165  -0.15680098  -0.17227166   0.00000000   0.00000000   0.00000000   0.00000000    15.86
    117.7500 8853.57998193 8853.57998193 17707.15996387   0.76040667   1.08343902  -0.15614014  -0.16689221   0.00000000   0.00000000   0.00000000   0.00000000    15.86
    118.0000 8853.57998193 8853.57998193 17707.15996387   0.76284509   1.07986666  -0.15545998  -0.16156159   0.00000000   0.00000000   0.00000000   0.00000000    15.86
    118.2500 8853.57998193 8853.57998193 17707.15996387   0.76529387   1.07633728  -0.15476026  -0.15628314   0.00000000   0.00000000   0.00000000   0.00000000    15.86
    118.5000 8853.57998193 8853.57998193 17707.15996387   0.76775261   1.07285364  -0.15404077  -0.15106026   0.00000000   0.00000000   0.00000000   0.00000000    15.86
    118.7500 8853.57998193 8853.57998193 17707.15996387   0.77022087   1.06941849  -0.15330130  -0.14589632   0.00000000   0.00000000   0.00000000   0.00000000    15.86
    119.0000 8853.57998193 8853.57998193 17707.15996387   0.77269820   1.06603458  -0.15254164  -0.14079473   0.00000000   0.00000000   0.00000000   0.00000000    15.86
    119.2500 8853.57998193 8853.57998193 17707.15996387   0.77518416   1.06270467  -0.15176164  -0.13575887   0.00000000   0.00000000   0.00000000   0.00000000    15.86
    119.5000 8853.57998193 8853.57998193 17707.15996387   0.77767827   1.05943149  -0.15096113  -0.13079209   0.00000000   0.00000000   0.00000000   0.00000000    15.88
    119.7500 8853.57998193 8853.57998193 17707.15996387   0.78018003   1.05621774  -0.15013998  -0.12589773   0.00000000   0.00000000   0.00000000   0.00000000    15.86
    120.0000 8853.57998193 8853.57998193 17707.15996387   0.78268897   1.05306610  -0.14929808  -0.12107905   0.00000000   0.00000000   0.00000000   0.00000000    15.86
    120.2500 8853.57998193 8853.57998193 17707.15996387   0.78520457   1.04997917  -0.14843532  -0.11633928   0.00000000   0.00000000   0.00000000   0.00000000    15.86
    120.5000 8853.57998193 8853.57998193 17707.15996387   0.78772630   1.04695952  -0.14755163  -0.11168159   0.00000000   0.00000000   0.00000000   0.00000000    15.86
    120.7500 8853.57998193 8853.57998193 17707.15996387   0.79025364   1.04400965  -0.14664697  -0.10710903   0.00000000   0.00000000   0.00000000   0.00000000    15.86
    121.0000 8853.57998193 8853.57998193 17707.15996387   0.79278606   1.04113195  -0.14572130  -0.10262460   0.00000000   0.00000000   0.00000000   0.00000000    15.86
    121.2500 8853.57998193 8853.57998193 17707.15996387   0.79532299   1.03832876  -0.14477461  -0.09823116   0.00000000   0.00000000   0.00000000   0.00000000    15.86
    121.5000 8853.57998193 8853.57998193 17707.15996387   0.79786388   1.03560227  -0.14380692  -0.09393147   0.00000000   0.00000000   0.00000000   0.00000000    15.88
    121.7500 8853.57998193 8853.57998193 17707.15996387   0.80040817   1.03295459  -0.14281828  -0.08972814   0.00000000   0.00000000   0.00000000   0.00000000    15.89
    122.0000 8853.57998193 8853.57998193 17707.15996387   0.80295529   1.03038767  -0.14180874  -0.08562364   0.00000000   0.00000000   0.00000000   0.00000000    15.86
    122.2500 8853.57998193 8853.57998193 17707.15996387   0.80550465   1.02790335  -0.14077841  -0.08162029   0.00000000   0.00000000   0.00000000   0.00000000    15.86
    122.5000 8853.57998193 8853.57998193 17707.15996387   0.80805569   1.02550329  -0.13972739  -0.07772021   0.00000000   0.00000000   0.00000000   0.00000000    15.86
    122.7500 8853.57998193 8853.57998193 17707.15996387   0.81060780   1.02318899  -0.13865584  -0.07392535   0.00000000   0.00000000   0.00000000   0.00000000    15.88
    123.0000 8853.57998193 8853.57998193 17707.15996387   0.81316041   1.02096179  -0.13756391  -0.07023747   0.00000000   0.00000000   0.00000000   0.00000000    15.86
    123.2500 8853.57998193 8853.57998193 17707.15996387   0.81571292   1.01882285  -0.13645181  -0.06665812   0.00000000   0.00000000   0.00000000   0.00000000    15.87
    123.5000 8853.57998193 8853.57998193 17707.15996387   0.81826473   1.01677311  -0.13531976  -0.06318862   0.00000000   0.00000000   0.00000000   0.00000000    15.88
    123.7500 8853.57998193 8853.57998193 17707.15996387   0.82081525   1.01481333  -0.13416800  -0.05983008   0.00000000   0.00000000   0.00000000   0.00000000    15.87
    124.0000 8853.57998193 8853.57998193 17707.15996387   0.82336388   1.01294406  -0.13299682  -0.05658335   0.00000000   0.00000000   0.00000000   0.00000000    15.87
    124.2500 8853.57998193 8853.57998193 17707.15996387   0.82591003   1.01116561  -0.13180651  -0.05344906   0.00000000   0.00000000   0.00000000   0.00000000    15.86
    124.5000 8853.57998193 8853.57998193 17707.15996387   0.82845309   1.00947809  -0.13059741  -0.05042758   0.00000000   0.00000000   0.00000000   0.00000000    15.87
    124.7500 8853.57998193 8853.57998193 17707.15996387   0.83099248   1.00788138  -0.12936987  -0.04751903   0.00000000   0.00000000   0.00000000   0.00000000    15.87
    125.0000 8853.57998193 8853.57998193 17707.15996387   0.83352759   1.00637515  -0.12812428  -0.04472328   0.00000000   0.00000000   0.00000000   0.00000000    15.87
    125.2500 8853.57998193 8853.57998193 17707.15996387   0.83605783   1.00495881  -0.12686104  -0.04203994   0.00000000   0.00000000   0.00000000   0.00000000    15.89
    125.5000 8853.57998193 8853.57998193 17707.15996387   0.83858260   1.00363158  -0.12558060  -0.03946838   0.00000000   0.00000000   0.00000000   0.00000000    15.86
    125.7500 8853.57998193 8853.57998193 17707.15996387   0.84110132   1.00239243  -0.12428341  -0.03700770   0.00000000   0.00000000   0.00000000   0.00000000    15.87
    126.0000 8853.57998193 8853.57998193 17707.15996387   0.84361339   1.00124011  -0.12296995  -0.03465677   0.00000000   0.00000000   0.00000000   0.00000000    15.88
    126.2500 8853.57998193 8853.57998193 17707.15996387   0.84611822   1.00017317  -0.12164075  -0.03241420   0.00000000   0.00000000   0.00000000   0.00000000    15.87
    126.5000 8853.57998193 8853.57998193 17707.15996387   0.84861522   0.99918994  -0.12029634  -0.03027837   0.00000000   0.00000000   0.00000000   0.00000000    15.87
    126.7500 8853.57998193 8853.57998193 17707.15996387   0.85110381   0.99828856  -0.11893728  -0.02824746   0.00000000   0.00000000   0.00000000   0.00000000    15.87
    127.0000 8853.57998193 8853.57998193 17707.15996387   0.85358340   0.99746698  -0.11756416  -0.02631942   0.00000000   0.00000000   0.00000000   0.00000000    15.88
    127.2500 8853.57998193 8853.57998193 17707.15996387   0.85605339   0.99672297  -0.11617757  -0.02449200   0.00000000   0.00000000   0.00000000   0.00000000    15.88
    127.5000 8853.57998193 8853.57998193 17707.15996387   0.85851321   0.99605415  -0.11477816  -0.02276278   0.00000000   0.00000000   0.00000000   0.00000000    15.88
    127.7500 8853.57998193 8853.57998193 17707.15996387   0.86096226   0.99545798  -0.11336656  -0.02112915   0.00000000   0.00000000   0.00000000   0.00000000    15.88
    128.0000 8853.57998193 8853.57998193 17707.15996387   0.86339997   0.99493178  -0.11194346  -0.01958836   0.00000000   0.00000000   0.00000000   0.00000000    15.89
    128.2500 8853.57998193 8853.57998193 17707.15996387   0.86582573   0.99447278  -0.11050954  -0.01813751   0.00000000   0.00000000   0.00000000   0.00000000    15.87
    128.5000 8853.57998193 8853.57998193 17707.15996387   0.86823896   0.99407809  -0.10906551  -0.01677362   0.00000000   0.00000000   0.00000000   0.00000000    15.89
    128.7500 8853.57998193 8853.57998193 17707.15996387   0.87063907   0.99374473  -0.10761211  -0.01549355   0.00000000   0.00000000   0.00000000   0.00000000    15.90
    129.0000 8853.57998193 8853.57998193 17707.15996387   0.87302546   0.99346965  -0.10615006  -0.01429413   0.00000000   0.00000000   0.00000000   0.00000000    15.89
    129.2500 8853.57998193 8853.57998193 17707.15996387   0.87539754   0.99324979  -0.10468015  -0.01317210   0.00000000   0.00000000   0.00000000   0.00000000    15.88
    129.5000 8853.57998193 8853.57998193 17707.15996387   0.87775470   0.99308200  -0.10320314  -0.01212416   0.00000000   0.00000000   0.00000000   0.00000000    15.88
    129.7500 8853.57998193 8853.57998193 17707.15996387   0.88009635   0.99296316  -0.10171982  -0.01114698   0.00000000   0.00000000   0.00000000   0.00000000    15.88
    130.0000 8853.57998193 8853.57998193 17707.15996387   0.88242188   0.99289013  -0.10023101  -0.01023724   0.00000000   0.00000000   0.00000000   0.00000000    15.88
    130.2500 8853.57998193 8853.57998193 17707.15996387   0.88473069   0.99285979  -0.09873751  -0.00939160   0.00000000   0.00000000   0.00000000   0.00000000    15.88
    130.5000 8853.57998193 8853.57998193 17707.15996387   0.88702215   0.99286907  -0.09724015  -0.00860676   0.00000000   0.00000000   0.00000000   0.00000000    15.88
    130.7500 8853.57998193 8853.57998193 17707.15996387   0.88929567   0.99291491  -0.09573979  -0.00787946   0.00000000   0.00000000   0.00000000   0.00000000    15.92
    131.0000 8853.57998193 8853.57998193 17707.15996387   0.89155061   0.99299435  -0.09423725  -0.00720648   0.00000000   0.00000000   0.00000000   0.00000000    15.89
    131.2500 8853.57998193 8853.57998193 17707.15996387   0.89378636   0.99310447  -0.09273341  -0.00658469   0.00000000   0.00000000   0.00000000   0.00000000    15.88
    131.5000 8853.57998193 8853.57998193 17707.15996387   0.89600230   0.99324245  -0.09122913  -0.00601102   0.00000000   0.00000000  -0.00000000   0.00000000    15.88
    131.7500 8853.57998193 8853.57998193 17707.15996387   0.89819780   0.99340556  -0.08972528  -0.00548248   0.00000000   0.00000000  -0.00000000   0.00000000    15.88
    132.0000 8853.57998193 8853.57998193 17707.15996387   0.90037224   0.99359117  -0.08822274  -0.00499619   0.00000000   0.00000000  -0.00000000   0.00000000    15.89
    132.2500 8853.57998193 8853.57998193 17707.15996387   0.90252499   0.99379674  -0.08672239  -0.00454937   0.00000000   0.00000000  -0.00000000   0.00000000    15.89
    132.5000 8853.57998193 8853.57998193 17707.15996387   0.90465541   0.99401987  -0.08522511  -0.00413935   0.00000000   0.00000000  -0.00000000   0.00000000    15.87
    132.7500 8853.57998193 8853.57998193 17707.15996387   0.90676289   0.99425826  -0.08373180  -0.00376357   0.00000000   0.00000000  -0.00000000   0.00000000    15.87
    133.0000 8853.57998193 8853.57998193 17707.15996387   0.90884680   0.99450973  -0.08224335  -0.00341958   0.00000000   0.00000000  -0.00000000   0.00000000    15.87
    133.2500 8853.57998193 8853.57998193 17707.15996387   0.91090650   0.99477222  -0.08076065  -0.00310507   0.00000000   0.00000000  -0.00000000   0.00000000    15.87
    133.5000 8853.57998193 8853.57998193 17707.15996387   0.91294138   0.99504380  -0.07928460  -0.00281782   0.00000000   0.00000000  -0.00000000   0.00000000    15.87
    133.7500 8853.57998193 8853.57998193 17707.15996387   0.91495080   0.99532266  -0.07781609  -0.00255577   0.00000000   0.00000000  -0.00000000   0.00000000    15.87
    134.0000 8853.57998193 8853.57998193 17707.15996387   0.91693417   0.99560711  -0.07635601  -0.00231694   0.00000000   0.00000000  -0.00000000   0.00000000    15.87
    134.2500 8853.57998193 8853.57998193 17707.15996387   0.91889085   0.99589560  -0.07490525  -0.00209950   0.00000000   0.00000000  -0.00000000   0.00000000    15.87
    134.5000 8853.57998193 8853.57998193 17707.15996387   0.92082024   0.99618666  -0.07346470  -0.00190172   0.00000000   0.00000000  -0.00000000   0.00000000    15.86
    134.7500 8853.57998193 8853.57998193 17707.15996387   0.92272174   0.99647897  -0.07203525  -0.00172198   0.00000000   0.00000000  -0.00000000   0.00000000    15.88
    135.0000 8853.57998193 8853.57998193 17707.15996387   0.92459475   0.99677130  -0.07061779  -0.00155877   0.00000000   0.00000000   0.00000000   0.00000000    15.86
    135.2500 8853.57998193 8853.57998193 17707.15996387   0.92643867   0.99706254  -0.06921318  -0.00141069   0.00000000   0.00000000   0.00000000   0.00000000    15.86
    135.5000 8853.57998193 8853.57998193 17707.15996387   0.92825294   0.99735168  -0.06782230  -0.00127644   0.00000000   0.00000000   0.00000000   0.00000000    15.86
    135.7500 8853.57998193 8853.57998193 17707.15996387   0.93003696   0.99763781  -0.06644602  -0.00115483   0.00000000   0.00000000   0.00000000   0.00000000    15.86
    136.0000 8853.57998193 8853.57998193 17707.15996387   0.93179018   0.99792010  -0.06508520  -0.00104472   0.00000000   0.00000000   0.00000000   0.00000000    15.86
    136.2500 8853.57998193 8853.57998193 17707.15996387   0.93351203   0.99819783  -0.06374070  -0.00094510   0.00000000   0.00000000   0.00000000   0.00000000    15.86
    136.5000 8853.57998193 8853.57998193 17707.15996387   0.93520197   0.99847036  -0.06241337  -0.00085502   0.00000000   0.00000000   0.00000000   0.00000000    15.86
    136.7500 8853.57998193 8853.57998193 17707.15996387   0.93685946   0.99873712  -0.06110405  -0.00077361   0.00000000   0.00000000   0.00000000   0.00000000    15.86
    137.0000 8853.57998193 8853.57998193 17707.15996387   0.93848398   0.99899762  -0.05981357  -0.00070007   0.00000000   0.00000000   0.00000000   0.00000000    15.86
    137.2500 8853.57998193 8853.57998193 17707.15996387   0.94007499   0.99925144  -0.05854277  -0.00063367   0.00000000   0.00000000   0.00000000   0.00000000    15.86
    137.5000 8853.57998193 8853.57998193 17707.15996387   0.94163201   0.99949822  -0.05729246  -0.00057375   0.00000000   0.00000000   0.00000000   0.00000000    15.86
    137.7500 8853.57998193 8853.57998193 17707.15996387   0.94315452   0.99973767  -0.05606345  -0.00051969   0.00000000   0.00000000   0.00000000   0.00000000    15.86
    138.0000 8853.57998193 8853.57998193 17707.15996387   0.94464205   0.99996954  -0.05485655  -0.00047094   0.00000000   0.00000000   0.00000000   0.00000000    15.86
    138.2500 8853.57998193 8853.57998193 17707.15996387   0.94609411   1.00019364  -0.05367254  -0.00042699   0.00000000   0.00000000   0.00000000   0.00000000    15.86
    138.5000 8853.57998193 8853.57998193 17707.15996387   0.94751025   1.00040983  -0.05251221  -0.00038737   0.00000000   0.00000000  -0.00000000   0.00000000    15.86
    138.7500 8853.57998193 8853.57998193 17707.15996387   0.94889001   1.00061801  -0.05137633  -0.00035167   0.00000000   0.00000000  -0.00000000   0.00000000    15.86
    139.0000 8853.57998193 8853.57998193 17707.15996387   0.95023295   1.00081812  -0.05026566  -0.00031951   0.00000000   0.00000000  -0.00000000   0.00000000    15.86
    139.2500 8853.57998193 8853.57998193 17707.15996387   0.95153862   1.00101013  -0.04918096  -0.00029054   0.00000000   0.00000000  -0.00000000   0.00000000    15.88
    139.5000 8853.57998193 8853.57998193 17707.15996387   0.95280662   1.00119405  -0.04812297  -0.00026445   0.00000000   0.00000000  -0.00000000   0.00000000    15.86
    139.7500 8853.57998193 8853.57998193 17707.15996387   0.95403653   1.00136990  -0.04709241  -0.00024096   0.00000000   0.00000000  -0.00000000   0.00000000    15.86
    140.0000 8853.57998193 8853.57998193 17707.15996387   0.95522795   1.00153775  -0.04609000  -0.00021980   0.00000000   0.00000000  -0.00000000   0.00000000    15.88
# CHECKPOINT INFO: MODE=WRITE: DATA SIZE=        2.66 GB
# CHECKPOINT INFO: MPI_NP_PER_IO_GROUP=24.
# CHECKPOINT INFO: WRITE TIME=       13.06 sec
# CHECKPOINT INFO: WRITE SPEED=       0.203 GB/sec
# CREATING CHECK STAMP: `nt-quench-10p00-0p100_check.stamp`
