# Supplementary material for: Generation and decay of Higgs mode in a strongly interacting Fermi gas
Source: Sci Rep. 2023 Jul 12;13:11285. doi: 10.1038/s41598-023-38176-9 (PMC10338461; doi:10.1038/s41598-023-38176-9)
Supplement: Supplementary file 2 — Supplementary Information 2. [file 41598_2023_38176_MOESM2_ESM.zip › 1d_expk/nt-quench-10p00-0p100.wlog]

# CREATION TIME OF THE LOG: Tue Jan  3 21:00:30 2023
# EXECUTION COMMAND       : ./td-wslda-1d input.txt
# CODE NAME               : "W-SLDA-TOOLKIT"
# VERSION OF THE CODE     : 2022.11.14
# COMPILATION DATE & TIME : Jan  2 2023, 21:59:21
#
# ========================= LATTICE =========================
# LATTICE    : 512 x 32 x 32
# SPACING    : 1.00 x 1.00 x 1.00
# VOLUME     : 512.00 x 32.00 x 32.00
#
# ==================== PHYSICAL SETTINGS ====================
# kF                 =             1
# eF                 =           0.5
# Effg               =       5312.15
# mu_a/eF            =      0.466888
# mu_b/eF            =      0.466888
# E_cut              =       3.76378
# E_cut/eF           =       7.52757
#
# ==================== ALGORITHM SETTINGS ===================
# np                 =             8
# nwf                =         34825
# nwfip              =          4354
# dt*emax            =      0.024674
# dt*eF              =        0.0025
# dt                 =         0.005
# t0*eF              =             0
# t0                 =             0
# ========================= COLUMNS ========================
#  1: measurement id
#  2: time*eF
#  3: npart[SPINA]
#  4: npart[SPINB]
#  5: npart[SPINA]+npart[SPINB]
#  6: E_tot/Effg
#  7: observable[EKIN]/Effg
#  8: observable[EPOT]/Effg
#  9: observable[EPAIR]/Effg
# 10: observable[ECURRENT]/Effg
# 11: observable[EPOTEXT]/Effg
# 12: observable[EPAIREXT]/Effg
# 13: observable[EVELEXT]/Effg
# 14: time per iteration (sec)
# 15: time & date of entry
     0       0.0000        8853.579982        8853.579982        17707.15996       0.4509431998        1.651547261      -0.2133922628       -0.987211798    1.941971278e-31                  0                  0                  0       0.00    01/03/23-21:00:30
     1       0.2500        8853.579982        8853.579982        17707.15996       0.4509438049        1.651547253      -0.2133919766      -0.9872114711    1.259308682e-30                  0                  0                  0      15.86    01/03/23-21:00:46
     2       0.5000        8853.579982        8853.579982        17707.15996       0.4509456195        1.651546828      -0.2133911178       -0.987210091    1.151137574e-30                  0                  0                  0      15.86    01/03/23-21:01:02
     3       0.7500        8853.579982        8853.579982        17707.15996       0.4509486433        1.651545472      -0.2133896865      -0.9872071417    1.167204923e-30                  0                  0                  0      15.86    01/03/23-21:01:17
     4       1.0000        8853.579982        8853.579982        17707.15996       0.4509528759        1.651542766      -0.2133876826      -0.9872022071    1.112143783e-30                  0                  0                  0      15.86    01/03/23-21:01:33
     5       1.2500        8853.579982        8853.579982        17707.15996        0.450958317        1.651538345      -0.2133851062      -0.9871949219    1.287208661e-30                  0                  0                  0      15.87    01/03/23-21:01:49
     6       1.5000        8853.579982        8853.579982        17707.15996       0.4509649665        1.651531878      -0.2133819571      -0.9871849541    1.252883808e-30                  0                  0                  0      15.87    01/03/23-21:02:05
     7       1.7500        8853.579982        8853.579982        17707.15996       0.4509728243        1.651523073      -0.2133782353      -0.9871720138    1.176319652e-30                  0                  0                  0      15.87    01/03/23-21:02:21
     8       2.0000        8853.579982        8853.579982        17707.15996       0.4509818905        1.651511685      -0.2133739409      -0.9871558541    9.707599414e-31                  0                  0                  0      15.89    01/03/23-21:02:37
     9       2.2500        8853.579982        8853.579982        17707.15996       0.4509921651        1.651497515      -0.2133690736       -0.987136276    1.288852014e-30                  0                  0                  0      15.89    01/03/23-21:02:53
    10       2.5000        8853.579982        8853.579982        17707.15996       0.4510036485        1.651480418      -0.2133636335      -0.9871131359    1.246834785e-30                  0                  0                  0      15.88    01/03/23-21:03:09
    11       2.7500        8853.579982        8853.579982        17707.15996       0.4510163409        1.651460305      -0.2133576204      -0.9870863442    1.169479076e-30                  0                  0                  0      15.87    01/03/23-21:03:24
    12       3.0000        8853.579982        8853.579982        17707.15996       0.4510302428        1.651437146      -0.2133510343      -0.9870558689    1.099268944e-30                  0                  0                  0      15.87    01/03/23-21:03:40
    13       3.2500        8853.579982        8853.579982        17707.15996       0.4510453548        1.651410962       -0.213343875       -0.987021732    1.221277394e-30                  0                  0                  0      15.89    01/03/23-21:03:56
    14       3.5000        8853.579982        8853.579982        17707.15996       0.4510616775        1.651381826      -0.2133361426      -0.9869840057    1.394778892e-30                  0                  0                  0      15.86    01/03/23-21:04:12
    15       3.7500        8853.579982        8853.579982        17707.15996       0.4510792117        1.651349852      -0.2133278367      -0.9869428038    9.496494139e-31                  0                  0                  0      15.86    01/03/23-21:04:28
    16       4.0000        8853.579982        8853.579982        17707.15996       0.4510979584        1.651315193      -0.2133189574      -0.9868982769     2.12478422e-30                  0                  0                  0      15.87    01/03/23-21:04:44
    17       4.2500        8853.579982        8853.579982        17707.15996       0.4511179183        1.651278023      -0.2133095045      -0.9868506003    1.085762769e-30                  0                  0                  0      15.89    01/03/23-21:05:00
    18       4.5000        8853.579982        8853.579982        17707.15996       0.4511390924        1.651238527      -0.2132994778      -0.9867999564    1.129799336e-30                  0                  0                  0      15.86    01/03/23-21:05:16
    19       4.7500        8853.579982        8853.579982        17707.15996       0.4511614819        1.651196896      -0.2132888773      -0.9867465372    1.169639427e-30                  0                  0                  0      15.87    01/03/23-21:05:31
    20       5.0000        8853.579982        8853.579982        17707.15996       0.4511850878        1.651153325      -0.2132777027      -0.9866905347     1.36882351e-30                  0                  0                  0      15.88    01/03/23-21:05:47
    21       5.2500        8853.579982        8853.579982        17707.15996       0.4512099112         1.65110798      -0.2132659538      -0.9866321148    1.173035763e-30                  0                  0                  0      15.87    01/03/23-21:06:03
    22       5.5000        8853.579982        8853.579982        17707.15996       0.4512359533        1.651060995      -0.2132536306      -0.9865714112    1.198413079e-30                  0                  0                  0      15.89    01/03/23-21:06:19
    23       5.7500        8853.579982        8853.579982        17707.15996       0.4512632152         1.65101248      -0.2132407328      -0.9865085318    9.705655085e-31                  0                  0                  0      15.87    01/03/23-21:06:35
    24       6.0000        8853.579982        8853.579982        17707.15996        0.451291698        1.650962512      -0.2132272602      -0.9864435542    9.280936633e-31                  0                  0                  0      15.87    01/03/23-21:06:51
    25       6.2500        8853.579982        8853.579982        17707.15996        0.451321403        1.650911147      -0.2132132127      -0.9863765312    9.579476325e-31                  0                  0                  0      15.95    01/03/23-21:07:07
    26       6.5000        8853.579982        8853.579982        17707.15996       0.4513523314        1.650858405        -0.21319859      -0.9863074836    1.222860499e-30                  0                  0                  0      15.87    01/03/23-21:07:23
    27       6.7500        8853.579982        8853.579982        17707.15996       0.4513844843        1.650804264       -0.213183392      -0.9862363878    1.065285322e-30                  0                  0                  0      15.87    01/03/23-21:07:38
    28       7.0000        8853.579982        8853.579982        17707.15996        0.451417863        1.650748659      -0.2131676183       -0.986163178    1.731781274e-30                  0                  0                  0      15.88    01/03/23-21:07:54
    29       7.2500        8853.579982        8853.579982        17707.15996       0.4514524686        1.650691495      -0.2131512688      -0.9860877579    1.132430956e-30                  0                  0                  0      15.87    01/03/23-21:08:10
    30       7.5000        8853.579982        8853.579982        17707.15996       0.4514883025        1.650632658      -0.2131343432      -0.9860100123    1.055973208e-30                  0                  0                  0      15.88    01/03/23-21:08:26
    31       7.7500        8853.579982        8853.579982        17707.15996       0.4515253658        1.650572013      -0.2131168412      -0.9859298057    1.358263885e-30                  0                  0                  0      15.86    01/03/23-21:08:42
    32       8.0000        8853.579982        8853.579982        17707.15996       0.4515636599        1.650509415      -0.2130987628      -0.9858469925    1.942642199e-30                  0                  0                  0      15.87    01/03/23-21:08:58
    33       8.2500        8853.579982        8853.579982        17707.15996       0.4516031861        1.650444718      -0.2130801074      -0.9857614244    1.156102523e-30                  0                  0                  0      15.88    01/03/23-21:09:14
    34       8.5000        8853.579982        8853.579982        17707.15996       0.4516439459         1.65037778       -0.213060875      -0.9856729587     1.31036657e-30                  0                  0                  0      15.88    01/03/23-21:09:30
    35       8.7500        8853.579982        8853.579982        17707.15996       0.4516859407        1.650308484      -0.2130410651      -0.9855814782    1.021028156e-30                  0                  0                  0      15.88    01/03/23-21:09:45
    36       9.0000        8853.579982        8853.579982        17707.15996        0.451729172        1.650236734      -0.2130206776      -0.9854868847    8.576954047e-31                  0                  0                  0      15.86    01/03/23-21:10:01
    37       9.2500        8853.579982        8853.579982        17707.15996       0.4517736414        1.650162453      -0.2129997122       -0.985389099     1.02668563e-30                  0                  0                  0      15.88    01/03/23-21:10:17
    38       9.5000        8853.579982        8853.579982        17707.15996       0.4518193507        1.650085587      -0.2129781684      -0.9852880682    8.374986715e-31                  0                  0                  0      15.86    01/03/23-21:10:33
    39       9.7500        8853.579982        8853.579982        17707.15996       0.4518663016        1.650006105      -0.2129560461      -0.9851837575     1.08524777e-30                  0                  0                  0      15.89    01/03/23-21:10:49
    40      10.0000        8853.579982        8853.579982        17707.15996       0.4519144959        1.649923991      -0.2129333449        -0.98507615    9.391798268e-31                  0                  0                  0      15.87    01/03/23-21:11:05
    41      10.2500        8853.579982        8853.579982        17707.15996       0.4519639355         1.64983925      -0.2129100644      -0.9849652496    9.590176172e-31                  0                  0                  0      15.89    01/03/23-21:11:21
    42      10.5000        8853.579982        8853.579982        17707.15996       0.4520146224        1.649751908      -0.2128862045      -0.9848510811     8.51129504e-31                  0                  0                  0      15.86    01/03/23-21:11:37
    43      10.7500        8853.579982        8853.579982        17707.15996       0.4520665586        1.649662009      -0.2128617646      -0.9847336862    8.042236764e-31                  0                  0                  0      15.88    01/03/23-21:11:52
    44      11.0000        8853.579982        8853.579982        17707.15996       0.4521197462        1.649569619      -0.2128367444      -0.9846131282    1.160622383e-30                  0                  0                  0      15.88    01/03/23-21:12:08
    45      11.2500        8853.579982        8853.579982        17707.15996       0.4521741875        1.649474827      -0.2128111437      -0.9844894954    9.472908584e-31                  0                  0                  0      15.89    01/03/23-21:12:24
    46      11.5000        8853.579982        8853.579982        17707.15996       0.4522298847        1.649377736       -0.212784962      -0.9843628895    1.048421322e-30                  0                  0                  0      15.88    01/03/23-21:12:40
    47      11.7500        8853.579982        8853.579982        17707.15996         0.45228684         1.64927845       -0.212758199      -0.9842334106    8.663207644e-31                  0                  0                  0      15.87    01/03/23-21:12:56
    48      12.0000        8853.579982        8853.579982        17707.15996        0.452345056        1.649177067      -0.2127308543      -0.9841011568    7.964799069e-31                  0                  0                  0      15.86    01/03/23-21:13:12
    49      12.2500        8853.579982        8853.579982        17707.15996        0.452404535        1.649073683      -0.2127029276      -0.9839662201    2.194960269e-30                  0                  0                  0      15.91    01/03/23-21:13:28
    50      12.5000        8853.579982        8853.579982        17707.15996       0.4524652794        1.648968386      -0.2126744183       -0.983828688    8.319815544e-31                  0                  0                  0      15.89    01/03/23-21:13:44
    51      12.7500        8853.579982        8853.579982        17707.15996       0.4525272917        1.648861266      -0.2126453262      -0.9836886481    9.319558868e-31                  0                  0                  0      15.88    01/03/23-21:14:00
    52      13.0000        8853.579982        8853.579982        17707.15996       0.4525905746        1.648752392      -0.2126156508      -0.9835461663    8.731786499e-31                  0                  0                  0      15.88    01/03/23-21:14:15
    53      13.2500        8853.579982        8853.579982        17707.15996       0.4526551306        1.648641799      -0.2125853917      -0.9834012766     8.71986155e-31                  0                  0                  0      15.87    01/03/23-21:14:31
    54      13.5000        8853.579982        8853.579982        17707.15996       0.4527209622        1.648529497      -0.2125545485      -0.9832539862    8.458407684e-31                  0                  0                  0      15.86    01/03/23-21:14:47
    55      13.7500        8853.579982        8853.579982        17707.15996       0.4527880722        1.648415468      -0.2125231208      -0.9831042753    1.019413384e-30                  0                  0                  0      15.86    01/03/23-21:15:03
    56      14.0000        8853.579982        8853.579982        17707.15996        0.452856463         1.64829967      -0.2124911082      -0.9829520985    1.101719282e-30                  0                  0                  0      15.89    01/03/23-21:15:19
    57      14.2500        8853.579982        8853.579982        17707.15996       0.4529261374         1.64818204      -0.2124585101      -0.9827973923    1.481120513e-30                  0                  0                  0      15.87    01/03/23-21:15:35
    58      14.5000        8853.579982        8853.579982        17707.15996       0.4529970982        1.648062512      -0.2124253262      -0.9826400871    9.043803651e-31                  0                  0                  0      15.89    01/03/23-21:15:51
    59      14.7500        8853.579982        8853.579982        17707.15996       0.4530693479        1.647941008      -0.2123915561      -0.9824801036     1.46347972e-30                  0                  0                  0      15.88    01/03/23-21:16:07
    60      15.0000        8853.579982        8853.579982        17707.15996       0.4531428895        1.647817441      -0.2123571992      -0.9823173522      8.5605138e-31                  0                  0                  0      15.89    01/03/23-21:16:22
    61      15.2500        8853.579982        8853.579982        17707.15996       0.4532177258        1.647691722      -0.2123222551      -0.9821517413    9.976715197e-31                  0                  0                  0      15.89    01/03/23-21:16:38
    62      15.5000        8853.579982        8853.579982        17707.15996       0.4532938597         1.64756376      -0.2122867233      -0.9819831774    8.433190449e-31                  0                  0                  0      15.91    01/03/23-21:16:54
    63      15.7500        8853.579982        8853.579982        17707.15996        0.453371294        1.647433459      -0.2122506034      -0.9818115619    2.307935976e-30                  0                  0                  0      15.91    01/03/23-21:17:10
    64      16.0000        8853.579982        8853.579982        17707.15996       0.4534500318        1.647300728      -0.2122138948      -0.9816368013    1.736665578e-30                  0                  0                  0      15.91    01/03/23-21:17:26
    65      16.2500        8853.579982        8853.579982        17707.15996       0.4535300762         1.64716549      -0.2121765972      -0.9814588169    7.829042241e-31                  0                  0                  0      15.92    01/03/23-21:17:42
    66      16.5000        8853.579982        8853.579982        17707.15996       0.4536114302        1.647027686      -0.2121387099      -0.9812775458    8.124056915e-31                  0                  0                  0      15.92    01/03/23-21:17:58
    67      16.7500        8853.579982        8853.579982        17707.15996       0.4536940971        1.646887273      -0.2121002326      -0.9810929431    1.068968947e-30                  0                  0                  0      15.93    01/03/23-21:18:14
    68      17.0000        8853.579982        8853.579982        17707.15996       0.4537780801        1.646744226      -0.2120611646      -0.9809049812    8.409849109e-31                  0                  0                  0      15.89    01/03/23-21:18:30
    69      17.2500        8853.579982        8853.579982        17707.15996       0.4538633826        1.646598538      -0.2120215056      -0.9807136498    8.955639272e-31                  0                  0                  0      15.89    01/03/23-21:18:46
    70      17.5000        8853.579982        8853.579982        17707.15996       0.4539500079        1.646450219      -0.2119812549      -0.9805189565    8.526912738e-31                  0                  0                  0      15.90    01/03/23-21:19:02
    71      17.7500        8853.579982        8853.579982        17707.15996       0.4540379596        1.646299296      -0.2119404121      -0.9803209243    9.812236244e-31                  0                  0                  0      15.91    01/03/23-21:19:17
    72      18.0000        8853.579982        8853.579982        17707.15996       0.4541272413        1.646145813      -0.2118989766      -0.9801195952    9.289307043e-31                  0                  0                  0      15.91    01/03/23-21:19:33
    73      18.2500        8853.579982        8853.579982        17707.15996       0.4542178566         1.64598983       -0.211856948      -0.9799150254    9.718813187e-31                  0                  0                  0      15.90    01/03/23-21:19:49
    74      18.5000        8853.579982        8853.579982        17707.15996       0.4543098092        1.645831412      -0.2118143256      -0.9797072767    9.819433884e-31                  0                  0                  0      15.97    01/03/23-21:20:05
    75      18.7500        8853.579982        8853.579982        17707.15996       0.4544031028        1.645670627       -0.211771109      -0.9794964148    9.220643651e-31                  0                  0                  0      15.90    01/03/23-21:20:21
    76      19.0000        8853.579982        8853.579982        17707.15996       0.4544977414         1.64550754      -0.2117272976      -0.9792825015    8.385902599e-31                  0                  0                  0      15.90    01/03/23-21:20:37
    77      19.2500        8853.579982        8853.579982        17707.15996       0.4545937287        1.645342217      -0.2116828908      -0.9790655971    1.036009821e-30                  0                  0                  0      15.90    01/03/23-21:20:53
    78      19.5000        8853.579982        8853.579982        17707.15996       0.4546910688         1.64517472      -0.2116378882      -0.9788457627    1.129135527e-30                  0                  0                  0      15.99    01/03/23-21:21:09
    79      19.7500        8853.579982        8853.579982        17707.15996       0.4547897656        1.645005111      -0.2115922891      -0.9786230565    1.366367537e-30                  0                  0                  0      15.88    01/03/23-21:21:25
    80      20.0000        8853.579982        8853.579982        17707.15996       0.4548898232        1.644833445       -0.211546093      -0.9783975287    7.995001246e-31                  0                  0                  0      15.90    01/03/23-21:21:41
    81      20.2500        8853.579982        8853.579982        17707.15996       0.4549912457        1.644659753      -0.2114992993       -0.978169208    1.330996182e-30                  0                  0                  0      15.88    01/03/23-21:21:57
    82      20.5000        8853.579982        8853.579982        17707.15996       0.4550940373         1.64448405      -0.2114519075      -0.9779381052     1.10060193e-30                  0                  0                  0      15.88    01/03/23-21:22:12
    83      20.7500        8853.579982        8853.579982        17707.15996        0.455198202        1.644306339       -0.211403917        -0.97770422    1.369939117e-30                  0                  0                  0      15.87    01/03/23-21:22:28
    84      21.0000        8853.579982        8853.579982        17707.15996       0.4553037442        1.644126607      -0.2113553272      -0.9774675358    1.341114743e-30                  0                  0                  0      15.87    01/03/23-21:22:44
    85      21.2500        8853.579982        8853.579982        17707.15996       0.4554106681        1.643944828      -0.2113061376      -0.9772280226     9.36692857e-31                  0                  0                  0      15.87    01/03/23-21:23:00
    86      21.5000        8853.579982        8853.579982        17707.15996       0.4555189781        1.643760965      -0.2112563475      -0.9769856395    8.052485752e-31                  0                  0                  0      15.87    01/03/23-21:23:16
    87      21.7500        8853.579982        8853.579982        17707.15996       0.4556286785        1.643574967      -0.2112059564      -0.9767403319    8.394228728e-31                  0                  0                  0      15.86    01/03/23-21:23:32
    88      22.0000        8853.579982        8853.579982        17707.15996       0.4557397736        1.643386767      -0.2111549638      -0.9764920298    9.569344077e-31                  0                  0                  0      15.87    01/03/23-21:23:48
    89      22.2500        8853.579982        8853.579982        17707.15996        0.455852268        1.643196294      -0.2111033689      -0.9762406568     8.38068686e-31                  0                  0                  0      15.87    01/03/23-21:24:04
    90      22.5000        8853.579982        8853.579982        17707.15996       0.4559661662        1.643003471      -0.2110511713      -0.9759861331    1.109015144e-30                  0                  0                  0      15.89    01/03/23-21:24:19
    91      22.7500        8853.579982        8853.579982        17707.15996       0.4560814727        1.642808216      -0.2109983703      -0.9757283731    8.603458108e-31                  0                  0                  0      15.86    01/03/23-21:24:35
    92      23.0000        8853.579982        8853.579982        17707.15996       0.4561981921        1.642610444      -0.2109449654      -0.9754672861     1.33579595e-30                  0                  0                  0      15.89    01/03/23-21:24:51
    93      23.2500        8853.579982        8853.579982        17707.15996       0.4563163291        1.642410071      -0.2108909559      -0.9752027862    9.141754083e-31                  0                  0                  0      15.86    01/03/23-21:25:07
    94      23.5000        8853.579982        8853.579982        17707.15996       0.4564358885        1.642207026      -0.2108363413      -0.9749347966    9.161747527e-31                  0                  0                  0      15.86    01/03/23-21:25:23
    95      23.7500        8853.579982        8853.579982        17707.15996        0.456556875        1.642001249      -0.2107811209      -0.9746632531    8.027683147e-31                  0                  0                  0      15.89    01/03/23-21:25:39
    96      24.0000        8853.579982        8853.579982        17707.15996       0.4566792936        1.641792696      -0.2107252941       -0.974388108    9.078219212e-31                  0                  0                  0      15.88    01/03/23-21:25:55
    97      24.2500        8853.579982        8853.579982        17707.15996       0.4568031492        1.641581341      -0.2106688604      -0.9741093317     7.50861845e-31                  0                  0                  0      15.92    01/03/23-21:26:11
    98      24.5000        8853.579982        8853.579982        17707.15996       0.4569284469        1.641367179      -0.2106118192      -0.9738269133    1.038714572e-30                  0                  0                  0      15.90    01/03/23-21:26:26
    99      24.7500        8853.579982        8853.579982        17707.15996       0.4570551918         1.64115022      -0.2105541698      -0.9735408582    9.697441671e-31                  0                  0                  0      15.87    01/03/23-21:26:42
   100      25.0000        8853.579982        8853.579982        17707.15996       0.4571833892        1.640930473      -0.2104959116      -0.9732511724    1.149977149e-30                  0                  0                  0      15.87    01/03/23-21:26:58
   101      25.2500        8853.579982        8853.579982        17707.15996       0.4573130443        1.640707971      -0.2104370441      -0.9729578827    9.142212993e-31                  0                  0                  0      15.88    01/03/23-21:27:14
   102      25.5000        8853.579982        8853.579982        17707.15996       0.4574441625         1.64048277      -0.2103775666      -0.9726610409     9.27218514e-31                  0                  0                  0      15.87    01/03/23-21:27:30
   103      25.7500        8853.579982        8853.579982        17707.15996       0.4575767492        1.640254936      -0.2103174785      -0.9723607083    8.944722046e-31                  0                  0                  0      15.87    01/03/23-21:27:46
   104      26.0000        8853.579982        8853.579982        17707.15996       0.4577108101        1.640024534      -0.2102567793      -0.9720569443    1.947637474e-30                  0                  0                  0      15.88    01/03/23-21:28:02
   105      26.2500        8853.579982        8853.579982        17707.15996       0.4578463507        1.639791621      -0.2101954683      -0.9717498021    1.104121044e-30                  0                  0                  0      15.88    01/03/23-21:28:18
   106      26.5000        8853.579982        8853.579982        17707.15996       0.4579833767        1.639556248      -0.2101335449       -0.971439326    1.419148753e-30                  0                  0                  0      15.86    01/03/23-21:28:33
   107      26.7500        8853.579982        8853.579982        17707.15996       0.4581218939        1.639318453      -0.2100710085      -0.9711255509    9.199174181e-31                  0                  0                  0      15.88    01/03/23-21:28:49
   108      27.0000        8853.579982        8853.579982        17707.15996       0.4582619079        1.639078273      -0.2100078585      -0.9708085066    8.837351884e-31                  0                  0                  0      15.88    01/03/23-21:29:05
   109      27.2500        8853.579982        8853.579982        17707.15996       0.4584034247        1.638835735      -0.2099440944      -0.9704882163    1.213162873e-30                  0                  0                  0      15.87    01/03/23-21:29:21
   110      27.5000        8853.579982        8853.579982        17707.15996       0.4585464502        1.638590861      -0.2098797154      -0.9701646954    1.014980475e-30                  0                  0                  0      15.88    01/03/23-21:29:37
   111      27.7500        8853.579982        8853.579982        17707.15996       0.4586909904        1.638343665      -0.2098147211       -0.969837953    8.621374381e-31                  0                  0                  0      15.87    01/03/23-21:29:53
   112      28.0000        8853.579982        8853.579982        17707.15996       0.4588370513        1.638094153      -0.2097491109      -0.9695079907    9.138635643e-31                  0                  0                  0      15.88    01/03/23-21:30:09
   113      28.2500        8853.579982        8853.579982        17707.15996        0.458984639        1.637842323       -0.209682884         -0.9691748    9.949711971e-31                  0                  0                  0      15.87    01/03/23-21:30:25
   114      28.5000        8853.579982        8853.579982        17707.15996       0.4591337597        1.637588159      -0.2096160401      -0.9688383595    8.543536817e-31                  0                  0                  0      15.87    01/03/23-21:30:40
   115      28.7500        8853.579982        8853.579982        17707.15996       0.4592844196        1.637331627      -0.2095485784      -0.9684986285    1.733832011e-30                  0                  0                  0      15.89    01/03/23-21:30:56
   116      29.0000        8853.579982        8853.579982        17707.15996        0.459436625        1.637072671      -0.2094804984      -0.9681555474    8.961729892e-31                  0                  0                  0      15.86    01/03/23-21:31:12
   117      29.2500        8853.579982        8853.579982        17707.15996       0.4595903822        1.636811223      -0.2094117995      -0.9678090411    9.156294282e-31                  0                  0                  0      15.87    01/03/23-21:31:28
   118      29.5000        8853.579982        8853.579982        17707.15996       0.4597456975        1.636547204      -0.2093424812      -0.9674590251    1.157421822e-30                  0                  0                  0      15.88    01/03/23-21:31:44
   119      29.7500        8853.579982        8853.579982        17707.15996       0.4599025774        1.636280532      -0.2092725428      -0.9671054114    9.546008105e-31                  0                  0                  0      15.87    01/03/23-21:32:00
   120      30.0000        8853.579982        8853.579982        17707.15996       0.4600610285        1.636011123      -0.2092019839      -0.9667481107     1.01198441e-30                  0                  0                  0      15.87    01/03/23-21:32:16
   121      30.2500        8853.579982        8853.579982        17707.15996       0.4602210572        1.635738895      -0.2091308038      -0.9663870338    9.571593004e-31                  0                  0                  0      15.88    01/03/23-21:32:32
   122      30.5000        8853.579982        8853.579982        17707.15996       0.4603826702        1.635463769       -0.209059002      -0.9660220972    1.110452257e-30                  0                  0                  0      15.88    01/03/23-21:32:47
   123      30.7500        8853.579982        8853.579982        17707.15996       0.4605458742        1.635185678       -0.208986578      -0.9656532253    1.010920598e-30                  0                  0                  0      15.87    01/03/23-21:33:03
   124      31.0000        8853.579982        8853.579982        17707.15996       0.4607106761         1.63490456      -0.2089135311       -0.965280353    1.085930096e-30                  0                  0                  0      15.87    01/03/23-21:33:19
   125      31.2500        8853.579982        8853.579982        17707.15996       0.4608770828        1.634620369      -0.2088398609       -0.964903425    9.817176906e-31                  0                  0                  0      15.86    01/03/23-21:33:35
   126      31.5000        8853.579982        8853.579982        17707.15996       0.4610451011        1.634333069      -0.2087655669      -0.9645224005    1.011158775e-30                  0                  0                  0      15.86    01/03/23-21:33:51
   127      31.7500        8853.579982        8853.579982        17707.15996       0.4612147383        1.634042648      -0.2086906485      -0.9641372607    1.126506187e-30                  0                  0                  0      15.87    01/03/23-21:34:07
   128      32.0000        8853.579982        8853.579982        17707.15996       0.4613860014        1.633749117      -0.2086151052      -0.9637480103    1.068354249e-30                  0                  0                  0      15.86    01/03/23-21:34:23
   129      32.2500        8853.579982        8853.579982        17707.15996       0.4615588977        1.633452503      -0.2085389365      -0.9633546685    9.573709089e-31                  0                  0                  0      15.94    01/03/23-21:34:39
   130      32.5000        8853.579982        8853.579982        17707.15996       0.4617334347        1.633152844      -0.2084621419       -0.962957267    9.194254989e-31                  0                  0                  0      15.87    01/03/23-21:34:54
   131      32.7500        8853.579982        8853.579982        17707.15996       0.4619096197        1.632850187      -0.2083847209       -0.962555846    9.134470565e-31                  0                  0                  0      15.88    01/03/23-21:35:10
   132      33.0000        8853.579982        8853.579982        17707.15996       0.4620874604        1.632544587       -0.208306673       -0.962150454    1.050413018e-30                  0                  0                  0      15.89    01/03/23-21:35:26
   133      33.2500        8853.579982        8853.579982        17707.15996       0.4622669643        1.632236105      -0.2082279977      -0.9617411434    1.146414961e-30                  0                  0                  0      15.86    01/03/23-21:35:42
   134      33.5000        8853.579982        8853.579982        17707.15996       0.4624481392        1.631924789      -0.2081486946      -0.9613279556    1.211369904e-30                  0                  0                  0      15.87    01/03/23-21:35:58
   135      33.7500        8853.579982        8853.579982        17707.15996       0.4626309929        1.631610681      -0.2080687633       -0.960910925     1.00337475e-30                  0                  0                  0      15.88    01/03/23-21:36:14
   136      34.0000        8853.579982        8853.579982        17707.15996       0.4628155333        1.631293821      -0.2079882032      -0.9604900846    1.007400813e-30                  0                  0                  0      15.87    01/03/23-21:36:30
   137      34.2500        8853.579982        8853.579982        17707.15996       0.4630017684        1.630974246       -0.207907014      -0.9600654631    1.000002165e-30                  0                  0                  0      15.86    01/03/23-21:36:45
   138      34.5000        8853.579982        8853.579982        17707.15996       0.4631897061         1.63065198      -0.2078251952      -0.9596370791     1.04613536e-30                  0                  0                  0      15.88    01/03/23-21:37:01
   139      34.7500        8853.579982        8853.579982        17707.15996       0.4633793547        1.630327041      -0.2077427464      -0.9592049402    1.455539237e-30                  0                  0                  0      15.87    01/03/23-21:37:17
   140      35.0000        8853.579982        8853.579982        17707.15996       0.4635707223        1.629999429      -0.2076596672      -0.9587690393    1.280051276e-30                  0                  0                  0      15.87    01/03/23-21:37:33
   141      35.2500        8853.579982        8853.579982        17707.15996       0.4637638172        1.629669123      -0.2075759572      -0.9583293485     1.11652436e-30                  0                  0                  0      15.89    01/03/23-21:37:49
   142      35.5000        8853.579982        8853.579982        17707.15996       0.4639586476        1.629336087      -0.2074916161      -0.9578858228    1.229858204e-30                  0                  0                  0      15.88    01/03/23-21:38:05
   143      35.7500        8853.579982        8853.579982        17707.15996       0.4641552221        1.629000272      -0.2074066435      -0.9574384062    9.040768405e-31                  0                  0                  0      15.88    01/03/23-21:38:21
   144      36.0000        8853.579982        8853.579982        17707.15996        0.464353549         1.62866162       -0.207321039      -0.9569870324    1.014955651e-30                  0                  0                  0      15.88    01/03/23-21:38:37
   145      36.2500        8853.579982        8853.579982        17707.15996       0.4645536369        1.628320065      -0.2072348023      -0.9565316254    1.288579755e-30                  0                  0                  0      15.87    01/03/23-21:38:53
   146      36.5000        8853.579982        8853.579982        17707.15996       0.4647554944        1.627975535      -0.2071479332      -0.9560721072    1.057530013e-30                  0                  0                  0      15.88    01/03/23-21:39:08
   147      36.7500        8853.579982        8853.579982        17707.15996       0.4649591303        1.627627962      -0.2070604312      -0.9556084002    1.013333096e-30                  0                  0                  0      15.88    01/03/23-21:39:24
   148      37.0000        8853.579982        8853.579982        17707.15996       0.4651645533        1.627277278      -0.2069722961      -0.9551404282    9.376392581e-31                  0                  0                  0      15.88    01/03/23-21:39:40
   149      37.2500        8853.579982        8853.579982        17707.15996       0.4653717722        1.626923415      -0.2068835276      -0.9546681148    1.049018844e-30                  0                  0                  0      15.88    01/03/23-21:39:56
   150      37.5000        8853.579982        8853.579982        17707.15996       0.4655807962        1.626566311      -0.2067941255      -0.9541913892     9.24082227e-31                  0                  0                  0      15.88    01/03/23-21:40:12
   151      37.7500        8853.579982        8853.579982        17707.15996       0.4657916342        1.626205914      -0.2067040896      -0.9537101904    8.860294696e-31                  0                  0                  0      15.88    01/03/23-21:40:28
   152      38.0000        8853.579982        8853.579982        17707.15996       0.4660042954        1.625842178      -0.2066134196      -0.9532244628    8.958694646e-31                  0                  0                  0      15.90    01/03/23-21:40:44
   153      38.2500        8853.579982        8853.579982        17707.15996        0.466218789        1.625475058      -0.2065221153      -0.9527341539    9.108402603e-31                  0                  0                  0      15.89    01/03/23-21:41:00
   154      38.5000        8853.579982        8853.579982        17707.15996       0.4664351245        1.625104518      -0.2064301765      -0.9522392175     1.10785955e-30                  0                  0                  0      15.89    01/03/23-21:41:15
   155      38.7500        8853.579982        8853.579982        17707.15996       0.4666533111         1.62473053      -0.2063376031      -0.9517396155    1.182971028e-30                  0                  0                  0      15.90    01/03/23-21:41:31
   156      39.0000        8853.579982        8853.579982        17707.15996       0.4668733586        1.624353075       -0.206244395      -0.9512353209    1.243847174e-30                  0                  0                  0      15.89    01/03/23-21:41:47
   157      39.2500        8853.579982        8853.579982        17707.15996       0.4670952765        1.623972145       -0.206150552      -0.9507263167    1.478628712e-30                  0                  0                  0      15.89    01/03/23-21:42:03
   158      39.5000        8853.579982        8853.579982        17707.15996       0.4673190747        1.623587747       -0.206056074      -0.9502125981    1.131250404e-30                  0                  0                  0      15.91    01/03/23-21:42:19
   159      39.7500        8853.579982        8853.579982        17707.15996       0.4675447629        1.623199893      -0.2059609609      -0.9496941693    3.145473158e-30                  0                  0                  0      15.98    01/03/23-21:42:35
   160      40.0000        8853.579982        8853.579982        17707.15996       0.4677723513        1.622808603      -0.2058652127      -0.9491710385    1.253820817e-30                  0                  0                  0      15.91    01/03/23-21:42:51
   161      40.2500        8853.579982        8853.579982        17707.15996       0.4680018498          1.6224139      -0.2057688294      -0.9486432206    1.000990297e-30                  0                  0                  0      15.90    01/03/23-21:43:07
   162      40.5000        8853.579982        8853.579982        17707.15996       0.4682332688        1.622015816      -0.2056718109       -0.948110736    1.018334543e-30                  0                  0                  0      15.87    01/03/23-21:43:23
   163      40.7500        8853.579982        8853.579982        17707.15996       0.4684666184        1.621614384      -0.2055741573       -0.947573608    1.069212625e-30                  0                  0                  0      15.87    01/03/23-21:43:39
   164      41.0000        8853.579982        8853.579982        17707.15996       0.4687019092        1.621209636      -0.2054758686       -0.947031858      9.1522862e-31                  0                  0                  0      15.87    01/03/23-21:43:54
   165      41.2500        8853.579982        8853.579982        17707.15996       0.4689391517        1.620801599      -0.2053769449      -0.9464855029    8.891771623e-31                  0                  0                  0      15.87    01/03/23-21:44:10
   166      41.5000        8853.579982        8853.579982        17707.15996       0.4691783564        1.620390293      -0.2052773862      -0.9459345504    1.119383556e-30                  0                  0                  0      15.88    01/03/23-21:44:26
   167      41.7500        8853.579982        8853.579982        17707.15996       0.4694195341        1.619975726      -0.2051771927      -0.9453789992    1.146436162e-30                  0                  0                  0      15.88    01/03/23-21:44:42
   168      42.0000        8853.579982        8853.579982        17707.15996       0.4696626956        1.619557905      -0.2050763646      -0.9448188451    8.855717674e-31                  0                  0                  0      15.88    01/03/23-21:44:58
   169      42.2500        8853.579982        8853.579982        17707.15996        0.469907852        1.619136835       -0.204974902      -0.9442540806    8.752041602e-31                  0                  0                  0      15.95    01/03/23-21:45:14
   170      42.5000        8853.579982        8853.579982        17707.15996       0.4701550141        1.618712511      -0.2048728051      -0.9436846914    1.689185174e-30                  0                  0                  0      15.86    01/03/23-21:45:30
   171      42.7500        8853.579982        8853.579982        17707.15996       0.4704041931        1.618284915      -0.2047700741      -0.9431106474    1.177250085e-30                  0                  0                  0      15.86    01/03/23-21:45:46
   172      43.0000        8853.579982        8853.579982        17707.15996       0.4706554003        1.617854015      -0.2046667094      -0.9425319051    9.676374753e-31                  0                  0                  0      15.86    01/03/23-21:46:01
   173      43.2500        8853.579982        8853.579982        17707.15996       0.4709086469        1.617419771      -0.2045627112      -0.9419484124    9.604341997e-31                  0                  0                  0      15.87    01/03/23-21:46:17
   174      43.5000        8853.579982        8853.579982        17707.15996       0.4711639445         1.61698213      -0.2044580799      -0.9413601052      1.5027608e-30                  0                  0                  0      15.86    01/03/23-21:46:33
   175      43.7500        8853.579982        8853.579982        17707.15996       0.4714213044        1.616541029      -0.2043528158       -0.940766909    8.941423799e-31                  0                  0                  0      15.86    01/03/23-21:46:49
   176      44.0000        8853.579982        8853.579982        17707.15996       0.4716807384        1.616096401      -0.2042469194      -0.9401687429    1.090052637e-30                  0                  0                  0      15.87    01/03/23-21:47:05
   177      44.2500        8853.579982        8853.579982        17707.15996        0.471942258        1.615648169       -0.204140391      -0.9395655205    9.855357675e-31                  0                  0                  0      15.88    01/03/23-21:47:21
   178      44.5000        8853.579982        8853.579982        17707.15996       0.4722058752         1.61519626      -0.2040332311      -0.9389571539    1.106004185e-30                  0                  0                  0      15.86    01/03/23-21:47:37
   179      44.7500        8853.579982        8853.579982        17707.15996       0.4724716019        1.614740595      -0.2039254403      -0.9383435533    1.199690647e-30                  0                  0                  0      15.86    01/03/23-21:47:53
   180      45.0000        8853.579982        8853.579982        17707.15996         0.47273945          1.6142811      -0.2038170191      -0.9377246305    1.086117686e-30                  0                  0                  0      15.87    01/03/23-21:48:08
   181      45.2500        8853.579982        8853.579982        17707.15996       0.4730094318        1.613817704       -0.203707968      -0.9371003042    2.127282327e-30                  0                  0                  0      15.87    01/03/23-21:48:24
   182      45.5000        8853.579982        8853.579982        17707.15996       0.4732815594        1.613350349      -0.2035982877      -0.9364705015    1.122077572e-30                  0                  0                  0      15.86    01/03/23-21:48:40
   183      45.7500        8853.579982        8853.579982        17707.15996       0.4735558453        1.612878984      -0.2034879789      -0.9358351599    1.250776312e-30                  0                  0                  0      15.86    01/03/23-21:48:56
   184      46.0000        8853.579982        8853.579982        17707.15996       0.4738323021        1.612403571      -0.2033770423      -0.9351942267     1.18303235e-30                  0                  0                  0      15.86    01/03/23-21:49:12
   185      46.2500        8853.579982        8853.579982        17707.15996       0.4741109422        1.611924079      -0.2032654785      -0.9345476586    1.311447558e-30                  0                  0                  0      15.87    01/03/23-21:49:28
   186      46.5000        8853.579982        8853.579982        17707.15996       0.4743917786        1.611440492      -0.2031532884      -0.9338954253    1.554109734e-30                  0                  0                  0      15.86    01/03/23-21:49:44
   187      46.7500        8853.579982        8853.579982        17707.15996        0.474674824         1.61095281      -0.2030404729      -0.9332375129    1.026174388e-30                  0                  0                  0      15.86    01/03/23-21:49:59
   188      47.0000        8853.579982        8853.579982        17707.15996       0.4749600917        1.610461042      -0.2029270328       -0.932573918    1.200904074e-30                  0                  0                  0      15.86    01/03/23-21:50:15
   189      47.2500        8853.579982        8853.579982        17707.15996       0.4752475946        1.609965205       -0.202812969      -0.9319046416    1.326364009e-30                  0                  0                  0      15.90    01/03/23-21:50:31
   190      47.5000        8853.579982        8853.579982        17707.15996       0.4755373463        1.609465317      -0.2026982825      -0.9312296882    9.827270241e-31                  0                  0                  0      15.86    01/03/23-21:50:47
   191      47.7500        8853.579982        8853.579982        17707.15996       0.4758293601        1.608961398      -0.2025829743      -0.9305490637    9.299423189e-31                  0                  0                  0      15.87    01/03/23-21:51:03
   192      48.0000        8853.579982        8853.579982        17707.15996       0.4761236495        1.608453469      -0.2024670455      -0.9298627739    1.017728836e-30                  0                  0                  0      15.87    01/03/23-21:51:19
   193      48.2500        8853.579982        8853.579982        17707.15996       0.4764202284        1.607941549      -0.2023504972      -0.9291708238    1.041943043e-30                  0                  0                  0      15.87    01/03/23-21:51:35
   194      48.5000        8853.579982        8853.579982        17707.15996       0.4767191106        1.607425658      -0.2022333305      -0.9284732167    9.283198978e-31                  0                  0                  0      15.88    01/03/23-21:51:51
   195      48.7500        8853.579982        8853.579982        17707.15996       0.4770203101        1.606905809      -0.2021155468      -0.9277699518    9.411358297e-31                  0                  0                  0      16.61    01/03/23-21:52:07
   196      49.0000        8853.579982        8853.579982        17707.15996       0.4773238409        1.606382011      -0.2019971472      -0.9270610226    1.048291968e-30                  0                  0                  0      15.88    01/03/23-21:52:23
   197      49.2500        8853.579982        8853.579982        17707.15996       0.4776297174        1.605854267      -0.2018781331      -0.9263464165    9.772743154e-31                  0                  0                  0      15.86    01/03/23-21:52:39
   198      49.5000        8853.579982        8853.579982        17707.15996       0.4779379539        1.605322573      -0.2017585059      -0.9256261128    8.241082972e-31                  0                  0                  0      15.87    01/03/23-21:52:55
   199      49.7500        8853.579982        8853.579982        17707.15996        0.478248565        1.604786915      -0.2016382669      -0.9249000826    9.679004763e-31                  0                  0                  0      15.86    01/03/23-21:53:11
   200      50.0000        8853.579982        8853.579982        17707.15996       0.4785615653        1.604247271      -0.2015174178      -0.9241682874    8.889766911e-31                  0                  0                  0      15.88    01/03/23-21:53:27
   201      50.2500        8853.579982        8853.579982        17707.15996       0.4788769696        1.603703608      -0.2013959601      -0.9234306785     1.10345643e-30                  0                  0                  0      15.89    01/03/23-21:53:42
   202      50.5000        8853.579982        8853.579982        17707.15996       0.4791947927        1.603155884      -0.2012738954       -0.922687196    1.105476439e-30                  0                  0                  0      15.86    01/03/23-21:53:58
   203      50.7500        8853.579982        8853.579982        17707.15996       0.4795150498        1.602604045      -0.2011512253      -0.9219377695    1.414964219e-30                  0                  0                  0      15.86    01/03/23-21:54:14
   204      51.0000        8853.579982        8853.579982        17707.15996       0.4798377559        1.602048026      -0.2010279516      -0.9211823186    2.040326008e-30                  0                  0                  0      15.87    01/03/23-21:54:30
   205      51.2500        8853.579982        8853.579982        17707.15996       0.4801629264        1.601487758      -0.2009040762      -0.9204207553    1.518500873e-30                  0                  0                  0      15.86    01/03/23-21:54:46
   206      51.5000        8853.579982        8853.579982        17707.15996       0.4804905767        1.600923164      -0.2007796008      -0.9196529863    1.296926145e-30                  0                  0                  0      15.86    01/03/23-21:55:02
   207      51.7500        8853.579982        8853.579982        17707.15996       0.4808207223        1.600354165      -0.2006545275      -0.9188789152    3.337179694e-30                  0                  0                  0      15.86    01/03/23-21:55:18
   208      52.0000        8853.579982        8853.579982        17707.15996       0.4811533789        1.599780683      -0.2005288582      -0.9180984458    1.224967861e-30                  0                  0                  0      15.87    01/03/23-21:55:33
   209      52.2500        8853.579982        8853.579982        17707.15996       0.4814885624         1.59920264       -0.200402595      -0.9173114823    1.205638361e-30                  0                  0                  0      15.91    01/03/23-21:55:49
   210      52.5000        8853.579982        8853.579982        17707.15996       0.4818262886         1.59861996      -0.2002757401       -0.916517931     1.06554631e-30                  0                  0                  0      15.91    01/03/23-21:56:05
   211      52.7500        8853.579982        8853.579982        17707.15996       0.4821665738        1.598032575      -0.2001482956      -0.9157177054    9.831462155e-31                  0                  0                  0      15.89    01/03/23-21:56:21
   212      53.0000        8853.579982        8853.579982        17707.15996       0.4825094342        1.597440423      -0.2000202639       -0.914910725    1.082850569e-30                  0                  0                  0      15.88    01/03/23-21:56:37
   213      53.2500        8853.579982        8853.579982        17707.15996       0.4828548862        1.596843447      -0.1998916473      -0.9140969139    1.125695849e-30                  0                  0                  0      15.88    01/03/23-21:56:53
   214      53.5000        8853.579982        8853.579982        17707.15996       0.4832029465        1.596241599      -0.1997624483      -0.9132762046    1.143859692e-30                  0                  0                  0      15.89    01/03/23-21:57:09
   215      53.7500        8853.579982        8853.579982        17707.15996       0.4835536316        1.595634843      -0.1996326694      -0.9124485418    1.065619709e-30                  0                  0                  0      15.92    01/03/23-21:57:25
   216      54.0000        8853.579982        8853.579982        17707.15996       0.4839069586        1.595023153      -0.1995023132      -0.9116138815     1.00309189e-30                  0                  0                  0      15.89    01/03/23-21:57:41
   217      54.2500        8853.579982        8853.579982        17707.15996       0.4842629446        1.594406514      -0.1993713823      -0.9107721873    1.048916596e-30                  0                  0                  0      15.89    01/03/23-21:57:57
   218      54.5000        8853.579982        8853.579982        17707.15996       0.4846216067        1.593784915      -0.1992398796      -0.9099234292    9.945669002e-31                  0                  0                  0      15.92    01/03/23-21:58:12
   219      54.7500        8853.579982        8853.579982        17707.15996       0.4849829624        1.593158353      -0.1991078078      -0.9090675825    9.675251632e-31                  0                  0                  0      15.88    01/03/23-21:58:28
   220      55.0000        8853.579982        8853.579982        17707.15996       0.4853470293         1.59252683      -0.1989751699      -0.9082046306    9.651972017e-31                  0                  0                  0      15.88    01/03/23-21:58:44
   221      55.2500        8853.579982        8853.579982        17707.15996       0.4857138252        1.591890356       -0.198841969      -0.9073345614     9.88785977e-31                  0                  0                  0      15.89    01/03/23-21:59:00
   222      55.5000        8853.579982        8853.579982        17707.15996        0.486083368        1.591248946      -0.1987082081      -0.9064573698    2.760290467e-30                  0                  0                  0      15.93    01/03/23-21:59:16
   223      55.7500        8853.579982        8853.579982        17707.15996       0.4864556758        1.590602618      -0.1985738904      -0.9055730518    9.967692653e-31                  0                  0                  0      15.89    01/03/23-21:59:32
   224      56.0000        8853.579982        8853.579982        17707.15996       0.4868307669        1.589951386      -0.1984390192      -0.9046815999    1.258952825e-30                  0                  0                  0      15.89    01/03/23-21:59:48
   225      56.2500        8853.579982        8853.579982        17707.15996       0.4872086599        1.589295262      -0.1983035979      -0.9037830038    1.051980557e-30                  0                  0                  0      15.90    01/03/23-22:00:04
   226      56.5000        8853.579982        8853.579982        17707.15996       0.4875893734        1.588634251      -0.1981676299      -0.9028772475     1.00907892e-30                  0                  0                  0      15.90    01/03/23-22:00:20
   227      56.7500        8853.579982        8853.579982        17707.15996       0.4879729262        1.587968348      -0.1980311189       -0.901964303     1.01322293e-30                  0                  0                  0      15.90    01/03/23-22:00:36
   228      57.0000        8853.579982        8853.579982        17707.15996       0.4883593374         1.58729754      -0.1978940684       -0.901044134     1.14948523e-30                  0                  0                  0      15.89    01/03/23-22:00:51
   229      57.2500        8853.579982        8853.579982        17707.15996        0.488748626        1.586621804      -0.1977564823      -0.9001166952    1.160927518e-30                  0                  0                  0      15.90    01/03/23-22:01:07
   230      57.5000        8853.579982        8853.579982        17707.15996       0.4891408116        1.585941108      -0.1976183645       -0.899181932    1.103315268e-30                  0                  0                  0      15.91    01/03/23-22:01:23
   231      57.7500        8853.579982        8853.579982        17707.15996       0.4895359135        1.585255408      -0.1974797188      -0.8982397753    1.104373713e-30                  0                  0                  0      15.89    01/03/23-22:01:39
   232      58.0000        8853.579982        8853.579982        17707.15996       0.4899339516        1.584564644      -0.1973405494      -0.8972901432     1.43249015e-30                  0                  0                  0      15.88    01/03/23-22:01:55
   233      58.2500        8853.579982        8853.579982        17707.15996       0.4903349456        1.583868751      -0.1972008604      -0.8963329447    1.157924744e-30                  0                  0                  0      15.89    01/03/23-22:02:11
   234      58.5000        8853.579982        8853.579982        17707.15996       0.4907389156        1.583167653      -0.1970606562      -0.8953680811     1.26639629e-30                  0                  0                  0      15.92    01/03/23-22:02:27
   235      58.7500        8853.579982        8853.579982        17707.15996       0.4911458819        1.582461267      -0.1969199411      -0.8943954436    1.224004419e-30                  0                  0                  0      15.88    01/03/23-22:02:43
   236      59.0000        8853.579982        8853.579982        17707.15996       0.4915558647        1.581749498      -0.1967787197      -0.8934149132    1.244964794e-30                  0                  0                  0      15.89    01/03/23-22:02:59
   237      59.2500        8853.579982        8853.579982        17707.15996       0.4919688846        1.581032247      -0.1966369966      -0.8924263658    1.318818296e-30                  0                  0                  0      15.91    01/03/23-22:03:14
   238      59.5000        8853.579982        8853.579982        17707.15996       0.4923849624        1.580309412      -0.1964947765      -0.8914296732    1.388341405e-30                  0                  0                  0      15.88    01/03/23-22:03:30
   239      59.7500        8853.579982        8853.579982        17707.15996        0.492804119        1.579580892      -0.1963520642      -0.8904247093    1.661038967e-30                  0                  0                  0      15.88    01/03/23-22:03:46
   240      60.0000        8853.579982        8853.579982        17707.15996       0.4932263754        1.578846596      -0.1962088649      -0.8894113553    1.336880829e-30                  0                  0                  0      15.97    01/03/23-22:04:02
   241      60.2500        8853.579982        8853.579982        17707.15996       0.4936517529        1.578106438      -0.1960651834      -0.8883895015    1.785838582e-30                  0                  0                  0      15.90    01/03/23-22:04:18
   242      60.5000        8853.579982        8853.579982        17707.15996       0.4940802731        1.577360345      -0.1959210252      -0.8873590466    1.307305292e-30                  0                  0                  0      15.90    01/03/23-22:04:34
   243      60.7500        8853.579982        8853.579982        17707.15996       0.4945119576        1.576608249      -0.1957763954      -0.8863198961     1.16608274e-30                  0                  0                  0      15.88    01/03/23-22:04:50
   244      61.0000        8853.579982        8853.579982        17707.15996       0.4949468283        1.575850094      -0.1956312997      -0.8852719665    1.148556675e-30                  0                  0                  0      15.87    01/03/23-22:05:06
   245      61.2500        8853.579982        8853.579982        17707.15996       0.4953849073        1.575085834      -0.1954857435       -0.884215183    1.158276038e-30                  0                  0                  0      15.89    01/03/23-22:05:22
   246      61.5000        8853.579982        8853.579982        17707.15996       0.4958262169        1.574315433      -0.1953397327      -0.8831494834    1.429246918e-30                  0                  0                  0      15.87    01/03/23-22:05:38
   247      61.7500        8853.579982        8853.579982        17707.15996       0.4962707798         1.57353887       -0.195193273      -0.8820748174    1.077859588e-30                  0                  0                  0      15.87    01/03/23-22:05:53
   248      62.0000        8853.579982        8853.579982        17707.15996       0.4967186186        1.572756135      -0.1950463706      -0.8809911461     1.25429717e-30                  0                  0                  0      15.88    01/03/23-22:06:09
   249      62.2500        8853.579982        8853.579982        17707.15996       0.4971697563        1.571967222      -0.1948990314      -0.8798984347    1.515536208e-30                  0                  0                  0      15.87    01/03/23-22:06:25
   250      62.5000        8853.579982        8853.579982        17707.15996       0.4976242162        1.571172131      -0.1947512618       -0.878796653    1.142643581e-30                  0                  0                  0      15.87    01/03/23-22:06:41
   251      62.7500        8853.579982        8853.579982        17707.15996       0.4980820218        1.570370866      -0.1946030683      -0.8776857758    9.009236462e-31                  0                  0                  0      15.88    01/03/23-22:06:57
   252      63.0000        8853.579982        8853.579982        17707.15996       0.4985431968        1.569563434      -0.1944544573      -0.8765657795     9.68935439e-31                  0                  0                  0      15.87    01/03/23-22:07:13
   253      63.2500        8853.579982        8853.579982        17707.15996        0.499007765        1.568749837      -0.1943054355      -0.8754366361    1.190367127e-30                  0                  0                  0      15.87    01/03/23-22:07:29
   254      63.5000        8853.579982        8853.579982        17707.15996       0.4994757508        1.567930071      -0.1941560098      -0.8742983108    1.203924158e-30                  0                  0                  0      15.87    01/03/23-22:07:45
   255      63.7500        8853.579982        8853.579982        17707.15996       0.4999471784         1.56710413      -0.1940061872       -0.873150764     1.08436618e-30                  0                  0                  0      15.87    01/03/23-22:08:00
   256      64.0000        8853.579982        8853.579982        17707.15996       0.5004220725        1.566271997      -0.1938559748      -0.8719939496    1.471885018e-30                  0                  0                  0      15.87    01/03/23-22:08:16
   257      64.2500        8853.579982        8853.579982        17707.15996       0.5009004581         1.56543365        -0.19370538      -0.8708278117     1.01780787e-30                  0                  0                  0      15.86    01/03/23-22:08:32
   258      64.5000        8853.579982        8853.579982        17707.15996       0.5013823601        1.564589054      -0.1935544101      -0.8696522843    1.003711016e-30                  0                  0                  0      15.87    01/03/23-22:08:48
   259      64.7500        8853.579982        8853.579982        17707.15996        0.501867804        1.563738168      -0.1934030728      -0.8684672917    9.436307163e-31                  0                  0                  0      15.86    01/03/23-22:09:04
   260      65.0000        8853.579982        8853.579982        17707.15996       0.5023568154        1.562880938      -0.1932513758       -0.867272747    9.452599807e-31                  0                  0                  0      15.90    01/03/23-22:09:20
   261      65.2500        8853.579982        8853.579982        17707.15996       0.5028494199        1.562017296       -0.193099327      -0.8660685493    1.025919573e-30                  0                  0                  0      15.87    01/03/23-22:09:36
   262      65.5000        8853.579982        8853.579982        17707.15996       0.5033456438        1.561147162      -0.1929469346      -0.8648545834    1.161285924e-30                  0                  0                  0      15.88    01/03/23-22:09:51
   263      65.7500        8853.579982        8853.579982        17707.15996       0.5038455132        1.560270446      -0.1927942068      -0.8636307261    1.277707347e-30                  0                  0                  0      15.86    01/03/23-22:10:07
   264      66.0000        8853.579982        8853.579982        17707.15996       0.5043490546        1.559387042      -0.1926411519      -0.8623968351     1.05203034e-30                  0                  0                  0      15.86    01/03/23-22:10:23
   265      66.2500        8853.579982        8853.579982        17707.15996       0.5048562948        1.558496839      -0.1924877786      -0.8611527659    1.147810745e-30                  0                  0                  0      15.95    01/03/23-22:10:39
   266      66.5000        8853.579982        8853.579982        17707.15996       0.5053672607         1.55759973      -0.1923340955      -0.8598983735    1.256400239e-30                  0                  0                  0      15.86    01/03/23-22:10:55
   267      66.7500        8853.579982        8853.579982        17707.15996       0.5058819796        1.556695599      -0.1921801117       -0.858633508    1.124719257e-30                  0                  0                  0      15.87    01/03/23-22:11:11
   268      67.0000        8853.579982        8853.579982        17707.15996       0.5064004787        1.555784334      -0.1920258362      -0.8573580193     1.38786854e-30                  0                  0                  0      15.87    01/03/23-22:11:27
   269      67.2500        8853.579982        8853.579982        17707.15996       0.5069227859        1.554865823      -0.1918712782       -0.856071759    1.084871249e-30                  0                  0                  0      15.88    01/03/23-22:11:43
   270      67.5000        8853.579982        8853.579982        17707.15996       0.5074489291        1.553939963      -0.1917164472      -0.8547745862    1.259788793e-30                  0                  0                  0      15.87    01/03/23-22:11:59
   271      67.7500        8853.579982        8853.579982        17707.15996       0.5079789365        1.553006661      -0.1915613529      -0.8534663721    1.325939853e-30                  0                  0                  0      15.87    01/03/23-22:12:14
   272      68.0000        8853.579982        8853.579982        17707.15996       0.5085128365        1.552065839      -0.1914060049      -0.8521469975     1.12407638e-30                  0                  0                  0      15.87    01/03/23-22:12:30
   273      68.2500        8853.579982        8853.579982        17707.15996       0.5090506579         1.55111742      -0.1912504134       -0.850816349    1.574944781e-30                  0                  0                  0      15.88    01/03/23-22:12:46
   274      68.5000        8853.579982        8853.579982        17707.15996       0.5095924298         1.55016134      -0.1910945883      -0.8494743219    1.586015916e-30                  0                  0                  0      15.87    01/03/23-22:13:02
   275      68.7500        8853.579982        8853.579982        17707.15996       0.5101381814        1.549197541      -0.1909385402      -0.8481208194    1.156173909e-30                  0                  0                  0      15.89    01/03/23-22:13:18
   276      69.0000        8853.579982        8853.579982        17707.15996       0.5106879423        1.548225973      -0.1907822795      -0.8467557514    1.190599802e-30                  0                  0                  0      15.86    01/03/23-22:13:34
   277      69.2500        8853.579982        8853.579982        17707.15996       0.5112417425        1.547246591      -0.1906258168       -0.845379032    1.175422899e-30                  0                  0                  0      15.88    01/03/23-22:13:50
   278      69.5000        8853.579982        8853.579982        17707.15996        0.511799612        1.546259355      -0.1904691633      -0.8439905802    1.083435747e-30                  0                  0                  0      15.87    01/03/23-22:14:06
   279      69.7500        8853.579982        8853.579982        17707.15996       0.5123615815        1.545264233      -0.1903123298      -0.8425903217     1.58772086e-30                  0                  0                  0      15.87    01/03/23-22:14:21
   280      70.0000        8853.579982        8853.579982        17707.15996       0.5129276817        1.544261197      -0.1901553277      -0.8411781874    1.276518475e-30                  0                  0                  0      15.88    01/03/23-22:14:37
   281      70.2500        8853.579982        8853.579982        17707.15996       0.5134979438        1.543250223      -0.1899981685      -0.8397541107    1.097285702e-30                  0                  0                  0      15.88    01/03/23-22:14:53
   282      70.5000        8853.579982        8853.579982        17707.15996       0.5140723992        1.542231287      -0.1898408639      -0.8383180242    1.113393172e-30                  0                  0                  0      15.88    01/03/23-22:15:09
   283      70.7500        8853.579982        8853.579982        17707.15996       0.5146510797        1.541204365      -0.1896834257      -0.8368698592     1.40817101e-30                  0                  0                  0      15.89    01/03/23-22:15:25
   284      71.0000        8853.579982        8853.579982        17707.15996       0.5152340173        1.540169424      -0.1895258659      -0.8354095404    1.441005613e-30                  0                  0                  0      15.88    01/03/23-22:15:41
   285      71.2500        8853.579982        8853.579982        17707.15996       0.5158212445        1.539126427      -0.1893681969      -0.8339369857    1.053159231e-30                  0                  0                  0      15.88    01/03/23-22:15:57
   286      71.5000        8853.579982        8853.579982        17707.15996       0.5164127939        1.538075328      -0.1892104311      -0.8324521028    1.084521431e-30                  0                  0                  0      15.88    01/03/23-22:16:13
   287      71.7500        8853.579982        8853.579982        17707.15996       0.5170086987         1.53701607      -0.1890525811      -0.8309547906    1.171257419e-30                  0                  0                  0      15.89    01/03/23-22:16:28
   288      72.0000        8853.579982        8853.579982        17707.15996       0.5176089923        1.535948589      -0.1888946597      -0.8294449371    1.047514237e-30                  0                  0                  0      15.90    01/03/23-22:16:44
   289      72.2500        8853.579982        8853.579982        17707.15996       0.5182137082        1.534872809      -0.1887366801      -0.8279224207    1.025054621e-30                  0                  0                  0      15.90    01/03/23-22:17:00
   290      72.5000        8853.579982        8853.579982        17707.15996       0.5188228806        1.533788651      -0.1885786555      -0.8263871144    1.182447307e-30                  0                  0                  0      15.89    01/03/23-22:17:16
   291      72.7500        8853.579982        8853.579982        17707.15996       0.5194365438        1.532696028      -0.1884205993      -0.8248388844    1.111914328e-30                  0                  0                  0      15.90    01/03/23-22:17:32
   292      73.0000        8853.579982        8853.579982        17707.15996       0.5200547325        1.531594843      -0.1882625252      -0.8232775857    1.014131794e-30                  0                  0                  0      15.90    01/03/23-22:17:48
   293      73.2500        8853.579982        8853.579982        17707.15996       0.5206774817         1.53048499      -0.1881044469      -0.8217030617    2.140533988e-30                  0                  0                  0      15.90    01/03/23-22:18:04
   294      73.5000        8853.579982        8853.579982        17707.15996       0.5213048267        1.529366355      -0.1879463787      -0.8201151498     9.50196986e-31                  0                  0                  0      15.91    01/03/23-22:18:20
   295      73.7500        8853.579982        8853.579982        17707.15996       0.5219368033        1.528238822      -0.1877883346      -0.8185136839    1.062949142e-30                  0                  0                  0      15.90    01/03/23-22:18:36
   296      74.0000        8853.579982        8853.579982        17707.15996       0.5225734474        1.527102264      -0.1876303292      -0.8168984876    1.006333377e-30                  0                  0                  0      15.90    01/03/23-22:18:52
   297      74.2500        8853.579982        8853.579982        17707.15996       0.5232147954        1.525956562       -0.187472377      -0.8152693897     9.81745299e-31                  0                  0                  0      15.91    01/03/23-22:19:07
   298      74.5000        8853.579982        8853.579982        17707.15996        0.523860884        1.524801592       -0.187314493      -0.8136262148    1.224810463e-30                  0                  0                  0      15.90    01/03/23-22:19:23
   299      74.7500        8853.579982        8853.579982        17707.15996       0.5245117503        1.523637225      -0.1871566921      -0.8119687828    1.279281327e-30                  0                  0                  0      15.89    01/03/23-22:19:39
   300      75.0000        8853.579982        8853.579982        17707.15996       0.5251674316        1.522463342      -0.1869989897      -0.8102969206    1.667298223e-30                  0                  0                  0      15.88    01/03/23-22:19:55
   301      75.2500        8853.579982        8853.579982        17707.15996       0.5258279658        1.521279831       -0.186841401      -0.8086104643    1.339986824e-30                  0                  0                  0      15.92    01/03/23-22:20:11
   302      75.5000        8853.579982        8853.579982        17707.15996       0.5264933911        1.520086584      -0.1866839418      -0.8069092511    1.159513217e-30                  0                  0                  0      15.90    01/03/23-22:20:27
   303      75.7500        8853.579982        8853.579982        17707.15996       0.5271637459        1.518883489      -0.1865266277      -0.8051931154    1.476171498e-30                  0                  0                  0      15.90    01/03/23-22:20:43
   304      76.0000        8853.579982        8853.579982        17707.15996       0.5278390692        1.517670438       -0.186369475       -0.803461894    1.115647667e-30                  0                  0                  0      15.90    01/03/23-22:20:59
   305      76.2500        8853.579982        8853.579982        17707.15996       0.5285194004         1.51644733      -0.1862124996      -0.8017154304    1.109877814e-30                  0                  0                  0      15.91    01/03/23-22:21:15
   306      76.5000        8853.579982        8853.579982        17707.15996        0.529204779        1.515214072      -0.1860557179      -0.7999535754    2.512289807e-30                  0                  0                  0      15.91    01/03/23-22:21:31
   307      76.7500        8853.579982        8853.579982        17707.15996       0.5298952454        1.513970577      -0.1858991466      -0.7981761848    1.504924922e-30                  0                  0                  0      15.89    01/03/23-22:21:46
   308      77.0000        8853.579982        8853.579982        17707.15996         0.53059084        1.512716762      -0.1857428023      -0.7963831202    1.118530481e-30                  0                  0                  0      15.88    01/03/23-22:22:02
   309      77.2500        8853.579982        8853.579982        17707.15996       0.5312916037        1.511452555      -0.1855867019       -0.794574249    1.133130727e-30                  0                  0                  0      15.88    01/03/23-22:22:18
   310      77.5000        8853.579982        8853.579982        17707.15996       0.5319975782        1.510177879      -0.1854308625       -0.792749438    1.194862028e-30                  0                  0                  0      15.89    01/03/23-22:22:34
   311      77.7500        8853.579982        8853.579982        17707.15996       0.5327088051        1.508892657      -0.1852753014       -0.790908551     2.03946327e-30                  0                  0                  0      15.89    01/03/23-22:22:50
   312      78.0000        8853.579982        8853.579982        17707.15996       0.5334253268        1.507596815      -0.1851200358      -0.7890514522    1.107878235e-30                  0                  0                  0      15.87    01/03/23-22:23:06
   313      78.2500        8853.579982        8853.579982        17707.15996       0.5341471861        1.506290275      -0.1849650834      -0.7871780055     1.16257842e-30                  0                  0                  0      15.87    01/03/23-22:23:22
   314      78.5000        8853.579982        8853.579982        17707.15996       0.5348744262        1.504972959      -0.1848104618      -0.7852880708    1.156239861e-30                  0                  0                  0      15.88    01/03/23-22:23:38
   315      78.7500        8853.579982        8853.579982        17707.15996       0.5356070908        1.503644789       -0.184656189      -0.7833815095    1.626284289e-30                  0                  0                  0      15.86    01/03/23-22:23:53
   316      79.0000        8853.579982        8853.579982        17707.15996        0.536345224        1.502305687      -0.1845022828      -0.7814581805    1.119116362e-30                  0                  0                  0      15.88    01/03/23-22:24:09
   317      79.2500        8853.579982        8853.579982        17707.15996       0.5370888705        1.500955565      -0.1843487615      -0.7795179333    9.906348338e-31                  0                  0                  0      15.87    01/03/23-22:24:25
   318      79.5000        8853.579982        8853.579982        17707.15996       0.5378380754        1.499594334      -0.1841956432      -0.7775606152    1.162684895e-30                  0                  0                  0      15.87    01/03/23-22:24:41
   319      79.7500        8853.579982        8853.579982        17707.15996       0.5385928844        1.498221901      -0.1840429464      -0.7755860701    1.433484824e-30                  0                  0                  0      15.88    01/03/23-22:24:57
   320      80.0000        8853.579982        8853.579982        17707.15996       0.5393533435         1.49683817      -0.1838906895      -0.7735941371    1.206964067e-30                  0                  0                  0      15.87    01/03/23-22:25:13
   321      80.2500        8853.579982        8853.579982        17707.15996       0.5401194993        1.495443032      -0.1837388911       -0.771584642    1.047281494e-30                  0                  0                  0      15.87    01/03/23-22:25:29
   322      80.5000        8853.579982        8853.579982        17707.15996       0.5408913989        1.494036371      -0.1835875699      -0.7695574017    1.202643437e-30                  0                  0                  0      15.88    01/03/23-22:25:45
   323      80.7500        8853.579982        8853.579982        17707.15996       0.5416690901        1.492618062      -0.1834367448      -0.7675122273    1.059163705e-30                  0                  0                  0      15.88    01/03/23-22:26:00
   324      81.0000        8853.579982        8853.579982        17707.15996       0.5424526207        1.491187974      -0.1832864344       -0.765448919      1.0990464e-30                  0                  0                  0      15.87    01/03/23-22:26:16
   325      81.2500        8853.579982        8853.579982        17707.15996       0.5432420396        1.489745968      -0.1831366578      -0.7633672703    1.151778974e-30                  0                  0                  0      15.87    01/03/23-22:26:32
   326      81.5000        8853.579982        8853.579982        17707.15996       0.5440373958        1.488291898       -0.182987434      -0.7612670684    1.107357668e-30                  0                  0                  0      15.87    01/03/23-22:26:48
   327      81.7500        8853.579982        8853.579982        17707.15996        0.544838739        1.486825614      -0.1828387819      -0.7591480929    1.103584006e-30                  0                  0                  0      15.88    01/03/23-22:27:04
   328      82.0000        8853.579982        8853.579982        17707.15996       0.5456461193        1.485346957      -0.1826907206      -0.7570101169    1.023534616e-30                  0                  0                  0      15.86    01/03/23-22:27:20
   329      82.2500        8853.579982        8853.579982        17707.15996       0.5464595876        1.483855767      -0.1825432692      -0.7548529104    9.954022303e-31                  0                  0                  0      15.90    01/03/23-22:27:36
   330      82.5000        8853.579982        8853.579982        17707.15996        0.547279195        1.482351883      -0.1823964467      -0.7526762411    1.057245173e-30                  0                  0                  0      15.86    01/03/23-22:27:52
   331      82.7500        8853.579982        8853.579982        17707.15996       0.5481049934        1.480835142      -0.1822502724      -0.7504798765    1.021904111e-30                  0                  0                  0      15.86    01/03/23-22:28:07
   332      83.0000        8853.579982        8853.579982        17707.15996       0.5489370352        1.479305385      -0.1821047651      -0.7482635847    1.312662999e-30                  0                  0                  0      15.90    01/03/23-22:28:23
   333      83.2500        8853.579982        8853.579982        17707.15996       0.5497753733        1.477762451       -0.181959944      -0.7460271339    1.484710443e-30                  0                  0                  0      15.86    01/03/23-22:28:39
   334      83.5000        8853.579982        8853.579982        17707.15996       0.5506200612        1.476206181      -0.1818158279      -0.7437702914    1.199152769e-30                  0                  0                  0      15.86    01/03/23-22:28:55
   335      83.7500        8853.579982        8853.579982        17707.15996        0.551471153        1.474636417      -0.1816724359      -0.7414928276    1.555824641e-30                  0                  0                  0      15.89    01/03/23-22:29:11
   336      84.0000        8853.579982        8853.579982        17707.15996       0.5523287035        1.473053005      -0.1815297866      -0.7391945147    1.193813144e-30                  0                  0                  0      15.87    01/03/23-22:29:27
   337      84.2500        8853.579982        8853.579982        17707.15996        0.553192768        1.471455794      -0.1813878989      -0.7368751273    2.031056396e-30                  0                  0                  0      15.87    01/03/23-22:29:43
   338      84.5000        8853.579982        8853.579982        17707.15996       0.5540634024        1.469844638      -0.1812467912      -0.7345344447    1.236954367e-30                  0                  0                  0      15.86    01/03/23-22:29:59
   339      84.7500        8853.579982        8853.579982        17707.15996       0.5549406634        1.468219397       -0.181106482      -0.7321722514    1.227446579e-30                  0                  0                  0      15.86    01/03/23-22:30:14
   340      85.0000        8853.579982        8853.579982        17707.15996       0.5558246082         1.46657993      -0.1809669896      -0.7297883322     1.16645906e-30                  0                  0                  0      15.86    01/03/23-22:30:30
   341      85.2500        8853.579982        8853.579982        17707.15996       0.5567152947          1.4649261       -0.180828332      -0.7273824734    1.366131842e-30                  0                  0                  0      15.86    01/03/23-22:30:46
   342      85.5000        8853.579982        8853.579982        17707.15996       0.5576127816        1.463257772      -0.1806905271      -0.7249544637    1.230829295e-30                  0                  0                  0      15.86    01/03/23-22:31:02
   343      85.7500        8853.579982        8853.579982        17707.15996       0.5585171281        1.461574813      -0.1805535925      -0.7225040925     1.28282644e-30                  0                  0                  0      15.86    01/03/23-22:31:18
   344      86.0000        8853.579982        8853.579982        17707.15996       0.5594283943        1.459877096      -0.1804175454      -0.7200311563    1.134485014e-30                  0                  0                  0      15.86    01/03/23-22:31:34
   345      86.2500        8853.579982        8853.579982        17707.15996       0.5603466408        1.458164493      -0.1802824031      -0.7175354491    1.059364042e-30                  0                  0                  0      15.86    01/03/23-22:31:50
   346      86.5000        8853.579982        8853.579982        17707.15996       0.5612719291         1.45643687      -0.1801481821      -0.7150167589    1.445425472e-30                  0                  0                  0      15.86    01/03/23-22:32:05
   347      86.7500        8853.579982        8853.579982        17707.15996       0.5622043215        1.454694098      -0.1800148989      -0.7124748776    9.994533516e-31                  0                  0                  0      15.87    01/03/23-22:32:21
   348      87.0000        8853.579982        8853.579982        17707.15996       0.5631438808        1.452936045      -0.1798825695      -0.7099095943    1.890707148e-30                  0                  0                  0      15.86    01/03/23-22:32:37
   349      87.2500        8853.579982        8853.579982        17707.15996       0.5640906709        1.451162571      -0.1797512095      -0.7073206905    1.161615212e-30                  0                  0                  0      15.86    01/03/23-22:32:53
   350      87.5000        8853.579982        8853.579982        17707.15996       0.5650447561         1.44937353      -0.1796208339        -0.70470794    9.712474997e-31                  0                  0                  0      15.88    01/03/23-22:33:09
   351      87.7500        8853.579982        8853.579982        17707.15996       0.5660062019        1.447568769      -0.1794914575      -0.7020711096    1.008154592e-30                  0                  0                  0      15.89    01/03/23-22:33:25
   352      88.0000        8853.579982        8853.579982        17707.15996       0.5669750741        1.445748135      -0.1793630944       -0.699409967     9.76617249e-31                  0                  0                  0      15.86    01/03/23-22:33:41
   353      88.2500        8853.579982        8853.579982        17707.15996       0.5679514398        1.443911474      -0.1792357581      -0.6967242762    1.988745438e-30                  0                  0                  0      15.87    01/03/23-22:33:56
   354      88.5000        8853.579982        8853.579982        17707.15996       0.5689353667         1.44205862      -0.1791094617      -0.6940137915     1.52621368e-30                  0                  0                  0      15.86    01/03/23-22:34:12
   355      88.7500        8853.579982        8853.579982        17707.15996       0.5699269231        1.440189397      -0.1789842176      -0.6912782566    9.132044851e-31                  0                  0                  0      15.91    01/03/23-22:34:28
   356      89.0000        8853.579982        8853.579982        17707.15996       0.5709261785        1.438303622      -0.1788600373      -0.6885174063    9.577360576e-31                  0                  0                  0      15.87    01/03/23-22:34:44
   357      89.2500        8853.579982        8853.579982        17707.15996       0.5719332031        1.436401105       -0.178736932      -0.6857309696    1.263009112e-30                  0                  0                  0      15.88    01/03/23-22:35:00
   358      89.5000        8853.579982        8853.579982        17707.15996       0.5729480677        1.434481651      -0.1786149118      -0.6829186712    1.149665372e-30                  0                  0                  0      15.88    01/03/23-22:35:16
   359      89.7500        8853.579982        8853.579982        17707.15996       0.5739708444        1.432545063       -0.178493986      -0.6800802323    1.108483205e-30                  0                  0                  0      15.89    01/03/23-22:35:32
   360      90.0000        8853.579982        8853.579982        17707.15996       0.5750016058         1.43059114      -0.1783741633      -0.6772153708    1.104137549e-30                  0                  0                  0      15.88    01/03/23-22:35:48
   361      90.2500        8853.579982        8853.579982        17707.15996       0.5760404254        1.428619676      -0.1782554512      -0.6743237998    1.079198881e-30                  0                  0                  0      15.88    01/03/23-22:36:04
   362      90.5000        8853.579982        8853.579982        17707.15996       0.5770873779        1.426630468      -0.1781378564       -0.671405234    1.243725201e-30                  0                  0                  0      15.89    01/03/23-22:36:19
   363      90.7500        8853.579982        8853.579982        17707.15996       0.5781425386         1.42462331      -0.1780213847      -0.6684593865    1.571286484e-30                  0                  0                  0      15.88    01/03/23-22:36:35
   364      91.0000        8853.579982        8853.579982        17707.15996       0.5792059837        1.422597989      -0.1779060405       -0.665485965    1.150497851e-30                  0                  0                  0      15.88    01/03/23-22:36:51
   365      91.2500        8853.579982        8853.579982        17707.15996       0.5802777905        1.420554296      -0.1777918273      -0.6624846777    1.442722533e-30                  0                  0                  0      15.88    01/03/23-22:37:07
   366      91.5000        8853.579982        8853.579982        17707.15996       0.5813580371        1.418492018      -0.1776787475      -0.6594552336    1.271894588e-30                  0                  0                  0      15.88    01/03/23-22:37:23
   367      91.7500        8853.579982        8853.579982        17707.15996       0.5824468026        1.416410948       -0.177566802      -0.6563973435    1.054615264e-30                  0                  0                  0      15.90    01/03/23-22:37:39
   368      92.0000        8853.579982        8853.579982        17707.15996       0.5835441671        1.414310874      -0.1774559906      -0.6533107168    1.143437246e-30                  0                  0                  0      15.90    01/03/23-22:37:55
   369      92.2500        8853.579982        8853.579982        17707.15996       0.5846502114         1.41219159      -0.1773463115       -0.650195067    1.222865833e-30                  0                  0                  0      15.90    01/03/23-22:38:11
   370      92.5000        8853.579982        8853.579982        17707.15996       0.5857650177        1.410052889      -0.1772377618      -0.6470501093    1.253724238e-30                  0                  0                  0      15.92    01/03/23-22:38:27
   371      92.7500        8853.579982        8853.579982        17707.15996       0.5868886689        1.407894562      -0.1771303367      -0.6438755567    1.130561066e-30                  0                  0                  0      15.89    01/03/23-22:38:42
   372      93.0000        8853.579982        8853.579982        17707.15996        0.588021249        1.405716406      -0.1770240302      -0.6406711272    1.079792478e-30                  0                  0                  0      15.89    01/03/23-22:38:58
   373      93.2500        8853.579982        8853.579982        17707.15996       0.5891628429        1.403518224      -0.1769188342      -0.6374365464    1.160005908e-30                  0                  0                  0      15.91    01/03/23-22:39:14
   374      93.5000        8853.579982        8853.579982        17707.15996       0.5903135368        1.401299819      -0.1768147393       -0.634171543    1.191505445e-30                  0                  0                  0      15.93    01/03/23-22:39:30
   375      93.7500        8853.579982        8853.579982        17707.15996       0.5914734178        1.399061002      -0.1767117341        -0.63087585    1.129087489e-30                  0                  0                  0      15.93    01/03/23-22:39:46
   376      94.0000        8853.579982        8853.579982        17707.15996       0.5926425739        1.396801581      -0.1766098052      -0.6275492015    9.971169029e-31                  0                  0                  0      15.91    01/03/23-22:40:02
   377      94.2500        8853.579982        8853.579982        17707.15996       0.5938210945        1.394521365      -0.1765089374      -0.6241913332    1.144369793e-30                  0                  0                  0      15.91    01/03/23-22:40:18
   378      94.5000        8853.579982        8853.579982        17707.15996       0.5950090697        1.392220168      -0.1764091133      -0.6208019849     9.81028051e-31                  0                  0                  0      15.91    01/03/23-22:40:34
   379      94.7500        8853.579982        8853.579982        17707.15996       0.5962065911        1.389897803      -0.1763103136      -0.6173808987     9.91934676e-31                  0                  0                  0      15.89    01/03/23-22:40:50
   380      95.0000        8853.579982        8853.579982        17707.15996       0.5974137511        1.387554086      -0.1762125164      -0.6139278184    9.881161295e-31                  0                  0                  0      15.89    01/03/23-22:41:06
   381      95.2500        8853.579982        8853.579982        17707.15996       0.5986306432         1.38518883      -0.1761156978      -0.6104424891    1.199463909e-30                  0                  0                  0      15.88    01/03/23-22:41:22
   382      95.5000        8853.579982        8853.579982        17707.15996       0.5998573622        1.382801851      -0.1760198312      -0.6069246576    9.692322544e-31                  0                  0                  0      15.89    01/03/23-22:41:37
   383      95.7500        8853.579982        8853.579982        17707.15996       0.6010940039        1.380392964      -0.1759248879      -0.6033740719    1.057610221e-30                  0                  0                  0      15.87    01/03/23-22:41:53
   384      96.0000        8853.579982        8853.579982        17707.15996       0.6023406652        1.377961982      -0.1758308361      -0.5997904812    1.019614392e-30                  0                  0                  0      15.87    01/03/23-22:42:09
   385      96.2500        8853.579982        8853.579982        17707.15996       0.6035974441        1.375508721      -0.1757376415       -0.596173635    1.036584767e-30                  0                  0                  0      15.94    01/03/23-22:42:25
   386      96.5000        8853.579982        8853.579982        17707.15996       0.6048644397        1.373032991      -0.1756452672       -0.592523284    1.122286296e-30                  0                  0                  0      15.86    01/03/23-22:42:41
   387      96.7500        8853.579982        8853.579982        17707.15996       0.6061417522        1.370534606       -0.175553673      -0.5888391807    1.044253494e-30                  0                  0                  0      15.86    01/03/23-22:42:57
   388      97.0000        8853.579982        8853.579982        17707.15996       0.6074294829        1.368013379      -0.1754628159      -0.5851210799    1.037174171e-30                  0                  0                  0      15.86    01/03/23-22:43:13
   389      97.2500        8853.579982        8853.579982        17707.15996       0.6087277343        1.365469123      -0.1753726497      -0.5813687391    1.051917424e-30                  0                  0                  0      15.86    01/03/23-22:43:29
   390      97.5000        8853.579982        8853.579982        17707.15996       0.6100366099        1.362901653       -0.175283125      -0.5775819179    9.897224484e-31                  0                  0                  0      15.86    01/03/23-22:43:44
   391      97.7500        8853.579982        8853.579982        17707.15996        0.611356214        1.360310775      -0.1751941891      -0.5737603715    1.205392871e-30                  0                  0                  0      15.86    01/03/23-22:44:00
   392      98.0000        8853.579982        8853.579982        17707.15996       0.6126866524        1.357696294      -0.1751057856      -0.5699038562    2.031926279e-30                  0                  0                  0      15.89    01/03/23-22:44:16
   393      98.2500        8853.579982        8853.579982        17707.15996       0.6140280316        1.355058036      -0.1750178549      -0.5660121494    1.168581451e-30                  0                  0                  0      15.86    01/03/23-22:44:32
   394      98.5000        8853.579982        8853.579982        17707.15996       0.6153804592        1.352395798      -0.1749303332      -0.5620850055    1.028632441e-30                  0                  0                  0      15.86    01/03/23-22:44:48
   395      98.7500        8853.579982        8853.579982        17707.15996       0.6167440438         1.34970937      -0.1748431534      -0.5581221728    1.155613422e-30                  0                  0                  0      15.86    01/03/23-22:45:04
   396      99.0000        8853.579982        8853.579982        17707.15996       0.6181188947        1.346998565      -0.1747562441      -0.5541234262     1.09195869e-30                  0                  0                  0      15.91    01/03/23-22:45:20
   397      99.2500        8853.579982        8853.579982        17707.15996       0.6195051225        1.344263218      -0.1746695299      -0.5500885655    1.805246648e-30                  0                  0                  0      15.86    01/03/23-22:45:36
   398      99.5000        8853.579982        8853.579982        17707.15996       0.6209028385        1.341503164      -0.1745829315      -0.5460173941    9.251291991e-31                  0                  0                  0      15.88    01/03/23-22:45:51
   399      99.7500        8853.579982        8853.579982        17707.15996       0.6223121548        1.338718227      -0.1744963649      -0.5419097074    1.297278379e-30                  0                  0                  0      15.89    01/03/23-22:46:07
   400     100.0000        8853.579982        8853.579982        17707.15996       0.6237331844        1.335908225       -0.174409742      -0.5377652983    1.011496047e-30                  0                  0                  0      15.86    01/03/23-22:46:23
   401     100.2500        8853.579982        8853.579982        17707.15996        0.625166041        1.333072982      -0.1743229699      -0.5335839713    1.308759178e-30                  0                  0                  0      15.88    01/03/23-22:46:39
   402     100.5000        8853.579982        8853.579982        17707.15996        0.626610839        1.330212342      -0.1742359511      -0.5293655514    1.258103003e-30                  0                  0                  0      15.86    01/03/23-22:46:55
   403     100.7500        8853.579982        8853.579982        17707.15996       0.6280676935        1.327326163      -0.1741485836      -0.5251098861    1.128814155e-30                  0                  0                  0      15.86    01/03/23-22:47:11
   404     101.0000        8853.579982        8853.579982        17707.15996       0.6295367202        1.324414321        -0.17406076      -0.5208168409    1.234545359e-30                  0                  0                  0      15.88    01/03/23-22:47:27
   405     101.2500        8853.579982        8853.579982        17707.15996       0.6310180354        1.321476696      -0.1739723682      -0.5164862921    9.874291064e-31                  0                  0                  0      15.87    01/03/23-22:47:43
   406     101.5000        8853.579982        8853.579982        17707.15996       0.6325117559        1.318513172      -0.1738832908      -0.5121181249    1.161822392e-30                  0                  0                  0      15.89    01/03/23-22:47:58
   407     101.7500        8853.579982        8853.579982        17707.15996       0.6340179989        1.315523637      -0.1737934051      -0.5077122329    9.997318844e-31                  0                  0                  0      15.86    01/03/23-22:48:14
   408     102.0000        8853.579982        8853.579982        17707.15996       0.6355368818        1.312507989      -0.1737025832      -0.5032685245    1.575929425e-30                  0                  0                  0      15.86    01/03/23-22:48:30
   409     102.2500        8853.579982        8853.579982        17707.15996       0.6370685224        1.309466143      -0.1736106914      -0.4987869291    1.150871923e-30                  0                  0                  0      15.90    01/03/23-22:48:46
   410     102.5000        8853.579982        8853.579982        17707.15996       0.6386130386        1.306398024      -0.1735175905       -0.494267395    9.304632554e-31                  0                  0                  0      15.86    01/03/23-22:49:02
   411     102.7500        8853.579982        8853.579982        17707.15996       0.6401705485        1.303303582      -0.1734231356      -0.4897098982    9.651340009e-31                  0                  0                  0      15.86    01/03/23-22:49:18
   412     103.0000        8853.579982        8853.579982        17707.15996       0.6417411699        1.300182786      -0.1733271759      -0.4851144405    1.302545779e-30                  0                  0                  0      15.88    01/03/23-22:49:34
   413     103.2500        8853.579982        8853.579982        17707.15996       0.6433250208        1.297035619      -0.1732295546      -0.4804810434    1.051436508e-30                  0                  0                  0      15.87    01/03/23-22:49:50
   414     103.5000        8853.579982        8853.579982        17707.15996       0.6449222187        1.293862077      -0.1731301088        -0.47580975    1.174804948e-30                  0                  0                  0      15.86    01/03/23-22:50:05
   415     103.7500        8853.579982        8853.579982        17707.15996       0.6465328809        1.290662174      -0.1730286695      -0.4711006241    1.181273263e-30                  0                  0                  0      15.91    01/03/23-22:50:21
   416     104.0000        8853.579982        8853.579982        17707.15996        0.648157124        1.287435936      -0.1729250615      -0.4663537503    1.189862661e-30                  0                  0                  0      15.86    01/03/23-22:50:37
   417     104.2500        8853.579982        8853.579982        17707.15996        0.649795064        1.284183407      -0.1728191032      -0.4615692397    1.067720128e-30                  0                  0                  0      15.86    01/03/23-22:50:53
   418     104.5000        8853.579982        8853.579982        17707.15996       0.6514468163        1.280904652      -0.1727106064       -0.456747229    1.018727501e-30                  0                  0                  0      15.89    01/03/23-22:51:09
   419     104.7500        8853.579982        8853.579982        17707.15996        0.653112495         1.27759975      -0.1725993767       -0.451887878    9.215423551e-31                  0                  0                  0      15.87    01/03/23-22:51:25
   420     105.0000        8853.579982        8853.579982        17707.15996       0.6547922132        1.274268799      -0.1724852129      -0.4469913729    9.415062116e-31                  0                  0                  0      15.86    01/03/23-22:51:41
   421     105.2500        8853.579982        8853.579982        17707.15996       0.6564860826        1.270911922      -0.1723679072      -0.4420579325    9.973053982e-31                  0                  0                  0      15.87    01/03/23-22:51:56
   422     105.5000        8853.579982        8853.579982        17707.15996       0.6581942135        1.267529269      -0.1722472451      -0.4370878102    1.026705825e-30                  0                  0                  0      15.86    01/03/23-22:52:12
   423     105.7500        8853.579982        8853.579982        17707.15996       0.6599167142        1.264121014      -0.1721230055      -0.4320812943    9.126695263e-31                  0                  0                  0      15.86    01/03/23-22:52:28
   424     106.0000        8853.579982        8853.579982        17707.15996       0.6616536913        1.260687354      -0.1719949603      -0.4270387025    8.516531158e-31                  0                  0                  0      15.86    01/03/23-22:52:44
   425     106.2500        8853.579982        8853.579982        17707.15996       0.6634052492        1.257228509      -0.1718628748      -0.4219603848    1.260854014e-30                  0                  0                  0      15.86    01/03/23-22:53:00
   426     106.5000        8853.579982        8853.579982        17707.15996       0.6651714897        1.253744728      -0.1717265073      -0.4168467314    9.411641426e-31                  0                  0                  0      15.87    01/03/23-22:53:16
   427     106.7500        8853.579982        8853.579982        17707.15996        0.666952512        1.250236296      -0.1715856095      -0.4116981741    9.148473273e-31                  0                  0                  0      15.89    01/03/23-22:53:32
   428     107.0000        8853.579982        8853.579982        17707.15996       0.6687484125        1.246703522      -0.1714399261      -0.4065151834    1.145537296e-30                  0                  0                  0      15.87    01/03/23-22:53:48
   429     107.2500        8853.579982        8853.579982        17707.15996       0.6705592842        1.243146749      -0.1712891952      -0.4012982696    9.001064729e-31                  0                  0                  0      15.87    01/03/23-22:54:03
   430     107.5000        8853.579982        8853.579982        17707.15996       0.6723852169        1.239566351      -0.1711331478      -0.3960479863    8.903154552e-31                  0                  0                  0      15.87    01/03/23-22:54:19
   431     107.7500        8853.579982        8853.579982        17707.15996       0.6742262962        1.235962738      -0.1709715087      -0.3907649326    1.039482323e-30                  0                  0                  0      15.88    01/03/23-22:54:35
   432     108.0000        8853.579982        8853.579982        17707.15996       0.6760826041        1.232336356      -0.1708039956      -0.3854497558     9.99193353e-31                  0                  0                  0      15.87    01/03/23-22:54:51
   433     108.2500        8853.579982        8853.579982        17707.15996       0.6779542177        1.228687687        -0.17063032      -0.3801031492    8.333718452e-31                  0                  0                  0      15.88    01/03/23-22:55:07
   434     108.5000        8853.579982        8853.579982        17707.15996       0.6798412096        1.225017252      -0.1704501867      -0.3747258556    8.232267825e-31                  0                  0                  0      15.93    01/03/23-22:55:23
   435     108.7500        8853.579982        8853.579982        17707.15996       0.6817436474         1.22132561      -0.1702632942       -0.369318668    9.358926999e-31                  0                  0                  0      15.88    01/03/23-22:55:39
   436     109.0000        8853.579982        8853.579982        17707.15996        0.683661593        1.217613361      -0.1700693349      -0.3638824332    1.641405405e-30                  0                  0                  0      15.88    01/03/23-22:55:55
   437     109.2500        8853.579982        8853.579982        17707.15996       0.6855951026        1.213881151      -0.1698679951      -0.3584180536    9.153348771e-31                  0                  0                  0      15.88    01/03/23-22:56:10
   438     109.5000        8853.579982        8853.579982        17707.15996       0.6875442261        1.210129672      -0.1696589552      -0.3529264909    8.956683979e-31                  0                  0                  0      15.88    01/03/23-22:56:26
   439     109.7500        8853.579982        8853.579982        17707.15996        0.689509007        1.206359661      -0.1694418899      -0.3474087644    9.205061596e-31                  0                  0                  0      15.91    01/03/23-22:56:42
   440     110.0000        8853.579982        8853.579982        17707.15996       0.6914894815        1.202571907      -0.1692164683      -0.3418659573    8.887353944e-31                  0                  0                  0      15.89    01/03/23-22:56:58
   441     110.2500        8853.579982        8853.579982        17707.15996       0.6934856788        1.198767255      -0.1689823546      -0.3362992219    8.507639862e-31                  0                  0                  0      15.90    01/03/23-22:57:14
   442     110.5000        8853.579982        8853.579982        17707.15996         0.69549762        1.194946605      -0.1687392078      -0.3307097773    8.319104033e-31                  0                  0                  0      15.88    01/03/23-22:57:30
   443     110.7500        8853.579982        8853.579982        17707.15996        0.697525318        1.191110905       -0.168486682      -0.3250989054    1.030089724e-30                  0                  0                  0      15.89    01/03/23-22:57:46
   444     111.0000        8853.579982        8853.579982        17707.15996       0.6995687771        1.187261159      -0.1682244273      -0.3194679543    1.812945885e-30                  0                  0                  0      15.92    01/03/23-22:58:02
   445     111.2500        8853.579982        8853.579982        17707.15996       0.7016279927        1.183398429      -0.1679520894      -0.3138183473     9.27021649e-31                  0                  0                  0      15.89    01/03/23-22:58:18
   446     111.5000        8853.579982        8853.579982        17707.15996       0.7037029504         1.17952384      -0.1676693106      -0.3081515794    1.984154963e-30                  0                  0                  0      15.89    01/03/23-22:58:34
   447     111.7500        8853.579982        8853.579982        17707.15996       0.7057936259        1.175638574      -0.1673757294       -0.302469219    1.734567751e-30                  0                  0                  0      15.90    01/03/23-22:58:49
   448     112.0000        8853.579982        8853.579982        17707.15996       0.7078999845        1.171743878      -0.1670709818      -0.2967729118    7.963928717e-31                  0                  0                  0      15.89    01/03/23-22:59:05
   449     112.2500        8853.579982        8853.579982        17707.15996       0.7100219809        1.167841065      -0.1667547012      -0.2910643826    8.678824251e-31                  0                  0                  0      15.93    01/03/23-22:59:21
   450     112.5000        8853.579982        8853.579982        17707.15996       0.7121595581        1.163931509      -0.1664265186      -0.2853454325    7.991348501e-31                  0                  0                  0      15.89    01/03/23-22:59:37
   451     112.7500        8853.579982        8853.579982        17707.15996       0.7143126478        1.160016653      -0.1660860639      -0.2796179409    9.110799636e-31                  0                  0                  0      15.90    01/03/23-22:59:53
   452     113.0000        8853.579982        8853.579982        17707.15996       0.7164811693        1.156098005      -0.1657329655      -0.2738838705     1.59705847e-30                  0                  0                  0      15.90    01/03/23-23:00:09
   453     113.2500        8853.579982        8853.579982        17707.15996       0.7186650293        1.152177148      -0.1653668515      -0.2681452675    7.493175946e-31                  0                  0                  0      15.89    01/03/23-23:00:25
   454     113.5000        8853.579982        8853.579982        17707.15996       0.7208641218        1.148255733      -0.1649873501      -0.2624042612    9.763794914e-31                  0                  0                  0      15.89    01/03/23-23:00:41
   455     113.7500        8853.579982        8853.579982        17707.15996       0.7230783274         1.14433548      -0.1645940896      -0.2566630633    1.235906355e-30                  0                  0                  0      15.87    01/03/23-23:00:57
   456     114.0000        8853.579982        8853.579982        17707.15996       0.7253075127        1.140418182      -0.1641867001      -0.2509239692    6.882286577e-31                  0                  0                  0      15.87    01/03/23-23:01:12
   457     114.2500        8853.579982        8853.579982        17707.15996       0.7275515304        1.136505699      -0.1637648131       -0.245189356    7.305397502e-31                  0                  0                  0      16.09    01/03/23-23:01:29
   458     114.5000        8853.579982        8853.579982        17707.15996       0.7298102189        1.132599963      -0.1633280626       -0.239461682    7.135956586e-31                  0                  0                  0      15.87    01/03/23-23:01:44
   459     114.7500        8853.579982        8853.579982        17707.15996       0.7320834016        1.128702976      -0.1628760859      -0.2337434882    7.675243763e-31                  0                  0                  0      15.87    01/03/23-23:02:00
   460     115.0000        8853.579982        8853.579982        17707.15996       0.7343708868        1.124816806      -0.1624085241      -0.2280373955    7.777446639e-31                  0                  0                  0      15.87    01/03/23-23:02:16
   461     115.2500        8853.579982        8853.579982        17707.15996       0.7366724678        1.120943593      -0.1619250226      -0.2223461022    6.880209573e-31                  0                  0                  0      15.87    01/03/23-23:02:32
   462     115.5000        8853.579982        8853.579982        17707.15996       0.7389879218        1.117085538      -0.1614252325      -0.2166723838    1.016715319e-30                  0                  0                  0      15.86    01/03/23-23:02:48
   463     115.7500        8853.579982        8853.579982        17707.15996       0.7413170108        1.113244915      -0.1609088106      -0.2110190935    8.393419555e-31                  0                  0                  0      15.88    01/03/23-23:03:04
   464     116.0000        8853.579982        8853.579982        17707.15996       0.7436594804        1.109424057      -0.1603754207      -0.2053891559    1.849773721e-30                  0                  0                  0      15.86    01/03/23-23:03:20
   465     116.2500        8853.579982        8853.579982        17707.15996       0.7460150602        1.105625356       -0.159824734      -0.1997855615    7.396582368e-31                  0                  0                  0      15.87    01/03/23-23:03:36
   466     116.5000        8853.579982        8853.579982        17707.15996       0.7483834638         1.10185126      -0.1592564303      -0.1942113663    1.016981476e-30                  0                  0                  0      15.90    01/03/23-23:03:51
   467     116.7500        8853.579982        8853.579982        17707.15996       0.7507643883         1.09810427      -0.1586701985      -0.1886696828      7.7217003e-31                  0                  0                  0      15.86    01/03/23-23:04:07
   468     117.0000        8853.579982        8853.579982        17707.15996       0.7531575146        1.094386933      -0.1580657375      -0.1831636808     8.45408842e-31                  0                  0                  0      15.86    01/03/23-23:04:23
   469     117.2500        8853.579982        8853.579982        17707.15996       0.7555625074        1.090701847      -0.1574427571       -0.177696583    8.787009352e-31                  0                  0                  0      15.88    01/03/23-23:04:39
   470     117.5000        8853.579982        8853.579982        17707.15996       0.7579790152        1.087051653      -0.1568009789      -0.1722716586    9.554059806e-31                  0                  0                  0      15.86    01/03/23-23:04:55
   471     117.7500        8853.579982        8853.579982        17707.15996       0.7604066706        1.083439022      -0.1561401368      -0.1668922146    9.190740957e-31                  0                  0                  0      15.91    01/03/23-23:05:11
   472     118.0000        8853.579982        8853.579982        17707.15996       0.7628450901        1.079866657      -0.1554599782      -0.1615615884    1.006005335e-30                  0                  0                  0      15.86    01/03/23-23:05:27
   473     118.2500        8853.579982        8853.579982        17707.15996       0.7652938749        1.076337282      -0.1547602648      -0.1562831421    1.470732332e-30                  0                  0                  0      15.86    01/03/23-23:05:43
   474     118.5000        8853.579982        8853.579982        17707.15996       0.7677526107         1.07285364      -0.1540407732      -0.1510602558    1.389148114e-30                  0                  0                  0      15.90    01/03/23-23:05:58
   475     118.7500        8853.579982        8853.579982        17707.15996       0.7702208683        1.069418486      -0.1533012959      -0.1458963222    7.087659838e-31                  0                  0                  0      15.86    01/03/23-23:06:14
   476     119.0000        8853.579982        8853.579982        17707.15996       0.7726982041         1.06603458      -0.1525416422       -0.140794734    7.891935566e-31                  0                  0                  0      15.86    01/03/23-23:06:30
   477     119.2500        8853.579982        8853.579982        17707.15996       0.7751841601        1.062704671      -0.1517616387      -0.1357588718    6.890611469e-31                  0                  0                  0      15.86    01/03/23-23:06:46
   478     119.5000        8853.579982        8853.579982        17707.15996        0.777678265         1.05943149      -0.1509611304      -0.1307920943    7.111520114e-31                  0                  0                  0      15.89    01/03/23-23:07:02
   479     119.7500        8853.579982        8853.579982        17707.15996       0.7801800344        1.056217742      -0.1501399814      -0.1258977263    6.477884806e-31                  0                  0                  0      15.86    01/03/23-23:07:18
   480     120.0000        8853.579982        8853.579982        17707.15996       0.7826889712        1.053066095      -0.1492980757      -0.1210790486     8.27466919e-31                  0                  0                  0      15.86    01/03/23-23:07:34
   481     120.2500        8853.579982        8853.579982        17707.15996       0.7852045668        1.049979168      -0.1484353176       -0.116339284    6.681648649e-31                  0                  0                  0      15.86    01/03/23-23:07:49
   482     120.5000        8853.579982        8853.579982        17707.15996       0.7877263012        1.046959521      -0.1475516329       -0.111681587    7.106667013e-31                  0                  0                  0      15.86    01/03/23-23:08:05
   483     120.7500        8853.579982        8853.579982        17707.15996       0.7902536441        1.044009647      -0.1466469691      -0.1071090343    9.522720947e-31                  0                  0                  0      15.86    01/03/23-23:08:21
   484     121.0000        8853.579982        8853.579982        17707.15996       0.7927860554        1.041131955      -0.1457212964       -0.102624603     7.56501781e-31                  0                  0                  0      15.86    01/03/23-23:08:37
   485     121.2500        8853.579982        8853.579982        17707.15996       0.7953229862        1.038328757      -0.1447746083     -0.09823116251     7.64883589e-31                  0                  0                  0      15.86    01/03/23-23:08:53
   486     121.5000        8853.579982        8853.579982        17707.15996       0.7978638791        1.035602268      -0.1438069218     -0.09393146705     7.43180382e-31                  0                  0                  0      15.88    01/03/23-23:09:09
   487     121.7500        8853.579982        8853.579982        17707.15996       0.8004081697        1.032954586      -0.1428182784     -0.08972813748     6.46314819e-31                  0                  0                  0      15.90    01/03/23-23:09:25
   488     122.0000        8853.579982        8853.579982        17707.15996       0.8029552869        1.030387673      -0.1418087441     -0.08562364247    7.236873899e-31                  0                  0                  0      15.86    01/03/23-23:09:41
   489     122.2500        8853.579982        8853.579982        17707.15996       0.8055046536        1.027903352      -0.1407784105     -0.08162028806    6.741664639e-31                  0                  0                  0      15.86    01/03/23-23:09:56
   490     122.5000        8853.579982        8853.579982        17707.15996       0.8080556879        1.025503289      -0.1397273944     -0.07772020715    7.031714917e-31                  0                  0                  0      15.87    01/03/23-23:10:12
   491     122.7500        8853.579982        8853.579982        17707.15996       0.8106078037        1.023188992      -0.1386558387      -0.0739253494    6.233394531e-31                  0                  0                  0      15.88    01/03/23-23:10:28
   492     123.0000        8853.579982        8853.579982        17707.15996       0.8131604112        1.020961795      -0.1375639128     -0.07023747062    5.598931489e-31                  0                  0                  0      15.86    01/03/23-23:10:44
   493     123.2500        8853.579982        8853.579982        17707.15996       0.8157129181        1.018822849      -0.1364518122     -0.06665811893    6.215192262e-31                  0                  0                  0      15.87    01/03/23-23:11:00
   494     123.5000        8853.579982        8853.579982        17707.15996       0.8182647297        1.016773111      -0.1353197593     -0.06318862205    5.167889158e-31                  0                  0                  0      15.88    01/03/23-23:11:16
   495     123.7500        8853.579982        8853.579982        17707.15996       0.8208152502        1.014813332      -0.1341680034     -0.05983007886    9.153114869e-31                  0                  0                  0      15.87    01/03/23-23:11:32
   496     124.0000        8853.579982        8853.579982        17707.15996       0.8233638825        1.012944055      -0.1329968204     -0.05658335236    6.618696429e-31                  0                  0                  0      15.87    01/03/23-23:11:48
   497     124.2500        8853.579982        8853.579982        17707.15996       0.8259100294        1.011165605      -0.1318065134     -0.05344906248    6.434954871e-31                  0                  0                  0      15.87    01/03/23-23:12:03
   498     124.5000        8853.579982        8853.579982        17707.15996       0.8284530936        1.009478087      -0.1305974123     -0.05042758131    6.764184537e-31                  0                  0                  0      15.88    01/03/23-23:12:19
   499     124.7500        8853.579982        8853.579982        17707.15996       0.8309924784        1.007881383      -0.1293698737     -0.04751903082    5.758621244e-31                  0                  0                  0      15.87    01/03/23-23:12:35
   500     125.0000        8853.579982        8853.579982        17707.15996       0.8335275877        1.006375149       -0.128124281     -0.04472328031    6.423802484e-31                  0                  0                  0      15.87    01/03/23-23:12:51
   501     125.2500        8853.579982        8853.579982        17707.15996       0.8360578264        1.004958815      -0.1268610439     -0.04203994456    5.913332452e-31                  0                  0                  0      15.90    01/03/23-23:13:07
   502     125.5000        8853.579982        8853.579982        17707.15996       0.8385826008        1.003631583      -0.1255805982     -0.03946838351    5.552602705e-31                  0                  0                  0      15.87    01/03/23-23:13:23
   503     125.7500        8853.579982        8853.579982        17707.15996       0.8411013183        1.002392429      -0.1242834057     -0.03700770481    5.648914909e-31                  0                  0                  0      15.87    01/03/23-23:13:39
   504     126.0000        8853.579982        8853.579982        17707.15996       0.8436133875         1.00124011      -0.1229699537     -0.03465676885    6.629068867e-31                  0                  0                  0      15.88    01/03/23-23:13:55
   505     126.2500        8853.579982        8853.579982        17707.15996       0.8461182184        1.000173168      -0.1216407542     -0.03241419575    5.374552219e-31                  0                  0                  0      15.88    01/03/23-23:14:10
   506     126.5000        8853.579982        8853.579982        17707.15996       0.8486152219       0.9991899386      -0.1202963441     -0.03027837271     5.13958808e-31                  0                  0                  0      15.88    01/03/23-23:14:26
   507     126.7500        8853.579982        8853.579982        17707.15996       0.8511038099       0.9982885581       -0.118937284     -0.02824746422    5.523828723e-31                  0                  0                  0      15.87    01/03/23-23:14:42
   508     127.0000        8853.579982        8853.579982        17707.15996        0.853583395       0.9974669766      -0.1175641581     -0.02631942339    7.889916421e-31                  0                  0                  0      15.88    01/03/23-23:14:58
   509     127.2500        8853.579982        8853.579982        17707.15996       0.8560533903       0.9967229686      -0.1161775734     -0.02449200495    5.283891089e-31                  0                  0                  0      15.88    01/03/23-23:15:14
   510     127.5000        8853.579982        8853.579982        17707.15996       0.8585132086       0.9960541466      -0.1147781589     -0.02276277909    5.758468872e-31                  0                  0                  0      15.88    01/03/23-23:15:30
   511     127.7500        8853.579982        8853.579982        17707.15996       0.8609622629        0.995457975      -0.1133665649     -0.02112914717    5.361457774e-31                  0                  0                  0      15.89    01/03/23-23:15:46
   512     128.0000        8853.579982        8853.579982        17707.15996       0.8633999654        0.994931783      -0.1119434625      -0.0195883551    6.654470214e-31                  0                  0                  0      15.89    01/03/23-23:16:02
   513     128.2500        8853.579982        8853.579982        17707.15996       0.8658257272       0.9944727836      -0.1105095425     -0.01813751391    7.320471059e-31                  0                  0                  0      15.88    01/03/23-23:16:17
   514     128.5000        8853.579982        8853.579982        17707.15996        0.868238958       0.9940780889      -0.1090655148     -0.01677361612     7.15562061e-31                  0                  0                  0      15.89    01/03/23-23:16:33
   515     128.7500        8853.579982        8853.579982        17707.15996       0.8706390661       0.9937447261      -0.1076121072     -0.01549355289    6.031293795e-31                  0                  0                  0      15.90    01/03/23-23:16:49
   516     129.0000        8853.579982        8853.579982        17707.15996       0.8730254572       0.9934696549      -0.1061500649     -0.01429413275    4.887839117e-31                  0                  0                  0      15.89    01/03/23-23:17:05
   517     129.2500        8853.579982        8853.579982        17707.15996       0.8753975351       0.9932497859      -0.1046801496     -0.01317210125    5.512716971e-31                  0                  0                  0      15.89    01/03/23-23:17:21
   518     129.5000        8853.579982        8853.579982        17707.15996       0.8777547006       0.9930819986       -0.103203138     -0.01212416004    4.544974287e-31                  0                  0                  0      15.88    01/03/23-23:17:37
   519     129.7500        8853.579982        8853.579982        17707.15996       0.8800963517       0.9929631572      -0.1017198215     -0.01114698394    4.627085899e-31                  0                  0                  0      15.88    01/03/23-23:17:53
   520     130.0000        8853.579982        8853.579982        17707.15996       0.8824218836       0.9928901276      -0.1002310051     -0.01023723894    5.689938332e-31                  0                  0                  0      15.88    01/03/23-23:18:09
   521     130.2500        8853.579982        8853.579982        17707.15996        0.884730688       0.9928597924     -0.09873750602    -0.009391598405    6.276452504e-31                  0                  0                  0      15.88    01/03/23-23:18:25
   522     130.5000        8853.579982        8853.579982        17707.15996       0.8870221537       0.9928690665     -0.09724015327     -0.00860675952    5.552853811e-31                  0                  0                  0      15.89    01/03/23-23:18:40
   523     130.7500        8853.579982        8853.579982        17707.15996       0.8892956665       0.9929149114     -0.09573978631    -0.007879458615     4.86802874e-31                  0                  0                  0      15.92    01/03/23-23:18:56
   524     131.0000        8853.579982        8853.579982        17707.15996       0.8915506089       0.9929943482     -0.09423725424    -0.007206484985    5.775315084e-31                  0                  0                  0      15.89    01/03/23-23:19:12
   525     131.2500        8853.579982        8853.579982        17707.15996        0.893786361       0.9931044701     -0.09273341477     -0.00658469434    4.564758597e-31                  0                  0                  0      15.89    01/03/23-23:19:28
   526     131.5000        8853.579982        8853.579982        17707.15996       0.8960023002       0.9932424528     -0.09122913325    -0.006011019326    8.642172877e-31                  0  -2.303334041e-320                  0      15.88    01/03/23-23:19:44
   527     131.7500        8853.579982        8853.579982        17707.15996       0.8981978019       0.9934055634     -0.08972528176    -0.005482479669    5.205496477e-31                  0   -7.14422579e-312                  0      15.88    01/03/23-23:20:00
   528     132.0000        8853.579982        8853.579982        17707.15996       0.9003722398       0.9935911692     -0.08822273813    -0.004996191203    5.840011818e-31                  0  -1.238954151e-303                  0      15.89    01/03/23-23:20:16
   529     132.2500        8853.579982        8853.579982        17707.15996       0.9025249864       0.9937967441     -0.08672238504    -0.004549372623    4.979576352e-31                  0  -1.453088269e-295                  0      15.89    01/03/23-23:20:32
   530     132.5000        8853.579982        8853.579982        17707.15996       0.9046554136       0.9940198739     -0.08522510912    -0.004139351231    5.290281925e-31                  0  -1.219071803e-287                  0      15.87    01/03/23-23:20:48
   531     132.7500        8853.579982        8853.579982        17707.15996        0.906762893       0.9942582609     -0.08373180005     -0.00376356781    4.596916445e-31                  0   -7.48794141e-280                  0      15.87    01/03/23-23:21:03
   532     133.0000        8853.579982        8853.579982        17707.15996       0.9088467971       0.9945097269     -0.08224334972    -0.003419580105    4.595026984e-31                  0  -3.403379047e-272                  0      15.87    01/03/23-23:21:19
   533     133.2500        8853.579982        8853.579982        17707.15996       0.9109064995       0.9947722164     -0.08076065139    -0.003105065553    5.391592805e-31                  0  -1.149349267e-264                  0      15.87    01/03/23-23:21:35
   534     133.5000        8853.579982        8853.579982        17707.15996       0.9129413758       0.9950437967     -0.07928459891    -0.002817822079     4.62323811e-31                  0  -2.882308126e-257                  0      15.87    01/03/23-23:21:51
   535     133.7500        8853.579982        8853.579982        17707.15996       0.9149508042       0.9953226586     -0.07781608593    -0.002555768524    5.985891682e-31                  0  -5.338455152e-250                  0      15.87    01/03/23-23:22:07
   536     134.0000        8853.579982        8853.579982        17707.15996       0.9169341664        0.995607115     -0.07635600515    -0.002316943392    4.802489931e-31                  0  -7.209932543e-243                  0      15.87    01/03/23-23:22:23
   537     134.2500        8853.579982        8853.579982        17707.15996       0.9188908484       0.9958955989     -0.07490524764    -0.002099502905    7.085429791e-31                  0  -6.905692915e-236                  0      15.87    01/03/23-23:22:39
   538     134.5000        8853.579982        8853.579982        17707.15996       0.9208202408       0.9961866617     -0.07346470214    -0.001901718776     6.43771042e-31                  0  -4.373718521e-229                  0      15.86    01/03/23-23:22:54
   539     134.7500        8853.579982        8853.579982        17707.15996       0.9227217398       0.9964789697     -0.07203525442    -0.001721975475     5.67479835e-31                  0  -1.395998883e-222                  0      15.88    01/03/23-23:23:10
   540     135.0000        8853.579982        8853.579982        17707.15996       0.9245947481       0.9967713012     -0.07061778668    -0.001558766428    6.592383986e-31                  0   3.360458603e-216                  0      15.86    01/03/23-23:23:26
   541     135.2500        8853.579982        8853.579982        17707.15996       0.9264386749       0.9970625417     -0.06921317695    -0.001410689862    6.637743179e-31                  0   6.742064488e-209                  0      15.86    01/03/23-23:23:42
   542     135.5000        8853.579982        8853.579982        17707.15996       0.9282529373       0.9973516805     -0.06782229856    -0.001276444638    5.507314501e-31                  0   4.134632978e-202                  0      15.86    01/03/23-23:23:58
   543     135.7500        8853.579982        8853.579982        17707.15996       0.9300369601       0.9976378056     -0.06644601962    -0.001154825888    8.152859287e-31                  0    1.57013254e-195                  0      15.86    01/03/23-23:24:14
   544     136.0000        8853.579982        8853.579982        17707.15996       0.9317901769       0.9979200994     -0.06508520251    -0.001044720003     5.70246485e-31                  0   4.135631324e-189                  0      15.87    01/03/23-23:24:30
   545     136.2500        8853.579982        8853.579982        17707.15996       0.9335120302       0.9981978332     -0.06374070344   -0.0009450996225    9.009602013e-31                  0   7.857954285e-183                  0      15.86    01/03/23-23:24:46
   546     136.5000        8853.579982        8853.579982        17707.15996       0.9352019718       0.9984703626     -0.06241337201   -0.0008550188347    5.176868212e-31                  0   1.095385781e-176                  0      15.87    01/03/23-23:25:01
   547     136.7500        8853.579982        8853.579982        17707.15996       0.9368594635       0.9987371226     -0.06110405075   -0.0007736083347     1.05284381e-30                  0   1.128068981e-170                  0      15.86    01/03/23-23:25:17
   548     137.0000        8853.579982        8853.579982        17707.15996       0.9384839771       0.9989976224     -0.05981357481   -0.0007000704788      5.9298072e-31                  0    8.58923554e-165                  0      15.87    01/03/23-23:25:33
   549     137.2500        8853.579982        8853.579982        17707.15996       0.9400749946       0.9992514407     -0.05854277147   -0.0006336746222     5.18348123e-31                  0   4.811157619e-159                  0      15.86    01/03/23-23:25:49
   550     137.5000        8853.579982        8853.579982        17707.15996       0.9416320086       0.9994982209     -0.05729245984   -0.0005737524438    5.689940928e-31                  0   1.956334137e-153                  0      15.86    01/03/23-23:26:05
   551     137.7500        8853.579982        8853.579982        17707.15996       0.9431545221       0.9997376662     -0.05606345049   -0.0005196935755    9.150912931e-31                  0   5.602423922e-148                  0      15.86    01/03/23-23:26:21
   552     138.0000        8853.579982        8853.579982        17707.15996       0.9446420491       0.9999695353     -0.05485654505   -0.0004709411726    4.847799976e-31                  0    1.04342801e-142                  0      15.87    01/03/23-23:26:37
   553     138.2500        8853.579982        8853.579982        17707.15996       0.9460941141        1.000193638     -0.05367253588   -0.0004269879404    4.854350197e-31                  0   8.968595994e-138                  0      15.86    01/03/23-23:26:52
   554     138.5000        8853.579982        8853.579982        17707.15996       0.9475102526        1.000409831     -0.05251220569   -0.0003873722756    6.081597111e-31                  0  -1.119930975e-132                  0      15.86    01/03/23-23:27:08
   555     138.7500        8853.579982        8853.579982        17707.15996       0.9488900107        1.000618012     -0.05137632717   -0.0003516746018    6.027037118e-31                  0  -5.217795604e-127                  0      15.86    01/03/23-23:27:24
   556     139.0000        8853.579982        8853.579982        17707.15996       0.9502329451        1.000818122     -0.05026566258   -0.0003195138426    5.341060004e-31                  0  -9.278221216e-122                  0      15.86    01/03/23-23:27:40
   557     139.2500        8853.579982        8853.579982        17707.15996       0.9515386234        1.001010131     -0.04918096335   -0.0002905443414    4.836078578e-31                  0  -1.044569113e-116                  0      15.88    01/03/23-23:27:56
   558     139.5000        8853.579982        8853.579982        17707.15996       0.9528066235        1.001194046     -0.04812296964   -0.0002644528442    5.280338047e-31                  0  -8.207339785e-112                  0      15.86    01/03/23-23:28:12
   559     139.7500        8853.579982        8853.579982        17707.15996        0.954036534          1.0013699     -0.04709240985   -0.0002409557147    6.063248694e-31                  0  -4.660988485e-107                  0      15.87    01/03/23-23:28:28
   560     140.0000        8853.579982        8853.579982        17707.15996       0.9552279538         1.00153775     -0.04609000013   -0.0002197963058    8.485634662e-31                  0  -1.942118006e-102                  0      15.89    01/03/23-23:28:44
