# Supplementary material for: Generation and decay of Higgs mode in a strongly interacting Fermi gas
Source: Sci Rep. 2023 Jul 12;13:11285. doi: 10.1038/s41598-023-38176-9 (PMC10338461; doi:10.1038/s41598-023-38176-9)
Supplement: Supplementary file 3 — Supplementary Information 3. [file 41598_2023_38176_MOESM3_ESM.zip]

Archive with 7 entries (6 files):
- 2d_p10prc/
- 2d_p10prc/p10cos_predefines.h
- 2d_p10prc/p10cos_problem-definition.h
- 2d_p10prc/p10cos_logger.h
- 2d_p10prc/p10cos_input.txt
- 2d_p10prc/p10cos.wlog
- 2d_p10prc/p10cos.stdout
