# Supplementary material for: Generation and decay of Higgs mode in a strongly interacting Fermi gas
Source: Sci Rep. 2023 Jul 12;13:11285. doi: 10.1038/s41598-023-38176-9 (PMC10338461; doi:10.1038/s41598-023-38176-9)
Supplement: Supplementary file 3 — Supplementary Information 3. [file 41598_2023_38176_MOESM3_ESM.zip › 2d_p10prc/p10cos_predefines.h]

/**
 * W-SLDA Toolkit
 * Engine version: 2023.01.21
 * API version: 20220221
 * */

/**
 * Define lattice size and lattice spacing.
 * */
#define NX 64
#define NY 64
#define NZ 16

#define DX 1.0
#define DY 1.0
#define DZ 1.0

/**
 * Select functional:
 *  - SLDA: 
 *      for simulating unitary Fermi gas, 
 *      it sets effective mass of particles to 1.0 which assures better convergence properties,
 *      in case of time time-dependent calculations SLDA is about 2x faster than ASLDA.
 *  - ASLDA:
 *      for simulating unitary Fermi gas,
 *      at qualitative level it produces results compatible with SLDA, however it is more accurate,
 *      due to presence of current terms in the functional it has worse convergence properties.
 *  - SLDAE:
 *      for simulating Fermi gas for an arbitrary value of akF,
 *      for small and negative akF the functional is equivalent to BDG, while for large akF is equivalent to ASLDA.
 *      To speed-up computation, you can use SLDAE_FORCE_A1 option.
 *      It sets effective mass=1, which renders the current dependence of the functional. 
 *      For more info see: https://arxiv.org/abs/2201.07626
 *  - BDG:
 *      for simulating systems in BCS regime,
 *      equations of motion are equivalent to Bogoliubov-de-Gennes equations,
 *  - CUSTOMEDF:
 *      use this option to define your custom functional,
 *      then you need to provide body of functions: tdwslda_compute_energy( ) and tdwslda_compute_potentials( )
 *      in problem-definition.h file
 * */
// #define FUNCTIONAL SLDA
// #define FUNCTIONAL ASLDA
#define FUNCTIONAL SLDAE
// #define FUNCTIONAL BDG
// #define FUNCTIONAL CUSTOMEDF

/**
 * Meaningful only in case SLDAE.
 * Sets effective mass to be equal, and speeds-up computation (approximately by a factor of two)
 * */
#define SLDAE_FORCE_A1

/**
 * Select which external potentials you want to use in simulations.
 *   - ENABLE_V_EXT:
 *       function v_ext(...) from problem definition will be called in each iteration.
 *   - ENABLE_DELTA_EXT:
 *       function delta_ext(...) from problem definition will be called in each iteration.
 *   - ENABLE_VELOCITY_EXT:
 *       function velocity_ext(...) from problem definition will be called in each iteration.
 *   - ENABLE_MODIFY_POTENTIALS:
 *       function modify_potentials(...) from problem definition will be called in each iteration.
 * In order to achieve best performance disable call of empty functions.
 * */
#define ENABLE_V_EXT
#define ENABLE_DELTA_EXT
// #define ENABLE_VELOCITY_EXT
// #define ENABLE_MODIFY_POTENTIALS

/**
 * Maximal number of parameters in params array
 * */
#define MAX_USER_PARAMS 32 

/**
 * Minimal density to avoid numerical problems
 * below this treshold density is regarded as zero
 * */
#define DENSEPSILON 1.0e-8

/**
 * Active this flag in case of calculations for problems that preserve symmetry between spin up and down components.
 * In such case, the evolves only wave-functions for single spin component
 * and in consequence computing time decreases by factor of two
 * */
// #define SPINSYMMETRY_MODE

/**
 * Scheme of pairing field renormalization procedure. 
 * For more info see: https://gitlab.fizyka.pw.edu.pl/gabrielw/wslda/-/wikis/Regularization%20schemes%20of%20the%20pairing%20field
 * Select one:
 * SPHERICAL_CUTOFF: use spherical momentum space cutoff, in this case you need to set `ec` variable in input file (default).
 * CUBIC_CUTOFF: use cubic momentum space cutoff, in this case `ec` will be set to infinity automatically.
 * */
#define REGULARIZATION_SCHEME SPHERICAL_CUTOFF
// #define REGULARIZATION_SCHEME CUBIC_CUTOFF

/**
 * Meaningful only in case of ASLDA and SLDAE.
 * Parameters defining stabilization procedure of ASLDA functional. 
 * For regions with density smaller than ASLDA_STABILIZATION_EXCLUDE_BELOW_DENISTY 
 * contribution from current term j^2/2n is assumed to be zero. 
 * For regions with density above ASLDA_STABILIZATION_RETAIN_ABOVE_DENSITY 
 * the contribution is assumed to be intact by stabilization procedure. 
 * For more info see: 
 * https://gitlab.fizyka.pw.edu.pl/gabrielw/wslda/-/wikis/Functionals#stabilization-of-aslda-functional
 * */
#define ASLDA_STABILIZATION_RETAIN_ABOVE_DENSITY  1.0e-5
#define ASLDA_STABILIZATION_EXCLUDE_BELOW_DENISTY 1.0e-7

/**
 * Active this flag in order to store quasi-particle energies for each measurement.
 * Note that in case of 1d or 2d codes it can require much more space than measurements itself.
 * */
// #define STORE_QPE

/**
 * Machine file. 
 * This file contains info about machine that will be used in the computation process.
 * You can specify the file in the following ways: 
 * - copy `machine.h` file to the current directory, see templates folder for various examples,
 * - specify the folder with `machine.h` file via -I option in Makefile  
 * - use system variable WSLDA_MACHINE to specify the folder with `machine.h` file, for example:
 *   export WSLDA_MACHINE=...
 **/ 
#include "machine.h"

/**
 * Files: predefines.h, problem-definition.h, logger.h are assumed to be compatible with this API version
 * For list of API versions see: https://gitlab.fizyka.pw.edu.pl/wtools/wslda/-/wikis/API-version
 * */
#define API_VERSION 20220221
