# Supplementary material for: Generation and decay of Higgs mode in a strongly interacting Fermi gas
Source: Sci Rep. 2023 Jul 12;13:11285. doi: 10.1038/s41598-023-38176-9 (PMC10338461; doi:10.1038/s41598-023-38176-9)
Supplement: Supplementary file 3 — Supplementary Information 3. [file 41598_2023_38176_MOESM3_ESM.zip › 2d_p10prc/p10cos.wlog]

# CREATION TIME OF THE LOG: Sun Mar 12 15:07:14 2023
# EXECUTION COMMAND       : ./td-wslda-2d input.txt
# CODE NAME               : "W-SLDA-TOOLKIT"
# VERSION OF THE CODE     : 2023.01.21
# COMPILATION DATE & TIME : Mar 12 2023, 14:55:53
#
# ========================= LATTICE =========================
# LATTICE    : 64 x 64 x 16
# SPACING    : 1.00 x 1.00 x 1.00
# VOLUME     : 64.00 x 64.00 x 16.00
#
# ==================== PHYSICAL SETTINGS ====================
# kF                 =       1.03574
# eF                 =      0.536383
# Effg               =       791.485
# mu_a/eF            =      0.870141
# mu_b/eF            =      0.100999
# E_cut              =       4.45616
# E_cut/eF           =       8.30779
#
# ==================== ALGORITHM SETTINGS ===================
# np                 =            16
# nwf                =         37284
# nwfip              =          2331
# dt*emax            =     0.0230004
# dt*eF              =        0.0025
# dt                 =    0.00466085
# t0*eF              =             0
# t0                 =             0
# ========================= COLUMNS ========================
#  1: measurement id
#  2: time*eF
#  3: npart[SPINA]
#  4: npart[SPINB]
#  5: npart[SPINA]+npart[SPINB]
#  6: E_tot/Effg
#  7: observable[EKIN]/Effg
#  8: observable[EPOT]/Effg
#  9: observable[EPAIR]/Effg
# 10: observable[ECURRENT]/Effg
# 11: observable[EPOTEXT]/Effg
# 12: observable[EPAIREXT]/Effg
# 13: observable[EVELEXT]/Effg
# 14: time per iteration (sec)
# 15: time & date of entry
     0       0.0000        1352.630289        1106.697511          2459.3278       0.5187806057        1.551311793       -0.417680321       -0.614850866     2.62149298e-31                  0                  0                  0       0.00    03/12/23-15:07:14
     1       1.0000        1352.638462        1106.689338          2459.3278       0.5196158239        1.548497235      -0.4176741213      -0.6112072897    2.602135055e-31                  0                  0                  0      12.72    03/12/23-15:07:26
     2       2.0000        1352.641001        1106.686799          2459.3278       0.5196404396          1.5464021      -0.4176555186      -0.6091061422    1.592580512e-31                  0                  0                  0      12.43    03/12/23-15:07:39
     3       3.0000         1352.64276         1106.68504          2459.3278       0.5196839374        1.545290037      -0.4176245028      -0.6079815965    1.576932984e-31                  0                  0                  0      12.43    03/12/23-15:07:51
     4       4.0000        1352.642895        1106.684905          2459.3278       0.5197465729        1.545378696      -0.4175810565      -0.6080510664    2.427022204e-31                  0                  0                  0      12.43    03/12/23-15:08:04
     5       5.0000        1352.641539        1106.686261          2459.3278       0.5198280131        1.546275755      -0.4175251555      -0.6089225868     3.15173687e-31                  0                  0                  0      12.43    03/12/23-15:08:16
     6       6.0000        1352.639795        1106.688005          2459.3278       0.5199276454        1.547310025      -0.4174567686      -0.6099256115    3.246724664e-31                  0                  0                  0      12.43    03/12/23-15:08:28
     7       7.0000        1352.638737        1106.689063          2459.3278       0.5200450164        1.547972581      -0.4173758575       -0.610551707     2.20579888e-31                  0                  0                  0      12.43    03/12/23-15:08:41
     8       8.0000          1352.6392          1106.6886          2459.3278       0.5201797148        1.547821216      -0.4172823767      -0.6103591241     2.33181865e-31                  0                  0                  0      12.43    03/12/23-15:08:53
     9       9.0000        1352.640874        1106.686926          2459.3278       0.5203318198        1.546900091      -0.4171762732      -0.6093919984    2.262970391e-31                  0                  0                  0      12.43    03/12/23-15:09:06
    10      10.0000        1352.643291        1106.684509          2459.3278        0.520501801        1.545617217      -0.4170574868      -0.6080579288    1.966378032e-31                  0                  0                  0      12.43    03/12/23-15:09:18
    11      11.0000        1352.644949        1106.682851          2459.3278       0.5206903839        1.544583947      -0.4169259495      -0.6069676134    2.360340788e-31                  0                  0                  0      12.43    03/12/23-15:09:31
    12      12.0000        1352.646081        1106.681719          2459.3278       0.5208980661        1.544134353      -0.4167815857      -0.6064547014    3.340749287e-31                  0                  0                  0      12.43    03/12/23-15:09:43
    13      13.0000        1352.645868        1106.681931          2459.3278       0.5211251024        1.544322925      -0.4166243117      -0.6065735114    2.149636154e-31                  0                  0                  0      12.43    03/12/23-15:09:55
    14      14.0000         1352.64553         1106.68227          2459.3278       0.5213712793        1.544741027      -0.4164540358      -0.6069157114    3.009937685e-31                  0                  0                  0      12.43    03/12/23-15:10:08
    15      15.0000        1352.644968        1106.682832          2459.3278       0.5216365361        1.545146978      -0.4162706579      -0.6072397844    1.992228531e-31                  0                  0                  0      12.43    03/12/23-15:10:20
    16      16.0000        1352.645769        1106.682031          2459.3278       0.5219203477        1.544892758      -0.4160740695      -0.6068983406    2.281178842e-31                  0                  0                  0      12.43    03/12/23-15:10:33
    17      17.0000        1352.647349        1106.680451          2459.3278       0.5222228771        1.544041838      -0.4158641531      -0.6059548079     2.24633793e-31                  0                  0                  0      12.43    03/12/23-15:10:45
    18      18.0000        1352.649872        1106.677928          2459.3278       0.5225444684        1.542808665      -0.4156407823      -0.6046234142    3.538315453e-31                  0                  0                  0      12.43    03/12/23-15:10:58
    19      19.0000        1352.651934        1106.675866          2459.3278       0.5228858378        1.541707384      -0.4154038218      -0.6034177244    2.228300797e-31                  0                  0                  0      12.42    03/12/23-15:11:10
    20      20.0000        1352.653687        1106.674113          2459.3278       0.5232473732        1.540864745      -0.4151531262       -0.602464246     2.29861052e-31                  0                  0                  0      12.42    03/12/23-15:11:22
    21      21.0000        1352.654724        1106.673076          2459.3278       0.5236295397        1.540433769       -0.414888541      -0.6019156882    4.354149998e-31                  0                  0                  0      12.42    03/12/23-15:11:35
    22      22.0000         1352.65512         1106.67268          2459.3278       0.5240327326        1.540461375      -0.4146099013      -0.6018187413    2.582021719e-31                  0                  0                  0      12.43    03/12/23-15:11:47
    23      23.0000        1352.655651        1106.672148          2459.3278       0.5244566523        1.540335095       -0.414317032      -0.6015614104    2.798226043e-31                  0                  0                  0      12.43    03/12/23-15:12:00
    24      24.0000        1352.656343        1106.671457          2459.3278       0.5249017983        1.540230131      -0.4140097476      -0.6013185854    2.607950619e-31                  0                  0                  0      12.43    03/12/23-15:12:12
    25      25.0000        1352.658165        1106.669634          2459.3278       0.5253676416        1.539411169      -0.4136878516      -0.6003556758    2.745251842e-31                  0                  0                  0      12.43    03/12/23-15:12:24
    26      26.0000        1352.660651        1106.667149          2459.3278       0.5258545953        1.538104107      -0.4133511364      -0.5988983751    4.145817865e-31                  0                  0                  0      12.43    03/12/23-15:12:37
    27      27.0000        1352.663834        1106.663966          2459.3278       0.5263632345        1.536617642       -0.412999383      -0.5972550243    3.358264701e-31                  0                  0                  0      12.43    03/12/23-15:12:49
    28      28.0000        1352.666126        1106.661673          2459.3278       0.5268944327        1.535444987      -0.4126323606      -0.5959181942    2.405279926e-31                  0                  0                  0      12.43    03/12/23-15:13:02
    29      29.0000        1352.668115        1106.659685          2459.3278       0.5274486411        1.534571317      -0.4122498263      -0.5948728493    3.254882392e-31                  0                  0                  0      12.43    03/12/23-15:13:14
    30      30.0000        1352.669553        1106.658247          2459.3278        0.528026437        1.534074919      -0.4118515248      -0.5941969567    2.536942641e-31                  0                  0                  0      12.43    03/12/23-15:13:27
    31      31.0000        1352.670599        1106.657201          2459.3278       0.5286282106        1.533777371      -0.4114371882      -0.5937119718    3.544662217e-31                  0                  0                  0      12.42    03/12/23-15:13:39
    32      32.0000        1352.672198        1106.655601          2459.3278       0.5292538438        1.533156771      -0.4110065352      -0.5928963916    2.752616312e-31                  0                  0                  0      12.42    03/12/23-15:13:51
    33      33.0000        1352.674291        1106.653509          2459.3278       0.5299038498        1.532321741      -0.4105592712      -0.5918586201    5.452095548e-31                  0                  0                  0      12.42    03/12/23-15:14:04
    34      34.0000        1352.676917        1106.650882          2459.3278       0.5305784273        1.531080137      -0.4100950878      -0.5904066221    3.224511732e-31                  0                  0                  0      12.42    03/12/23-15:14:16
    35      35.0000        1352.680294        1106.647506          2459.3278       0.5312779843        1.529470614      -0.4096136622      -0.5885789673    2.750940738e-31                  0                  0                  0      12.42    03/12/23-15:14:29
    36      36.0000        1352.683898        1106.643901          2459.3278        0.532003188        1.527724005       -0.409114657      -0.5866061595    3.270040957e-31                  0                  0                  0      12.43    03/12/23-15:14:41
    37      37.0000        1352.686989        1106.640811          2459.3278       0.5327550594        1.526289125        -0.40859772      -0.5849363459    3.249544274e-31                  0                  0                  0      12.43    03/12/23-15:14:54
    38      38.0000        1352.689556        1106.638244          2459.3278       0.5335343522        1.525188269      -0.4080624832      -0.5835914341    3.118516263e-31                  0                  0                  0      12.43    03/12/23-15:15:06
    39      39.0000        1352.691481        1106.636319          2459.3278       0.5343419487        1.524522531      -0.4075085627        -0.58267202    3.319284948e-31                  0                  0                  0      12.42    03/12/23-15:15:18
    40      40.0000        1352.693474        1106.634326          2459.3278       0.5351780736        1.523765218      -0.4069355585      -0.5816515859    3.815465347e-31                  0                  0                  0      12.42    03/12/23-15:15:31
    41      41.0000        1352.696095        1106.631705          2459.3278       0.5360431552        1.522730884      -0.4063430533      -0.5803446754    4.371684392e-31                  0                  0                  0      12.43    03/12/23-15:15:43
    42      42.0000        1352.699673        1106.628126          2459.3278       0.5369374129        1.521141521      -0.4057306129      -0.5784734956    4.728458747e-31                  0                  0                  0      12.42    03/12/23-15:15:56
    43      43.0000        1352.703243        1106.624557          2459.3278       0.5378616498        1.519267324      -0.4050977849      -0.5763078892    3.933777756e-31                  0                  0                  0      12.43    03/12/23-15:16:08
    44      44.0000         1352.70786         1106.61994          2459.3278       0.5388167848        1.517369509      -0.4044440986      -0.5741086258    4.801533286e-31                  0                  0                  0      12.43    03/12/23-15:16:21
    45      45.0000        1352.711849        1106.615951          2459.3278       0.5398033815        1.515329825      -0.4037690645       -0.571757379    3.759916145e-31                  0                  0                  0      12.43    03/12/23-15:16:33
    46      46.0000        1352.715649        1106.612151          2459.3278       0.5408229927        1.513668404      -0.4030721734       -0.569773238    4.141935664e-31                  0                  0                  0      12.43    03/12/23-15:16:45
    47      47.0000        1352.719588        1106.608212          2459.3278        0.541876063        1.512017574       -0.402352896       -0.567788615    4.324046837e-31                  0                  0                  0      12.43    03/12/23-15:16:58
    48      48.0000        1352.722198        1106.605602          2459.3278       0.5429643513        1.510992673      -0.4016106824      -0.5664176389    4.020443898e-31                  0                  0                  0      12.43    03/12/23-15:17:10
    49      49.0000        1352.725267        1106.602533          2459.3278       0.5440881514        1.509751865      -0.4008449614      -0.5648187522      3.8503463e-31                  0                  0                  0      12.43    03/12/23-15:17:23
    50      50.0000        1352.729567        1106.598233          2459.3278       0.5452478016        1.507909909      -0.4000551396      -0.5626069676    3.927240684e-31                  0                  0                  0      12.43    03/12/23-15:17:35
    51      51.0000        1352.734589        1106.593211          2459.3278       0.5464440897         1.50558754      -0.3992406011      -0.5599028493    4.077042281e-31                  0                  0                  0      12.43    03/12/23-15:17:48
    52      52.0000        1352.739633        1106.588167          2459.3278        0.547678247         1.50321152      -0.3984007067      -0.5571325665    3.831927139e-31                  0                  0                  0      12.43    03/12/23-15:18:00
    53      53.0000        1352.744788        1106.583011          2459.3278       0.5489514302        1.500846214      -0.3975347929       -0.554359991     4.10137471e-31                  0                  0                  0      12.43    03/12/23-15:18:12
    54      54.0000        1352.750195        1106.577605          2459.3278       0.5502645815         1.49837437      -0.3966421716      -0.5514676164    3.827096731e-31                  0                  0                  0      12.43    03/12/23-15:18:25
    55      55.0000        1352.754969        1106.572831          2459.3278       0.5516194149        1.496253296      -0.3957221291      -0.5489117525    4.944295444e-31                  0                  0                  0      12.43    03/12/23-15:18:37
    56      56.0000        1352.759856        1106.567944          2459.3278       0.5530169273        1.494106366      -0.3947739251      -0.5463155136    4.355067556e-31                  0                  0                  0      12.43    03/12/23-15:18:50
    57      57.0000        1352.764684        1106.563116          2459.3278       0.5544585255        1.492055899      -0.3937967923      -0.5438005809    4.255607383e-31                  0                  0                  0      12.43    03/12/23-15:19:02
    58      58.0000        1352.769496        1106.558303          2459.3278       0.5559455606        1.490010357      -0.3927899355      -0.5412748612    4.752482554e-31                  0                  0                  0      12.43    03/12/23-15:19:15
    59      59.0000        1352.774694        1106.553106          2459.3278       0.5574791812        1.487774602      -0.3917525303      -0.5385428903    4.829795636e-31                  0                  0                  0      12.43    03/12/23-15:19:27
    60      60.0000        1352.780928        1106.546872          2459.3278        0.559060055        1.484887257      -0.3906837227      -0.5351434791    4.507232128e-31                  0                  0                  0      12.43    03/12/23-15:19:39
    61      61.0000         1352.78786         1106.53994          2459.3278        0.560689431        1.481682837      -0.3895826279      -0.5314107777     4.41875612e-31                  0                  0                  0      12.43    03/12/23-15:19:52
    62      62.0000        1352.795068        1106.532732          2459.3278       0.5623686988        1.478280629      -0.3884483297      -0.5274636008     4.97882354e-31                  0                  0                  0      12.43    03/12/23-15:20:04
    63      63.0000        1352.802112        1106.525688          2459.3278       0.5640996917        1.475075812      -0.3872798789      -0.5236962413     4.24777787e-31                  0                  0                  0      12.43    03/12/23-15:20:17
    64      64.0000        1352.808529        1106.519271          2459.3278       0.5658844026        1.472115928      -0.3860762929      -0.5201552327    4.775682559e-31                  0                  0                  0      12.43    03/12/23-15:20:29
    65      65.0000        1352.815003        1106.512796          2459.3278       0.5677248664        1.469406605      -0.3848365542      -0.5168451842    4.975863008e-31                  0                  0                  0      12.43    03/12/23-15:20:42
    66      66.0000        1352.821232        1106.506568          2459.3278       0.5696226989        1.466637633      -0.3835596096      -0.5134553241    4.823365951e-31                  0                  0                  0      12.43    03/12/23-15:20:54
    67      67.0000        1352.828616        1106.499184          2459.3278       0.5715791967        1.463372884      -0.3822443691      -0.5095493182    6.330219539e-31                  0                  0                  0      12.43    03/12/23-15:21:06
    68      68.0000        1352.835938        1106.491861          2459.3278       0.5735962015        1.460071968      -0.3808897043      -0.5055860621    6.111554642e-31                  0                  0                  0      12.43    03/12/23-15:21:19
    69      69.0000         1352.84443         1106.48337          2459.3278       0.5756749225         1.45616537      -0.3794944476      -0.5009960001    5.430365496e-31                  0                  0                  0      12.43    03/12/23-15:21:31
    70      70.0000        1352.853236        1106.474564          2459.3278       0.5778170469        1.452029334      -0.3780573908      -0.4961548967    5.123565289e-31                  0                  0                  0      12.43    03/12/23-15:21:44
    71      71.0000        1352.862055        1106.465745          2459.3278         0.58002469        1.447861376      -0.3765772833      -0.4912594032    5.618115623e-31                  0                  0                  0      12.43    03/12/23-15:21:56
    72      72.0000        1352.871603        1106.456197          2459.3278       0.5822998783         1.44360128      -0.3750528313      -0.4862485702    5.400555292e-31                  0                  0                  0      12.43    03/12/23-15:22:09
    73      73.0000        1352.880318        1106.447482          2459.3278       0.5846450985        1.439439737      -0.3734826955      -0.4813119431    4.826278945e-31                  0                  0                  0      12.43    03/12/23-15:22:21
    74      74.0000        1352.889678        1106.438122          2459.3278       0.5870626589        1.435295887        -0.37186549       -0.476367738    5.071747304e-31                  0                  0                  0      12.43    03/12/23-15:22:33
    75      75.0000        1352.898788        1106.429012          2459.3278       0.5895552101        1.431168896        -0.37019978      -0.4714139059    5.389530431e-31                  0                  0                  0      12.43    03/12/23-15:22:46
    76      76.0000        1352.908596        1106.419204          2459.3278       0.5921245674        1.426687082      -0.3684840797       -0.466078435    6.371902207e-31                  0                  0                  0      12.43    03/12/23-15:22:58
    77      77.0000        1352.918615        1106.409185          2459.3278       0.5947731225        1.422033803      -0.3667168503      -0.4605438302    5.595683233e-31                  0                  0                  0      12.43    03/12/23-15:23:11
    78      78.0000         1352.92986         1106.39794          2459.3278       0.5975026389        1.416871274       -0.364896497      -0.4544721384    5.809218503e-31                  0                  0                  0      12.43    03/12/23-15:23:23
    79      79.0000        1352.941054        1106.386746          2459.3278        0.600315463        1.411562537      -0.3630213663      -0.4482257073    5.892370602e-31                  0                  0                  0      12.43    03/12/23-15:23:36
    80      80.0000        1352.952743        1106.375057          2459.3278       0.6032142377        1.406089458      -0.3610897427      -0.4417854778    6.611790831e-31                  0                  0                  0      12.43    03/12/23-15:23:48
    81      81.0000        1352.964939        1106.362861          2459.3278       0.6062012655        1.400344441      -0.3590998443      -0.4350433313    6.636615298e-31                  0                  0                  0      12.43    03/12/23-15:24:00
    82      82.0000        1352.977593        1106.350207          2459.3278       0.6092789954        1.394356575      -0.3570498189      -0.4280277602    6.641299718e-31                  0                  0                  0      12.43    03/12/23-15:24:13
    83      83.0000        1352.990592        1106.337208          2459.3278       0.6124498047        1.388150571      -0.3549377386      -0.4207630276     6.54374544e-31                  0                  0                  0      12.43    03/12/23-15:24:25
    84      84.0000        1353.003555        1106.324244          2459.3278        0.615717219        1.382091148       -0.352761593       -0.413612336    6.341395394e-31                  0                  0                  0      12.43    03/12/23-15:24:38
    85      85.0000        1353.016718        1106.311082          2459.3278       0.6190841952        1.375793267       -0.350519283       -0.406189789    6.702845518e-31                  0                  0                  0      12.43    03/12/23-15:24:50
    86      86.0000        1353.030722        1106.297077          2459.3278       0.6225538615        1.369449381      -0.3482086112      -0.3986869079    6.223180764e-31                  0                  0                  0      12.43    03/12/23-15:25:03
    87      87.0000        1353.043805        1106.283994          2459.3278        0.626129282        1.362852855      -0.3458272724      -0.3908963002    6.549414288e-31                  0                  0                  0      12.43    03/12/23-15:25:15
    88      88.0000        1353.058914        1106.268886          2459.3278       0.6298129456        1.355962368      -0.3433728414      -0.3827765807    7.282449882e-31                  0                  0                  0      12.42    03/12/23-15:25:27
    89      89.0000        1353.074935        1106.252864          2459.3278        0.633606632        1.348161001      -0.3408427586      -0.3737116101     7.09853577e-31                  0                  0                  0      12.42    03/12/23-15:25:40
    90      90.0000        1353.090432        1106.237368          2459.3278        0.637513551        1.340471463       -0.338234313      -0.3647235986    6.086586694e-31                  0                  0                  0      12.42    03/12/23-15:25:52
    91      91.0000        1353.107942        1106.219858          2459.3278       0.6415351523        1.332010511      -0.3355446225      -0.3549307362    6.163212419e-31                  0                  0                  0      12.43    03/12/23-15:26:05
    92      92.0000        1353.124628        1106.203172          2459.3278        0.645675078        1.323768335      -0.3327706099      -0.3453226474    6.540441172e-31                  0                  0                  0      12.43    03/12/23-15:26:17
    93      93.0000        1353.142312        1106.185488          2459.3278       0.6499365875        1.315004675       -0.329908975      -0.3351591129    7.150524645e-31                  0                  0                  0      12.43    03/12/23-15:26:29
    94      94.0000        1353.160464        1106.167336          2459.3278       0.6543218214        1.306030003      -0.3269561617      -0.3247520203    7.161331145e-31                  0                  0                  0      12.43    03/12/23-15:26:42
    95      95.0000        1353.178099        1106.149701          2459.3278       0.6588356966        1.297318172      -0.3239083197      -0.3145741559    7.371287423e-31                  0                  0                  0      12.43    03/12/23-15:26:54
    96      96.0000        1353.196269        1106.131531          2459.3278       0.6634823999        1.288312229       -0.320761259      -0.3040685705    7.940289124e-31                  0                  0                  0      12.43    03/12/23-15:27:07
    97      97.0000        1353.215142        1106.112657          2459.3278       0.6682644089        1.278867351      -0.3175103989      -0.2930925428    7.995382611e-31                  0                  0                  0      12.43    03/12/23-15:27:19
    98      98.0000        1353.234456        1106.093344          2459.3278       0.6731848379        1.269099196      -0.3141507076      -0.2817636505    7.483977035e-31                  0                  0                  0      12.43    03/12/23-15:27:32
    99      99.0000        1353.254537        1106.073263          2459.3278       0.6782462711        1.258937035      -0.3106766346      -0.2700141296    7.981566464e-31                  0                  0                  0      12.43    03/12/23-15:27:44
   100     100.0000         1353.27463         1106.05317          2459.3278       0.6834523019        1.248550304      -0.3070820345      -0.2580159671    7.529833881e-31                  0                  0                  0      12.43    03/12/23-15:27:56
   101     101.0000        1353.295701        1106.032099          2459.3278       0.6888055447        1.237680002      -0.3033600819      -0.2455143749    7.650698589e-31                  0                  0                  0      12.43    03/12/23-15:28:09
   102     102.0000        1353.316782        1106.011018          2459.3278       0.6943088773        1.226569861      -0.2995031796      -0.2327578038    7.631623613e-31                  0                  0                  0      12.43    03/12/23-15:28:21
   103     103.0000        1353.338393        1105.989407          2459.3278       0.6999662364        1.215231177      -0.2955028604      -0.2197620798    8.211267557e-31                  0                  0                  0      12.43    03/12/23-15:28:34
   104     104.0000        1353.359844        1105.967956          2459.3278       0.7057816594        1.203766011       -0.291349686      -0.2066346657    8.549607729e-31                  0                  0                  0      12.43    03/12/23-15:28:46
   105     105.0000        1353.381288        1105.946512          2459.3278       0.7117609513         1.19227687      -0.2870331479      -0.1934827712    8.488919521e-31                  0                  0                  0      12.43    03/12/23-15:28:59
   106     106.0000         1353.40252         1105.92528          2459.3278       0.7179101488        1.180787093      -0.2825415762      -0.1803353685    9.042891822e-31                  0                  0                  0      12.43    03/12/23-15:29:11
   107     107.0000        1353.423604        1105.904196          2459.3278       0.7242360568        1.169326577      -0.2778620662       -0.167228454    9.519832539e-31                  0                  0                  0      12.43    03/12/23-15:29:23
   108     108.0000        1353.444471        1105.883329          2459.3278       0.7307449932        1.157760027      -0.2729804354      -0.1540345979    9.162363958e-31                  0                  0                  0      12.43    03/12/23-15:29:36
   109     109.0000        1353.465309        1105.862491          2459.3278       0.7374432037        1.146143332      -0.2678812255      -0.1408189031    9.270889409e-31                  0                  0                  0      12.43    03/12/23-15:29:48
   110     110.0000        1353.485434        1105.842366          2459.3278       0.7443387117        1.134755485      -0.2625477711      -0.1278690019    9.734255609e-31                  0                  0                  0      12.43    03/12/23-15:30:01
   111     111.0000        1353.504769        1105.823031          2459.3278       0.7514407823        1.123650093      -0.2569623562      -0.1152469544    9.581022731e-31                  0                  0                  0      12.43    03/12/23-15:30:13
   112     112.0000        1353.523594        1105.804206          2459.3278       0.7587597392        1.112794757      -0.2511064848      -0.1029285327    9.881903353e-31                  0                  0                  0      12.43    03/12/23-15:30:26
   113     113.0000        1353.541334        1105.786466          2459.3278       0.7663048664        1.102338467      -0.2449612917      -0.0910723094     9.99700697e-31                  0                  0                  0      12.43    03/12/23-15:30:38
   114     114.0000        1353.558037        1105.769763          2459.3278       0.7740865658        1.092332389      -0.2385081166     -0.07973770641    9.763287191e-31                  0                  0                  0      12.43    03/12/23-15:30:50
   115     115.0000        1353.573844        1105.753956          2459.3278       0.7821134053        1.082813801      -0.2317292598     -0.06897113623    1.008003566e-30                  0                  0                  0      12.43    03/12/23-15:31:03
   116     116.0000        1353.588019        1105.739781          2459.3278       0.7903945049        1.073970543      -0.2246089238     -0.05896711404    9.277509379e-31                  0                  0                  0      12.43    03/12/23-15:31:15
   117     117.0000        1353.601161        1105.726639          2459.3278       0.7989370173        1.065800826      -0.2171343292      -0.0497294793    9.495263116e-31                  0                  0                  0      12.43    03/12/23-15:31:28
   118     118.0000        1353.612708        1105.715092          2459.3278       0.8077450318        1.058392303       -0.209296969     -0.04135030241    9.588196588e-31                  0                  0                  0      12.43    03/12/23-15:31:40
   119     119.0000        1353.622859        1105.704941          2459.3278       0.8168194884        1.051783475      -0.2010939376     -0.03387004892    9.439804179e-31                  0                  0                  0      12.43    03/12/23-15:31:53
   120     120.0000        1353.631613        1105.696186          2459.3278       0.8261555506        1.045958738      -0.1925292445     -0.02727394317    9.150425987e-31                  0                  0                  0      12.43    03/12/23-15:32:05
   121     121.0000        1353.638974        1105.688826          2459.3278       0.8357424415         1.04094266      -0.1836149971     -0.02158522128    1.179667631e-30                  0                  0                  0      12.43    03/12/23-15:32:17
   122     122.0000         1353.64507         1105.68273          2459.3278       0.8455626703        1.036688515      -0.1743723273     -0.01675351712    9.732779927e-31                  0                  0                  0      12.43    03/12/23-15:32:30
   123     123.0000        1353.649992        1105.677808          2459.3278       0.8555902009        1.033162136      -0.1648319387     -0.01273999599    9.988253974e-31                  0                  0                  0      12.43    03/12/23-15:32:42
   124     124.0000        1353.653835        1105.673965          2459.3278       0.8657919149        1.030329569      -0.1550341761    -0.009503477922    1.099582783e-30                  0                  0                  0      12.43    03/12/23-15:32:55
   125     125.0000        1353.656783        1105.671017          2459.3278       0.8761270618        1.028102974      -0.1450285611     -0.00694735091    9.997360204e-31                  0                  0                  0      12.43    03/12/23-15:33:07
   126     126.0000        1353.658943        1105.668857          2459.3278        0.886547037        1.026401522      -0.1348727993    -0.004981685533    1.077115693e-30                  0                  0                  0      12.43    03/12/23-15:33:20
   127     127.0000        1353.660525        1105.667275          2459.3278       0.8969972318        1.025133712      -0.1246313225    -0.003505158182    1.198382433e-30                  0                  0                  0      12.43    03/12/23-15:33:32
   128     128.0000        1353.661625        1105.666175          2459.3278       0.9074171865        1.024207816      -0.1143734883    -0.002417140766    1.159013162e-30                  0                  0                  0      12.43    03/12/23-15:33:44
   129     129.0000        1353.662385        1105.665415          2459.3278       0.9177428094        1.023548043      -0.1041715982     -0.00163363519    1.163639273e-30                  0                  0                  0      12.43    03/12/23-15:33:57
   130     130.0000        1353.662878        1105.664922          2459.3278       0.9279088714        1.023099627     -0.09409890386    -0.001091851918    1.232124125e-30                  0                  0                  0      12.43    03/12/23-15:34:09
   131     131.0000        1353.663206        1105.664594          2459.3278       0.9378497266        1.022793827     -0.08422776218   -0.0007163380129    1.524632533e-30                  0                  0                  0      12.43    03/12/23-15:34:22
   132     132.0000        1353.663402        1105.664397          2459.3278       0.9475007494        1.022594323     -0.07462806166   -0.0004655120054     1.25931731e-30                  0                  0                  0      12.43    03/12/23-15:34:34
   133     133.0000        1353.663532        1105.664268          2459.3278       0.9568001732        1.022461127     -0.06536599512   -0.0002949590516    1.264725354e-30                  0                  0                  0      12.43    03/12/23-15:34:47
   134     134.0000        1353.663604        1105.664196          2459.3278        0.965690249        1.022381297       -0.056503203   -0.0001878452779    1.251440252e-30                  0                  0                  0      12.43    03/12/23-15:34:59
   135     135.0000        1353.663649        1105.664151          2459.3278       0.9741166137        1.022328043     -0.04809626686   -0.0001151623954    1.267388863e-30                  0                  0                  0      12.43    03/12/23-15:35:11
   136     136.0000        1353.663672        1105.664128          2459.3278       0.9820302029        1.022298503     -0.04019650038   -7.179927403e-05    1.297719176e-30                  0                  0                  0      12.43    03/12/23-15:35:24
   137     137.0000        1353.663686        1105.664114          2459.3278       0.9893866234        1.022279935      -0.0328499674   -4.334376517e-05    1.233221508e-30                  0                  0                  0      12.43    03/12/23-15:35:36
   138     138.0000        1353.663693        1105.664107          2459.3278       0.9961458439        1.022269255     -0.02609765194   -2.575955704e-05     1.18620072e-30                  0                  0                  0      12.43    03/12/23-15:35:49
   139     139.0000        1353.663697        1105.664103          2459.3278        1.002272723        1.022263957     -0.01997571151   -1.552279334e-05    1.103820468e-30                  0                  0                  0      12.43    03/12/23-15:36:01
   140     140.0000        1353.663698        1105.664102          2459.3278         1.00773634        1.022261629     -0.01451575765   -9.531200162e-06    1.100660353e-30                  0                  0                  0      12.43    03/12/23-15:36:14
   141     141.0000        1353.663699        1105.664101          2459.3278        1.012509794        1.022260591    -0.009745123111   -5.674063531e-06    1.122406933e-30                  0                  0                  0      12.43    03/12/23-15:36:26
   142     142.0000          1353.6637          1105.6641          2459.3278        1.016570026        1.022260145     -0.00568709105   -3.027955351e-06    1.136301197e-30                  0                  0                  0      12.43    03/12/23-15:36:38
   143     143.0000          1353.6637          1105.6641          2459.3278        1.019897744        1.022260022    -0.002361074866   -1.202563064e-06    1.116948751e-30                  0                  0                  0      12.43    03/12/23-15:36:51
   144     144.0000          1353.6637          1105.6641          2459.3278        1.022042743        1.022260021   -0.0002171667334   -1.112286173e-07    1.129880223e-30                  0                  0                  0      12.43    03/12/23-15:37:03
   145     145.0000          1353.6637          1105.6641          2459.3278        1.020230572         1.02226005    -0.002028395914   -1.082714457e-06    1.146932552e-30                  0                  0                  0      12.43    03/12/23-15:37:16
   146     146.0000          1353.6637          1105.6641          2459.3278        1.019189184        1.022260128    -0.003069218489   -1.725213906e-06    1.236045888e-30                  0                  0                  0      12.43    03/12/23-15:37:28
   147     147.0000          1353.6637          1105.6641          2459.3278        1.008942986        1.022260196     -0.01330972654   -7.483607146e-06    1.280652962e-30                  0                  0                  0      12.43    03/12/23-15:37:41
   148     148.0000        1353.662921        1105.664879          2459.3278       0.6936447099        1.022589471       -0.328464966   -0.0004797947198    1.220132021e-30                  0                  0                  0      12.43    03/12/23-15:37:53
   149     149.0000        1353.660331        1105.667469          2459.3278       0.6194989647        1.024047371      -0.4025373933    -0.002011012501     1.22230648e-30                  0                  0                  0      12.43    03/12/23-15:38:05
   150     150.0000        1353.653309        1105.674491          2459.3278       0.6043209742        1.028092067       -0.417680321     -0.00609077134    1.252795487e-30                  0                  0                  0      12.43    03/12/23-15:38:18
   151     151.0000        1353.637149        1105.690651          2459.3278       0.6043211506        1.037578764       -0.417680321     -0.01557729213    1.288989258e-30                  0                  0                  0      12.43    03/12/23-15:38:30
   152     152.0000        1353.602117        1105.725683          2459.3278       0.6043220612        1.058107688       -0.417680321     -0.03610530571    1.326086396e-30                  0                  0                  0      12.43    03/12/23-15:38:43
   153     153.0000         1353.53042         1105.79738          2459.3278       0.6043262072        1.100331897       -0.417680321     -0.07832536916    1.223455613e-30                  0                  0                  0      12.43    03/12/23-15:38:55
   154     154.0000        1353.394574        1105.933226          2459.3278       0.6043424084        1.180197274       -0.417680321      -0.1581745445     1.13923314e-30                  0                  0                  0      12.43    03/12/23-15:39:08
   155     155.0000        1353.172291        1106.155508          2459.3278       0.6043926532        1.311232675       -0.417680321      -0.2891597004     1.12604082e-30                  0                  0                  0      12.43    03/12/23-15:39:20
   156     156.0000        1352.890993        1106.436806          2459.3278       0.6044983334        1.477081836       -0.417680321      -0.4549031818    1.041748734e-30                  0                  0                  0      12.43    03/12/23-15:39:32
   157     157.0000        1352.689344        1106.638456          2459.3278       0.6046033721        1.596381427       -0.417680321      -0.5740977343    1.109613232e-30                  0                  0                  0      12.43    03/12/23-15:39:45
   158     158.0000        1352.722333        1106.605467          2459.3278        0.604584867        1.577220614       -0.417680321      -0.5549554257    1.109639621e-30                  0                  0                  0      12.43    03/12/23-15:39:57
   159     159.0000         1352.95973         1106.36807          2459.3278       0.6044686336        1.437202873       -0.417680321      -0.4150539187    1.108321636e-30                  0                  0                  0      12.43    03/12/23-15:40:10
   160     160.0000        1353.230896        1106.096904          2459.3278       0.6043768563        1.277376384       -0.417680321      -0.2553192065    1.135818309e-30                  0                  0                  0      12.43    03/12/23-15:40:22
   161     161.0000        1353.428064        1105.899735          2459.3278       0.6043375668        1.161212144       -0.417680321      -0.1391942566    1.286016948e-30                  0                  0                  0      12.43    03/12/23-15:40:35
   162     162.0000        1353.542423        1105.785377          2459.3278       0.6043253522        1.093689215       -0.417680321     -0.07168354164    1.456488462e-30                  0                  0                  0      12.43    03/12/23-15:40:47
   163     163.0000        1353.602474        1105.725326          2459.3278       0.6043220735        1.058305025       -0.417680321     -0.03630263023     1.44100732e-30                  0                  0                  0      12.43    03/12/23-15:40:59
   164     164.0000        1353.631595        1105.696205          2459.3278       0.6043212553         1.04109845       -0.417680321     -0.01909687374    1.451147604e-30                  0                  0                  0      12.43    03/12/23-15:41:12
   165     165.0000        1353.644769        1105.683031          2459.3278       0.6043210518        1.033295356       -0.417680321     -0.01129398353    1.454016952e-30                  0                  0                  0      12.43    03/12/23-15:41:24
   166     166.0000        1353.649617        1105.678183          2459.3278       0.6043210027        1.030386677       -0.417680321    -0.008385353187    1.355072493e-30                  0                  0                  0      12.43    03/12/23-15:41:37
   167     167.0000        1353.649894        1105.677906          2459.3278       0.6043209996        1.030168554       -0.417680321    -0.008167233453    1.500186078e-30                  0                  0                  0      12.43    03/12/23-15:41:49
   168     168.0000        1353.646576        1105.681224          2459.3278       0.6043210291        1.032055001       -0.417680321     -0.01005365113    1.422085255e-30                  0                  0                  0      12.43    03/12/23-15:42:02
   169     169.0000        1353.638673        1105.689127          2459.3278       0.6043211263        1.036640276       -0.417680321     -0.01463882846    1.388183362e-30                  0                  0                  0      12.43    03/12/23-15:42:14
   170     170.0000        1353.624201        1105.703599          2459.3278       0.6043214025        1.045157425       -0.417680321     -0.02315570193    1.498202229e-30                  0                  0                  0      12.43    03/12/23-15:42:26
   171     171.0000        1353.597173        1105.730627          2459.3278        0.604322248        1.061005481       -0.417680321     -0.03900291211    1.796255008e-30                  0                  0                  0      12.43    03/12/23-15:42:39
   172     172.0000        1353.549017        1105.778783          2459.3278       0.6043248423        1.089416067       -0.417680321     -0.06741090394    3.002286842e-30                  0     2.4827881e-215                  0      12.43    03/12/23-15:42:51
   173     173.0000        1353.465624        1105.862176          2459.3278       0.6043325871         1.13850555       -0.417680321       -0.116492642    6.345926083e-30                  0   7.977034536e-107                  0      12.43    03/12/23-15:43:04
   174     174.0000        1353.331258        1105.996542          2459.3278       0.6043538727         1.21795607       -0.417680321      -0.1959218765    1.489992328e-29                  0     9.65831143e-42                  0      12.43    03/12/23-15:43:16
   175     175.0000        1353.139689        1106.188319        2459.328007       0.6044027451        1.331062333      -0.4176803526      -0.3089788201    9.859625615e-14                  0   -4.156385375e-07                  0      12.43    03/12/23-15:43:29
   176     176.0000        1352.931153        1106.397373        2459.328526       0.6044819951        1.454347433       -0.417680431      -0.4321850137    6.565508091e-09                  0   -1.887173059e-28                  0      12.43    03/12/23-15:43:41
   177     177.0000        1352.810488        1106.518039        2459.328526        0.604539375        1.525976515       -0.417680419      -0.5037567333    1.270010804e-08                  0   -1.391052155e-93                  0      12.43    03/12/23-15:43:53
   178     178.0000         1352.85758        1106.470946        2459.328526       0.6045158797        1.497946361      -0.4176804108      -0.4757500855     1.52194633e-08                  0  -3.876757166e-202                  0      12.43    03/12/23-15:44:06
   179     179.0000        1353.041011        1106.287515        2459.328526       0.6044375394        1.389405022      -0.4176804087      -0.3672870862    1.221545278e-08                  0                  0                  0      12.43    03/12/23-15:44:18
   180     180.0000        1353.251263        1106.077264        2459.328526       0.6043725944        1.265231287      -0.4176804113      -0.2431782856    4.065245938e-09                  0                  0                  0      12.43    03/12/23-15:44:31
   181     181.0000        1353.415981        1105.912545        2459.328526       0.6043401463        1.167971668      -0.4176804137      -0.1459511088    3.660001616e-10                  0                  0                  0      12.43    03/12/23-15:44:43
   182     182.0000        1353.522361        1105.806165        2459.328526       0.6043278274        1.105335991      -0.4176804137     -0.08332774964    2.215694458e-10                  0                  0                  0      12.43    03/12/23-15:44:56
   183     183.0000        1353.583846         1105.74468        2459.328526       0.6043237754         1.06914351      -0.4176804122     -0.04713932387    1.036812872e-09                  0                  0                  0      12.43    03/12/23-15:45:08
   184     184.0000        1353.617654        1105.710872        2459.328526        0.604322506        1.049264475      -0.4176804105        -0.02726156    1.352059597e-09                  0                  0                  0      12.43    03/12/23-15:45:20
   185     185.0000        1353.635331        1105.693195        2459.328526       0.6043221131        1.038901026      -0.4176804093     -0.01689850465    1.305460699e-09                  0                  0                  0      12.43    03/12/23-15:45:33
   186     186.0000        1353.644078        1105.684448        2459.328526       0.6043219869        1.033772364      -0.4176804087     -0.01176996935    1.210003626e-09                  0                  0                  0      12.43    03/12/23-15:45:45
   187     187.0000        1353.647552        1105.680974        2459.328526       0.6043219495        1.031747788      -0.4176804086    -0.009745431072    7.718336351e-10                  0                  0                  0      12.43    03/12/23-15:45:58
   188     188.0000        1353.647278        1105.681249        2459.328526       0.6043219533        1.031973513      -0.4176804088    -0.009971150877    2.413132414e-10                  0                  0                  0      12.43    03/12/23-15:46:10
   189     189.0000        1353.642514        1105.686012        2459.328526       0.6043220086         1.03480153       -0.417680409     -0.01279911261    3.956474226e-11                  0                  0                  0      12.43    03/12/23-15:46:23
   190     190.0000        1353.630646         1105.69788        2459.328526        0.604322204        1.041788581      -0.4176804091     -0.01978596817    1.417542301e-11                  0                  0                  0      12.43    03/12/23-15:46:35
   191     191.0000        1353.605635        1105.722892        2459.328526       0.6043228972        1.056630285       -0.417680409     -0.03462697913    2.181948496e-11                  0                  0                  0      12.43    03/12/23-15:46:47
   192     192.0000        1353.554649        1105.773877        2459.328526       0.6043254436        1.086552366      -0.4176804089     -0.06454651409    1.230767804e-10                  0                  0                  0      12.43    03/12/23-15:47:00
   193     193.0000        1353.461741        1105.866785        2459.328526        0.604334109        1.141452377      -0.4176804087      -0.1194378599    2.558127911e-10                  0                  0                  0      12.43    03/12/23-15:47:12
   194     194.0000        1353.302078        1106.026448        2459.328526       0.6043610227        1.235683679      -0.4176804086      -0.2136422481    2.277913902e-10                  0                  0                  0      12.43    03/12/23-15:47:25
   195     195.0000        1353.071834        1106.256693        2459.328526       0.6044264361        1.371314226      -0.4176804086      -0.3492073811    2.744256527e-10                  0                  0                  0      12.43    03/12/23-15:47:37
   196     196.0000        1352.836236        1106.492291        2459.328526       0.6045259888        1.510204387      -0.4176804087      -0.4879979902    3.994296691e-10                  0                  0                  0      12.43    03/12/23-15:47:50
   197     197.0000        1352.735917         1106.59261        2459.328526       0.6045781386        1.569100886       -0.417680409      -0.5468423389    2.592829665e-10                  0                  0                  0      12.43    03/12/23-15:48:02
   198     198.0000        1352.849922        1106.478604        2459.328526       0.6045188723        1.501608947      -0.4176804091      -0.4794096655    1.824794764e-10                  0                  0                  0      12.43    03/12/23-15:48:14
   199     199.0000        1353.089164        1106.239362        2459.328526        0.604420022         1.36042316      -0.4176804088      -0.3383227298    4.297020346e-10                  0                  0                  0      12.43    03/12/23-15:48:27
   200     200.0000        1353.318224        1106.010303        2459.328526        0.604357379        1.225493948      -0.4176804086      -0.2034561611    9.084270686e-10                  0                  0                  0      12.43    03/12/23-15:48:39
   201     201.0000        1353.474542        1105.853984        2459.328526       0.6043325313        1.133487183      -0.4176804087      -0.1114742436    9.810196325e-10                  0                  0                  0      12.43    03/12/23-15:48:52
   202     202.0000        1353.564622        1105.763905        2459.328526       0.6043248117        1.080570282      -0.4176804092     -0.05856506191    4.904726461e-10                  0                  0                  0      12.43    03/12/23-15:49:04
   203     203.0000        1353.611965        1105.716561        2459.328526        0.604322678        1.052723882      -0.4176804096     -0.03072079461    4.479063809e-11                  0                  0                  0      12.43    03/12/23-15:49:17
   204     204.0000          1353.6358        1105.692727        2459.328526       0.6043221078        1.038716559      -0.4176804096     -0.01671404165    4.183763746e-11                  0                  0                  0      12.43    03/12/23-15:49:29
   205     205.0000        1353.647031        1105.681495        2459.328526        0.604321956        1.032126586      -0.4176804093     -0.01012422134    2.150758516e-10                  0                  0                  0      12.43    03/12/23-15:49:41
   206     206.0000        1353.651611        1105.676916        2459.328526       0.6043219152        1.029417263       -0.417680409    -0.007414938928    3.371789757e-10                  0                  0                  0      12.43    03/12/23-15:49:54
   207     207.0000        1353.652268        1105.676258        2459.328526       0.6043219104        1.029026345      -0.4176804088    -0.007024025851    3.811771285e-10                  0                  0                  0      12.43    03/12/23-15:50:06
   208     208.0000        1353.649067         1105.67946        2459.328526       0.6043219359        1.030895703      -0.4176804087    -0.008893359224    3.710191508e-10                  0                  0                  0      12.43    03/12/23-15:50:19
   209     209.0000        1353.640461        1105.688066        2459.328526       0.6043220347        1.035934318      -0.4176804086      -0.0139318754    2.753121384e-10                  0                  0                  0      12.43    03/12/23-15:50:31
   210     210.0000        1353.622187        1105.706339        2459.328526       0.6043223896        1.046651738      -0.4176804086     -0.02464894001    1.603284425e-10                  0                  0                  0      12.43    03/12/23-15:50:44
   211     211.0000          1353.5864        1105.742127        2459.328526       0.6043236561        1.067645183      -0.4176804086     -0.04564111834     1.10108252e-10                  0                  0                  0      12.43    03/12/23-15:50:56
   212     212.0000          1353.5189        1105.809627        2459.328526       0.6043281268        1.107407385      -0.4176804086     -0.08539884996    1.025062561e-10                  0                  0                  0      12.43    03/12/23-15:51:08
   213     213.0000        1353.398053        1105.930473        2459.328526        0.604342846        1.178387836      -0.4176804087      -0.1563645819    1.851429813e-10                  0                  0                  0      12.43    03/12/23-15:51:21
   214     214.0000        1353.211436        1106.117091        2459.328526       0.6043828015        1.288600564      -0.4176804089      -0.2665373541    2.793845428e-10                  0                  0                  0      12.43    03/12/23-15:51:33
   215     215.0000        1352.976374        1106.352152        2459.328526         0.60446252        1.427178678      -0.4176804093      -0.4050357495     3.40831495e-10                  0                  0                  0      12.43    03/12/23-15:51:46
   216     216.0000        1352.794092        1106.534434        2459.328526       0.6045473634         1.53515949      -0.4176804098       -0.512931717    2.688873328e-10                  0                  0                  0      12.43    03/12/23-15:51:58
   217     217.0000        1352.786834        1106.541693        2459.328526       0.6045509201        1.539195699      -0.4176804101       -0.516964369    9.105439661e-11                  0                  0                  0      12.43    03/12/23-15:52:11
   218     218.0000        1352.960849        1106.367678        2459.328526       0.6044695748        1.437225807      -0.4176804098      -0.4150758232    4.203389078e-10                  0                  0                  0      12.43    03/12/23-15:52:23
   219     219.0000        1353.190514        1106.138012        2459.328526       0.6043887896        1.301401978      -0.4176804092      -0.2793327799    9.552347955e-10                  0                  0                  0      12.43    03/12/23-15:52:35
   220     220.0000        1353.378304        1105.950223        2459.328526       0.6043462735         1.19068563      -0.4176804088       -0.168658949    8.890403658e-10                  0                  0                  0      12.43    03/12/23-15:52:48
   221     221.0000         1353.49903        1105.829497        2459.328526       0.6043300033        1.119375474      -0.4176804086     -0.09736506238    6.854533847e-10                  0                  0                  0      12.43    03/12/23-15:53:00
   222     222.0000        1353.569145        1105.759382        2459.328526        0.604324547        1.077872637      -0.4176804087     -0.05586768173    5.628393933e-10                  0                  0                  0      12.43    03/12/23-15:53:13
   223     223.0000        1353.608893        1105.719633        2459.328526       0.6043227694        1.054405687      -0.4176804089     -0.03240250947    3.132651521e-10                  0                  0                  0      12.43    03/12/23-15:53:25
   224     224.0000        1353.630925        1105.697601        2459.328526       0.6043221939        1.041480521      -0.4176804091     -0.01947791813    5.773399211e-11                  0                  0                  0      12.43    03/12/23-15:53:38
   225     225.0000        1353.642876         1105.68565        2459.328526       0.6043220009        1.034439095      -0.4176804091      -0.0124366851    3.639472561e-11                  0                  0                  0      12.43    03/12/23-15:53:50
   226     226.0000        1353.649078        1105.679448        2459.328526       0.6043219352        1.030832307      -0.4176804089    -0.008829963201    1.111653073e-10                  0                  0                  0      12.43    03/12/23-15:54:02
   227     227.0000        1353.651665        1105.676862        2459.328526       0.6043219145        1.029343282      -0.4176804088    -0.007340958729    1.195063296e-10                  0                  0                  0      12.43    03/12/23-15:54:15
   228     228.0000        1353.650908        1105.677618        2459.328526       0.6043219211        1.029849385      -0.4176804087    -0.007847055582    1.297914751e-10                  0                  0                  0      12.43    03/12/23-15:54:27
   229     229.0000        1353.644984        1105.683543        2459.328526       0.6043219792        1.033369687      -0.4176804086     -0.01136729964    1.607812686e-10                  0                  0                  0      12.43    03/12/23-15:54:40
   230     230.0000        1353.629709        1105.698817        2459.328526       0.6043222258        1.042412552      -0.4176804086     -0.02040991801    1.054554654e-10                  0                  0                  0      12.43    03/12/23-15:54:52
   231     231.0000        1353.594049        1105.734478        2459.328526       0.6043233371        1.063372687      -0.4176804086     -0.04136894153    1.016288572e-10                  0                  0                  0      12.43    03/12/23-15:55:05
   232     232.0000        1353.518028        1105.810498        2459.328526       0.6043282371        1.108156717      -0.4176804086     -0.08614807155     1.09947306e-10                  0                  0                  0      12.42    03/12/23-15:55:17
   233     233.0000        1353.371646         1105.95688        2459.328526       0.6043472819        1.194136358      -0.4176804086      -0.1721086679    5.221216296e-11                  0                  0                  0      12.43    03/12/23-15:55:29
   234     234.0000        1353.134801        1106.193725        2459.328526       0.6044048581        1.333165154      -0.4176804087      -0.3110798874    3.480530532e-11                  0                  0                  0      12.43    03/12/23-15:55:42
   235     235.0000        1352.853272        1106.475255        2459.328526       0.6045172424        1.499618368      -0.4176804087      -0.4774207167    6.861371447e-11                  0                  0                  0      12.43    03/12/23-15:55:54
   236     236.0000        1352.683002        1106.645525        2459.328526       0.6046075753        1.599709897      -0.4176804088      -0.5774219129    4.873051832e-11                  0                  0                  0      12.43    03/12/23-15:56:07
   237     237.0000        1352.757074        1106.571452        2459.328526       0.6045664166        1.556426141      -0.4176804088      -0.5341793154    8.690392107e-11                  0                  0                  0      12.43    03/12/23-15:56:19
   238     238.0000         1353.01776        1106.310766        2459.328526       0.6044462335        1.402977087      -0.4176804086      -0.3808504454    8.849950419e-10                  0                  0                  0      12.43    03/12/23-15:56:32
   239     239.0000        1353.281957         1106.04657        2459.328526       0.6043655149        1.247615105      -0.4176804088      -0.2255691832    2.293084048e-09                  0                  0                  0      12.43    03/12/23-15:56:44
   240     240.0000         1353.45845        1105.870076        2459.328526       0.6043345455        1.143563899      -0.4176804097      -0.1215489452    1.354319252e-09                  0                  0                  0      12.43    03/12/23-15:56:56
   241     241.0000        1353.556332        1105.772194        2459.328526       0.6043253763        1.085941625      -0.4176804104     -0.06393583859    1.068037703e-10                  0                  0                  0      12.43    03/12/23-15:57:09
   242     242.0000        1353.605695        1105.722832        2459.328526       0.6043228986        1.056652188      -0.4176804101     -0.03464887946     4.27464061e-10                  0                  0                  0      12.43    03/12/23-15:57:21
   243     243.0000        1353.630233        1105.698294        2459.328526       0.6043222149        1.042101869      -0.4176804095      -0.0200992449     5.45551401e-10                  0                  0                  0      12.43    03/12/23-15:57:34
   244     244.0000        1353.641944        1105.686583        2459.328526       0.6043220155        1.035099749       -0.417680409     -0.01309732452    3.259337482e-10                  0                  0                  0      12.43    03/12/23-15:57:46
   245     245.0000        1353.647172        1105.681354        2459.328526       0.6043219541        1.031970771      -0.4176804089     -0.00996840817    2.614375051e-10                  0                  0                  0      12.43    03/12/23-15:57:59
   246     246.0000        1353.648675        1105.679852        2459.328526       0.6043219391         1.03107817      -0.4176804087    -0.009075822856    2.987933115e-10                  0                  0                  0      12.43    03/12/23-15:58:11
   247     247.0000        1353.646637        1105.681889        2459.328526       0.6043219584        1.032244358      -0.4176804086     -0.01024199141     3.67170696e-10                  0                  0                  0      12.43    03/12/23-15:58:23
   248     248.0000         1353.64052        1105.688006        2459.328526       0.6043220339        1.035882028      -0.4176804086     -0.01387958549    3.580864977e-10                  0                  0                  0      12.43    03/12/23-15:58:36
   249     249.0000        1353.627046         1105.70148        2459.328526       0.6043222768        1.043812522      -0.4176804088     -0.02180983632    3.452708522e-10                  0                  0                  0      12.43    03/12/23-15:58:48
   250     250.0000        1353.600093        1105.728433        2459.328526       0.6043230911        1.059746397      -0.4176804091      -0.0377428973      3.5224583e-10                  0                  0                  0      12.43    03/12/23-15:59:01
   251     251.0000        1353.546667        1105.781859        2459.328526        0.604325975        1.091181264      -0.4176804095     -0.06917488028    4.195916218e-10                  0                  0                  0      12.43    03/12/23-15:59:13
   252     252.0000        1353.447397        1105.881129        2459.328526       0.6043358349        1.149597593      -0.4176804099      -0.1275813486    2.687814571e-10                  0                  0                  0      12.43    03/12/23-15:59:25
   253     253.0000        1353.281953        1106.046573        2459.328526       0.6043652725        1.246987521        -0.41768041      -0.2249418384    1.539838935e-10                  0                  0                  0      12.43    03/12/23-15:59:38
   254     254.0000        1353.053083        1106.275443        2459.328526       0.6044328287        1.381842243      -0.4176804099      -0.3597290043    8.822870489e-11                  0                  0                  0      12.43    03/12/23-15:59:50
   255     255.0000        1352.833484        1106.495042        2459.328526       0.6045268768        1.511266463      -0.4176804096      -0.4890591769    1.319688618e-10                  0                  0                  0      12.43    03/12/23-16:00:03
   256     256.0000        1352.759709        1106.568818        2459.328526       0.6045649693        1.554840344      -0.4176804092      -0.5325949665    5.515074968e-10                  0                  0                  0      12.43    03/12/23-16:00:15
   257     257.0000        1352.891212        1106.437314        2459.328526       0.6044997582        1.477723048      -0.4176804088      -0.4555428817    1.094550952e-09                  0                  0                  0      12.43    03/12/23-16:00:28
   258     258.0000        1353.124819        1106.203707        2459.328526       0.6044085328        1.339984602      -0.4176804086      -0.3178956626    1.553242672e-09                  0                  0                  0      12.43    03/12/23-16:00:40
   259     259.0000        1353.335744        1105.992782        2459.328526       0.6043541076        1.215889016      -0.4176804088      -0.1938545008    1.249388176e-09                  0                  0                  0      12.43    03/12/23-16:00:52
   260     260.0000        1353.476538        1105.851988        2459.328526       0.6043324237        1.132921805       -0.417680409      -0.1109089728    3.594285363e-10                  0                  0                  0      12.43    03/12/23-16:01:05
   261     261.0000        1353.558457         1105.77007        2459.328526        0.604325222        1.084517051       -0.417680409     -0.06251141995    9.834552616e-11                  0                  0                  0      12.43    03/12/23-16:01:17
   262     262.0000        1353.602369        1105.726157        2459.328526       0.6043230109        1.058489633      -0.4176804088     -0.03648621377    3.808572565e-10                  0                  0                  0      12.43    03/12/23-16:01:30
   263     263.0000        1353.624898        1105.703629        2459.328526       0.6043223327        1.045264015      -0.4176804086     -0.02326127436    2.984274186e-10                  0                  0                  0      12.43    03/12/23-16:01:42
   264     264.0000        1353.635481        1105.693045        2459.328526       0.6043221128        1.038880583      -0.4176804086     -0.01687806143    1.049930081e-10                  0                  0                  0      12.43    03/12/23-16:01:55
   265     265.0000        1353.640031        1105.688496        2459.328526       0.6043220413        1.036199022      -0.4176804086     -0.01419657213    1.563168586e-10                  0                  0                  0      12.43    03/12/23-16:02:07
   266     266.0000        1353.640368        1105.688159        2459.328526       0.6043220359        1.035972985      -0.4176804086     -0.01397054107    1.687835889e-10                  0                  0                  0      12.43    03/12/23-16:02:19
   267     267.0000        1353.635822        1105.692704        2459.328526        0.604322105        1.038602503      -0.4176804086      -0.0165999895    1.039289711e-10                  0                  0                  0      12.43    03/12/23-16:02:32
   268     268.0000        1353.625258        1105.703269        2459.328526       0.6043223157        1.044829447      -0.4176804086     -0.02282672279    4.414547436e-11                  0                  0                  0      12.43    03/12/23-16:02:44
   269     269.0000        1353.604271        1105.724255        2459.328526       0.6043229285        1.057147682      -0.4176804086      -0.0351443447    1.767024123e-10                  0                  0                  0      12.43    03/12/23-16:02:57
   270     270.0000        1353.566755        1105.761771        2459.328526       0.6043246835        1.079275498      -0.4176804087     -0.05727040618    7.088640959e-10                  0                  0                  0      12.43    03/12/23-16:03:09
   271     271.0000        1353.502312        1105.826215        2459.328526       0.6043296695         1.11735432       -0.417680409     -0.09534424257    8.335444118e-10                  0                  0                  0      12.43    03/12/23-16:03:22
   272     272.0000        1353.395185        1105.933341        2459.328526       0.6043434066        1.180463782      -0.4176804095      -0.1584399662      4.1329541e-10                  0                  0                  0      12.43    03/12/23-16:03:34
   273     273.0000        1353.237633        1106.090894        2459.328526       0.6043762076         1.27375317      -0.4176804097      -0.2516965527    2.825697353e-10                  0                  0                  0      12.43    03/12/23-16:03:46
   274     274.0000        1353.044309        1106.284218        2459.328526       0.6044367927        1.388218624      -0.4176804098      -0.3661014217    9.991227463e-11                  0                  0                  0      12.43    03/12/23-16:03:59
   275     275.0000        1352.878493        1106.450033        2459.328526       0.6045063068        1.486044325      -0.4176804099      -0.4638576079    4.390653777e-11                  0                  0                  0      12.43    03/12/23-16:04:11
   276     276.0000        1352.840329        1106.488197        2459.328526       0.6045245447        1.508472372      -0.4176804096      -0.4862674182    2.001142536e-10                  0                  0                  0      12.43    03/12/23-16:04:24
   277     277.0000        1352.954388        1106.374139        2459.328526       0.6044720419        1.440682197      -0.4176804092       -0.418529746    2.519647038e-10                  0                  0                  0      12.43    03/12/23-16:04:36
   278     278.0000        1353.147378        1106.181148        2459.328526       0.6044012692         1.32635765       -0.417680409      -0.3042759716    1.784555328e-10                  0                  0                  0      12.43    03/12/23-16:04:49
   279     279.0000         1353.33094        1105.997586        2459.328526       0.6043547457        1.217798937      -0.4176804087      -0.1957637831    2.912109546e-10                  0                  0                  0      12.43    03/12/23-16:05:01
   280     280.0000        1353.461673        1105.866853        2459.328526       0.6043339171        1.140510531      -0.4176804086       -0.118496206    3.000904237e-10                  0                  0                  0      12.43    03/12/23-16:05:13
   281     281.0000        1353.546087        1105.782439        2459.328526       0.6043259335        1.090829204      -0.4176804086      -0.0688228617      1.0059286e-10                  0                  0                  0      12.43    03/12/23-16:05:26
   282     282.0000        1353.597921        1105.730606        2459.328526       0.6043231482        1.060615961      -0.4176804086     -0.03861240464    2.252251462e-10                  0                  0                  0      12.43    03/12/23-16:05:38
   283     283.0000        1353.625948        1105.702578        2459.328526       0.6043222907         1.04417771      -0.4176804086      -0.0221750115    4.443997502e-10                  0                  0                  0      12.43    03/12/23-16:05:51
   284     284.0000        1353.640952        1105.687574        2459.328526       0.6043220249        1.035494636      -0.4176804088     -0.01349220282     3.11101942e-10                  0                  0                  0      12.43    03/12/23-16:06:03
   285     285.0000        1353.648923        1105.679604        2459.328526       0.6043219365        1.030879914       -0.417680409    -0.008877569068    1.005747761e-10                  0                  0                  0      12.43    03/12/23-16:06:16
   286     286.0000        1353.653524        1105.675002        2459.328526        0.604321903        1.028301113      -0.4176804091    -0.006298800915     1.27673983e-10                  0                  0                  0      12.43    03/12/23-16:06:28
   287     287.0000        1353.654967        1105.673559        2459.328526       0.6043218953        1.027550758       -0.417680409    -0.005548453686    2.732619096e-10                  0                  0                  0      12.43    03/12/23-16:06:40
   288     288.0000        1353.651008        1105.677518        2459.328526        0.604321923        1.029928793      -0.4176804089    -0.007926461767    4.581816644e-10                  0                  0                  0      12.42    03/12/23-16:06:53
   289     289.0000        1353.636884        1105.691642        2459.328526       0.6043220957        1.038250833      -0.4176804088     -0.01624832878    6.891081533e-10                  0                  0                  0      12.42    03/12/23-16:07:05
   290     290.0000        1353.600835        1105.727691        2459.328526       0.6043230716        1.059433504      -0.4176804087     -0.03743002434    6.689976423e-10                  0                  0                  0      12.42    03/12/23-16:07:18
   291     291.0000        1353.522457         1105.80607        2459.328526       0.6043278313        1.105356653      -0.4176804086     -0.08334841386    5.281802855e-10                  0                  0                  0      12.43    03/12/23-16:07:30
   292     292.0000        1353.373304        1105.955222        2459.328526       0.6043469572        1.193028675      -0.4176804087      -0.1710013103    9.191389674e-10                  0                  0                  0      12.42    03/12/23-16:07:43
   293     293.0000        1353.133681        1106.194845        2459.328526       0.6044052901        1.333971738      -0.4176804095      -0.3118860409    2.483085922e-09                  0                  0                  0      12.43    03/12/23-16:07:55
   294     294.0000        1352.848644        1106.479883        2459.328526       0.6045190028        1.501765878      -0.4176804115      -0.4795664668    3.093570896e-09                  0                  0                  0      12.43    03/12/23-16:08:07
   295     295.0000        1352.677049        1106.651478        2459.328526       0.6046112748        1.603441667      -0.4176804133      -0.5811499802    8.151661558e-10                  0                  0                  0      12.43    03/12/23-16:08:20
   296     296.0000        1352.756079        1106.572447        2459.328526       0.6045670894        1.557160033      -0.4176804131      -0.5349125315    9.005115292e-10                  0                  0                  0      12.43    03/12/23-16:08:32
   297     297.0000        1353.011601        1106.316925        2459.328526       0.6044487377        1.406794571      -0.4176804111      -0.3846654265     3.97374698e-09                  0                  0                  0      12.43    03/12/23-16:08:45
   298     298.0000        1353.269438        1106.059088        2459.328526       0.6043683128        1.254733001      -0.4176804088      -0.2326842884    8.538700695e-09                  0                  0                  0      12.43    03/12/23-16:08:57
   299     299.0000        1353.449323        1105.879203        2459.328526        0.604335679        1.148873787      -0.4176804096      -0.1268577053    6.968676991e-09                  0                  0                  0      12.43    03/12/23-16:09:10
   300     300.0000        1353.551789        1105.776737        2459.328526       0.6043256475        1.088347929      -0.4176804125     -0.06634187205    3.148583677e-09                  0                  0                  0      12.43    03/12/23-16:09:22
   301     301.0000        1353.604487         1105.72404        2459.328526       0.6043229408        1.057313005      -0.4176804144     -0.03530965145    1.927002376e-09                  0                  0                  0      12.43    03/12/23-16:09:34
   302     302.0000        1353.631019        1105.697508        2459.328526       0.6043222033        1.041662537      -0.4176804144     -0.01965992188    2.974211921e-09                  0                  0                  0      12.43    03/12/23-16:09:47
   303     303.0000        1353.643268        1105.685258        2459.328526       0.6043220047         1.03437534      -0.4176804129     -0.01237292745    4.693107452e-09                  0                  0                  0      12.43    03/12/23-16:09:59
   304     304.0000        1353.648302        1105.680224        2459.328526       0.6043219524        1.031381133      -0.4176804111    -0.009378775904     6.04303605e-09                  0                  0                  0      12.43    03/12/23-16:10:12
   305     305.0000        1353.649882        1105.678644        2459.328526       0.6043219445        1.030421141      -0.4176804101    -0.008418791825    5.710726586e-09                  0                  0                  0      12.43    03/12/23-16:10:24
   306     306.0000        1353.648295        1105.680231        2459.328526       0.6043219713        1.031332174      -0.4176804101    -0.009329796522    4.054229208e-09                  0                  0                  0      12.45    03/12/23-16:10:37
   307     307.0000        1353.642262        1105.686265        2459.328526       0.6043220637        1.034888718      -0.4176804105     -0.01288624676    2.617382074e-09                  0                  0                  0      12.43    03/12/23-16:10:49
   308     308.0000        1353.627807        1105.700719        2459.328526       0.6043223557        1.043260912      -0.4176804108       -0.021258148    2.910858938e-09                  0                  0                  0      12.43    03/12/23-16:11:01
   309     309.0000        1353.599219        1105.729307        2459.328526        0.604323299        1.060049995      -0.4176804105     -0.03804629378      8.0481553e-09                  0                  0                  0      12.42    03/12/23-16:11:14
   310     310.0000        1353.543309        1105.785218        2459.328526       0.6043265308        1.092842167      -0.4176804099     -0.07083525147    2.499984278e-08                  0                  0                  0      12.42    03/12/23-16:11:26
   311     311.0000        1353.442052        1105.886475        2459.328526       0.6043370944        1.152315538      -0.4176804094      -0.1302981023    6.782435355e-08                  0                  0                  0      12.42    03/12/23-16:11:39
   312     312.0000        1353.276921        1106.051605        2459.328526       0.6043674441        1.249672887      -0.4176804105      -0.2276251937      1.6109427e-07                  0                  0                  0      12.43    03/12/23-16:11:51
   313     313.0000        1353.051091        1106.277436        2459.328526        0.604435099         1.38284997      -0.4176804159      -0.3607347827    3.276670611e-07                  0                  0                  0      12.43    03/12/23-16:12:04
   314     314.0000        1352.837289        1106.491237        2459.328526       0.6045270765        1.509218754      -0.4176804296      -0.4870117813    5.336048094e-07                  0                  0                  0      12.44    03/12/23-16:12:16
   315     315.0000        1352.766582        1106.561945        2459.328526        0.604563717        1.551295327      -0.4176804582      -0.5290518203    6.687935725e-07                  0                  0                  0      12.43    03/12/23-16:12:28
   316     316.0000        1352.897676        1106.430851        2459.328526       0.6044991714        1.474206346      -0.4176805122      -0.4520273901    7.277259439e-07                  0                  0                  0      12.43    03/12/23-16:12:41
   317     317.0000        1353.126406         1106.20212        2459.328526       0.6044104878        1.339374838      -0.4176806061      -0.3172845689    8.247798431e-07                  0                  0                  0      12.43    03/12/23-16:12:53
   318     318.0000        1353.334302        1105.994224        2459.328526       0.6043567309        1.216838862      -0.4176807509      -0.1948023417    9.613654057e-07                  0                  0                  0      12.43    03/12/23-16:13:06
   319     319.0000        1353.474033        1105.854493        2459.328526       0.6043351522        1.134331501      -0.4176809445      -0.1123164747      1.0700231e-06                  0                  0                  0      12.43    03/12/23-16:13:18
   320     320.0000        1353.553091        1105.775435        2459.328526       0.6043286181         1.08773452      -0.4176811658      -0.0657258795    1.142990482e-06                  0                  0                  0      12.43    03/12/23-16:13:31
   321     321.0000        1353.592338        1105.736188        2459.328526       0.6043277067        1.064452802      -0.4176813801     -0.04244496208    1.246524536e-06                  0                  0                  0      12.43    03/12/23-16:13:43
   322     322.0000        1353.608724        1105.719803        2459.328526       0.6043293949        1.054658052      -0.4176815539     -0.03264859629    1.493067228e-06                  0                  0                  0      12.43    03/12/23-16:13:55
   323     323.0000        1353.609966         1105.71856        2459.328526       0.6043337084        1.053914736      -0.4176816687     -0.03190145304    2.093778879e-06                  0                  0                  0      12.43    03/12/23-16:14:08
   324     324.0000        1353.596477        1105.732049        2459.328526       0.6043425502        1.061735964      -0.4176817252     -0.03971534787    3.659418718e-06                  0                  0                  0      12.43    03/12/23-16:14:20
   325     325.0000        1353.565088        1105.763438        2459.328526       0.6043600823        1.080129042      -0.4176817369     -0.05809529447    8.071546142e-06                  0                  0                  0      12.43    03/12/23-16:14:33
   326     326.0000        1353.508457         1105.82007        2459.328526        0.604393767        1.113297543      -0.4176817227     -0.09124244107     2.03880834e-05                  0                  0                  0      12.43    03/12/23-16:14:45
   327     327.0000        1353.421517         1105.90701        2459.328526       0.6044543754         1.16425427      -0.4176817174       -0.142169822    5.164455139e-05                  0                  0                  0      12.43    03/12/23-16:14:58
   328     328.0000         1353.30518        1106.023346        2459.328526       0.6045513701        1.232504134        -0.41768182      -0.2103901827     0.000119238686                  0                  0                  0      12.43    03/12/23-16:15:10
   329     329.0000        1353.176613        1106.151913        2459.328526        0.604678314        1.307905476       -0.417682491      -0.2857792529    0.0002345819527                  0                  0                  0      12.43    03/12/23-16:15:22
   330     330.0000        1353.065185        1106.263341        2459.328526       0.6048042155        1.373225603      -0.4176862872      -0.3511191677    0.0003840673192                  0                  0                  0      12.43    03/12/23-16:15:35
   331     331.0000        1352.993305        1106.335222        2459.328526       0.6048920113        1.415264169      -0.4177048049      -0.3932210609    0.0005537083449                  0                  0                  0      12.43    03/12/23-16:15:47
   332     332.0000        1352.965227          1106.3633        2459.328526       0.6049207833        1.431597842      -0.4177745033      -0.4097015253    0.0007989701986                  0                  0                  0      12.43    03/12/23-16:16:00
   333     333.0000        1352.963588        1106.364939        2459.328526       0.6048887355        1.432294706      -0.4179694133       -0.410636769     0.001200212134                  0                  0                  0      12.43    03/12/23-16:16:12
   334     334.0000        1352.967353        1106.361174        2459.328526       0.6048052838        1.430006207      -0.4183779097       -0.408488758     0.001665744192                  0                  0                  0      12.43    03/12/23-16:16:25
   335     335.0000        1352.963562        1106.364964        2459.328526       0.6046872748        1.432532522      -0.4190267953      -0.4107281528     0.001909700649                  0                  0                  0      12.43    03/12/23-16:16:37
   336     336.0000         1352.95977        1106.368756        2459.328526       0.6045511263        1.435591118      -0.4198000719      -0.4129918477     0.001751928201                  0                  0                  0      12.43    03/12/23-16:16:49
   337     337.0000        1352.973324        1106.355203        2459.328526       0.6044153331        1.428622098      -0.4204625289      -0.4050996868     0.001355451202                  0                  0                  0      12.43    03/12/23-16:17:02
   338     338.0000        1353.007843        1106.320683        2459.328526       0.6043068435        1.408968713      -0.4208241086      -0.3848722735     0.001034512307                  0                  0                  0      12.43    03/12/23-16:17:14
   339     339.0000        1353.049266         1106.27926        2459.328526       0.6042455188        1.384874634      -0.4208869112      -0.3606369245    0.0008947199631                  0                  0                  0      12.43    03/12/23-16:17:27
   340     340.0000        1353.079467        1106.249059        2459.328526       0.6042274062        1.367240803      -0.4208059735       -0.343025402      0.00081797896                  0                  0                  0      12.43    03/12/23-16:17:39
   341     341.0000        1353.087933        1106.240593        2459.328526       0.6042377812        1.362562573      -0.4207279128      -0.3383084702    0.0007115911361                  0                  0                  0      12.43    03/12/23-16:17:52
   342     342.0000        1353.072328        1106.256198        2459.328526       0.6042682223        1.372170862      -0.4206944308      -0.3478126769    0.0006044678889                  0                  0                  0      12.43    03/12/23-16:18:04
   343     343.0000        1353.041741        1106.286785        2459.328526       0.6043120481        1.390366421      -0.4206704631      -0.3659325762    0.0005486661175                  0                  0                  0      12.43    03/12/23-16:18:16
   344     344.0000        1353.016615        1106.311911        2459.328526       0.6043524577        1.405360127      -0.4206105595      -0.3809465067    0.0005493966772                  0                  0                  0      12.43    03/12/23-16:18:29
   345     345.0000         1353.01213        1106.316397        2459.328526       0.6043714179        1.408053232      -0.4204881511      -0.3837812738    0.0005876107768                  0                  0                  0      12.43    03/12/23-16:18:41
   346     346.0000        1353.029171        1106.299355        2459.328526       0.6043687926        1.397993246      -0.4202966938      -0.3739803239    0.0006525647351                  0                  0                  0      12.43    03/12/23-16:18:54
   347     347.0000        1353.051568        1106.276959        2459.328526       0.6043642598        1.384650555      -0.4200548139      -0.3609826787    0.0007511969213                  0                  0                  0      12.43    03/12/23-16:19:06
   348     348.0000        1353.067063        1106.261464        2459.328526        0.604375177        1.375162446        -0.41980564      -0.3518643051    0.0008826762633                  0                  0                  0      12.43    03/12/23-16:19:19
   349     349.0000        1353.071998        1106.256528        2459.328526       0.6044074341        1.372021941      -0.4195892654      -0.3490237936    0.0009985522681                  0                  0                  0      12.42    03/12/23-16:19:31
   350     350.0000        1353.066661        1106.261865        2459.328526       0.6044572759        1.374460845      -0.4194124399      -0.3516309629     0.001039833248                  0                  0                  0      12.42    03/12/23-16:19:43
   351     351.0000        1353.062002        1106.266524        2459.328526       0.6045132366        1.377014173      -0.4192518208      -0.3542571694     0.001008053706                  0                  0                  0      12.42    03/12/23-16:19:56
   352     352.0000        1353.064408        1106.264118        2459.328526       0.6045649179        1.375316951      -0.4190818845      -0.3526200026    0.0009498544376                  0                  0                  0      12.42    03/12/23-16:20:08
   353     353.0000        1353.072002        1106.256524        2459.328526        0.604608976         1.37083086      -0.4189012969      -0.3482053003    0.0008847126984                  0                  0                  0      12.43    03/12/23-16:20:21
   354     354.0000        1353.076542        1106.251985        2459.328526       0.6046463808        1.368177246      -0.4187390341      -0.3455876613    0.0007958303723                  0                  0                  0      12.43    03/12/23-16:20:33
   355     355.0000        1353.072709        1106.255817        2459.328526        0.604678618        1.370581816      -0.4186342407      -0.3479521387    0.0006831818304                  0                  0                  0      12.42    03/12/23-16:20:46
   356     356.0000        1353.060113        1106.268413        2459.328526       0.6047053676         1.37811111      -0.4186070314      -0.3553717059    0.0005729953759                  0                  0                  0      12.42    03/12/23-16:20:58
   357     357.0000        1353.044577        1106.283949        2459.328526       0.6047232665        1.387400029      -0.4186419601      -0.3645177995    0.0004829973076                  0                  0                  0      12.42    03/12/23-16:21:10
   358     358.0000        1353.032386         1106.29614        2459.328526       0.6047290854         1.39471989       -0.418693283      -0.3717207941    0.0004232727597                  0                  0                  0      12.42    03/12/23-16:21:23
   359     359.0000        1353.027899        1106.300628        2459.328526       0.6047226162        1.397498703      -0.4187172039      -0.3744658579    0.0004069747957                  0                  0                  0      12.42    03/12/23-16:21:35
   360     360.0000         1353.03051        1106.298016        2459.328526       0.6047068493        1.395998017      -0.4187106128       -0.373006348    0.0004257934396                  0                  0                  0      12.42    03/12/23-16:21:48
   361     361.0000        1353.039655        1106.288871        2459.328526       0.6046843342         1.39072609      -0.4187073097      -0.3677775031    0.0004430569469                  0                  0                  0      12.42    03/12/23-16:22:00
   362     362.0000         1353.04996        1106.278567        2459.328526       0.6046601153        1.384877552      -0.4187319675      -0.3619250531    0.0004395836999                  0                  0                  0      12.42    03/12/23-16:22:12
   363     363.0000        1353.055212        1106.273315        2459.328526       0.6046401736         1.38177557      -0.4187742949      -0.3587964603    0.0004353584205                  0                  0                  0      12.42    03/12/23-16:22:25
   364     364.0000        1353.056982        1106.271544        2459.328526       0.6046263075        1.380915558      -0.4188136707      -0.3579221761    0.0004465962918                  0                  0                  0      12.43    03/12/23-16:22:37
   365     365.0000        1353.054642        1106.273885        2459.328526       0.6046170781        1.382194206      -0.4188463169      -0.3591933101    0.0004624992178                  0                  0                  0      12.43    03/12/23-16:22:50
   366     366.0000        1353.052529        1106.275997        2459.328526       0.6046084522        1.383589109      -0.4188803245      -0.3605660111    0.0004656787981                  0                  0                  0      12.43    03/12/23-16:23:02
   367     367.0000        1353.051105        1106.277421        2459.328526       0.6045981341        1.384566457      -0.4189230959      -0.3614912017    0.0004459747664                  0                  0                  0      12.43    03/12/23-16:23:15
   368     368.0000        1353.049737         1106.27879        2459.328526        0.604585846        1.385520668      -0.4189772839       -0.362365243    0.0004077050876                  0                  0                  0      12.43    03/12/23-16:23:27
   369     369.0000        1353.046692        1106.281834        2459.328526        0.604572685        1.387413435      -0.4190382894       -0.364172726    0.0003702653364                  0                  0                  0      12.43    03/12/23-16:23:39
   370     370.0000        1353.041076         1106.28745        2459.328526        0.604561409        1.390785903      -0.4190943594      -0.3674828131    0.0003526781371                  0                  0                  0      12.43    03/12/23-16:23:52
   371     371.0000        1353.033642        1106.294884        2459.328526       0.6045537968        1.395011495      -0.4191355645      -0.3716759396    0.0003538057358                  0                  0                  0      12.43    03/12/23-16:24:04
   372     372.0000        1353.028277        1106.300249        2459.328526       0.6045499313        1.398124077      -0.4191621104      -0.3747674753    0.0003554397496                  0                  0                  0      12.43    03/12/23-16:24:17
   373     373.0000        1353.026047        1106.302479        2459.328526       0.6045491041        1.399374925      -0.4191754571      -0.3759938661    0.0003435021681                  0                  0                  0      12.43    03/12/23-16:24:29
   374     374.0000        1353.026465        1106.302061        2459.328526       0.6045513784        1.399052432      -0.4191670933      -0.3756540912    0.0003201305361                  0                  0                  0      12.43    03/12/23-16:24:42
   375     375.0000        1353.030312        1106.298215        2459.328526       0.6045562324        1.396750306      -0.4191286793      -0.3733619592    0.0002965644463                  0                  0                  0      12.43    03/12/23-16:24:54
   376     376.0000        1353.035404        1106.293123        2459.328526       0.6045636583        1.393647634      -0.4190708492      -0.3702886458    0.0002755190637                  0                  0                  0      12.43    03/12/23-16:25:06
   377     377.0000        1353.040303        1106.288223        2459.328526       0.6045718964        1.390762478      -0.4190179401      -0.3674219349    0.0002492929969                  0                  0                  0      12.43    03/12/23-16:25:19
   378     378.0000        1353.042136        1106.286391        2459.328526       0.6045802753         1.38966722      -0.4189817306      -0.3663217241    0.0002165103344                  0                  0                  0      12.43    03/12/23-16:25:31
   379     379.0000        1353.041438        1106.287089        2459.328526       0.6045886454        1.390093637      -0.4189527184      -0.3667409829    0.0001887102069                  0                  0                  0      12.43    03/12/23-16:25:44
   380     380.0000        1353.039129        1106.289398        2459.328526       0.6045977729        1.391412591      -0.4189160131      -0.3680773508    0.0001785460238                  0                  0                  0      12.43    03/12/23-16:25:56
   381     381.0000        1353.037266         1106.29126        2459.328526       0.6046068625        1.392515125      -0.4188685323      -0.3692265527    0.0001868222711                  0                  0                  0      12.43    03/12/23-16:26:09
   382     382.0000        1353.037058        1106.291468        2459.328526       0.6046142739        1.392524844      -0.4188208933      -0.3692908045    0.0002011278109                  0                  0                  0      12.43    03/12/23-16:26:21
   383     383.0000        1353.037398        1106.291128        2459.328526       0.6046194851        1.392435722      -0.4187855743      -0.3692403132    0.0002096501441                  0                  0                  0      12.43    03/12/23-16:26:33
   384     384.0000        1353.037329        1106.291198        2459.328526       0.6046224678        1.392551996      -0.4187666254       -0.369371244    0.0002083408112                  0                  0                  0      12.43    03/12/23-16:26:46
   385     385.0000        1353.034928        1106.293599        2459.328526       0.6046242499        1.393961848      -0.4187603759      -0.3707801221    0.0002028995738                  0                  0                  0      12.43    03/12/23-16:26:58
   386     386.0000        1353.032401        1106.296126        2459.328526        0.604623814        1.395479444      -0.4187631963      -0.3722947938    0.0002023602293                  0                  0                  0      12.43    03/12/23-16:27:11
   387     387.0000         1353.03137        1106.297156        2459.328526       0.6046204273        1.396231092      -0.4187753946      -0.3730417136    0.0002064433619                  0                  0                  0      12.43    03/12/23-16:27:23
   388     388.0000         1353.03089        1106.297637        2459.328526       0.6046138984          1.3963787      -0.4187979141      -0.3731745443    0.0002076568208                  0                  0                  0      12.43    03/12/23-16:27:36
   389     389.0000        1353.033397         1106.29513        2459.328526       0.6046041156        1.395001799      -0.4188286244      -0.3717726498    0.0002035909815                  0                  0                  0      12.43    03/12/23-16:27:48
   390     390.0000        1353.037631        1106.290895        2459.328526       0.6045925718        1.392636794      -0.4188629332      -0.3693794743    0.0001981848527                  0                  0                  0      12.43    03/12/23-16:28:00
   391     391.0000        1353.040142        1106.288384        2459.328526       0.6045827293        1.391295752      -0.4188974611      -0.3680094685    0.0001939069312                  0                  0                  0      12.43    03/12/23-16:28:13
   392     392.0000        1353.039664        1106.288862        2459.328526       0.6045765453        1.391634339      -0.4189296621      -0.3683186951    0.0001905632317                  0                  0                  0      12.43    03/12/23-16:28:25
   393     393.0000        1353.037609        1106.290917        2459.328526        0.604574708        1.393046116      -0.4189550734      -0.3697028822     0.000186547579                  0                  0                  0      12.43    03/12/23-16:28:38
   394     394.0000        1353.034269        1106.294257        2459.328526       0.6045764036        1.395019553      -0.4189686147      -0.3716550344    0.0001804999201                  0                  0                  0      12.43    03/12/23-16:28:50
   395     395.0000        1353.033154        1106.295373        2459.328526       0.6045789892        1.395715189      -0.4189671663      -0.3723445023    0.0001754688815                  0                  0                  0      12.43    03/12/23-16:29:03
   396     396.0000        1353.034728        1106.293799        2459.328526       0.6045809295        1.394810104      -0.4189531023      -0.3714491661    0.0001730938443                  0                  0                  0      12.43    03/12/23-16:29:15
   397     397.0000        1353.037634        1106.290892        2459.328526       0.6045813935        1.393059743      -0.4189355684      -0.3697117934    0.0001690126677                  0                  0                  0      12.43    03/12/23-16:29:27
   398     398.0000        1353.040567         1106.28796        2459.328526       0.6045803477        1.391368494      -0.4189246041      -0.3680243565    0.0001608137776                  0                  0                  0      12.43    03/12/23-16:29:40
   399     399.0000        1353.040336         1106.28819        2459.328526       0.6045802076        1.391487013      -0.4189216726      -0.3681378726    0.0001527392414                  0                  0                  0      12.43    03/12/23-16:29:52
   400     400.0000        1353.036716        1106.291811        2459.328526       0.6045838809        1.393624414      -0.4189166816      -0.3702746172    0.0001507654168                  0                  0                  0      12.43    03/12/23-16:30:05
   401     401.0000        1353.031198        1106.297328        2459.328526       0.6045925976        1.396799869      -0.4188974021      -0.3734656107    0.0001557412864                  0                  0                  0      12.43    03/12/23-16:30:17
   402     402.0000        1353.028146         1106.30038        2459.328526       0.6046041352        1.398500261      -0.4188588075      -0.3752010232    0.0001637047314                  0                  0                  0      12.43    03/12/23-16:30:30
   403     403.0000        1353.028854        1106.299673        2459.328526        0.604615822        1.397983374      -0.4188049225       -0.374732314    0.0001696842231                  0                  0                  0      12.43    03/12/23-16:30:42
   404     404.0000        1353.032444        1106.296082        2459.328526       0.6046254889        1.395654004      -0.4187484699      -0.3724494831      0.00016943801                  0                  0                  0      12.43    03/12/23-16:30:54
   405     405.0000        1353.035938        1106.292588        2459.328526       0.6046328715        1.393489303      -0.4187047853      -0.3703151412    0.0001634945453                  0                  0                  0      12.43    03/12/23-16:31:07
   406     406.0000        1353.037157         1106.29137        2459.328526       0.6046385847        1.392635839      -0.4186811914      -0.3694732993    0.0001572360201                  0                  0                  0      12.43    03/12/23-16:31:19
   407     407.0000        1353.035601        1106.292925        2459.328526       0.6046434436         1.39337303      -0.4186753226      -0.3702089127    0.0001546490921                  0                  0                  0      12.43    03/12/23-16:31:32
   408     408.0000        1353.033167        1106.295359        2459.328526       0.6046462681        1.394683476      -0.4186821541      -0.3715088592    0.0001538053898                  0                  0                  0      12.43    03/12/23-16:31:44
   409     409.0000        1353.033126          1106.2954        2459.328526       0.6046454994        1.394880727      -0.4186968173      -0.3716897479    0.0001513375889                  0                  0                  0      12.43    03/12/23-16:31:57
   410     410.0000         1353.03403        1106.294497        2459.328526       0.6046415283        1.394051791      -0.4187135822      -0.3708440941    0.0001474134779                  0                  0                  0      12.43    03/12/23-16:32:09
   411     411.0000        1353.037681        1106.290845        2459.328526       0.6046345537        1.391995736      -0.4187287565      -0.3687768357    0.0001444097955                  0                  0                  0      12.43    03/12/23-16:32:21
   412     412.0000        1353.042138        1106.286388        2459.328526       0.6046254572        1.389374991      -0.4187429776      -0.3661512652    0.0001447094551                  0                  0                  0      12.43    03/12/23-16:32:34
   413     413.0000        1353.043278        1106.285249        2459.328526       0.6046175634        1.388621135       -0.418758141      -0.3653942198    0.0001487889365                  0                  0                  0      12.43    03/12/23-16:32:46
   414     414.0000        1353.041763        1106.286764        2459.328526       0.6046123725        1.389672129      -0.4187740362      -0.3664400807    0.0001543607016                  0                  0                  0      12.43    03/12/23-16:32:59
   415     415.0000        1353.036761        1106.291765        2459.328526       0.6046119442        1.392533118      -0.4187900793      -0.3692877358    0.0001566417497                  0                  0                  0      12.43    03/12/23-16:33:11
   416     416.0000        1353.031235        1106.297292        2459.328526        0.604615936        1.395874963      -0.4188059394      -0.3726061252    0.0001530378677                  0                  0                  0      12.43    03/12/23-16:33:24
   417     417.0000        1353.028878        1106.299649        2459.328526       0.6046212175         1.39735284      -0.4188198329      -0.3740586664    0.0001468768038                  0                  0                  0      12.43    03/12/23-16:33:36
   418     418.0000        1353.029322        1106.299205        2459.328526       0.6046234384        1.397115974      -0.4188305325      -0.3738067801    0.0001447774255                  0                  0                  0      12.43    03/12/23-16:33:48
   419     419.0000        1353.033128        1106.295398        2459.328526       0.6046191184        1.394938127      -0.4188400827      -0.3716287625    0.0001498361321                  0                  0                  0      12.43    03/12/23-16:34:01
   420     420.0000        1353.038618        1106.289909        2459.328526       0.6046103142        1.391801154      -0.4188522789      -0.3684953512    0.0001567903515                  0                  0                  0      12.43    03/12/23-16:34:13
   421     421.0000        1353.040924        1106.287602        2459.328526       0.6046028049        1.390515497      -0.4188669447      -0.3672048893    0.0001591423775                  0                  0                  0      12.43    03/12/23-16:34:26
   422     422.0000        1353.039274        1106.289252        2459.328526       0.6045993342        1.391568484      -0.4188792209      -0.3682466887    0.0001567599729                  0                  0                  0      12.43    03/12/23-16:34:38
   423     423.0000        1353.034935        1106.293591        2459.328526       0.6045996268        1.394175115      -0.4188844857      -0.3708429268    0.0001519242994                  0                  0                  0      12.43    03/12/23-16:34:51
   424     424.0000        1353.031969        1106.296557        2459.328526       0.6046005763        1.395914256      -0.4188796102      -0.3725806023    0.0001465325849                  0                  0                  0      12.43    03/12/23-16:35:03
   425     425.0000        1353.031892        1106.296634        2459.328526       0.6046002575        1.396195629      -0.4188619162      -0.3728783079    0.0001448522866                  0                  0                  0      12.44    03/12/23-16:35:15
   426     426.0000        1353.033069        1106.295458        2459.328526       0.6045990526        1.395513822      -0.4188331089      -0.3722296178     0.000147957052                  0                  0                  0      12.43    03/12/23-16:35:28
   427     427.0000        1353.034913        1106.293614        2459.328526       0.6045988802        1.394354685      -0.4188020468      -0.3711042478    0.0001504901539                  0                  0                  0      12.43    03/12/23-16:35:40
   428     428.0000        1353.037118        1106.291409        2459.328526         0.60460074        1.393061079      -0.4187776523      -0.3698331663    0.0001504794298                  0                  0                  0      12.43    03/12/23-16:35:53
   429     429.0000        1353.037894        1106.290633        2459.328526       0.6046057718        1.392494036      -0.4187617057      -0.3692779348     0.000151376508                  0                  0                  0      12.42    03/12/23-16:36:05
   430     430.0000        1353.037689        1106.290837        2459.328526       0.6046138776        1.392662451      -0.4187514413      -0.3694505548    0.0001534224984                  0                  0                  0      12.42    03/12/23-16:36:18
   431     431.0000        1353.036357        1106.292169        2459.328526       0.6046235028        1.393246766      -0.4187447701      -0.3700322479    0.0001537549158                  0                  0                  0      12.43    03/12/23-16:36:30
   432     432.0000        1353.037149        1106.291378        2459.328526       0.6046304448        1.392726738       -0.418743063      -0.3695044792    0.0001512488176                  0                  0                  0      12.43    03/12/23-16:36:42
   433     433.0000        1353.039138        1106.289389        2459.328526        0.604632209        1.391498443      -0.4187493991       -0.368261084    0.0001442491266                  0                  0                  0      12.43    03/12/23-16:36:55
   434     434.0000        1353.041837         1106.28669        2459.328526       0.6046297989        1.389853277      -0.4187622022      -0.3665967752    0.0001354990608                  0                  0                  0      12.43    03/12/23-16:37:07
   435     435.0000        1353.043317        1106.285209        2459.328526       0.6046267806        1.389054996      -0.4187771113      -0.3657810713    0.0001299674945                  0                  0                  0      12.43    03/12/23-16:37:20
   436     436.0000        1353.042359        1106.286168        2459.328526       0.6046248099        1.389543628      -0.4187934797      -0.3662525146    0.0001271762059                  0                  0                  0      12.43    03/12/23-16:37:32
   437     437.0000        1353.040231        1106.288295        2459.328526       0.6046226278        1.390860388      -0.4188117401       -0.367551922    0.0001259015963                  0                  0                  0      12.43    03/12/23-16:37:45
   438     438.0000        1353.039694        1106.288832        2459.328526       0.6046183981        1.391235882      -0.4188277103      -0.3679167859    0.0001270123618                  0                  0                  0      12.43    03/12/23-16:37:57
   439     439.0000        1353.038585        1106.289941        2459.328526       0.6046135017        1.391948234      -0.4188357558      -0.3686299106    0.0001309338873                  0                  0                  0      12.43    03/12/23-16:38:09
   440     440.0000        1353.037411        1106.291116        2459.328526       0.6046081359        1.392718217      -0.4188353909      -0.3694115538    0.0001368634247                  0                  0                  0      12.43    03/12/23-16:38:22
   441     441.0000        1353.037653        1106.290874        2459.328526       0.6046026725        1.392679264       -0.418830767      -0.3693883582    0.0001425334744                  0                  0                  0      12.43    03/12/23-16:38:34
   442     442.0000        1353.037633        1106.290893        2459.328526       0.6045989975        1.392778543      -0.4188253485      -0.3694999257    0.0001457284521                  0                  0                  0      12.43    03/12/23-16:38:47
   443     443.0000        1353.036511        1106.292015        2459.328526       0.6045976327        1.393546521      -0.4188206582      -0.3702744718    0.0001462412194                  0                  0                  0      12.43    03/12/23-16:38:59
   444     444.0000        1353.035124        1106.293402        2459.328526       0.6045975968        1.394530463      -0.4188185424      -0.3712592683    0.0001449447665                  0                  0                  0      12.43    03/12/23-16:39:12
   445     445.0000        1353.032911        1106.295615        2459.328526       0.6045987547        1.395924582      -0.4188199407      -0.3726491608    0.0001432741352                  0                  0                  0      12.43    03/12/23-16:39:24
   446     446.0000         1353.03114        1106.297386        2459.328526       0.6046003907        1.397067683      -0.4188239116      -0.3737864283    0.0001430475653                  0                  0                  0      12.43    03/12/23-16:39:36
   447     447.0000        1353.031161        1106.297365        2459.328526       0.6046009557        1.397099323      -0.4188296177      -0.3738135617    0.0001448117364                  0                  0                  0      12.43    03/12/23-16:39:49
   448     448.0000        1353.032995        1106.295532        2459.328526       0.6045993096        1.396077239      -0.4188369795      -0.3727888344    0.0001478847016                  0                  0                  0      12.43    03/12/23-16:40:01
   449     449.0000        1353.035085        1106.293442        2459.328526       0.6045961249        1.394840248      -0.4188443678      -0.3715504413    0.0001506858981                  0                  0                  0      12.43    03/12/23-16:40:14
   450     450.0000        1353.035738        1106.292789        2459.328526        0.604593988        1.394531249      -0.4188465059      -0.3712428042    0.0001520491593                  0                  0                  0      12.43    03/12/23-16:40:26
   451     451.0000        1353.034951        1106.293576        2459.328526       0.6045956417        1.394905167      -0.4188379364      -0.3716236302     0.000152040974                  0                  0                  0      12.43    03/12/23-16:40:39
   452     452.0000        1353.032012        1106.296514        2459.328526       0.6046026739        1.396543422      -0.4188193266      -0.3732709991    0.0001495773245                  0                  0                  0      12.43    03/12/23-16:40:51
   453     453.0000        1353.028983        1106.299544        2459.328526        0.604612695          1.3982758      -0.4187961636      -0.3750116914    0.0001447501799                  0                  0                  0      12.43    03/12/23-16:41:03
   454     454.0000        1353.027764        1106.300763        2459.328526       0.6046218324        1.398704856      -0.4187735039      -0.3754503841    0.0001408641317                  0                  0                  0      12.43    03/12/23-16:41:16
   455     455.0000        1353.029256        1106.299271        2459.328526       0.6046277252         1.39778488      -0.4187544351       -0.374542328    0.0001396085279                  0                  0                  0      12.43    03/12/23-16:41:28
   456     456.0000        1353.032986         1106.29554        2459.328526       0.6046297436        1.395526102      -0.4187399613      -0.3722954785    0.0001390815002                  0                  0                  0      12.43    03/12/23-16:41:41
   457     457.0000         1353.03707        1106.291456        2459.328526       0.6046296277        1.393006809       -0.418730872      -0.3697842406    0.0001379309202                  0                  0                  0      12.43    03/12/23-16:41:53
   458     458.0000        1353.038189        1106.290338        2459.328526       0.6046304182        1.392293775      -0.4187299683      -0.3690687866    0.0001353980214                  0                  0                  0      12.43    03/12/23-16:42:06
   459     459.0000        1353.036637        1106.291889        2459.328526       0.6046323683        1.393060375      -0.4187390486      -0.3698203891    0.0001314307862                  0                  0                  0      12.43    03/12/23-16:42:18
   460     460.0000         1353.03374        1106.294786        2459.328526       0.6046340193        1.394574621      -0.4187554534      -0.3713141119    0.0001289640129                  0                  0                  0      12.43    03/12/23-16:42:30
   461     461.0000        1353.032467        1106.296059        2459.328526       0.6046332253        1.395254781      -0.4187747468      -0.3719775475    0.0001307380804                  0                  0                  0      12.43    03/12/23-16:42:43
   462     462.0000        1353.031904        1106.296623        2459.328526       0.6046296971          1.3955293      -0.4187942067      -0.3722402439      0.00013484768                  0                  0                  0      12.43    03/12/23-16:42:55
   463     463.0000        1353.031802        1106.296724        2459.328526       0.6046242478        1.395667734       -0.418813263      -0.3723681173    0.0001378942097                  0                  0                  0      12.43    03/12/23-16:43:08
   464     464.0000        1353.031634        1106.296892        2459.328526       0.6046182287        1.395776158      -0.4188322481      -0.3724650269    0.0001393452514                  0                  0                  0      12.43    03/12/23-16:43:20
   465     465.0000         1353.03203        1106.296496        2459.328526       0.6046129794         1.39568377      -0.4188506001       -0.372360337     0.000140146715                  0                  0                  0      12.43    03/12/23-16:43:33
   466     466.0000        1353.031226          1106.2973        2459.328526       0.6046095832        1.396033337      -0.4188662032       -0.372697807    0.0001402559314                  0                  0                  0      12.43    03/12/23-16:43:45
   467     467.0000        1353.032036         1106.29649        2459.328526       0.6046073505        1.395689412      -0.4188754959      -0.3723466929    0.0001401272742                  0                  0                  0      12.43    03/12/23-16:43:57
   468     468.0000        1353.033306         1106.29522        2459.328526       0.6046062075        1.394944086      -0.4188754408       -0.371603951    0.0001415137398                  0                  0                  0      12.43    03/12/23-16:44:10
   469     469.0000        1353.034507         1106.29402        2459.328526        0.604606185        1.394386254      -0.4188678298      -0.3710566586    0.0001444198938                  0                  0                  0      12.43    03/12/23-16:44:22
   470     470.0000         1353.03469        1106.293837        2459.328526       0.6046069388        1.394327849      -0.4188582004      -0.3710090385    0.0001463286749                  0                  0                  0      12.43    03/12/23-16:44:35
   471     471.0000        1353.034792        1106.293734        2459.328526       0.6046077829        1.394398459      -0.4188489614      -0.3710889042    0.0001471892219                  0                  0                  0      12.43    03/12/23-16:44:47
   472     472.0000        1353.034271        1106.294255        2459.328526       0.6046090634         1.39490051      -0.4188392861      -0.3716011595    0.0001489990357                  0                  0                  0      12.43    03/12/23-16:45:00
   473     473.0000        1353.032205        1106.296321        2459.328526       0.6046112861        1.396124114      -0.4188302773       -0.372833388    0.0001508369908                  0                  0                  0      12.43    03/12/23-16:45:12
   474     474.0000        1353.029614        1106.298912        2459.328526       0.6046149789        1.397715612      -0.4188224788      -0.3744288681    0.0001507136848                  0                  0                  0      12.43    03/12/23-16:45:24
   475     475.0000        1353.027218        1106.301308        2459.328526       0.6046194543        1.399145787      -0.4188121053      -0.3758638277    0.0001496001197                  0                  0                  0      12.43    03/12/23-16:45:37
   476     476.0000        1353.027191        1106.301336        2459.328526       0.6046227169        1.399153582      -0.4187960654      -0.3758838051    0.0001490049775                  0                  0                  0      12.43    03/12/23-16:45:49
   477     477.0000        1353.028305        1106.300221        2459.328526       0.6046239319        1.398447352      -0.4187792197      -0.3751921592    0.0001479584075                  0                  0                  0      12.43    03/12/23-16:46:02
   478     478.0000        1353.030067        1106.298459        2459.328526       0.6046225239        1.397430234      -0.4187718144      -0.3741802187     0.000144323055                  0                  0                  0      12.43    03/12/23-16:46:14
   479     479.0000        1353.030327        1106.298199        2459.328526       0.6046199981        1.397154023      -0.4187780057      -0.3738933304    0.0001373108568                  0                  0                  0      12.43    03/12/23-16:46:27
   480     480.0000        1353.030023        1106.298504        2459.328526       0.6046179331        1.397353299      -0.4187908779      -0.3740745472    0.0001300593867                  0                  0                  0      12.43    03/12/23-16:46:39
   481     481.0000        1353.028988        1106.299538        2459.328526       0.6046173827        1.397913159      -0.4188025123      -0.3746205002    0.0001272366106                  0                  0                  0      12.43    03/12/23-16:46:51
   482     482.0000         1353.02838        1106.300146        2459.328526       0.6046169279        1.398166786      -0.4188124951      -0.3748669552    0.0001295920875                  0                  0                  0      12.42    03/12/23-16:47:04
   483     483.0000        1353.028907         1106.29962        2459.328526       0.6046155184        1.397854325      -0.4188236741      -0.3745492156    0.0001340831651                  0                  0                  0      12.42    03/12/23-16:47:16
   484     484.0000        1353.028135        1106.300391        2459.328526       0.6046131626        1.398028677      -0.4188376032        -0.37471409    0.0001361786903                  0                  0                  0      12.42    03/12/23-16:47:29
   485     485.0000        1353.027947         1106.30058        2459.328526        0.604609489        1.398033044      -0.4188532926      -0.3747054484    0.0001351856373                  0                  0                  0      12.42    03/12/23-16:47:41
   486     486.0000          1353.0288        1106.299727        2459.328526       0.6046058726        1.397447582      -0.4188680728      -0.3741064093    0.0001327724528                  0                  0                  0      12.43    03/12/23-16:47:53
   487     487.0000        1353.029681        1106.298845        2459.328526       0.6046047951        1.396982314      -0.4188801605      -0.3736265427    0.0001291842822                  0                  0                  0      12.42    03/12/23-16:48:06
   488     488.0000        1353.029746        1106.298781        2459.328526       0.6046062348        1.396954886      -0.4188887123      -0.3735862144     0.000126275216                  0                  0                  0      12.42    03/12/23-16:48:18
   489     489.0000        1353.029921        1106.298605        2459.328526       0.6046075387        1.397000083      -0.4188946975      -0.3736234214     0.000125574488                  0                  0                  0      12.42    03/12/23-16:48:31
   490     490.0000         1353.02994        1106.298586        2459.328526       0.6046066119        1.396989351      -0.4189005538      -0.3736082787    0.0001260930365                  0                  0                  0      12.43    03/12/23-16:48:43
   491     491.0000        1353.029697        1106.298829        2459.328526       0.6046033197        1.397349111      -0.4189059725      -0.3739676397    0.0001278211807                  0                  0                  0      12.43    03/12/23-16:48:56
   492     492.0000        1353.028077         1106.30045        2459.328526       0.6045989038        1.398081749      -0.4189078457      -0.3747068667    0.0001318669237                  0                  0                  0      12.43    03/12/23-16:49:08
   493     493.0000        1353.027587        1106.300939        2459.328526       0.6045945686        1.398411165       -0.418906724      -0.3750458352    0.0001359632313                  0                  0                  0      12.43    03/12/23-16:49:20
   494     494.0000        1353.028353        1106.300174        2459.328526       0.6045914895        1.398003556       -0.418907815      -0.3746406769    0.0001364253789                  0                  0                  0      12.43    03/12/23-16:49:33
   495     495.0000         1353.02816        1106.300367        2459.328526       0.6045906971        1.398358957       -0.418913593      -0.3749888507     0.000134183486                  0                  0                  0      12.43    03/12/23-16:49:45
   496     496.0000        1353.027882        1106.300645        2459.328526        0.604589237        1.398213353      -0.4189202567      -0.3748378618    0.0001340024619                  0                  0                  0      12.43    03/12/23-16:49:58
   497     497.0000        1353.028417         1106.30011        2459.328526       0.6045850883         1.39824019      -0.4189235615      -0.3748691963    0.0001376559615                  0                  0                  0      12.43    03/12/23-16:50:10
   498     498.0000        1353.029078        1106.299448        2459.328526       0.6045771849        1.397730381      -0.4189226496      -0.3743721813    0.0001416352345                  0                  0                  0      12.43    03/12/23-16:50:23
   499     499.0000        1353.030305        1106.298221        2459.328526       0.6045677517        1.396782237      -0.4189175052      -0.3734402198    0.0001432393389                  0                  0                  0      12.43    03/12/23-16:50:35
   500     500.0000        1353.030559        1106.297968        2459.328526       0.6045594207        1.396799655      -0.4189078276      -0.3734758646    0.0001434583979                  0                  0                  0      12.43    03/12/23-16:50:47
   501     501.0000        1353.030348        1106.298178        2459.328526       0.6045522163        1.396896777      -0.4188939026      -0.3735933877    0.0001427299826                  0                  0                  0      12.43    03/12/23-16:51:00
   502     502.0000          1353.0302        1106.298326        2459.328526       0.6045506854        1.397233219      -0.4188762751      -0.3739473757    0.0001411175136                  0                  0                  0      12.43    03/12/23-16:51:12
   503     503.0000        1353.029569        1106.298958        2459.328526       0.6045636383         1.39763225      -0.4188565634      -0.3743515072    0.0001394589705                  0                  0                  0      12.42    03/12/23-16:51:25
   504     504.0000        1353.028418        1106.300108        2459.328526        0.604595446        1.398276126      -0.4188387155      -0.3749795013    0.0001375364492                  0                  0                  0      12.42    03/12/23-16:51:37
   505     505.0000          1353.0265        1106.302026        2459.328526       0.6046364429        1.399112822      -0.4188268102      -0.3757841303    0.0001345613927                  0                  0                  0      12.42    03/12/23-16:51:50
   506     506.0000        1353.026453        1106.302074        2459.328526       0.6046678968        1.398914916      -0.4188220007      -0.3755566961    0.0001316780388                  0                  0                  0      12.42    03/12/23-16:52:02
   507     507.0000        1353.026858        1106.301668        2459.328526       0.6046798387         1.39850522      -0.4188230956      -0.3751339431    0.0001316575728                  0                  0                  0      12.43    03/12/23-16:52:14
   508     508.0000        1353.027947         1106.30058        2459.328526       0.6046765057        1.397969643      -0.4188297657       -0.374596789    0.0001334169792                  0                  0                  0      12.43    03/12/23-16:52:27
   509     509.0000        1353.028892        1106.299634        2459.328526       0.6046693815        1.397505022      -0.4188406495      -0.3741281973    0.0001332065268                  0                  0                  0      12.43    03/12/23-16:52:39
   510     510.0000        1353.030121        1106.298405        2459.328526       0.6046674078        1.396865818       -0.418850392      -0.3734795279    0.0001315094732                  0                  0                  0      12.43    03/12/23-16:52:52
   511     511.0000        1353.030163        1106.298363        2459.328526       0.6046709037         1.39681823      -0.4188543612      -0.3734248769    0.0001319117957                  0                  0                  0      12.43    03/12/23-16:53:04
   512     512.0000        1353.030648        1106.297879        2459.328526       0.6046697728        1.396463357      -0.4188540707       -0.373074816    0.0001353026186                  0                  0                  0      12.43    03/12/23-16:53:17
   513     513.0000        1353.031318        1106.297208        2459.328526       0.6046552935        1.396111709      -0.4188552823      -0.3727382488    0.0001371152823                  0                  0                  0      12.43    03/12/23-16:53:29
   514     514.0000          1353.0315        1106.297027        2459.328526       0.6046295837        1.396172701      -0.4188600809      -0.3728174622    0.0001344258114                  0                  0                  0      12.43    03/12/23-16:53:41
   515     515.0000        1353.029236        1106.299291        2459.328526       0.6046034671        1.397545464      -0.4188644215      -0.3742078967    0.0001303216938                  0                  0                  0      12.43    03/12/23-16:53:54
   516     516.0000         1353.02738        1106.301146        2459.328526       0.6045853064        1.398879792      -0.4188645379      -0.3755578455    0.0001278975132                  0                  0                  0      12.43    03/12/23-16:54:06
   517     517.0000        1353.025174        1106.303352        2459.328526       0.6045792992        1.400182463       -0.418861022      -0.3768698361    0.0001276943726                  0                  0                  0      12.43    03/12/23-16:54:19
   518     518.0000        1353.023473        1106.305053        2459.328526       0.6045833448        1.401171316      -0.4188566706      -0.3778607647    0.0001294640319                  0                  0                  0      12.43    03/12/23-16:54:31
   519     519.0000        1353.024463        1106.304064        2459.328526       0.6045890885        1.400542701      -0.4188540483       -0.377230528    0.0001309634566                  0                  0                  0      12.43    03/12/23-16:54:44
   520     520.0000        1353.025688        1106.302838        2459.328526        0.604588644        1.399819724      -0.4188538514      -0.3765076748    0.0001304457966                  0                  0                  0      12.43    03/12/23-16:54:56
   521     521.0000        1353.027505        1106.301021        2459.328526       0.6045785513        1.398884931      -0.4188553069      -0.3755797876    0.0001287152865                  0                  0                  0      12.43    03/12/23-16:55:08
   522     522.0000        1353.027445        1106.301081        2459.328526       0.6045662812        1.399022733      -0.4188575326      -0.3757253528    0.0001264336869                  0                  0                  0      12.43    03/12/23-16:55:21
   523     523.0000        1353.026215        1106.302311        2459.328526       0.6045601415        1.399833915      -0.4188587302      -0.3765391147    0.0001240718571                  0                  0                  0      12.42    03/12/23-16:55:33
   524     524.0000        1353.024392        1106.304135        2459.328526       0.6045630663        1.400817942      -0.4188567559      -0.3775208475    0.0001227274471                  0                  0                  0      12.43    03/12/23-16:55:46
   525     525.0000        1353.024106        1106.304421        2459.328526       0.6045714519        1.400974201      -0.4188517487      -0.3776751014    0.0001241007528                  0                  0                  0      12.43    03/12/23-16:55:58
   526     526.0000        1353.024371        1106.304155        2459.328526       0.6045798457        1.400655931      -0.4188462959      -0.3773585368     0.000128746908                  0                  0                  0      12.43    03/12/23-16:56:11
   527     527.0000        1353.025779        1106.302748        2459.328526       0.6045833885        1.399911301      -0.4188427079      -0.3766189609    0.0001337561642                  0                  0                  0      12.43    03/12/23-16:56:23
   528     528.0000        1353.026591        1106.301936        2459.328526        0.604582013        1.399504975      -0.4188420001      -0.3762167713    0.0001358091711                  0                  0                  0      12.43    03/12/23-16:56:35
   529     529.0000         1353.02636        1106.302166        2459.328526       0.6045786699        1.399692197      -0.4188442836      -0.3764041227    0.0001348788421                  0                  0                  0      12.43    03/12/23-16:56:48
   530     530.0000        1353.025628        1106.302898        2459.328526       0.6045782089        1.400059418        -0.41884764      -0.3767659906    0.0001324216885                  0                  0                  0      12.43    03/12/23-16:57:00
   531     531.0000        1353.024507        1106.304019        2459.328526        0.604584285        1.400613048      -0.4188492373      -0.3773102033    0.0001306773503                  0                  0                  0      12.43    03/12/23-16:57:13
   532     532.0000        1353.022509        1106.306017        2459.328526       0.6045954819        1.401521898       -0.418848149      -0.3782106337    0.0001323670258                  0                  0                  0      12.43    03/12/23-16:57:25
   533     533.0000        1353.022613        1106.305913        2459.328526       0.6046061651        1.401391597      -0.4188456862      -0.3780768574    0.0001371117966                  0                  0                  0      12.43    03/12/23-16:57:38
   534     534.0000        1353.023871        1106.304655        2459.328526       0.6046127096        1.400594974      -0.4188434787      -0.3772800133    0.0001412280374                  0                  0                  0      12.43    03/12/23-16:57:50
   535     535.0000        1353.026579        1106.301948        2459.328526        0.604613997        1.399152295      -0.4188424795      -0.3758383832    0.0001425647817                  0                  0                  0      12.43    03/12/23-16:58:02
   536     536.0000        1353.027974        1106.300553        2459.328526       0.6046123665        1.398561752       -0.418844188      -0.3752468692    0.0001416721513                  0                  0                  0      12.43    03/12/23-16:58:15
   537     537.0000        1353.027422        1106.301104        2459.328526       0.6046107511        1.398890394      -0.4188485374      -0.3755708851     0.000139779338                  0                  0                  0      12.43    03/12/23-16:58:27
   538     538.0000        1353.026166         1106.30236        2459.328526        0.604611783        1.399621159      -0.4188513454      -0.3762969801    0.0001389494397                  0                  0                  0      12.43    03/12/23-16:58:40
   539     539.0000        1353.025483        1106.303044        2459.328526       0.6046152621        1.400119564      -0.4188490263      -0.3767946455    0.0001393699022                  0                  0                  0      12.43    03/12/23-16:58:52
   540     540.0000        1353.025102        1106.303425        2459.328526       0.6046195212        1.400300306      -0.4188430323      -0.3769762337    0.0001384813329                  0                  0                  0      12.43    03/12/23-16:59:05
   541     541.0000        1353.026324        1106.302202        2459.328526       0.6046226501         1.39977111      -0.4188374237      -0.3764461753    0.0001351390408                  0                  0                  0      12.43    03/12/23-16:59:17
   542     542.0000         1353.02662        1106.301906        2459.328526       0.6046247605        1.399712052      -0.4188333152      -0.3763856303    0.0001316536069                  0                  0                  0      12.43    03/12/23-16:59:29
   543     543.0000        1353.025961        1106.302565        2459.328526       0.6046251308         1.39996065      -0.4188283166      -0.3766382206    0.0001310180941                  0                  0                  0      12.43    03/12/23-16:59:42
   544     544.0000        1353.027126        1106.301401        2459.328526       0.6046226833        1.399461774      -0.4188225839      -0.3761494285    0.0001329215002                  0                  0                  0      12.43    03/12/23-16:59:54
   545     545.0000        1353.026604        1106.301922        2459.328526       0.6046189605        1.399623577      -0.4188183895      -0.3763215188    0.0001352920003                  0                  0                  0      12.43    03/12/23-17:00:07
   546     546.0000        1353.026173        1106.302353        2459.328526       0.6046150587        1.399836371      -0.4188150913      -0.3765440368     0.000137815416                  0                  0                  0      12.43    03/12/23-17:00:19
   547     547.0000        1353.024441        1106.304085        2459.328526       0.6046126691        1.400766029       -0.418811214      -0.3774825833    0.0001404374979                  0                  0                  0      12.43    03/12/23-17:00:32
   548     548.0000        1353.022763        1106.305764        2459.328526       0.6046110673        1.401708991      -0.4188083334      -0.3784299227    0.0001403320969                  0                  0                  0      12.43    03/12/23-17:00:44
   549     549.0000        1353.022053        1106.306473        2459.328526       0.6046094413        1.402102108      -0.4188079229      -0.3788204756    0.0001357321775                  0                  0                  0      12.43    03/12/23-17:00:56
   550     550.0000        1353.021493        1106.307034        2459.328526       0.6046082919        1.402378562       -0.418807018      -0.3790957582    0.0001325057318                  0                  0                  0      12.43    03/12/23-17:01:09
   551     551.0000        1353.021825        1106.306701        2459.328526       0.6046078948        1.402192485      -0.4188036396        -0.37891574    0.0001347889477                  0                  0                  0      12.43    03/12/23-17:01:21
   552     552.0000        1353.021025        1106.307501        2459.328526       0.6046090872        1.402527479      -0.4188019892      -0.3792540694    0.0001376672614                  0                  0                  0      12.43    03/12/23-17:01:34
   553     553.0000        1353.020855        1106.307671        2459.328526       0.6046106656        1.402673634      -0.4188051571       -0.379395869    0.0001380580076                  0                  0                  0      12.43    03/12/23-17:01:46
   554     554.0000        1353.020214        1106.308312        2459.328526       0.6046128012        1.402976849      -0.4188100077      -0.3796918397    0.0001377991788                  0                  0                  0      12.43    03/12/23-17:01:59
   555     555.0000        1353.020409        1106.308118        2459.328526       0.6046148871        1.402842747      -0.4188128194      -0.3795528104    0.0001377699208                  0                  0                  0      12.43    03/12/23-17:02:11
   556     556.0000        1353.021437        1106.307089        2459.328526       0.6046158924        1.402220041      -0.4188139801      -0.3789271639    0.0001369952606                  0                  0                  0      12.43    03/12/23-17:02:23
   557     557.0000        1353.023892        1106.304635        2459.328526       0.6046151797        1.400801614      -0.4188155781      -0.3775068624    0.0001360062338                  0                  0                  0      12.43    03/12/23-17:02:36
   558     558.0000        1353.025598        1106.302928        2459.328526       0.6046144421         1.39984368      -0.4188187545      -0.3765462009    0.0001357173062                  0                  0                  0      12.43    03/12/23-17:02:48
   559     559.0000        1353.025642        1106.302885        2459.328526       0.6046143672        1.399743661       -0.418823747      -0.3764403778    0.0001348310665                  0                  0                  0      12.43    03/12/23-17:03:01
   560     560.0000        1353.024697         1106.30383        2459.328526       0.6046150677        1.400401189      -0.4188300978       -0.377087745     0.000131721613                  0                  0                  0      12.43    03/12/23-17:03:13
   561     561.0000        1353.023138        1106.305388        2459.328526       0.6046159651        1.401319357      -0.4188363411      -0.3779963402    0.0001292892922                  0                  0                  0      12.43    03/12/23-17:03:26
   562     562.0000        1353.021628        1106.306898        2459.328526       0.6046162759        1.402103787      -0.4188412489      -0.3787776278    0.0001313655947                  0                  0                  0      12.43    03/12/23-17:03:38
   563     563.0000        1353.021817         1106.30671        2459.328526       0.6046151427        1.402106204      -0.4188459524      -0.3787801078    0.0001349989511                  0                  0                  0      12.43    03/12/23-17:03:50
   564     564.0000        1353.022931        1106.305595        2459.328526       0.6046123859        1.401429328      -0.4188519655      -0.3781013091    0.0001363327462                  0                  0                  0      12.43    03/12/23-17:04:03
   565     565.0000        1353.023696         1106.30483        2459.328526        0.604608868         1.40103344      -0.4188586183      -0.3777015269    0.0001355730223                  0                  0                  0      12.43    03/12/23-17:04:15
   566     566.0000        1353.023797        1106.304729        2459.328526       0.6046059212         1.40114449      -0.4188642277      -0.3778081157    0.0001337748924                  0                  0                  0      12.43    03/12/23-17:04:28
   567     567.0000        1353.022122        1106.306404        2459.328526        0.604604854        1.402231833       -0.418867509      -0.3788918328    0.0001323631342                  0                  0                  0      12.43    03/12/23-17:04:40
   568     568.0000        1353.020094        1106.308432        2459.328526       0.6046046055        1.403268404        -0.41886779      -0.3799280369    0.0001320286473                  0                  0                  0      12.43    03/12/23-17:04:53
   569     569.0000        1353.019915        1106.308612        2459.328526       0.6046041931        1.403659555      -0.4188651982      -0.3803219479     0.000131784042                  0                  0                  0      12.43    03/12/23-17:05:05
   570     570.0000        1353.020913        1106.307613        2459.328526       0.6046031594        1.402971692      -0.4188605671      -0.3796387928    0.0001308272635                  0                  0                  0      12.43    03/12/23-17:05:17
   571     571.0000        1353.023141        1106.305386        2459.328526       0.6046025119        1.401710204      -0.4188539487      -0.3783838337    0.0001300902072                  0                  0                  0      12.43    03/12/23-17:05:30
   572     572.0000        1353.025238        1106.303289        2459.328526       0.6046026508        1.400544112      -0.4188438259      -0.3772292266    0.0001315910619                  0                  0                  0      12.43    03/12/23-17:05:42
   573     573.0000        1353.026719        1106.301807        2459.328526       0.6046028465        1.399701313      -0.4188306932      -0.3764022276     0.000134454828                  0                  0                  0      12.43    03/12/23-17:05:55
   574     574.0000        1353.026572        1106.301955        2459.328526       0.6046037733        1.399757993        -0.41881782      -0.3764719057    0.0001355056065                  0                  0                  0      12.43    03/12/23-17:06:07
   575     575.0000        1353.026685        1106.301842        2459.328526       0.6046053828        1.399788506      -0.4188074897      -0.3765081037     0.000132470035                  0                  0                  0      12.43    03/12/23-17:06:20
   576     576.0000        1353.024986         1106.30354        2459.328526       0.6046093151         1.40069849      -0.4187979989      -0.3774190752    0.0001278997087                  0                  0                  0      12.43    03/12/23-17:06:32
   577     577.0000        1353.023528        1106.304998        2459.328526         0.60461404        1.401476392      -0.4187863152      -0.3782033471    0.0001273097841                  0                  0                  0      12.43    03/12/23-17:06:44
   578     578.0000        1353.023066         1106.30546        2459.328526       0.6046178481        1.401597717      -0.4187741619      -0.3783377268    0.0001320199555                  0                  0                  0      12.43    03/12/23-17:06:57
   579     579.0000        1353.023318        1106.305208        2459.328526       0.6046200029        1.401400187      -0.4187674144      -0.3781511331     0.000138363241                  0                  0                  0      12.43    03/12/23-17:07:09
   580     580.0000         1353.02329        1106.305237        2459.328526       0.6046210101        1.401314949      -0.4187703099      -0.3780646844    0.0001410556062                  0                  0                  0      12.43    03/12/23-17:07:22
   581     581.0000        1353.022405        1106.306122        2459.328526       0.6046212469        1.401780926      -0.4187821402      -0.3785151843    0.0001376453916                  0                  0                  0      12.43    03/12/23-17:07:34
   582     582.0000        1353.022574        1106.305953        2459.328526       0.6046202964          1.4014762       -0.418798008       -0.378189044    0.0001311483536                  0                  0                  0      12.43    03/12/23-17:07:47
   583     583.0000        1353.023089        1106.305437        2459.328526        0.604619955        1.401353388      -0.4188119748      -0.3780477376    0.0001262793086                  0                  0                  0      12.43    03/12/23-17:07:59
   584     584.0000        1353.021159        1106.307368        2459.328526       0.6046216494        1.402317508      -0.4188201456      -0.3789996209    0.0001239081386                  0                  0                  0      12.43    03/12/23-17:08:11
   585     585.0000        1353.019696         1106.30883        2459.328526       0.6046237435        1.402966675      -0.4188217996      -0.3796450054    0.0001238738233                  0                  0                  0      12.43    03/12/23-17:08:24
   586     586.0000        1353.019865        1106.308661        2459.328526       0.6046245685        1.403117675      -0.4188197705      -0.3797994045    0.0001260688317                  0                  0                  0      12.43    03/12/23-17:08:36
   587     587.0000        1353.019643        1106.308884        2459.328526       0.6046223783        1.403013714      -0.4188194242      -0.3797003786    0.0001284675861                  0                  0                  0      12.43    03/12/23-17:08:49
   588     588.0000        1353.020344        1106.308183        2459.328526       0.6046176304        1.402743929      -0.4188246801      -0.3794316304    0.0001300116449                  0                  0                  0      12.43    03/12/23-17:09:01
   589     589.0000        1353.020777         1106.30775        2459.328526       0.6046123213        1.402544595      -0.4188355068      -0.3792274105    0.0001306431522                  0                  0                  0      12.43    03/12/23-17:09:14
   590     590.0000        1353.020536        1106.307991        2459.328526        0.604608404        1.402766208      -0.4188491536      -0.3794390526    0.0001304025107                  0                  0                  0      12.43    03/12/23-17:09:26
   591     591.0000        1353.020807        1106.307719        2459.328526        0.604606763        1.402581599      -0.4188623287      -0.3792428454    0.0001303378859                  0                  0                  0      12.43    03/12/23-17:09:38
   592     592.0000        1353.021416         1106.30711        2459.328526       0.6046077657        1.402296815      -0.4188729688      -0.3789460747    0.0001299941372                  0                  0                  0      12.43    03/12/23-17:09:51
   593     593.0000        1353.022833        1106.305693        2459.328526       0.6046091131        1.401448799      -0.4188793227       -0.378089923    0.0001295602407                  0                  0                  0      12.43    03/12/23-17:10:03
   594     594.0000        1353.024936         1106.30359        2459.328526       0.6046096503        1.400396856      -0.4188781338      -0.3770406569    0.0001315853388                  0                  0                  0      12.43    03/12/23-17:10:16
   595     595.0000        1353.024787        1106.303739        2459.328526       0.6046101342        1.400353035      -0.4188680436      -0.3770107161    0.0001358591599                  0                  0                  0      12.43    03/12/23-17:10:28
   596     596.0000        1353.025171        1106.303355        2459.328526       0.6046101085        1.400286754      -0.4188531453      -0.3769627288    0.0001392288358                  0                  0                  0      12.43    03/12/23-17:10:41
   597     597.0000        1353.023011        1106.305515        2459.328526       0.6046109192        1.401572749      -0.4188395972       -0.378261603    0.0001393706466                  0                  0                  0      12.43    03/12/23-17:10:53
   598     598.0000         1353.02132        1106.307206        2459.328526       0.6046117424        1.402584912      -0.4188295377      -0.3792815855    0.0001379537533                  0                  0                  0      12.43    03/12/23-17:11:05
   599     599.0000         1353.02033        1106.308196        2459.328526       0.6046121669        1.403349329      -0.4188222839      -0.3800522992    0.0001374206954                  0                  0                  0      12.43    03/12/23-17:11:18
   600     600.0000        1353.018941        1106.309586        2459.328526       0.6046110046        1.404089003      -0.4188182258      -0.3807961798    0.0001364076897                  0                  0                  0      12.43    03/12/23-17:11:30
   601     601.0000         1353.01921        1106.309317        2459.328526       0.6046075607        1.404036141      -0.4188168621      -0.3807453439     0.000133625661                  0                  0                  0      12.43    03/12/23-17:11:43
   602     602.0000        1353.020215        1106.308311        2459.328526       0.6046039456        1.403493022      -0.4188158456       -0.380204517    0.0001312862177                  0                  0                  0      12.43    03/12/23-17:11:55
   603     603.0000        1353.020321        1106.308205        2459.328526       0.6046025333        1.403380499      -0.4188142237      -0.3800956946    0.0001319522043                  0                  0                  0      12.43    03/12/23-17:12:08
   604     604.0000        1353.019292        1106.309234        2459.328526       0.6046039658        1.403876176      -0.4188142027      -0.3805917305    0.0001337234873                  0                  0                  0      12.43    03/12/23-17:12:20
   605     605.0000        1353.019714        1106.308813        2459.328526       0.6046070654        1.403699561       -0.418817885      -0.3804070972    0.0001324862596                  0                  0                  0      12.43    03/12/23-17:12:32
   606     606.0000        1353.019492        1106.309034        2459.328526       0.6046123618        1.403737756      -0.4188236535      -0.3804306389    0.0001288981716                  0                  0                  0      12.43    03/12/23-17:12:45
   607     607.0000        1353.017521        1106.311005        2459.328526        0.604618921        1.404774065      -0.4188280873      -0.3814534656    0.0001264093171                  0                  0                  0      12.43    03/12/23-17:12:57
   608     608.0000        1353.017084        1106.311442        2459.328526       0.6046230446        1.405001162      -0.4188292617      -0.3816752728    0.0001264175555                  0                  0                  0      12.43    03/12/23-17:13:10
   609     609.0000        1353.017605        1106.310921        2459.328526       0.6046242529        1.404695639      -0.4188280487      -0.3813718333    0.0001284961525                  0                  0                  0      12.43    03/12/23-17:13:22
   610     610.0000        1353.017369        1106.311157        2459.328526       0.6046236224        1.404642187      -0.4188281676      -0.3813208333    0.0001304363538                  0                  0                  0      12.43    03/12/23-17:13:34
   611     611.0000        1353.019467        1106.309059        2459.328526       0.6046207159        1.403563321       -0.418832754      -0.3802392854    0.0001294342389                  0                  0                  0      12.43    03/12/23-17:13:47
   612     612.0000        1353.020437        1106.308089        2459.328526       0.6046173183         1.40295271      -0.4188414812      -0.3796190413     0.000125131173                  0                  0                  0      12.43    03/12/23-17:13:59
   613     613.0000        1353.021288        1106.307238        2459.328526       0.6046133063        1.402480126      -0.4188504079      -0.3791380747    0.0001216625563                  0                  0                  0      12.43    03/12/23-17:14:12
   614     614.0000        1353.021124        1106.307403        2459.328526       0.6046094014        1.402601892       -0.418855178      -0.3792598909    0.0001225779293                  0                  0                  0      12.43    03/12/23-17:14:24
   615     615.0000        1353.021484        1106.307042        2459.328526       0.6046054459        1.402463658      -0.4188561198      -0.3791271181    0.0001250254322                  0                  0                  0      12.43    03/12/23-17:14:37
   616     616.0000        1353.021398        1106.307129        2459.328526       0.6046022385        1.402642096       -0.418855693      -0.3793085801    0.0001244160921                  0                  0                  0      12.43    03/12/23-17:14:49
   617     617.0000        1353.021236         1106.30729        2459.328526       0.6045999397         1.40278239       -0.418852942       -0.379451489    0.0001219804252                  0                  0                  0      12.43    03/12/23-17:15:01
   618     618.0000        1353.021754        1106.306773        2459.328526       0.6045981958        1.402606245      -0.4188455672       -0.379285694    0.0001232118234                  0                  0                  0      12.43    03/12/23-17:15:14
   619     619.0000        1353.021267         1106.30726        2459.328526       0.6045969108        1.402923748      -0.4188369303      -0.3796178595    0.0001279522475                  0                  0                  0      12.43    03/12/23-17:15:26
   620     620.0000        1353.022542        1106.305985        2459.328526       0.6045946247        1.402313399      -0.4188325241      -0.3790168245    0.0001305747235                  0                  0                  0      12.43    03/12/23-17:15:39
   621     621.0000        1353.022125        1106.306401        2459.328526       0.6045941108        1.402590324      -0.4188315559      -0.3792940383    0.0001293814402                  0                  0                  0      12.43    03/12/23-17:15:51
   622     622.0000        1353.021106         1106.30742        2459.328526       0.6045959203        1.403275814      -0.4188294546      -0.3799774309    0.0001269921772                  0                  0                  0      12.43    03/12/23-17:16:04
   623     623.0000        1353.020302        1106.308224        2459.328526       0.6045985455        1.403720274       -0.418824342      -0.3804228063    0.0001254197223                  0                  0                  0      12.43    03/12/23-17:16:16
   624     624.0000        1353.019223        1106.309303        2459.328526       0.6046006594         1.40437214      -0.4188177469      -0.3810779467    0.0001242129192                  0                  0                  0      12.43    03/12/23-17:16:28
   625     625.0000        1353.019307        1106.309219        2459.328526       0.6046010045        1.404391495      -0.4188110055      -0.3811031068     0.000123622111                  0                  0                  0      12.43    03/12/23-17:16:41
   626     626.0000        1353.018839        1106.309688        2459.328526       0.6046005557        1.404536874      -0.4188045764      -0.3812568002    0.0001250580142                  0                  0                  0      12.43    03/12/23-17:16:53
   627     627.0000        1353.019853        1106.308674        2459.328526        0.604599882        1.404040914      -0.4188002221      -0.3807668355    0.0001260260983                  0                  0                  0      12.43    03/12/23-17:17:06
   628     628.0000        1353.020246         1106.30828        2459.328526       0.6046010669         1.40365223       -0.418798778      -0.3803757842     0.000123398979                  0                  0                  0      12.44    03/12/23-17:17:18
   629     629.0000        1353.019737        1106.308789        2459.328526       0.6046046507        1.403790198      -0.4187969647      -0.3805080567     0.000119473577                  0                  0                  0      12.43    03/12/23-17:17:31
   630     630.0000        1353.020473        1106.308053        2459.328526       0.6046087357        1.403330437      -0.4187911898      -0.3800483331    0.0001178218376                  0                  0                  0      12.43    03/12/23-17:17:43
   631     631.0000         1353.02055        1106.307976        2459.328526       0.6046128927        1.403217356      -0.4187837732      -0.3799376519    0.0001169620806                  0                  0                  0      12.43    03/12/23-17:17:55
   632     632.0000        1353.018121        1106.310406        2459.328526         0.60461651         1.40442556      -0.4187788596      -0.3811459721    0.0001157814436                  0                  0                  0      12.43    03/12/23-17:18:08
   633     633.0000        1353.015994        1106.312532        2459.328526       0.6046183702        1.405690904      -0.4187770154      -0.3824114881    0.0001159702019                  0                  0                  0      12.43    03/12/23-17:18:20
   634     634.0000        1353.013881        1106.314646        2459.328526       0.6046193896        1.406779493      -0.4187781519      -0.3834986359    0.0001166847559                  0                  0                  0      12.43    03/12/23-17:18:33
   635     635.0000        1353.013616        1106.314911        2459.328526       0.6046193486        1.406902534      -0.4187830102      -0.3836157099    0.0001155348401                  0                  0                  0      12.43    03/12/23-17:18:45
   636     636.0000        1353.014352        1106.314174        2459.328526       0.6046187255        1.406399585      -0.4187905462      -0.3831034579    0.0001131443208                  0                  0                  0      12.43    03/12/23-17:18:58
   637     637.0000        1353.015083        1106.313443        2459.328526       0.6046176783        1.405930337      -0.4187983927      -0.3826257844    0.0001115187219                  0                  0                  0      12.43    03/12/23-17:19:10
   638     638.0000         1353.01669        1106.311837        2459.328526       0.6046155385        1.405036246      -0.4188051887      -0.3817257387    0.0001102201776                  0                  0                  0      12.43    03/12/23-17:19:22
   639     639.0000        1353.017508        1106.311019        2459.328526       0.6046134225        1.404618801      -0.4188090739      -0.3813053669    0.0001090618892                  0                  0                  0      12.43    03/12/23-17:19:35
   640     640.0000         1353.01787        1106.310657        2459.328526       0.6046117983        1.404323545      -0.4188086495       -0.381012785    0.0001096873446                  0                  0                  0      12.43    03/12/23-17:19:47
   641     641.0000        1353.019214        1106.309313        2459.328526        0.604610561        1.403688797      -0.4188067811      -0.3803826709    0.0001112164826                  0                  0                  0      12.43    03/12/23-17:20:00
   642     642.0000         1353.01905        1106.309476        2459.328526       0.6046100024        1.403642173      -0.4188062718      -0.3803378766    0.0001119774181                  0                  0                  0      12.43    03/12/23-17:20:12
   643     643.0000        1353.019086         1106.30944        2459.328526       0.6046097814        1.403611352      -0.4188057013      -0.3803089711    0.0001131019981                  0                  0                  0      12.43    03/12/23-17:20:25
   644     644.0000         1353.01927        1106.309257        2459.328526       0.6046102691        1.403771674      -0.4188026844      -0.3804746007    0.0001158802284                  0                  0                  0      12.43    03/12/23-17:20:37
   645     645.0000        1353.017809        1106.310717        2459.328526       0.6046118534        1.404556667       -0.418798754      -0.3812638861    0.0001178260802                  0                  0                  0      12.43    03/12/23-17:20:49
   646     646.0000        1353.015948        1106.312578        2459.328526       0.6046133526        1.405867116      -0.4187974147      -0.3825722288    0.0001158800395                  0                  0                  0      12.43    03/12/23-17:21:02
   647     647.0000        1353.015528        1106.312999        2459.328526        0.604612605        1.406218042      -0.4187991054      -0.3829179076    0.0001115761316                  0                  0                  0      12.43    03/12/23-17:21:14
   648     648.0000        1353.016246         1106.31228        2459.328526       0.6046102372        1.405902666      -0.4188021345      -0.3825974222    0.0001071283043                  0                  0                  0      12.43    03/12/23-17:21:27
   649     649.0000        1353.016881        1106.311645        2459.328526       0.6046080843        1.405591552      -0.4188042687      -0.3822838189    0.0001046202494                  0                  0                  0      12.43    03/12/23-17:21:39
   650     650.0000         1353.01834        1106.310187        2459.328526       0.6046071441        1.404728094      -0.4188033896      -0.3814235306    0.0001059703641                  0                  0                  0      12.43    03/12/23-17:21:52
   651     651.0000         1353.01908        1106.309446        2459.328526        0.604608946        1.404304563      -0.4187993958        -0.38100689     0.000110668755                  0                  0                  0      12.43    03/12/23-17:22:04
   652     652.0000        1353.018686        1106.309841        2459.328526       0.6046125613        1.404489084      -0.4187940995      -0.3812004166     0.000117993476                  0                  0                  0      12.43    03/12/23-17:22:16
   653     653.0000        1353.018617         1106.30991        2459.328526       0.6046158893         1.40442731      -0.4187903532      -0.3811467409    0.0001256731008                  0                  0                  0      12.43    03/12/23-17:22:29
   654     654.0000          1353.0189        1106.309626        2459.328526       0.6046184457        1.404174852      -0.4187901962      -0.3808953589    0.0001291486042                  0                  0                  0      12.43    03/12/23-17:22:41
   655     655.0000        1353.017555        1106.310971        2459.328526       0.6046208189        1.404904953      -0.4187929996      -0.3816175487    0.0001264142762                  0                  0                  0      12.43    03/12/23-17:22:54
   656     656.0000        1353.017201        1106.311325        2459.328526       0.6046219341        1.405076274      -0.4187965405      -0.3817777946    0.0001199954768                  0                  0                  0      12.43    03/12/23-17:23:06
   657     657.0000        1353.016168        1106.312359        2459.328526       0.6046227051         1.40554485      -0.4187985669      -0.3822385952    0.0001150177827                  0                  0                  0      12.43    03/12/23-17:23:19
   658     658.0000        1353.015702        1106.312824        2459.328526       0.6046229659        1.405960455      -0.4187968576      -0.3826550604    0.0001144287365                  0                  0                  0      12.42    03/12/23-17:23:31
   659     659.0000        1353.014242        1106.314284        2459.328526        0.604622945        1.406580234      -0.4187915952        -0.38328218    0.0001164864518                  0                  0                  0      12.43    03/12/23-17:23:43
   660     660.0000        1353.014668        1106.313858        2459.328526       0.6046223448        1.406316676       -0.418786818      -0.3830253283    0.0001178146208                  0                  0                  0      12.43    03/12/23-17:23:56
   661     661.0000        1353.014762        1106.313764        2459.328526       0.6046222071        1.406179607      -0.4187861932      -0.3828881579    0.0001169512134                  0                  0                  0      12.43    03/12/23-17:24:08
   662     662.0000        1353.016399        1106.312127        2459.328526       0.6046222438        1.405224278      -0.4187891898       -0.381927593    0.0001147483215                  0                  0                  0      12.43    03/12/23-17:24:21
   663     663.0000        1353.018585        1106.309941        2459.328526       0.6046225877        1.404015605      -0.4187936416      -0.3807131802    0.0001138040898                  0                  0                  0      12.43    03/12/23-17:24:33
   664     664.0000        1353.019418        1106.309109        2459.328526       0.6046223128        1.403639489      -0.4187992373      -0.3803329598    0.0001150210242                  0                  0                  0      12.43    03/12/23-17:24:46
   665     665.0000        1353.018619        1106.309907        2459.328526       0.6046197305        1.404097698       -0.418805771      -0.3807886733    0.0001164766072                  0                  0                  0      12.43    03/12/23-17:24:58
   666     666.0000        1353.017137         1106.31139        2459.328526        0.604614676        1.405044489      -0.4188112196      -0.3817363134     0.000117720365                  0                  0                  0      12.43    03/12/23-17:25:10
   667     667.0000        1353.017278        1106.311249        2459.328526        0.604608384        1.404977618      -0.4188141502      -0.3816744033    0.0001193198521                  0                  0                  0      12.43    03/12/23-17:25:23
   668     668.0000        1353.016644        1106.311883        2459.328526       0.6046044347        1.405345457      -0.4188148797      -0.3820462365    0.0001200936349                  0                  0                  0      12.43    03/12/23-17:25:35
   669     669.0000        1353.016407         1106.31212        2459.328526       0.6046037348        1.405572419      -0.4188125651      -0.3822765732    0.0001204536594                  0                  0                  0      12.43    03/12/23-17:25:48
   670     670.0000        1353.016957         1106.31157        2459.328526       0.6046053988        1.405221108      -0.4188078268      -0.3819283951    0.0001205130631                  0                  0                  0      12.43    03/12/23-17:26:00
   671     671.0000        1353.017325        1106.311201        2459.328526       0.6046064789        1.405016598      -0.4188028821      -0.3817266412    0.0001194041272                  0                  0                  0      12.43    03/12/23-17:26:13
   672     672.0000        1353.016305        1106.312222        2459.328526       0.6046046932        1.405704138      -0.4187971442      -0.3824215103    0.0001192101276                  0                  0                  0      12.43    03/12/23-17:26:25
   673     673.0000        1353.013717        1106.314809        2459.328526       0.6045997102         1.40702181      -0.4187912891      -0.3837519224     0.000121111559                  0                  0                  0      12.43    03/12/23-17:26:37
   674     674.0000        1353.012489        1106.316037        2459.328526       0.6045924189        1.407809307      -0.4187893614      -0.3845502255     0.000122698952                  0                  0                  0      12.43    03/12/23-17:26:50
   675     675.0000        1353.012597        1106.315929        2459.328526       0.6045843277        1.407783027      -0.4187922149      -0.3845293939    0.0001229094688                  0                  0                  0      12.43    03/12/23-17:27:02
   676     676.0000         1353.01304        1106.315487        2459.328526       0.6045767969        1.407515177      -0.4187952932      -0.3842661119    0.0001230247234                  0                  0                  0      12.43    03/12/23-17:27:15
   677     677.0000        1353.014389        1106.314137        2459.328526        0.604572675        1.406800049      -0.4187953597       -0.383554937    0.0001229228174                  0                  0                  0      12.43    03/12/23-17:27:27
   678     678.0000        1353.015783        1106.312744        2459.328526       0.6045785036        1.406015287      -0.4187944384      -0.3827634423    0.0001210976591                  0                  0                  0      12.43    03/12/23-17:27:40
   679     679.0000        1353.017076        1106.311451        2459.328526        0.604597659        1.405324988      -0.4187928834      -0.3820526235    0.0001181784098                  0                  0                  0      12.43    03/12/23-17:27:52
   680     680.0000        1353.016203        1106.312323        2459.328526       0.6046252781        1.405692689      -0.4187888652      -0.3823950541     0.000116507995                  0                  0                  0      12.43    03/12/23-17:28:04
   681     681.0000        1353.015202        1106.313324        2459.328526       0.6046492453        1.406143419      -0.4187835869      -0.3828264357    0.0001158493418                  0                  0                  0      12.43    03/12/23-17:28:17
   682     682.0000        1353.013726        1106.314801        2459.328526       0.6046625373        1.406932593      -0.4187792392      -0.3836060957    0.0001152796206                  0                  0                  0      12.43    03/12/23-17:28:29
   683     683.0000        1353.014553        1106.313973        2459.328526       0.6046653927        1.406568191      -0.4187760052      -0.3832427532    0.0001159598616                  0                  0                  0      12.43    03/12/23-17:28:42
   684     684.0000         1353.01518        1106.313346        2459.328526       0.6046640228        1.406064729      -0.4187741281      -0.3827459864    0.0001194082258                  0                  0                  0      12.43    03/12/23-17:28:54
   685     685.0000        1353.018247        1106.310279        2459.328526       0.6046620013        1.404496306      -0.4187761857      -0.3811803806    0.0001222616614                  0                  0                  0      12.43    03/12/23-17:29:07
   686     686.0000        1353.019233        1106.309294        2459.328526        0.604662241          1.4038836      -0.4187824866      -0.3805591331    0.0001202603923                  0                  0                  0      12.43    03/12/23-17:29:19
   687     687.0000        1353.018091        1106.310436        2459.328526       0.6046610417        1.404488687      -0.4187870186      -0.3811572853    0.0001166584471                  0                  0                  0      12.43    03/12/23-17:29:31
   688     688.0000        1353.016654        1106.311873        2459.328526       0.6046537687        1.405345301      -0.4187845132      -0.3820232948    0.0001162755249                  0                  0                  0      12.43    03/12/23-17:29:44
   689     689.0000        1353.015428        1106.313098        2459.328526       0.6046407724         1.40601637        -0.41877834       -0.382714778     0.000117520647                  0                  0                  0      12.43    03/12/23-17:29:56
   690     690.0000        1353.015472        1106.313055        2459.328526       0.6046260396        1.406140284        -0.41877422      -0.3828558763    0.0001158522646                  0                  0                  0      12.43    03/12/23-17:30:09
   691     691.0000        1353.015271        1106.313255        2459.328526       0.6046142917        1.406367888      -0.4187703151      -0.3830966635    0.0001133822368                  0                  0                  0      12.43    03/12/23-17:30:21
   692     692.0000        1353.014318        1106.314209        2459.328526       0.6046085305        1.406864298      -0.4187627301      -0.3836081411    0.0001151034514                  0                  0                  0      12.43    03/12/23-17:30:34
   693     693.0000        1353.012981        1106.315545        2459.328526        0.604608489        1.407625314      -0.4187551988      -0.3843796865    0.0001180607141                  0                  0                  0      12.43    03/12/23-17:30:46
   694     694.0000        1353.012655        1106.315872        2459.328526       0.6046090488        1.407954785      -0.4187539908      -0.3847087164    0.0001169714256                  0                  0                  0      12.43    03/12/23-17:30:58
   695     695.0000        1353.012794        1106.315733        2459.328526       0.6046047064        1.407748683      -0.4187592581      -0.3844978288    0.0001131100052                  0                  0                  0      12.43    03/12/23-17:31:11
   696     696.0000        1353.013404        1106.315123        2459.328526       0.6045944044         1.40754839      -0.4187669957      -0.3842980998    0.0001111101745                  0                  0                  0      12.43    03/12/23-17:31:23
   697     697.0000        1353.014669        1106.313857        2459.328526       0.6045824439        1.406865386      -0.4187749327      -0.3836192351    0.0001112261587                  0                  0                  0      12.43    03/12/23-17:31:36
   698     698.0000         1353.01475        1106.313776        2459.328526       0.6045763366        1.406883149      -0.4187823917      -0.3836361617    0.0001117405028                  0                  0                  0      12.43    03/12/23-17:31:48
   699     699.0000        1353.013408        1106.315118        2459.328526       0.6045781247        1.407470307      -0.4187896188      -0.3842150282    0.0001124651574                  0                  0                  0      12.43    03/12/23-17:32:01
   700     700.0000        1353.013012        1106.315514        2459.328526       0.6045842854        1.407745194      -0.4187975744      -0.3844756215    0.0001122870875                  0                  0                  0      12.43    03/12/23-17:32:13
   701     701.0000        1353.013263        1106.315264        2459.328526        0.604590334        1.407678924      -0.4188047772      -0.3843944431      0.00011063001                  0                  0                  0      12.43    03/12/23-17:32:25
   702     702.0000        1353.012952        1106.315574        2459.328526       0.6045930786        1.407765108      -0.4188090276      -0.3844737155      0.00011071362                  0                  0                  0      12.43    03/12/23-17:32:38
   703     703.0000        1353.013468        1106.315059        2459.328526       0.6045909574          1.4075915      -0.4188120056      -0.3843033247    0.0001147877143                  0                  0                  0      12.43    03/12/23-17:32:50
   704     704.0000        1353.014237         1106.31429        2459.328526       0.6045863734        1.407169101      -0.4188178135      -0.3838834164    0.0001185018927                  0                  0                  0      12.43    03/12/23-17:33:03
   705     705.0000        1353.014261        1106.314266        2459.328526        0.604584301        1.407109845      -0.4188260837      -0.3838177347    0.0001182743847                  0                  0                  0      12.43    03/12/23-17:33:15
   706     706.0000        1353.013665        1106.314862        2459.328526       0.6045881664        1.407295867      -0.4188319123      -0.3839927746    0.0001169866547                  0                  0                  0      12.43    03/12/23-17:33:28
   707     707.0000        1353.012893        1106.315633        2459.328526       0.6045969492        1.407660692      -0.4188343838      -0.3843462938     0.000116934542                  0                  0                  0      12.43    03/12/23-17:33:40
   708     708.0000        1353.012083        1106.316443        2459.328526       0.6046059113        1.408023018      -0.4188353822      -0.3846993693    0.0001176446198                  0                  0                  0      12.43    03/12/23-17:33:52
   709     709.0000         1353.01139        1106.317137        2459.328526       0.6046107761        1.408494768      -0.4188352085      -0.3851673094    0.0001185257277                  0                  0                  0      12.43    03/12/23-17:34:05
   710     710.0000        1353.011435        1106.317091        2459.328526       0.6046103505        1.408589106      -0.4188349324       -0.385262881    0.0001190575642                  0                  0                  0      12.43    03/12/23-17:34:17
   711     711.0000        1353.011499        1106.317027        2459.328526        0.604606975        1.408667223      -0.4188366408      -0.3853427563    0.0001191490729                  0                  0                  0      12.43    03/12/23-17:34:30
   712     712.0000         1353.01309        1106.315437        2459.328526       0.6046037146        1.407825065      -0.4188406092      -0.3845000994    0.0001193579302                  0                  0                  0      12.43    03/12/23-17:34:42
   713     713.0000        1353.012394        1106.316132        2459.328526       0.6046052264        1.408300025      -0.4188452985      -0.3849696495    0.0001201498151                  0                  0                  0      12.43    03/12/23-17:34:55
   714     714.0000          1353.0125        1106.316026        2459.328526       0.6046092714        1.408168171      -0.4188486868      -0.3848315092    0.0001212968376                  0                  0                  0      12.43    03/12/23-17:35:07
   715     715.0000        1353.013324        1106.315202        2459.328526       0.6046145175        1.407716059      -0.4188492586      -0.3843741206    0.0001218379801                  0                  0                  0      12.43    03/12/23-17:35:19
   716     716.0000        1353.013369        1106.315157        2459.328526       0.6046195761        1.407838255      -0.4188472316       -0.384493206    0.0001217585309                  0                  0                  0      12.43    03/12/23-17:35:32
   717     717.0000        1353.012394        1106.316132        2459.328526       0.6046233091        1.408267368      -0.4188434965      -0.3849220659     0.000121503905                  0                  0                  0      12.43    03/12/23-17:35:44
   718     718.0000        1353.011367        1106.317159        2459.328526       0.6046256979        1.408944647      -0.4188377131      -0.3856021619    0.0001209257383                  0                  0                  0      12.43    03/12/23-17:35:57
   719     719.0000        1353.011461        1106.317066        2459.328526       0.6046257407         1.40893154      -0.4188311106      -0.3855945233    0.0001198348906                  0                  0                  0      12.43    03/12/23-17:36:09
   720     720.0000        1353.011373        1106.317153        2459.328526       0.6046238418        1.408900422      -0.4188277176      -0.3855673212    0.0001184582182                  0                  0                  0      12.43    03/12/23-17:36:22
   721     721.0000          1353.0101        1106.318427        2459.328526       0.6046209718        1.409576471      -0.4188288465      -0.3862449587    0.0001183062578                  0                  0                  0      12.43    03/12/23-17:36:34
   722     722.0000        1353.010294        1106.318232        2459.328526        0.604616869        1.409477291      -0.4188323654      -0.3861472658    0.0001192092005                  0                  0                  0      12.43    03/12/23-17:36:46
   723     723.0000        1353.010943        1106.317584        2459.328526       0.6046123129        1.409019237      -0.4188380503      -0.3856867078    0.0001178337305                  0                  0                  0      12.43    03/12/23-17:36:59
   724     724.0000        1353.011921        1106.316605        2459.328526       0.6046075639        1.408537963      -0.4188455906      -0.3851982213    0.0001134126798                  0                  0                  0      12.43    03/12/23-17:37:11
   725     725.0000        1353.011993        1106.316533        2459.328526       0.6046033425        1.408325519       -0.418851082      -0.3849797601    0.0001086655816                  0                  0                  0      12.43    03/12/23-17:37:24
   726     726.0000        1353.012642        1106.315885        2459.328526       0.6046004336        1.408099407      -0.4188516511      -0.3847528254    0.0001055034884                  0                  0                  0      12.43    03/12/23-17:37:36
   727     727.0000        1353.012073        1106.316453        2459.328526       0.6045999827        1.408276108      -0.4188485993      -0.3849319109    0.0001043846291                  0                  0                  0      12.43    03/12/23-17:37:49
   728     728.0000        1353.012423        1106.316103        2459.328526       0.6046012528         1.40810699      -0.4188445881      -0.3847664686     0.000105319142                  0                  0                  0      12.43    03/12/23-17:38:01
   729     729.0000        1353.010733        1106.317793        2459.328526       0.6046041775        1.408813438      -0.4188409675      -0.3854744597    0.0001061662622                  0                  0                  0      12.43    03/12/23-17:38:13
   730     730.0000        1353.011953        1106.316573        2459.328526       0.6046060219         1.40839884      -0.4188386719      -0.3850594695    0.0001053233977                  0                  0                  0      12.43    03/12/23-17:38:26
   731     731.0000         1353.01157        1106.316957        2459.328526        0.604606945        1.408332352      -0.4188385709      -0.3849913035    0.0001044675506                  0                  0                  0      12.43    03/12/23-17:38:38
   732     732.0000        1353.013068        1106.315458        2459.328526       0.6046060069        1.407681231      -0.4188405507      -0.3843405622    0.0001058884309                  0                  0                  0      12.43    03/12/23-17:38:51
   733     733.0000        1353.013742        1106.314784        2459.328526       0.6046051055        1.407330232      -0.4188425673      -0.3839919265    0.0001093677167                  0                  0                  0      12.43    03/12/23-17:39:03
   734     734.0000        1353.013203        1106.315324        2459.328526       0.6046056629         1.40754723      -0.4188429658      -0.3842108382     0.000112236751                  0                  0                  0      12.43    03/12/23-17:39:16
   735     735.0000        1353.012035        1106.316491        2459.328526       0.6046078243        1.408284097      -0.4188424535      -0.3849464276    0.0001126088681                  0                  0                  0      12.43    03/12/23-17:39:28
   736     736.0000         1353.01049        1106.318036        2459.328526         0.60461038        1.409095545      -0.4188420137      -0.3857553676    0.0001122167532                  0                  0                  0      12.43    03/12/23-17:39:40
   737     737.0000        1353.010435        1106.318091        2459.328526        0.604611784        1.409159735      -0.4188420434      -0.3858178365    0.0001119292831                  0                  0                  0      12.43    03/12/23-17:39:53
   738     738.0000        1353.009098        1106.319428        2459.328526       0.6046131202        1.409923026       -0.418842056      -0.3865791948    0.0001113446804                  0                  0                  0      12.43    03/12/23-17:40:05
   739     739.0000        1353.009508        1106.319018        2459.328526       0.6046128606        1.409761809      -0.4188406563      -0.3864201037    0.0001118118806                  0                  0                  0      12.43    03/12/23-17:40:18
   740     740.0000        1353.009931        1106.318596        2459.328526       0.6046118463         1.40962659      -0.4188372554      -0.3862918952    0.0001144068946                  0                  0                  0      12.43    03/12/23-17:40:30
   741     741.0000        1353.009089        1106.319438        2459.328526       0.6046108703        1.410105035      -0.4188339245      -0.3867775046    0.0001172648561                  0                  0                  0      12.43    03/12/23-17:40:43
   742     742.0000         1353.00989        1106.318636        2459.328526       0.6046089121        1.409705537      -0.4188346165      -0.3863780926    0.0001160844839                  0                  0                  0      12.43    03/12/23-17:40:55
   743     743.0000        1353.011431        1106.317095        2459.328526       0.6046064915        1.408928569      -0.4188377136      -0.3855959246    0.0001115608308                  0                  0                  0      12.43    03/12/23-17:41:07
   744     744.0000        1353.012126          1106.3164        2459.328526       0.6046047828        1.408543786      -0.4188368896      -0.3852101371    0.0001080235574                  0                  0                  0      12.43    03/12/23-17:41:20
   745     745.0000        1353.013157        1106.315369        2459.328526       0.6046039939        1.407985446      -0.4188309522      -0.3846565214    0.0001060214037                  0                  0                  0      12.43    03/12/23-17:41:32
   746     746.0000        1353.013159        1106.315368        2459.328526       0.6046054518        1.408001945      -0.4188232746       -0.384678269    0.0001050506153                  0                  0                  0      12.43    03/12/23-17:41:45
   747     747.0000        1353.012129        1106.316397        2459.328526       0.6046086931        1.408646738      -0.4188151085      -0.3853288506    0.0001059137422                  0                  0                  0      12.43    03/12/23-17:41:57
   748     748.0000        1353.011093        1106.317434        2459.328526       0.6046115934        1.409266381       -0.418805875      -0.3859564583    0.0001075453262                  0                  0                  0      12.43    03/12/23-17:42:10
   749     749.0000        1353.011696        1106.316831        2459.328526       0.6046124959        1.409017469      -0.4187963982      -0.3857171771    0.0001086020441                  0                  0                  0      12.43    03/12/23-17:42:22
   750     750.0000        1353.009979        1106.318547        2459.328526       0.6046132039        1.409926441      -0.4187895667      -0.3866321764    0.0001085056555                  0                  0                  0      12.43    03/12/23-17:42:34
   751     751.0000        1353.009714        1106.318812        2459.328526       0.6046130815        1.410099636      -0.4187871738      -0.3868060611    0.0001066803993                  0                  0                  0      12.43    03/12/23-17:42:47
   752     752.0000        1353.009254        1106.319272        2459.328526       0.6046137802         1.41040147      -0.4187869505      -0.3871062442    0.0001055044265                  0                  0                  0      12.43    03/12/23-17:42:59
   753     753.0000        1353.008553        1106.319973        2459.328526       0.6046155699        1.410616717      -0.4187860288      -0.3873222852    0.0001071672422                  0                  0                  0      12.43    03/12/23-17:43:12
   754     754.0000         1353.00861        1106.319917        2459.328526        0.604617979        1.410556086      -0.4187845375      -0.3872623072     0.000108737469                  0                  0                  0      12.43    03/12/23-17:43:24
   755     755.0000        1353.009509        1106.319018        2459.328526       0.6046202333        1.410007794      -0.4187845195      -0.3867102767    0.0001072355049                  0                  0                  0      12.43    03/12/23-17:43:37
   756     756.0000        1353.010267        1106.318259        2459.328526       0.6046217836        1.409428255      -0.4187865503      -0.3861253943    0.0001054729055                  0                  0                  0      12.43    03/12/23-17:43:49
   757     757.0000        1353.010556        1106.317971        2459.328526       0.6046221944        1.409211735      -0.4187894777      -0.3859061979    0.0001061345362                  0                  0                  0      12.43    03/12/23-17:44:01
   758     758.0000        1353.009578        1106.318948        2459.328526       0.6046216662        1.409719028      -0.4187923783      -0.3864125598    0.0001075766046                  0                  0                  0      12.43    03/12/23-17:44:14
   759     759.0000        1353.009742        1106.318784        2459.328526       0.6046201478          1.4095636      -0.4187960474      -0.3862550272    0.0001076224586                  0                  0                  0      12.43    03/12/23-17:44:26
   760     760.0000        1353.009602        1106.318924        2459.328526       0.6046193112        1.409621892      -0.4188018301      -0.3863068201    0.0001060691091                  0                  0                  0      12.43    03/12/23-17:44:39
   761     761.0000        1353.008988        1106.319538        2459.328526       0.6046186431        1.409944613       -0.418809004      -0.3866216297    0.0001046637606                  0                  0                  0      12.43    03/12/23-17:44:51
   762     762.0000        1353.009709        1106.318817        2459.328526       0.6046167191        1.409465258      -0.4188158908      -0.3861378772    0.0001052295933                  0                  0                  0      12.43    03/12/23-17:45:03
   763     763.0000        1353.009327        1106.319199        2459.328526       0.6046145354        1.409715532      -0.4188236325      -0.3863834553     0.000106091433                  0                  0                  0      12.43    03/12/23-17:45:16
   764     764.0000        1353.009055        1106.319472        2459.328526       0.6046118011        1.409853681       -0.418832001      -0.3865160699    0.0001061907797                  0                  0                  0      12.43    03/12/23-17:45:28
   765     765.0000        1353.009041        1106.319486        2459.328526       0.6046101771        1.409887006      -0.4188356818      -0.3865487357    0.0001075881504                  0                  0                  0      12.43    03/12/23-17:45:41
   766     766.0000        1353.010469        1106.318057        2459.328526       0.6046104577        1.409207791      -0.4188314476      -0.3858762878    0.0001104015175                  0                  0                  0      12.43    03/12/23-17:45:53
   767     767.0000        1353.010795        1106.317731        2459.328526        0.604613184        1.408863856      -0.4188224293      -0.3855410242    0.0001127812649                  0                  0                  0      12.43    03/12/23-17:46:06
   768     768.0000        1353.011494        1106.317032        2459.328526       0.6046161954         1.40870192      -0.4188140715      -0.3853856614    0.0001140082569                  0                  0                  0      12.43    03/12/23-17:46:18
   769     769.0000        1353.010914        1106.317612        2459.328526       0.6046181558         1.40904633      -0.4188084228        -0.38573411    0.0001143587193                  0                  0                  0      12.43    03/12/23-17:46:30
   770     770.0000        1353.010462        1106.318065        2459.328526       0.6046181876        1.409307875      -0.4188044529      -0.3859994919    0.0001142578119                  0                  0                  0      12.43    03/12/23-17:46:43
   771     771.0000        1353.009664        1106.318862        2459.328526       0.6046165399        1.409827177      -0.4188022722      -0.3865220117     0.000113646977                  0                  0                  0      12.44    03/12/23-17:46:55
   772     772.0000        1353.009084        1106.319442        2459.328526       0.6046132875        1.410235276      -0.4188018631      -0.3869325667    0.0001124409744                  0                  0                  0      12.43    03/12/23-17:47:08
   773     773.0000        1353.008858        1106.319668        2459.328526       0.6046098648        1.410311768      -0.4188009562      -0.3870122221    0.0001112748935                  0                  0                  0      12.43    03/12/23-17:47:20
   774     774.0000        1353.008956         1106.31957        2459.328526       0.6046074451        1.410248921      -0.4187988943      -0.3869534256    0.0001108435184                  0                  0                  0      12.43    03/12/23-17:47:33
   775     775.0000        1353.010979        1106.317548        2459.328526       0.6046050896        1.409280372      -0.4187994218      -0.3859864185    0.0001105576709                  0                  0                  0      12.43    03/12/23-17:47:45
   776     776.0000        1353.010462        1106.318064        2459.328526       0.6046037758        1.409492762      -0.4188052932      -0.3861935279    0.0001098352148                  0                  0                  0      12.43    03/12/23-17:47:57
   777     777.0000        1353.010284        1106.318243        2459.328526       0.6046021718        1.409747853      -0.4188136072      -0.3864416345    0.0001095607966                  0                  0                  0      12.43    03/12/23-17:48:10
   778     778.0000        1353.010018        1106.318509        2459.328526       0.6046004753         1.40983274      -0.4188207904      -0.3865221986    0.0001107244198                  0                  0                  0      12.43    03/12/23-17:48:22
   779     779.0000         1353.00938        1106.319146        2459.328526       0.6045999132         1.41016036      -0.4188261637       -0.386847511    0.0001132283458                  0                  0                  0      12.43    03/12/23-17:48:35
   780     780.0000        1353.010074        1106.318453        2459.328526       0.6046006764        1.409805875      -0.4188299327      -0.3864904914    0.0001152250032                  0                  0                  0      12.43    03/12/23-17:48:47
   781     781.0000        1353.009327        1106.319199        2459.328526       0.6046043346        1.410049776      -0.4188319909      -0.3867274494    0.0001139987907                  0                  0                  0      12.43    03/12/23-17:49:00
   782     782.0000        1353.009227        1106.319299        2459.328526       0.6046090723        1.410227301      -0.4188315869      -0.3868983645    0.0001117227745                  0                  0                  0      12.43    03/12/23-17:49:12
   783     783.0000        1353.007954        1106.320572        2459.328526       0.6046132717        1.410779212      -0.4188297198      -0.3874481934    0.0001119727891                  0                  0                  0      12.43    03/12/23-17:49:24
   784     784.0000         1353.00855        1106.319977        2459.328526       0.6046148799         1.41050295      -0.4188295643       -0.387171138      0.00011263195                  0                  0                  0      12.43    03/12/23-17:49:37
   785     785.0000        1353.008454        1106.320073        2459.328526        0.604615713        1.410567883      -0.4188313613      -0.3872318128    0.0001110043805                  0                  0                  0      12.43    03/12/23-17:49:49
   786     786.0000        1353.006724        1106.321803        2459.328526       0.6046163681        1.411437722      -0.4188313237      -0.3880993076    0.0001092770136                  0                  0                  0      12.43    03/12/23-17:50:02
   787     787.0000        1353.007049        1106.321478        2459.328526       0.6046152343        1.411254431      -0.4188287962      -0.3879189619    0.0001085617093                  0                  0                  0      12.43    03/12/23-17:50:14
   788     788.0000        1353.008641        1106.319885        2459.328526       0.6046127885        1.410316236      -0.4188262434      -0.3869853934    0.0001081894029                  0                  0                  0      12.43    03/12/23-17:50:27
   789     789.0000        1353.009712        1106.318814        2459.328526       0.6046105102        1.409676843      -0.4188229602      -0.3863521172    0.0001087446865                  0                  0                  0      12.43    03/12/23-17:50:39
   790     790.0000         1353.01104        1106.317486        2459.328526       0.6046086961        1.408992514      -0.4188165214      -0.3856777192    0.0001104229738                  0                  0                  0      12.43    03/12/23-17:50:51
   791     791.0000         1353.01172        1106.316806        2459.328526       0.6046084492        1.408616342      -0.4188075373      -0.3853113498    0.0001109947639                  0                  0                  0      12.43    03/12/23-17:51:04
   792     792.0000        1353.011637         1106.31689        2459.328526        0.604609439        1.408735296      -0.4187985609      -0.3854354706    0.0001081748953                  0                  0                  0      12.43    03/12/23-17:51:16
   793     793.0000        1353.010795        1106.317731        2459.328526       0.6046111065        1.409423588      -0.4187884985      -0.3861288038    0.0001048212684                  0                  0                  0      12.43    03/12/23-17:51:29
   794     794.0000        1353.009877         1106.31865        2459.328526       0.6046125341        1.409868023      -0.4187748004        -0.38658484     0.000104151729                  0                  0                  0      12.43    03/12/23-17:51:41
   795     795.0000        1353.009149        1106.319378        2459.328526       0.6046138658        1.410393081      -0.4187591758      -0.3871258828    0.0001058437691                  0                  0                  0      12.43    03/12/23-17:51:54
   796     796.0000        1353.010134        1106.318392        2459.328526       0.6046144728        1.409930205         -0.4187461      -0.3866772981     0.000107665769                  0                  0                  0      12.43    03/12/23-17:52:06
   797     797.0000        1353.009977         1106.31855        2459.328526        0.604616054        1.409969003      -0.4187388459      -0.3867226056    0.0001085025383                  0                  0                  0      12.43    03/12/23-17:52:18
   798     798.0000        1353.009126        1106.319401        2459.328526       0.6046175593        1.410485929      -0.4187384296      -0.3872382334    0.0001082934543                  0                  0                  0      12.43    03/12/23-17:52:31
   799     799.0000        1353.007834        1106.320692        2459.328526       0.6046176384        1.411274416      -0.4187427797      -0.3880217643    0.0001077661362                  0                  0                  0      12.42    03/12/23-17:52:43
   800     800.0000        1353.006673        1106.321853        2459.328526        0.604615872        1.411962359      -0.4187495503      -0.3887044316    0.0001074951198                  0                  0                  0      12.42    03/12/23-17:52:56
   801     801.0000        1353.006551        1106.321975        2459.328526        0.604612158        1.411883267      -0.4187581936       -0.388620812    0.0001078965467                  0                  0                  0      12.43    03/12/23-17:53:08
   802     802.0000        1353.006962        1106.321564        2459.328526       0.6046086014        1.411773676      -0.4187684273      -0.3885042435    0.0001075966951                  0                  0                  0      12.43    03/12/23-17:53:21
   803     803.0000        1353.008022        1106.320505        2459.328526       0.6046055136        1.410944895      -0.4187790607      -0.3876653321    0.0001050109361                  0                  0                  0      12.43    03/12/23-17:53:33
   804     804.0000        1353.010601        1106.317925        2459.328526       0.6046031893        1.409517126      -0.4187897799      -0.3862254536    0.0001012972783                  0                  0                  0      12.43    03/12/23-17:53:45
   805     805.0000        1353.009685        1106.318841        2459.328526       0.6046029501        1.409970342      -0.4188013862      -0.3866652366    9.923111456e-05                  0                  0                  0      12.43    03/12/23-17:53:58
   806     806.0000        1353.008204        1106.320323        2459.328526       0.6046028399        1.410684857      -0.4188128577      -0.3873694033     0.000100243885                  0                  0                  0      12.43    03/12/23-17:54:10
   807     807.0000        1353.008444        1106.320083        2459.328526       0.6046023379        1.410681383      -0.4188217904      -0.3873596167    0.0001023618561                  0                  0                  0      12.42    03/12/23-17:54:23
   808     808.0000        1353.006383        1106.322144        2459.328526       0.6046034944        1.411866447      -0.4188254049      -0.3885405023    0.0001029551342                  0                  0                  0      12.43    03/12/23-17:54:35
   809     809.0000        1353.004363        1106.324164        2459.328526        0.604605357        1.412784642      -0.4188221503      -0.3894599802    0.0001028450414                  0                  0                  0      12.43    03/12/23-17:54:48
   810     810.0000        1353.003414        1106.325113        2459.328526       0.6046072995        1.413368917       -0.418813642      -0.3900511395    0.0001031639239                  0                  0                  0      12.43    03/12/23-17:55:00
   811     811.0000         1353.00563        1106.322897        2459.328526       0.6046076127        1.412037482      -0.4188040929       -0.388728596    0.0001028194177                  0                  0                  0      12.43    03/12/23-17:55:12
   812     812.0000        1353.005176        1106.323351        2459.328526       0.6046094161        1.412326749      -0.4187962866      -0.3890220931    0.0001010468705                  0                  0                  0      12.43    03/12/23-17:55:25
   813     813.0000        1353.004887        1106.323639        2459.328526       0.6046110765        1.412359783      -0.4187872288      -0.3890621568    0.0001006788811                  0                  0                  0      12.43    03/12/23-17:55:37
   814     814.0000        1353.005447        1106.323079        2459.328526       0.6046123568        1.412134392      -0.4187751309      -0.3888506977    0.0001037931104                  0                  0                  0      12.43    03/12/23-17:55:50
   815     815.0000        1353.005876        1106.322651        2459.328526       0.6046131159        1.411888103      -0.4187662223      -0.3886145632    0.0001057986957                  0                  0                  0      12.43    03/12/23-17:56:02
   816     816.0000        1353.005738        1106.322788        2459.328526       0.6046135035        1.412018835      -0.4187655912      -0.3887427956    0.0001030554063                  0                  0                  0      12.43    03/12/23-17:56:15
   817     817.0000        1353.006244        1106.322282        2459.328526       0.6046130363        1.411630124      -0.4187687958      -0.3883483654    0.0001000733282                  0                  0                  0      12.42    03/12/23-17:56:27
   818     818.0000        1353.007143        1106.321384        2459.328526       0.6046124276        1.411212758      -0.4187697161      -0.3879311713    0.0001005573286                  0                  0                  0      12.42    03/12/23-17:56:39
   819     819.0000        1353.007589        1106.320937        2459.328526       0.6046119116        1.410973344      -0.4187696024      -0.3876943249    0.0001024953623                  0                  0                  0      12.43    03/12/23-17:56:52
   820     820.0000        1353.007686         1106.32084        2459.328526       0.6046112117         1.41095828      -0.4187731076      -0.3876768287    0.0001028675739                  0                  0                  0      12.43    03/12/23-17:57:04
   821     821.0000        1353.005982        1106.322545        2459.328526       0.6046111543        1.412122923      -0.4187803526      -0.3888333581    0.0001019422411                  0                  0                  0      12.43    03/12/23-17:57:17
   822     822.0000        1353.004369        1106.324158        2459.328526       0.6046109264        1.413202156      -0.4187872781      -0.3899059044    0.0001019527418                  0                  0                  0      12.43    03/12/23-17:57:29
   823     823.0000         1353.00385        1106.324676        2459.328526       0.6046102451        1.413478835      -0.4187919225      -0.3901798629    0.0001031951668                  0                  0                  0      12.43    03/12/23-17:57:42
   824     824.0000        1353.004625        1106.323901        2459.328526       0.6046091323         1.41312242      -0.4187961075      -0.3898209817    0.0001038017087                  0                  0                  0      12.43    03/12/23-17:57:54
   825     825.0000        1353.005649        1106.322878        2459.328526       0.6046075514        1.412540799      -0.4188016354      -0.3892349951    0.0001033827316                  0                  0                  0      12.43    03/12/23-17:58:06
   826     826.0000        1353.006862        1106.321665        2459.328526       0.6046057056        1.411802373      -0.4188086485      -0.3884904878    0.0001024685386                  0                  0                  0      12.43    03/12/23-17:58:19
   827     827.0000        1353.006575        1106.321952        2459.328526        0.604605066        1.411979356      -0.4188157891      -0.3886598104    0.0001013091694                  0                  0                  0      12.43    03/12/23-17:58:31
   828     828.0000        1353.005662        1106.322865        2459.328526        0.604605655        1.412411808      -0.4188202376      -0.3890864753    0.0001005600841                  0                  0                  0      12.43    03/12/23-17:58:44
   829     829.0000        1353.005479        1106.323047        2459.328526       0.6046073409        1.412520868      -0.4188214804      -0.3891918932    9.984647463e-05                  0                  0                  0      12.43    03/12/23-17:58:56
   830     830.0000        1353.004348        1106.324179        2459.328526       0.6046098037        1.413196107      -0.4188212473      -0.3898647024    9.964644814e-05                  0                  0                  0      12.43    03/12/23-17:59:09
   831     831.0000        1353.003755        1106.324772        2459.328526       0.6046106382        1.413347803      -0.4188203906      -0.3900178063     0.000101032477                  0                  0                  0      12.43    03/12/23-17:59:21
   832     832.0000        1353.004423        1106.324104        2459.328526         0.60460959         1.41308368      -0.4188191628       -0.389756943    0.0001020161805                  0                  0                  0      12.43    03/12/23-17:59:33
   833     833.0000        1353.004597         1106.32393        2459.328526       0.6046076265        1.412922737       -0.418818435      -0.3895974338    0.0001007586162                  0                  0                  0      12.43    03/12/23-17:59:46
   834     834.0000        1353.004794        1106.323733        2459.328526       0.6046056865         1.41280203      -0.4188200199      -0.3894752603    9.893664048e-05                  0                  0                  0      12.42    03/12/23-17:59:58
   835     835.0000         1353.00317        1106.325357        2459.328526       0.6046059285        1.413554607      -0.4188229341      -0.3902242891    9.854430227e-05                  0                  0                  0      12.43    03/12/23-18:00:11
   836     836.0000        1353.002619        1106.325908        2459.328526       0.6046086307         1.41385445      -0.4188222486      -0.3905227567    9.918570233e-05                  0                  0                  0      12.43    03/12/23-18:00:23
   837     837.0000        1353.002831        1106.325695        2459.328526       0.6046142016        1.413765652       -0.418815415      -0.3904371695    0.0001011342277                  0                  0                  0      12.43    03/12/23-18:00:36
   838     838.0000        1353.003983        1106.324543        2459.328526       0.6046207154        1.413213693      -0.4188061759      -0.3898890461    0.0001022445668                  0                  0                  0      12.43    03/12/23-18:00:48
   839     839.0000        1353.003318        1106.325208        2459.328526       0.6046256908        1.413360357      -0.4187991091        -0.39003571    0.0001001528418                  0                  0                  0      12.43    03/12/23-18:01:00
   840     840.0000         1353.00505        1106.323477        2459.328526       0.6046251574         1.41265714      -0.4187936102      -0.3893359367    9.756456023e-05                  0                  0                  0      12.42    03/12/23-18:01:13
   841     841.0000        1353.005483        1106.323043        2459.328526       0.6046208078        1.412435825      -0.4187884328       -0.389123075    9.649080188e-05                  0                  0                  0      12.42    03/12/23-18:01:25
   842     842.0000        1353.004464        1106.324062        2459.328526        0.604615425        1.412891862      -0.4187850932      -0.3895864409    9.509754951e-05                  0                  0                  0      12.42    03/12/23-18:01:38
   843     843.0000        1353.004424        1106.324102        2459.328526       0.6046115185        1.413004352      -0.4187824185      -0.3897040483    9.363306079e-05                  0                  0                  0      12.43    03/12/23-18:01:50
   844     844.0000        1353.004429        1106.324097        2459.328526       0.6046111351        1.412988603      -0.4187784287      -0.3896938085    9.476957959e-05                  0                  0                  0      12.43    03/12/23-18:02:02
   845     845.0000        1353.004624        1106.323903        2459.328526       0.6046127557         1.41294784      -0.4187747182      -0.3896584649    9.809914276e-05                  0                  0                  0      12.43    03/12/23-18:02:15
   846     846.0000        1353.004973        1106.323553        2459.328526       0.6046121303        1.412533991      -0.4187738146      -0.3892490325    0.0001009862999                  0                  0                  0      12.43    03/12/23-18:02:27
   847     847.0000        1353.004409        1106.324117        2459.328526       0.6046077757        1.413096984       -0.418776585       -0.389814999    0.0001023757363                  0                  0                  0      12.43    03/12/23-18:02:40
   848     848.0000        1353.004268        1106.324258        2459.328526       0.6045988412        1.413022942      -0.4187825916      -0.3897439782     0.000102469475                  0                  0                  0      12.42    03/12/23-18:02:52
   849     849.0000        1353.004056         1106.32447        2459.328526       0.6045896787        1.413099143      -0.4187905408      -0.3898209054    0.0001019823509                  0                  0                  0      12.43    03/12/23-18:03:05
   850     850.0000        1353.003584        1106.324942        2459.328526       0.6045833384        1.413528317      -0.4187979606      -0.3902488647    0.0001018469007                  0                  0                  0      12.42    03/12/23-18:03:17
   851     851.0000        1353.004015        1106.324511        2459.328526       0.6045794201        1.413118859      -0.4188030664       -0.389837351    0.0001009783238                  0                  0                  0      12.43    03/12/23-18:03:29
   852     852.0000        1353.004673        1106.323853        2459.328526       0.6045791676         1.41297194      -0.4188057542      -0.3896868219    9.980318656e-05                  0                  0                  0      12.43    03/12/23-18:03:42
   853     853.0000        1353.004563        1106.323964        2459.328526       0.6045844823        1.412956915      -0.4188073409      -0.3896664844    0.0001013926175                  0                  0                  0      12.43    03/12/23-18:03:54
   854     854.0000         1353.00471        1106.323816        2459.328526       0.6045961364        1.412985168      -0.4188108171      -0.3896833294    0.0001051147758                  0                  0                  0      12.43    03/12/23-18:04:07
   855     855.0000        1353.003941        1106.324585        2459.328526        0.604611467        1.413397308      -0.4188163578      -0.3900759954    0.0001065125125                  0                  0                  0      12.43    03/12/23-18:04:19
   856     856.0000        1353.003362        1106.325164        2459.328526       0.6046252297        1.413671172       -0.418819579      -0.3903316232    0.0001052598145                  0                  0                  0      12.43    03/12/23-18:04:32
   857     857.0000        1353.001621        1106.326905        2459.328526       0.6046349092        1.414553954      -0.4188189019      -0.3912038456    0.0001037029412                  0                  0                  0      12.43    03/12/23-18:04:44
   858     858.0000        1353.002357        1106.326169        2459.328526       0.6046393695        1.414282211      -0.4188170809      -0.3909275235    0.0001017625224                  0                  0                  0      12.43    03/12/23-18:04:56
   859     859.0000         1353.00296        1106.325566        2459.328526       0.6046414087        1.413847751      -0.4188158512      -0.3904896082     9.91168411e-05                  0                  0                  0      12.43    03/12/23-18:05:09
   860     860.0000        1353.003779        1106.324747        2459.328526       0.6046425766        1.413542101       -0.418815503      -0.3901805397    9.651850322e-05                  0                  0                  0      12.43    03/12/23-18:05:21
   861     861.0000        1353.003481        1106.325046        2459.328526       0.6046433643        1.413611309      -0.4188148903      -0.3902483396    9.528506973e-05                  0                  0                  0      12.43    03/12/23-18:05:34
   862     862.0000        1353.004168        1106.324359        2459.328526       0.6046412627        1.413163936      -0.4188127675      -0.3898059254    9.601994152e-05                  0                  0                  0      12.43    03/12/23-18:05:46
   863     863.0000        1353.004482        1106.324044        2459.328526       0.6046355589        1.413045972      -0.4188099915      -0.3896982911    9.786979941e-05                  0                  0                  0      12.43    03/12/23-18:05:59
   864     864.0000        1353.004628        1106.323898        2459.328526       0.6046272306        1.412889592      -0.4188070482      -0.3895542818    9.896810187e-05                  0                  0                  0      12.43    03/12/23-18:06:11
   865     865.0000        1353.004699        1106.323827        2459.328526       0.6046191903        1.412852322      -0.4188035578      -0.3895273188    9.774451649e-05                  0                  0                  0      12.43    03/12/23-18:06:23
   866     866.0000        1353.004333        1106.324194        2459.328526       0.6046126561        1.413138187      -0.4187991537      -0.3898223129    9.593566879e-05                  0                  0                  0      12.43    03/12/23-18:06:36
   867     867.0000        1353.004095        1106.324431        2459.328526       0.6046076118         1.41323196      -0.4187947797       -0.389926182    9.661382686e-05                  0                  0                  0      12.43    03/12/23-18:06:48
   868     868.0000        1353.003054        1106.325472        2459.328526       0.6046044189        1.414014227      -0.4187937503      -0.3907149593    9.890128805e-05                  0                  0                  0      12.43    03/12/23-18:07:01
   869     869.0000        1353.002555        1106.325972        2459.328526       0.6046001375        1.414264879      -0.4187977611      -0.3909661819    9.920104402e-05                  0                  0                  0      12.43    03/12/23-18:07:13
   870     870.0000        1353.001731        1106.326796        2459.328526       0.6045936751        1.414727471      -0.4188029588      -0.3914291759    9.833899752e-05                  0                  0                  0      12.43    03/12/23-18:07:26
   871     871.0000        1353.003311        1106.325215        2459.328526       0.6045838004        1.413906066      -0.4188060213      -0.3906156746    9.942977244e-05                  0                  0                  0      12.43    03/12/23-18:07:38
   872     872.0000        1353.004492        1106.324034        2459.328526       0.6045748602         1.41331725      -0.4188097241       -0.390032671     0.000100005728                  0                  0                  0      12.43    03/12/23-18:07:50
   873     873.0000        1353.003845        1106.324682        2459.328526       0.6045711247         1.41360979      -0.4188152417      -0.3903214409    9.801739408e-05                  0                  0                  0      12.43    03/12/23-18:08:03
   874     874.0000        1353.003748        1106.324779        2459.328526       0.6045732779         1.41372977      -0.4188182239      -0.3904348873    9.661871259e-05                  0                  0                  0      12.43    03/12/23-18:08:15
   875     875.0000         1353.00227        1106.326256        2459.328526       0.6045799601        1.414557599      -0.4188161768       -0.391259982    9.851947664e-05                  0                  0                  0      12.43    03/12/23-18:08:28
   876     876.0000        1353.002432        1106.326095        2459.328526       0.6045856582        1.414435989      -0.4188106252      -0.3911415247    0.0001018187644                  0                  0                  0      12.43    03/12/23-18:08:40
   877     877.0000        1353.002458        1106.326068        2459.328526       0.6045883531        1.414522855      -0.4188046984      -0.3912325378    0.0001027341886                  0                  0                  0      12.43    03/12/23-18:08:53
   878     878.0000        1353.001657         1106.32687        2459.328526       0.6045873322        1.414828424      -0.4188019312      -0.3915390233    9.986313647e-05                  0                  0                  0      12.43    03/12/23-18:09:05
   879     879.0000        1353.002551        1106.325975        2459.328526       0.6045847371        1.414475325      -0.4188016042      -0.3911861061    9.712208701e-05                  0                  0                  0      12.43    03/12/23-18:09:17
   880     880.0000        1353.002466        1106.326061        2459.328526       0.6045849407        1.414399458      -0.4188005461      -0.3911095233    9.555260109e-05                  0                  0                  0      12.43    03/12/23-18:09:30
   881     881.0000        1353.002024        1106.326502        2459.328526       0.6045890874         1.41442769      -0.4187965053      -0.3911361689    9.407120731e-05                  0                  0                  0      12.43    03/12/23-18:09:42
   882     882.0000         1353.00278        1106.325746        2459.328526       0.6045950269        1.414020948       -0.418790239      -0.3907295951    9.391337655e-05                  0                  0                  0      12.43    03/12/23-18:09:55
   883     883.0000        1353.004693        1106.323833        2459.328526       0.6045995368        1.412868201      -0.4187858329      -0.3895781951    9.536357527e-05                  0                  0                  0      12.43    03/12/23-18:10:07
   884     884.0000        1353.004033        1106.324494        2459.328526       0.6046025631        1.413177793      -0.4187855134      -0.3898864847     9.67681984e-05                  0                  0                  0      12.43    03/12/23-18:10:20
   885     885.0000         1353.00482        1106.323706        2459.328526       0.6046027045        1.412928525      -0.4187878793      -0.3896352075    9.726630699e-05                  0                  0                  0      12.43    03/12/23-18:10:32
   886     886.0000        1353.003298        1106.325229        2459.328526       0.6046030476        1.413848697      -0.4187916379      -0.3905508669    9.685560662e-05                  0                  0                  0      12.43    03/12/23-18:10:44
   887     887.0000        1353.002486        1106.326041        2459.328526       0.6046042411        1.414314663      -0.4187968483      -0.3910093183    9.574442595e-05                  0                  0                  0      12.43    03/12/23-18:10:57
   888     888.0000         1353.00257        1106.325956        2459.328526       0.6046071663        1.414450035      -0.4188028061      -0.3911350607    9.499800748e-05                  0                  0                  0      12.43    03/12/23-18:11:09
   889     889.0000        1353.001636         1106.32689        2459.328526       0.6046111176        1.414909985      -0.4188074976      -0.3915870535    9.568333494e-05                  0                  0                  0      12.43    03/12/23-18:11:22
   890     890.0000        1353.000736         1106.32779        2459.328526       0.6046141081        1.415357768      -0.4188099971      -0.3920309272    9.726486701e-05                  0                  0                  0      12.43    03/12/23-18:11:34
   891     891.0000        1353.000908        1106.327619        2459.328526       0.6046151825        1.415398029      -0.4188115105      -0.3920704822    9.914599827e-05                  0                  0                  0      12.43    03/12/23-18:11:47
   892     892.0000        1353.000691        1106.327835        2459.328526       0.6046147947        1.415602991      -0.4188153879      -0.3922723687    9.956069646e-05                  0                  0                  0      12.43    03/12/23-18:11:59
   893     893.0000        1353.000619        1106.327907        2459.328526       0.6046135834         1.41561258      -0.4188226026       -0.392273698    9.730443843e-05                  0                  0                  0      12.43    03/12/23-18:12:11
   894     894.0000        1353.000403        1106.328124        2459.328526       0.6046123757        1.415750876      -0.4188288807       -0.392405936    9.631603809e-05                  0                  0                  0      12.43    03/12/23-18:12:24
   895     895.0000        1353.000422        1106.328104        2459.328526       0.6046104838        1.415626026      -0.4188333896      -0.3922791667    9.701399261e-05                  0                  0                  0      12.43    03/12/23-18:12:36
   896     896.0000        1353.003163        1106.325364        2459.328526       0.6046066029        1.414199262      -0.4188367635       -0.390853713    9.781706783e-05                  0                  0                  0      12.43    03/12/23-18:12:49
   897     897.0000        1353.002338        1106.326189        2459.328526       0.6046033581         1.41449634      -0.4188384386      -0.3911525357    9.799241963e-05                  0                  0                  0      12.43    03/12/23-18:13:01
   898     898.0000        1353.002388        1106.326138        2459.328526       0.6045992351        1.414501136      -0.4188384572      -0.3911610497    9.760621184e-05                  0                  0                  0      12.43    03/12/23-18:13:14
   899     899.0000        1353.002991        1106.325535        2459.328526       0.6045954355        1.414249753       -0.418836781      -0.3909149687    9.743178026e-05                  0                  0                  0      12.43    03/12/23-18:13:26
   900     900.0000        1353.002199        1106.326327        2459.328526       0.6045933831        1.414649922      -0.4188327517      -0.3913216354    9.784800183e-05                  0                  0                  0      12.43    03/12/23-18:13:38
   901     901.0000        1353.000248        1106.328278        2459.328526       0.6045935448        1.415745297      -0.4188263019      -0.3924245018    9.905119902e-05                  0                  0                  0      12.43    03/12/23-18:13:51
   902     902.0000         1352.99926        1106.329266        2459.328526        0.604594703        1.416195118      -0.4188179985      -0.3928838333    0.0001014163142                  0                  0                  0      12.43    03/12/23-18:14:03
   903     903.0000        1352.999478        1106.329048        2459.328526       0.6045964907        1.416011434      -0.4188091627      -0.3927099501    0.0001041690899                  0                  0                  0      12.43    03/12/23-18:14:16
   904     904.0000        1352.999571        1106.328955        2459.328526       0.6045980709        1.415958044      -0.4188029736      -0.3926609999    0.0001040008427                  0                  0                  0      12.43    03/12/23-18:14:28
   905     905.0000        1352.999884        1106.328643        2459.328526       0.6045986087        1.415660469      -0.4188008007      -0.3923619701     0.000100910972                  0                  0                  0      12.43    03/12/23-18:14:41
   906     906.0000         1353.00167        1106.326857        2459.328526       0.6045982533        1.414702203      -0.4187995596      -0.3914027001    9.830955695e-05                  0                  0                  0      12.43    03/12/23-18:14:53
   907     907.0000        1353.002097        1106.326429        2459.328526       0.6045990311        1.414556611      -0.4187942009      -0.3912624011    9.902162156e-05                  0                  0                  0      12.43    03/12/23-18:15:05
   908     908.0000        1353.000599        1106.327928        2459.328526       0.6046018518        1.415354637       -0.418785007      -0.3920698005    0.0001020221024                  0                  0                  0      12.43    03/12/23-18:15:18
   909     909.0000        1353.001015        1106.327511        2459.328526       0.6046046416        1.415019089      -0.4187786079      -0.3917377274     0.000101887796                  0                  0                  0      12.43    03/12/23-18:15:30
   910     910.0000        1353.001816         1106.32671        2459.328526       0.6046075501        1.414811482      -0.4187770233      -0.3915255373    9.862857999e-05                  0                  0                  0      12.44    03/12/23-18:15:43
   911     911.0000        1353.001374        1106.327153        2459.328526          0.6046097        1.414785092      -0.4187754908      -0.3914955259    9.562455786e-05                  0                  0                  0      12.43    03/12/23-18:15:55
   912     912.0000        1353.002057        1106.326469        2459.328526       0.6046099464        1.414464633      -0.4187712533      -0.3911775798    9.414616434e-05                  0                  0                  0      12.43    03/12/23-18:16:08
   913     913.0000        1353.001909        1106.326617        2459.328526       0.6046090814        1.414584482      -0.4187685136      -0.3913003817    9.349510176e-05                  0                  0                  0      12.43    03/12/23-18:16:20
   914     914.0000        1353.001633        1106.326893        2459.328526       0.6046074293         1.41472203      -0.4187722243      -0.3914336184    9.124152067e-05                  0                  0                  0      12.43    03/12/23-18:16:32
   915     915.0000        1353.001439        1106.327087        2459.328526         0.60460617        1.414993534      -0.4187791744      -0.3916970106    8.882142905e-05                  0                  0                  0      12.43    03/12/23-18:16:45
   916     916.0000        1353.000967        1106.327559        2459.328526       0.6046063025        1.415337311       -0.418782639      -0.3920383602    8.999075252e-05                  0                  0                  0      12.43    03/12/23-18:16:57
   917     917.0000        1353.000148        1106.328378        2459.328526       0.6046075785        1.415763484      -0.4187833634      -0.3924663427    9.380047383e-05                  0                  0                  0      12.43    03/12/23-18:17:10
   918     918.0000        1352.999672        1106.328855        2459.328526       0.6046077232        1.415960169      -0.4187870148      -0.3926624586    9.702766316e-05                  0                  0                  0      12.43    03/12/23-18:17:22
   919     919.0000        1353.000377        1106.328149        2459.328526       0.6046058957        1.415880227        -0.41879486      -0.3925769494    9.747813334e-05                  0                  0                  0      12.43    03/12/23-18:17:35
   920     920.0000        1352.999112        1106.329415        2459.328526       0.6046039316        1.416462381      -0.4188028082      -0.3931513923    9.575080027e-05                  0                  0                  0      12.43    03/12/23-18:17:47
   921     921.0000        1352.999193        1106.329334        2459.328526       0.6046025387        1.416604879      -0.4188061214      -0.3932914921     9.52731798e-05                  0                  0                  0      12.43    03/12/23-18:17:59
   922     922.0000        1352.997584        1106.330943        2459.328526       0.6046033802        1.417543675      -0.4188054044      -0.3942312941    9.640329606e-05                  0                  0                  0      12.43    03/12/23-18:18:12
   923     923.0000        1352.997891        1106.330635        2459.328526       0.6046038232        1.417385923      -0.4188038862      -0.3940752206    9.700709313e-05                  0                  0                  0      12.43    03/12/23-18:18:24
   924     924.0000        1352.999008        1106.329519        2459.328526       0.6046035247         1.41671929      -0.4188009566      -0.3934128658    9.805748803e-05                  0                  0                  0      12.43    03/12/23-18:18:37
   925     925.0000        1353.000656        1106.327871        2459.328526       0.6046025205        1.415803851      -0.4187972252      -0.3925029365    9.883172462e-05                  0                  0                  0      12.43    03/12/23-18:18:49
   926     926.0000        1353.000274        1106.328252        2459.328526       0.6046024489        1.416059466       -0.418795781      -0.3927596416    9.840576309e-05                  0                  0                  0      12.43    03/12/23-18:19:02
   927     927.0000        1353.000064        1106.328462        2459.328526        0.604602415        1.416140584      -0.4187965276       -0.392840767    9.912577532e-05                  0                  0                  0      12.43    03/12/23-18:19:14
   928     928.0000        1353.001085        1106.327442        2459.328526       0.6046025313        1.415386831      -0.4187967391      -0.3920897391    0.0001021789458                  0                  0                  0      12.43    03/12/23-18:19:26
   929     929.0000        1353.000476         1106.32805        2459.328526       0.6046046343        1.415785178       -0.418796896      -0.3924883092     0.000104661227                  0                  0                  0      12.43    03/12/23-18:19:39
   930     930.0000        1353.000078        1106.328448        2459.328526       0.6046063707        1.415879937      -0.4187988147      -0.3925795511     0.000104799064                  0                  0                  0      12.43    03/12/23-18:19:51
   931     931.0000        1352.998517         1106.33001        2459.328526       0.6046078453        1.416785426      -0.4188022978      -0.3934797024    0.0001044192714                  0                  0                  0      12.43    03/12/23-18:20:04
   932     932.0000        1352.999127        1106.329399        2459.328526       0.6046068759        1.416300152      -0.4188074764      -0.3929872597    0.0001014598674                  0                  0                  0      12.43    03/12/23-18:20:16
   933     933.0000         1352.99861        1106.329916        2459.328526       0.6046061519        1.416647665      -0.4188127984      -0.3933231073    9.439220814e-05                  0                  0                  0      12.43    03/12/23-18:20:29
   934     934.0000        1352.998113        1106.330413        2459.328526       0.6046058292        1.416861626      -0.4188140269      -0.3935300241    8.825427654e-05                  0                  0                  0      12.43    03/12/23-18:20:41
   935     935.0000        1352.999194        1106.329333        2459.328526       0.6046062346        1.416049544      -0.4188086696      -0.3927218528    8.721263332e-05                  0                  0                  0      12.43    03/12/23-18:20:53
   936     936.0000        1352.999755        1106.328772        2459.328526       0.6046083483        1.415943553      -0.4187985067      -0.3926267795    9.008194322e-05                  0                  0                  0      12.43    03/12/23-18:21:06
   937     937.0000        1353.000517         1106.32801        2459.328526       0.6046094222        1.415218008      -0.4187899723      -0.3919101666    9.155272604e-05                  0                  0                  0      12.43    03/12/23-18:21:18
   938     938.0000        1353.000787        1106.327739        2459.328526       0.6046098806        1.415202045      -0.4187873677      -0.3918939991    8.920237326e-05                  0                  0                  0      12.43    03/12/23-18:21:31
   939     939.0000        1352.999566        1106.328961        2459.328526       0.6046098645        1.415743452      -0.4187872425      -0.3924339188    8.757343036e-05                  0                  0                  0      12.43    03/12/23-18:21:43
   940     940.0000        1352.999675        1106.328851        2459.328526       0.6046094293        1.415942472      -0.4187847837      -0.3926384867    9.022760412e-05                  0                  0                  0      12.42    03/12/23-18:21:56
   941     941.0000        1352.998813        1106.329713        2459.328526       0.6046094467        1.416340754      -0.4187814805      -0.3930436575    9.383086522e-05                  0                  0                  0      12.43    03/12/23-18:22:08
   942     942.0000        1352.997977        1106.330549        2459.328526       0.6046100965         1.41694649      -0.4187802037      -0.3936499272    9.373725516e-05                  0                  0                  0      12.44    03/12/23-18:22:20
   943     943.0000        1352.998435        1106.330091        2459.328526       0.6046102321        1.416736762       -0.418780293      -0.3934369251    9.068860869e-05                  0                  0                  0      12.42    03/12/23-18:22:33
   944     944.0000        1352.998991        1106.329536        2459.328526       0.6046100139        1.416493564      -0.4187804883       -0.393192875    8.981335331e-05                  0                  0                  0      12.43    03/12/23-18:22:45
   945     945.0000        1352.999967        1106.328559        2459.328526       0.6046079431        1.415895149      -0.4187832602      -0.3925948787    9.093330762e-05                  0                  0                  0      12.42    03/12/23-18:22:58
   946     946.0000        1352.999036         1106.32949        2459.328526       0.6046050047        1.416364681      -0.4187907056      -0.3930592341     9.02629106e-05                  0                  0                  0      12.43    03/12/23-18:23:10
   947     947.0000        1353.000089        1106.328437        2459.328526       0.6046002273        1.415891993      -0.4187987704      -0.3925815468    8.855144276e-05                  0                  0                  0      12.43    03/12/23-18:23:23
   948     948.0000        1353.000045        1106.328481        2459.328526       0.6045965228        1.415921069      -0.4188031426      -0.3926101322    8.872891586e-05                  0                  0                  0      12.43    03/12/23-18:23:35
   949     949.0000        1352.998702        1106.329825        2459.328526       0.6045949944          1.4168283      -0.4188059561      -0.3935170675    8.971748321e-05                  0                  0                  0      12.43    03/12/23-18:23:47
   950     950.0000        1352.998734        1106.329792        2459.328526       0.6045938508        1.416689076      -0.4188126471      -0.3933706721    8.809362983e-05                  0                  0                  0      12.43    03/12/23-18:24:00
   951     951.0000        1352.999728        1106.328798        2459.328526       0.6045937462        1.416261156      -0.4188223269        -0.39292946    8.437708324e-05                  0                  0                  0      12.43    03/12/23-18:24:12
   952     952.0000        1352.999331        1106.329195        2459.328526       0.6045952238        1.416453805      -0.4188274111      -0.3931147279    8.355820406e-05                  0                  0                  0      12.43    03/12/23-18:24:25
   953     953.0000        1352.999307         1106.32922        2459.328526       0.6045965162        1.416324431      -0.4188262983      -0.3929889636    8.734667889e-05                  0                  0                  0      12.43    03/12/23-18:24:37
   954     954.0000        1353.000474        1106.328052        2459.328526        0.604597272        1.415756767      -0.4188227983      -0.3924288688    9.217192433e-05                  0                  0                  0      12.43    03/12/23-18:24:50
   955     955.0000        1352.999964        1106.328563        2459.328526        0.604598994        1.416091566      -0.4188194907      -0.3927681962    9.511533757e-05                  0                  0                  0      12.43    03/12/23-18:25:02
   956     956.0000        1352.997853        1106.330674        2459.328526       0.6046017158        1.417092747      -0.4188184642       -0.393768311    9.574430129e-05                  0                  0                  0      12.43    03/12/23-18:25:14
   957     957.0000        1352.998609        1106.329918        2459.328526       0.6046037987        1.416814698      -0.4188193428      -0.3934873684    9.581189426e-05                  0                  0                  0      12.43    03/12/23-18:25:27
   958     958.0000        1352.998984        1106.329543        2459.328526       0.6046057166        1.416467599       -0.418819604      -0.3931388404    9.656157424e-05                  0                  0                  0      12.43    03/12/23-18:25:39
   959     959.0000        1352.998816         1106.32971        2459.328526       0.6046067033        1.416504603      -0.4188184733      -0.3931783105    9.888424086e-05                  0                  0                  0      12.43    03/12/23-18:25:52
   960     960.0000        1352.998293        1106.330234        2459.328526       0.6046062044        1.416745069      -0.4188180015      -0.3934219306    0.0001010674652                  0                  0                  0      12.43    03/12/23-18:26:04
   961     961.0000        1352.997444        1106.331083        2459.328526       0.6046051535        1.417294292      -0.4188181002       -0.393970448    9.940982565e-05                  0                  0                  0      12.43    03/12/23-18:26:17
   962     962.0000        1352.996172        1106.332355        2459.328526       0.6046044423        1.417975103      -0.4188152738      -0.3946518419    9.645463277e-05                  0                  0                  0      12.43    03/12/23-18:26:29
   963     963.0000        1352.997163        1106.331363        2459.328526       0.6046036083         1.41757774      -0.4188095555      -0.3942607836    9.620775542e-05                  0                  0                  0      12.43    03/12/23-18:26:41
   964     964.0000        1352.997822        1106.330705        2459.328526       0.6046036426        1.417122487      -0.4188036387      -0.3938129121     9.77064363e-05                  0                  0                  0      12.43    03/12/23-18:26:54
   965     965.0000        1352.997863        1106.330664        2459.328526        0.604604057        1.417082297      -0.4187987358      -0.3937782169    9.871254218e-05                  0                  0                  0      12.43    03/12/23-18:27:06
   966     966.0000        1352.999646         1106.32888        2459.328526       0.6046032429        1.416207736      -0.4187958136      -0.3929075726    9.889297494e-05                  0                  0                  0      12.43    03/12/23-18:27:19
   967     967.0000        1352.999656        1106.328871        2459.328526       0.6046025738         1.41603857      -0.4187953512      -0.3927389026    9.825740603e-05                  0                  0                  0      12.43    03/12/23-18:27:31
   968     968.0000        1353.000978        1106.327548        2459.328526       0.6046012891        1.415517894      -0.4187954738      -0.3922193289    9.819781433e-05                  0                  0                  0      12.43    03/12/23-18:27:44
   969     969.0000        1352.998853        1106.329673        2459.328526        0.604601416        1.416664802      -0.4187949601      -0.3933673399    9.891377906e-05                  0                  0                  0      12.43    03/12/23-18:27:56
   970     970.0000        1352.998178        1106.330349        2459.328526       0.6046011288         1.41714307      -0.4187955021       -0.393845386    9.894634792e-05                  0                  0                  0      12.43    03/12/23-18:28:08
   971     971.0000         1352.99789        1106.330636        2459.328526       0.6046010322        1.417360699      -0.4187990008      -0.3940585067    9.784045334e-05                  0                  0                  0      12.43    03/12/23-18:28:21
   972     972.0000        1352.997736        1106.330791        2459.328526       0.6046010855        1.417424447      -0.4188023236      -0.3941173044    9.626634233e-05                  0                  0                  0      12.42    03/12/23-18:28:33
   973     973.0000        1352.997691        1106.330835        2459.328526        0.604600884        1.417409448      -0.4188009858      -0.3941036941    9.611628154e-05                  0                  0                  0      12.42    03/12/23-18:28:46
   974     974.0000        1352.998105        1106.330422        2459.328526       0.6045994249        1.417165244      -0.4187983079      -0.3938625317     9.50205938e-05                  0                  0                  0      12.42    03/12/23-18:28:58
   975     975.0000        1352.998199        1106.330328        2459.328526       0.6045972055        1.417179418      -0.4187998395      -0.3938741172    9.174442707e-05                  0                  0                  0      12.42    03/12/23-18:29:10
   976     976.0000        1352.997646         1106.33088        2459.328526       0.6045953002        1.417361369      -0.4188042057      -0.3940514404     8.95775942e-05                  0                  0                  0      12.43    03/12/23-18:29:23
   977     977.0000        1352.999287         1106.32924        2459.328526        0.604594088        1.416589507       -0.418809121       -0.393275006    8.870842718e-05                  0                  0                  0      12.43    03/12/23-18:29:35
   978     978.0000        1352.999251        1106.329276        2459.328526       0.6045950376         1.41658737      -0.4188149866      -0.3932651891     8.78427889e-05                  0                  0                  0      12.42    03/12/23-18:29:48
   979     979.0000        1352.999383        1106.329143        2459.328526        0.604596078         1.41639543      -0.4188203335      -0.3930668505    8.783198681e-05                  0                  0                  0      12.42    03/12/23-18:30:00
   980     980.0000        1353.001208        1106.327318        2459.328526       0.6045956242         1.41542642      -0.4188250112      -0.3920944084    8.862419519e-05                  0                  0                  0      12.43    03/12/23-18:30:13
   981     981.0000         1352.99954        1106.328987        2459.328526       0.6045951517        1.416245625      -0.4188317161      -0.3929079342    8.917656407e-05                  0                  0                  0      12.42    03/12/23-18:30:25
   982     982.0000        1352.998857        1106.329669        2459.328526       0.6045936125        1.416727717      -0.4188398056      -0.3933838428    8.954401359e-05                  0                  0                  0      12.43    03/12/23-18:30:37
   983     983.0000        1352.996695        1106.331832        2459.328526       0.6045937971        1.417835323      -0.4188432374      -0.3944888071    9.051855393e-05                  0                  0                  0      12.43    03/12/23-18:30:50
   984     984.0000        1352.994743        1106.333783        2459.328526       0.6045959589        1.418987832      -0.4188376674      -0.3956469281     9.27220656e-05                  0                  0                  0      12.43    03/12/23-18:31:02
   985     985.0000        1352.994358        1106.334168        2459.328526        0.604598649        1.419315561      -0.4188253773      -0.3959873647    9.583031581e-05                  0                  0                  0      12.43    03/12/23-18:31:15
   986     986.0000        1352.993402        1106.335125        2459.328526       0.6046011587        1.419658337      -0.4188156932      -0.3963367112    9.522628903e-05                  0                  0                  0      12.43    03/12/23-18:31:27
   987     987.0000        1352.994165        1106.334362        2459.328526       0.6046018106        1.419257737       -0.418812734      -0.3959340153    9.082235601e-05                  0                  0                  0      12.43    03/12/23-18:31:40
   988     988.0000        1352.995789        1106.332738        2459.328526       0.6046006964        1.418360303      -0.4188126206      -0.3950343454    8.735972306e-05                  0                  0                  0      12.43    03/12/23-18:31:52
   989     989.0000         1352.99536        1106.333166        2459.328526       0.6045992812        1.418486578      -0.4188117792      -0.3951639031    8.838552835e-05                  0                  0                  0      12.43    03/12/23-18:32:04
   990     990.0000         1352.99636        1106.332167        2459.328526        0.604597102        1.418010464      -0.4188098145      -0.3946974056    9.385796918e-05                  0                  0                  0      12.43    03/12/23-18:32:17
   991     991.0000        1352.996527           1106.332        2459.328526       0.6045958074        1.417873575      -0.4188094331      -0.3945657529     9.74186339e-05                  0                  0                  0      12.43    03/12/23-18:32:29
   992     992.0000        1352.997174        1106.331353        2459.328526       0.6045952824         1.41743661      -0.4188099953      -0.3941286149    9.728213408e-05                  0                  0                  0      12.43    03/12/23-18:32:42
   993     993.0000        1352.997471        1106.331055        2459.328526       0.6045961395        1.417293482      -0.4188081983      -0.3939872155    9.807092697e-05                  0                  0                  0      12.43    03/12/23-18:32:54
   994     994.0000        1352.996453        1106.332074        2459.328526        0.604598306        1.417963967      -0.4188050376      -0.3946602633    9.963977346e-05                  0                  0                  0      12.43    03/12/23-18:33:07
   995     995.0000        1352.995957        1106.332569        2459.328526       0.6045996744        1.418207587      -0.4188044179      -0.3949024534    9.895825485e-05                  0                  0                  0      12.43    03/12/23-18:33:19
   996     996.0000        1352.995448        1106.333079        2459.328526       0.6046005112        1.418773795      -0.4188070671      -0.3954631607    9.694436965e-05                  0                  0                  0      12.43    03/12/23-18:33:31
   997     997.0000        1352.994075        1106.334451        2459.328526        0.604600804        1.419500534      -0.4188094125      -0.3961861827    9.586517988e-05                  0                  0                  0      12.43    03/12/23-18:33:44
   998     998.0000        1352.994531        1106.333995        2459.328526       0.6046001628        1.419259501      -0.4188086901      -0.3959474533     9.68048923e-05                  0                  0                  0      12.43    03/12/23-18:33:56
   999     999.0000        1352.995355        1106.333172        2459.328526       0.6045996896         1.41896534      -0.4188064286      -0.3956571787    9.795727944e-05                  0                  0                  0      12.43    03/12/23-18:34:09
  1000    1000.0000        1352.996202        1106.332325        2459.328526       0.6045989862        1.418282217      -0.4188046725      -0.3949755494    9.699123011e-05                  0                  0                  0      12.43    03/12/23-18:34:21
