# Supplementary material for: Generation and decay of Higgs mode in a strongly interacting Fermi gas
Source: Sci Rep. 2023 Jul 12;13:11285. doi: 10.1038/s41598-023-38176-9 (PMC10338461; doi:10.1038/s41598-023-38176-9)
Supplement: Supplementary file 3 — Supplementary Information 3. [file 41598_2023_38176_MOESM3_ESM.zip › 2d_p10prc/p10cos.stdout]

# CODE: TD-WSLDA-2D
# VERSION: 2023.01.21
# API_VERSION: 20220221
# BUILD TIME: Mar 12 2023, 14:55:58
# RUN TIME  : Mar 12 2023, 15:05:41
# LATTICE: 64 x 64 x 16
# SPACING: 1.000000 x 1.000000 x 1.000000
# ENERGY DENSITY FUNCTIONAL: SLDAE
# INTEGRATION SCHEME: AB4AM5
# MPI EXCHANGE PACKAGE SIZE=0.250 MB [8]
# ASSUMING STANDARD DISTRIBUTION OF GPUS ACROSS THE SYSTEM [gpuspernode=8]
# CREATING UNIFORM SOLUTION...
# DEBUG SLDAE: as = -10.000000, kF = 1.035744, |askF| = 10.357442
# DEBUG SLDAE: xi = 0.450620, zeta = 0.434708, eta = 0.421367
# DEBUG SLDAE: A = 1.000000, B = -0.419566, C = -8.813431
# DEBUG SLDAE: alpha = 1.000000, beta = -0.428170, gamma = -10.615315
# DEBUG: solve_uniform_problem_sldae
# DEBUG: n_a=0.020640, n_b=0.016887
# DEBUG: eF_a=0.571571, eF_b=0.500000, eF_avg=0.536383
# DEBUG: N_a=1352.630296, N_b=1106.697515
# DEBUG: p=0.100000
# DEBUG: alph_a=1.000000, alph_b=1.000000, alph_plus=1.000000
# DEBUG: dalphm_dna=0.000000, dalphm_dnb=0.000000
# DEBUG: dalphp_dna=0.000000, dalphp_dnb=0.000000
# DEBUG: dtildeC_dna=-0.280148, dtildeC_dnb=-0.280148
# DEBUG: dD_dna=-0.229663, dD_dnb=-0.229663
# DEBUG: D=-0.005067, tC=-0.037987
# DEBUG: tau_a=0.014156, tau_b=0.010132
# DEBUG: delta=0.250000, nu=0.009497
# TEMPCONV: T=0.091000, iter=162, delta/eF_a=0.358851, mu_a/eF_a=0.720608, delta/eF_b=0.410218, mu_b/eF_b=0.207739
# TEMPCONV: T=0.091000, energy_kin=1.576117, energy_pot=-0.419566, energy_pair=-0.631455, energy_tot=0.525096
# TEMPCONV: T=0.091000, S/NkB=  0.255843992281
# TEMPCONV: T=0.086000, iter=124, delta/eF_a=0.358817, mu_a/eF_a=0.728795, delta/eF_b=0.410179, mu_b/eF_b=0.199033
# TEMPCONV: T=0.086000, energy_kin=1.575283, energy_pot=-0.419566, energy_pair=-0.631316, energy_tot=0.524401
# TEMPCONV: T=0.086000, S/NkB=  0.251685055167
# TEMPCONV: T=0.081000, iter=130, delta/eF_a=0.359152, mu_a/eF_a=0.737041, delta/eF_b=0.410562, mu_b/eF_b=0.189903
# TEMPCONV: T=0.081000, energy_kin=1.575616, energy_pot=-0.419566, energy_pair=-0.632488, energy_tot=0.523562
# TEMPCONV: T=0.081000, S/NkB=  0.247691001135
# TEMPCONV: T=0.076000, iter=124, delta/eF_a=0.358531, mu_a/eF_a=0.744653, delta/eF_b=0.409852, mu_b/eF_b=0.182360
# TEMPCONV: T=0.076000, energy_kin=1.573062, energy_pot=-0.419566, energy_pair=-0.630262, energy_tot=0.523234
# TEMPCONV: T=0.076000, S/NkB=  0.243714461794
# TEMPCONV: T=0.071000, iter=121, delta/eF_a=0.358825, mu_a/eF_a=0.752511, delta/eF_b=0.410188, mu_b/eF_b=0.173675
# TEMPCONV: T=0.071000, energy_kin=1.573307, energy_pot=-0.419566, energy_pair=-0.631290, energy_tot=0.522451
# TEMPCONV: T=0.071000, S/NkB=  0.239671059316
# TEMPCONV: T=0.066000, iter=117, delta/eF_a=0.358664, mu_a/eF_a=0.759905, delta/eF_b=0.410004, mu_b/eF_b=0.165921
# TEMPCONV: T=0.066000, energy_kin=1.572163, energy_pot=-0.419566, energy_pair=-0.630701, energy_tot=0.521895
# TEMPCONV: T=0.066000, S/NkB=  0.235424057753
# TEMPCONV: T=0.061000, iter=112, delta/eF_a=0.357725, mu_a/eF_a=0.766691, delta/eF_b=0.408930, mu_b/eF_b=0.159550
# TEMPCONV: T=0.061000, energy_kin=1.568669, energy_pot=-0.419566, energy_pair=-0.627354, energy_tot=0.521750
# TEMPCONV: T=0.061000, S/NkB=  0.230962559578
# TEMPCONV: T=0.056000, iter=20000, delta/eF_a=0.357741, mu_a/eF_a=0.773681, delta/eF_b=0.408829, mu_b/eF_b=0.152118
# WARNING: MAXITER REACHED!
# TEMPCONV: T=0.056000, energy_kin=1.568015, energy_pot=-0.419495, energy_pair=-0.627403, energy_tot=0.521117
# TEMPCONV: T=0.056000, S/NkB=  0.225966616537
# TEMPCONV: T=0.051000, iter=121, delta/eF_a=0.357213, mu_a/eF_a=0.780108, delta/eF_b=0.408345, mu_b/eF_b=0.145631
# TEMPCONV: T=0.051000, energy_kin=1.565840, energy_pot=-0.419566, energy_pair=-0.625515, energy_tot=0.520759
# TEMPCONV: T=0.051000, S/NkB=  0.221082805185
# TEMPCONV: T=0.046000, iter=116, delta/eF_a=0.356702, mu_a/eF_a=0.786224, delta/eF_b=0.407761, mu_b/eF_b=0.139517
# TEMPCONV: T=0.046000, energy_kin=1.563644, energy_pot=-0.419566, energy_pair=-0.623696, energy_tot=0.520382
# TEMPCONV: T=0.046000, S/NkB=  0.215459510747
# TEMPCONV: T=0.041000, iter=111, delta/eF_a=0.356454, mu_a/eF_a=0.792125, delta/eF_b=0.407477, mu_b/eF_b=0.133355
# TEMPCONV: T=0.041000, energy_kin=1.562243, energy_pot=-0.419566, energy_pair=-0.622808, energy_tot=0.519869
# TEMPCONV: T=0.041000, S/NkB=  0.209273971676
# TEMPCONV: T=0.036000, iter=106, delta/eF_a=0.356181, mu_a/eF_a=0.797628, delta/eF_b=0.407166, mu_b/eF_b=0.127605
# TEMPCONV: T=0.036000, energy_kin=1.560767, energy_pot=-0.419566, energy_pair=-0.621838, energy_tot=0.519362
# TEMPCONV: T=0.036000, S/NkB=  0.202344836033
# TEMPCONV: T=0.031000, iter=100, delta/eF_a=0.356216, mu_a/eF_a=0.802875, delta/eF_b=0.407205, mu_b/eF_b=0.121804
# TEMPCONV: T=0.031000, energy_kin=1.560221, energy_pot=-0.419566, energy_pair=-0.621954, energy_tot=0.518701
# TEMPCONV: T=0.031000, S/NkB=  0.194464943596
# TEMPCONV: T=0.026000, iter=106, delta/eF_a=0.355887, mu_a/eF_a=0.807421, delta/eF_b=0.406830, mu_b/eF_b=0.117063
# TEMPCONV: T=0.026000, energy_kin=1.558555, energy_pot=-0.419566, energy_pair=-0.620791, energy_tot=0.518198
# TEMPCONV: T=0.026000, S/NkB=  0.185135792756
# TEMPCONV: T=0.021000, iter=86, delta/eF_a=0.355019, mu_a/eF_a=0.811089, delta/eF_b=0.405837, mu_b/eF_b=0.113750
# TEMPCONV: T=0.021000, energy_kin=1.555250, energy_pot=-0.419566, energy_pair=-0.617734, energy_tot=0.517950
# TEMPCONV: T=0.021000, S/NkB=  0.173682023038
# TEMPCONV: T=0.016000, iter=91, delta/eF_a=0.354627, mu_a/eF_a=0.814302, delta/eF_b=0.405389, mu_b/eF_b=0.110492
# TEMPCONV: T=0.016000, energy_kin=1.553354, energy_pot=-0.419566, energy_pair=-0.616353, energy_tot=0.517434
# TEMPCONV: T=0.016000, S/NkB=  0.158860656824
# TEMPCONV: T=0.011000, iter=82, delta/eF_a=0.354199, mu_a/eF_a=0.816572, delta/eF_b=0.404900, mu_b/eF_b=0.108349
# TEMPCONV: T=0.011000, energy_kin=1.551312, energy_pot=-0.419566, energy_pair=-0.614851, energy_tot=0.516895
# TEMPCONV: T=0.011000, S/NkB=  0.137492293286
# ENERGY CUT-OFF: EC=4.456160
# UNIFORM SOLUTION: delta/eF_a=  0.3542, mu_a/eF_a=  0.8166, delta/eF_b=  0.4049, mu_b/eF_b=  0.1083, ec=  4.4562
# UNIFORM SOLUTION: energy_kin=  1.551311792753, energy_pot= -0.419566268980, energy_pair= -0.614850866024, energy_tot=  0.516894657750
# ENTROPY PER PARTICLE: S/NkB=  0.137492293286
# UNIFORM SOLUTION: nwf=68168
# UNIFORM SAVE: Creating file with solution: `p10cos/uniform.solution`
# INIT0-1: nwf=37284 wave-functions to scatter
# UNIFORM CREATE WF: Creating wave-functions.
# INITIALIZING GPU BUFFERS OF ABM ALGORITHM...
# EXECUTING: process_params(input->params, [1.035744], [0.466729,0.054174], 0, extra_data)
# DONE.
# WORKSIZE[ip=0]: workarea_size=1.00 times space of wf (291.38MB)
# INITIAL MEASUREMENT
# GPU ENERGY     : ETOT=  0.51878061, EKIN=  1.55131179, EPOT= -0.41768032, EPAIR= -0.61485087, ECURRENT=  0.00000000, EPOTEXT=  0.00000000, EPAIREXT=  0.00000000, EVELEXT=  0.00000000
# CREATING CHECK STAMP FILE: `p10cos_check.stamp`
# REFERENCE VALUES: kF=1.035744, eF=0.536383, Effg=791.484959
     time*eF           Na           Nb        Na+Nb         ETOT         EKIN         EPOT        EPAIR     ECURRENT      EPOTEXT     EPAIREXT      EVELEXT       Laz/Na       Lbz/Nb       rt
      0.0000 1352.63028898 1106.69751081 2459.32779979   0.51878061   1.55131179  -0.41768032  -0.61485087   0.00000000   0.00000000   0.00000000   0.00000000   0.00000000  -0.00000000
      1.0000 1352.63846169 1106.68933811 2459.32779981   0.51961582   1.54849723  -0.41767412  -0.61120729   0.00000000   0.00000000   0.00000000   0.00000000   0.00000000  -0.00000000    12.48
      2.0000 1352.64100079 1106.68679902 2459.32779981   0.51964044   1.54640210  -0.41765552  -0.60910614   0.00000000   0.00000000   0.00000000   0.00000000  -0.00000000   0.00000000    12.42
      3.0000 1352.64275978 1106.68504003 2459.32779981   0.51968394   1.54529004  -0.41762450  -0.60798160   0.00000000   0.00000000   0.00000000   0.00000000  -0.00000000   0.00000000    12.42
      4.0000 1352.64289507 1106.68490474 2459.32779981   0.51974657   1.54537870  -0.41758106  -0.60805107   0.00000000   0.00000000   0.00000000   0.00000000  -0.00000000   0.00000000    12.42
      5.0000 1352.64153896 1106.68626085 2459.32779981   0.51982801   1.54627576  -0.41752516  -0.60892259   0.00000000   0.00000000   0.00000000   0.00000000  -0.00000000   0.00000000    12.42
      6.0000 1352.63979517 1106.68800464 2459.32779981   0.51992765   1.54731003  -0.41745677  -0.60992561   0.00000000   0.00000000   0.00000000   0.00000000   0.00000000  -0.00000000    12.42
      7.0000 1352.63873713 1106.68906268 2459.32779981   0.52004502   1.54797258  -0.41737586  -0.61055171   0.00000000   0.00000000   0.00000000   0.00000000   0.00000000   0.00000000    12.42
      8.0000 1352.63919963 1106.68860017 2459.32779981   0.52017971   1.54782122  -0.41728238  -0.61035912   0.00000000   0.00000000   0.00000000   0.00000000   0.00000000  -0.00000000    12.42
      9.0000 1352.64087394 1106.68692587 2459.32779981   0.52033182   1.54690009  -0.41717627  -0.60939200   0.00000000   0.00000000   0.00000000   0.00000000  -0.00000000   0.00000000    12.42
     10.0000 1352.64329057 1106.68450924 2459.32779981   0.52050180   1.54561722  -0.41705749  -0.60805793   0.00000000   0.00000000   0.00000000   0.00000000  -0.00000000  -0.00000000    12.42
     11.0000 1352.64494860 1106.68285121 2459.32779981   0.52069038   1.54458395  -0.41692595  -0.60696761   0.00000000   0.00000000   0.00000000   0.00000000   0.00000000  -0.00000000    12.42
     12.0000 1352.64608130 1106.68171851 2459.32779981   0.52089807   1.54413435  -0.41678159  -0.60645470   0.00000000   0.00000000   0.00000000   0.00000000   0.00000000  -0.00000000    12.42
     13.0000 1352.64586835 1106.68193145 2459.32779981   0.52112510   1.54432293  -0.41662431  -0.60657351   0.00000000   0.00000000   0.00000000   0.00000000   0.00000000  -0.00000000    12.42
     14.0000 1352.64553022 1106.68226959 2459.32779981   0.52137128   1.54474103  -0.41645404  -0.60691571   0.00000000   0.00000000   0.00000000   0.00000000  -0.00000000   0.00000000    12.42
     15.0000 1352.64496825 1106.68283156 2459.32779981   0.52163654   1.54514698  -0.41627066  -0.60723978   0.00000000   0.00000000   0.00000000   0.00000000   0.00000000  -0.00000000    12.42
     16.0000 1352.64576903 1106.68203078 2459.32779981   0.52192035   1.54489276  -0.41607407  -0.60689834   0.00000000   0.00000000   0.00000000   0.00000000   0.00000000   0.00000000    12.42
     17.0000 1352.64734881 1106.68045100 2459.32779981   0.52222288   1.54404184  -0.41586415  -0.60595481   0.00000000   0.00000000   0.00000000   0.00000000   0.00000000  -0.00000000    12.42
     18.0000 1352.64987181 1106.67792799 2459.32779981   0.52254447   1.54280866  -0.41564078  -0.60462341   0.00000000   0.00000000   0.00000000   0.00000000   0.00000000  -0.00000000    12.42
     19.0000 1352.65193388 1106.67586593 2459.32779981   0.52288584   1.54170738  -0.41540382  -0.60341772   0.00000000   0.00000000   0.00000000   0.00000000   0.00000000  -0.00000000    12.42
     20.0000 1352.65368702 1106.67411279 2459.32779981   0.52324737   1.54086475  -0.41515313  -0.60246425   0.00000000   0.00000000   0.00000000   0.00000000  -0.00000000  -0.00000000    12.42
     21.0000 1352.65472391 1106.67307589 2459.32779981   0.52362954   1.54043377  -0.41488854  -0.60191569   0.00000000   0.00000000   0.00000000   0.00000000  -0.00000000   0.00000000    12.42
     22.0000 1352.65512030 1106.67267950 2459.32779981   0.52403273   1.54046138  -0.41460990  -0.60181874   0.00000000   0.00000000   0.00000000   0.00000000   0.00000000   0.00000000    12.42
     23.0000 1352.65565143 1106.67214838 2459.32779981   0.52445665   1.54033509  -0.41431703  -0.60156141   0.00000000   0.00000000   0.00000000   0.00000000   0.00000000  -0.00000000    12.42
     24.0000 1352.65634308 1106.67145673 2459.32779981   0.52490180   1.54023013  -0.41400975  -0.60131859   0.00000000   0.00000000   0.00000000   0.00000000   0.00000000  -0.00000000    12.42
     25.0000 1352.65816546 1106.66963435 2459.32779981   0.52536764   1.53941117  -0.41368785  -0.60035568   0.00000000   0.00000000   0.00000000   0.00000000   0.00000000   0.00000000    12.42
     26.0000 1352.66065077 1106.66714904 2459.32779981   0.52585460   1.53810411  -0.41335114  -0.59889838   0.00000000   0.00000000   0.00000000   0.00000000   0.00000000  -0.00000000    12.42
     27.0000 1352.66383390 1106.66396590 2459.32779981   0.52636323   1.53661764  -0.41299938  -0.59725502   0.00000000   0.00000000   0.00000000   0.00000000  -0.00000000   0.00000000    12.42
     28.0000 1352.66612633 1106.66167348 2459.32779981   0.52689443   1.53544499  -0.41263236  -0.59591819   0.00000000   0.00000000   0.00000000   0.00000000  -0.00000000  -0.00000000    12.42
     29.0000 1352.66811510 1106.65968471 2459.32779981   0.52744864   1.53457132  -0.41224983  -0.59487285   0.00000000   0.00000000   0.00000000   0.00000000  -0.00000000   0.00000000    12.42
     30.0000 1352.66955263 1106.65824718 2459.32779981   0.52802644   1.53407492  -0.41185152  -0.59419696   0.00000000   0.00000000   0.00000000   0.00000000  -0.00000000   0.00000000    12.42
     31.0000 1352.67059870 1106.65720111 2459.32779981   0.52862821   1.53377737  -0.41143719  -0.59371197   0.00000000   0.00000000   0.00000000   0.00000000   0.00000000  -0.00000000    12.42
     32.0000 1352.67219836 1106.65560145 2459.32779981   0.52925384   1.53315677  -0.41100654  -0.59289639   0.00000000   0.00000000   0.00000000   0.00000000  -0.00000000  -0.00000000    12.42
     33.0000 1352.67429069 1106.65350912 2459.32779981   0.52990385   1.53232174  -0.41055927  -0.59185862   0.00000000   0.00000000   0.00000000   0.00000000  -0.00000000   0.00000000    12.42
     34.0000 1352.67691743 1106.65088238 2459.32779981   0.53057843   1.53108014  -0.41009509  -0.59040662   0.00000000   0.00000000   0.00000000   0.00000000  -0.00000000   0.00000000    12.42
     35.0000 1352.68029395 1106.64750586 2459.32779981   0.53127798   1.52947061  -0.40961366  -0.58857897   0.00000000   0.00000000   0.00000000   0.00000000   0.00000000   0.00000000    12.42
     36.0000 1352.68389847 1106.64390134 2459.32779981   0.53200319   1.52772400  -0.40911466  -0.58660616   0.00000000   0.00000000   0.00000000   0.00000000   0.00000000  -0.00000000    12.42
     37.0000 1352.68698851 1106.64081129 2459.32779981   0.53275506   1.52628913  -0.40859772  -0.58493635   0.00000000   0.00000000   0.00000000   0.00000000  -0.00000000   0.00000000    12.42
     38.0000 1352.68955603 1106.63824377 2459.32779981   0.53353435   1.52518827  -0.40806248  -0.58359143   0.00000000   0.00000000   0.00000000   0.00000000  -0.00000000  -0.00000000    12.42
     39.0000 1352.69148053 1106.63631927 2459.32779981   0.53434195   1.52452253  -0.40750856  -0.58267202   0.00000000   0.00000000   0.00000000   0.00000000   0.00000000   0.00000000    12.42
     40.0000 1352.69347417 1106.63432564 2459.32779981   0.53517807   1.52376522  -0.40693556  -0.58165159   0.00000000   0.00000000   0.00000000   0.00000000   0.00000000  -0.00000000    12.42
     41.0000 1352.69609478 1106.63170502 2459.32779981   0.53604316   1.52273088  -0.40634305  -0.58034468   0.00000000   0.00000000   0.00000000   0.00000000  -0.00000000   0.00000000    12.42
     42.0000 1352.69967341 1106.62812640 2459.32779981   0.53693741   1.52114152  -0.40573061  -0.57847350   0.00000000   0.00000000   0.00000000   0.00000000  -0.00000000   0.00000000    12.42
     43.0000 1352.70324324 1106.62455657 2459.32779981   0.53786165   1.51926732  -0.40509778  -0.57630789   0.00000000   0.00000000   0.00000000   0.00000000   0.00000000  -0.00000000    12.42
     44.0000 1352.70786023 1106.61993957 2459.32779981   0.53881678   1.51736951  -0.40444410  -0.57410863   0.00000000   0.00000000   0.00000000   0.00000000  -0.00000000   0.00000000    12.42
     45.0000 1352.71184871 1106.61595110 2459.32779981   0.53980338   1.51532983  -0.40376906  -0.57175738   0.00000000   0.00000000   0.00000000   0.00000000   0.00000000   0.00000000    12.42
     46.0000 1352.71564922 1106.61215059 2459.32779981   0.54082299   1.51366840  -0.40307217  -0.56977324   0.00000000   0.00000000   0.00000000   0.00000000   0.00000000   0.00000000    12.42
     47.0000 1352.71958755 1106.60821226 2459.32779981   0.54187606   1.51201757  -0.40235290  -0.56778861   0.00000000   0.00000000   0.00000000   0.00000000   0.00000000   0.00000000    12.42
     48.0000 1352.72219751 1106.60560230 2459.32779981   0.54296435   1.51099267  -0.40161068  -0.56641764   0.00000000   0.00000000   0.00000000   0.00000000   0.00000000  -0.00000000    12.42
     49.0000 1352.72526658 1106.60253323 2459.32779981   0.54408815   1.50975186  -0.40084496  -0.56481875   0.00000000   0.00000000   0.00000000   0.00000000   0.00000000   0.00000000    12.42
     50.0000 1352.72956657 1106.59823324 2459.32779981   0.54524780   1.50790991  -0.40005514  -0.56260697   0.00000000   0.00000000   0.00000000   0.00000000  -0.00000000  -0.00000000    12.42
     51.0000 1352.73458863 1106.59321118 2459.32779981   0.54644409   1.50558754  -0.39924060  -0.55990285   0.00000000   0.00000000   0.00000000   0.00000000   0.00000000  -0.00000000    12.42
     52.0000 1352.73963276 1106.58816705 2459.32779981   0.54767825   1.50321152  -0.39840071  -0.55713257   0.00000000   0.00000000   0.00000000   0.00000000  -0.00000000  -0.00000000    12.42
     53.0000 1352.74478849 1106.58301132 2459.32779981   0.54895143   1.50084621  -0.39753479  -0.55435999   0.00000000   0.00000000   0.00000000   0.00000000   0.00000000   0.00000000    12.42
     54.0000 1352.75019476 1106.57760505 2459.32779981   0.55026458   1.49837437  -0.39664217  -0.55146762   0.00000000   0.00000000   0.00000000   0.00000000   0.00000000   0.00000000    12.42
     55.0000 1352.75496859 1106.57283121 2459.32779981   0.55161941   1.49625330  -0.39572213  -0.54891175   0.00000000   0.00000000   0.00000000   0.00000000  -0.00000000   0.00000000    12.42
     56.0000 1352.75985580 1106.56794401 2459.32779981   0.55301693   1.49410637  -0.39477393  -0.54631551   0.00000000   0.00000000   0.00000000   0.00000000  -0.00000000   0.00000000    12.42
     57.0000 1352.76468389 1106.56311592 2459.32779981   0.55445853   1.49205590  -0.39379679  -0.54380058   0.00000000   0.00000000   0.00000000   0.00000000   0.00000000  -0.00000000    12.42
     58.0000 1352.76949645 1106.55830335 2459.32779981   0.55594556   1.49001036  -0.39278994  -0.54127486   0.00000000   0.00000000   0.00000000   0.00000000  -0.00000000   0.00000000    12.42
     59.0000 1352.77469428 1106.55310552 2459.32779981   0.55747918   1.48777460  -0.39175253  -0.53854289   0.00000000   0.00000000   0.00000000   0.00000000  -0.00000000   0.00000000    12.42
     60.0000 1352.78092751 1106.54687229 2459.32779981   0.55906005   1.48488726  -0.39068372  -0.53514348   0.00000000   0.00000000   0.00000000   0.00000000  -0.00000000   0.00000000    12.42
     61.0000 1352.78785965 1106.53994016 2459.32779981   0.56068943   1.48168284  -0.38958263  -0.53141078   0.00000000   0.00000000   0.00000000   0.00000000   0.00000000   0.00000000    12.42
     62.0000 1352.79506756 1106.53273225 2459.32779981   0.56236870   1.47828063  -0.38844833  -0.52746360   0.00000000   0.00000000   0.00000000   0.00000000  -0.00000000   0.00000000    12.42
     63.0000 1352.80211169 1106.52568811 2459.32779981   0.56409969   1.47507581  -0.38727988  -0.52369624   0.00000000   0.00000000   0.00000000   0.00000000   0.00000000  -0.00000000    12.42
     64.0000 1352.80852852 1106.51927129 2459.32779981   0.56588440   1.47211593  -0.38607629  -0.52015523   0.00000000   0.00000000   0.00000000   0.00000000  -0.00000000   0.00000000    12.42
     65.0000 1352.81500345 1106.51279635 2459.32779981   0.56772487   1.46940660  -0.38483655  -0.51684518   0.00000000   0.00000000   0.00000000   0.00000000   0.00000000  -0.00000000    12.42
     66.0000 1352.82123156 1106.50656824 2459.32779981   0.56962270   1.46663763  -0.38355961  -0.51345532   0.00000000   0.00000000   0.00000000   0.00000000  -0.00000000   0.00000000    12.42
     67.0000 1352.82861571 1106.49918410 2459.32779981   0.57157920   1.46337288  -0.38224437  -0.50954932   0.00000000   0.00000000   0.00000000   0.00000000   0.00000000  -0.00000000    12.42
     68.0000 1352.83593834 1106.49186147 2459.32779981   0.57359620   1.46007197  -0.38088970  -0.50558606   0.00000000   0.00000000   0.00000000   0.00000000  -0.00000000   0.00000000    12.42
     69.0000 1352.84442975 1106.48337005 2459.32779981   0.57567492   1.45616537  -0.37949445  -0.50099600   0.00000000   0.00000000   0.00000000   0.00000000   0.00000000   0.00000000    12.42
     70.0000 1352.85323625 1106.47456356 2459.32779981   0.57781705   1.45202933  -0.37805739  -0.49615490   0.00000000   0.00000000   0.00000000   0.00000000   0.00000000   0.00000000    12.42
     71.0000 1352.86205469 1106.46574512 2459.32779981   0.58002469   1.44786138  -0.37657728  -0.49125940   0.00000000   0.00000000   0.00000000   0.00000000  -0.00000000   0.00000000    12.42
     72.0000 1352.87160317 1106.45619664 2459.32779981   0.58229988   1.44360128  -0.37505283  -0.48624857   0.00000000   0.00000000   0.00000000   0.00000000  -0.00000000   0.00000000    12.42
     73.0000 1352.88031823 1106.44748158 2459.32779981   0.58464510   1.43943974  -0.37348270  -0.48131194   0.00000000   0.00000000   0.00000000   0.00000000  -0.00000000   0.00000000    12.42
     74.0000 1352.88967759 1106.43812222 2459.32779981   0.58706266   1.43529589  -0.37186549  -0.47636774   0.00000000   0.00000000   0.00000000   0.00000000  -0.00000000   0.00000000    12.42
     75.0000 1352.89878825 1106.42901155 2459.32779981   0.58955521   1.43116890  -0.37019978  -0.47141391   0.00000000   0.00000000   0.00000000   0.00000000   0.00000000  -0.00000000    12.42
     76.0000 1352.90859567 1106.41920414 2459.32779981   0.59212457   1.42668708  -0.36848408  -0.46607843   0.00000000   0.00000000   0.00000000   0.00000000  -0.00000000   0.00000000    12.42
     77.0000 1352.91861475 1106.40918506 2459.32779981   0.59477312   1.42203380  -0.36671685  -0.46054383   0.00000000   0.00000000   0.00000000   0.00000000  -0.00000000   0.00000000    12.42
     78.0000 1352.92985966 1106.39794015 2459.32779981   0.59750264   1.41687127  -0.36489650  -0.45447214   0.00000000   0.00000000   0.00000000   0.00000000  -0.00000000   0.00000000    12.42
     79.0000 1352.94105361 1106.38674620 2459.32779981   0.60031546   1.41156254  -0.36302137  -0.44822571   0.00000000   0.00000000   0.00000000   0.00000000  -0.00000000   0.00000000    12.42
     80.0000 1352.95274321 1106.37505660 2459.32779981   0.60321424   1.40608946  -0.36108974  -0.44178548   0.00000000   0.00000000   0.00000000   0.00000000  -0.00000000   0.00000000    12.42
     81.0000 1352.96493903 1106.36286078 2459.32779981   0.60620127   1.40034444  -0.35909984  -0.43504333   0.00000000   0.00000000   0.00000000   0.00000000  -0.00000000  -0.00000000    12.42
     82.0000 1352.97759258 1106.35020722 2459.32779981   0.60927900   1.39435657  -0.35704982  -0.42802776   0.00000000   0.00000000   0.00000000   0.00000000  -0.00000000   0.00000000    12.42
     83.0000 1352.99059195 1106.33720786 2459.32779981   0.61244980   1.38815057  -0.35493774  -0.42076303   0.00000000   0.00000000   0.00000000   0.00000000  -0.00000000   0.00000000    12.42
     84.0000 1353.00355539 1106.32424441 2459.32779981   0.61571722   1.38209115  -0.35276159  -0.41361234   0.00000000   0.00000000   0.00000000   0.00000000   0.00000000   0.00000000    12.42
     85.0000 1353.01671750 1106.31108231 2459.32779981   0.61908420   1.37579327  -0.35051928  -0.40618979   0.00000000   0.00000000   0.00000000   0.00000000   0.00000000   0.00000000    12.42
     86.0000 1353.03072246 1106.29707735 2459.32779981   0.62255386   1.36944938  -0.34820861  -0.39868691   0.00000000   0.00000000   0.00000000   0.00000000  -0.00000000   0.00000000    12.42
     87.0000 1353.04380534 1106.28399447 2459.32779981   0.62612928   1.36285285  -0.34582727  -0.39089630   0.00000000   0.00000000   0.00000000   0.00000000   0.00000000  -0.00000000    12.42
     88.0000 1353.05891369 1106.26888611 2459.32779981   0.62981295   1.35596237  -0.34337284  -0.38277658   0.00000000   0.00000000   0.00000000   0.00000000  -0.00000000   0.00000000    12.42
     89.0000 1353.07493536 1106.25286444 2459.32779981   0.63360663   1.34816100  -0.34084276  -0.37371161   0.00000000   0.00000000   0.00000000   0.00000000  -0.00000000   0.00000000    12.42
     90.0000 1353.09043212 1106.23736769 2459.32779981   0.63751355   1.34047146  -0.33823431  -0.36472360   0.00000000   0.00000000   0.00000000   0.00000000  -0.00000000   0.00000000    12.42
     91.0000 1353.10794171 1106.21985810 2459.32779981   0.64153515   1.33201051  -0.33554462  -0.35493074   0.00000000   0.00000000   0.00000000   0.00000000  -0.00000000  -0.00000000    12.42
     92.0000 1353.12462806 1106.20317174 2459.32779981   0.64567508   1.32376834  -0.33277061  -0.34532265   0.00000000   0.00000000   0.00000000   0.00000000  -0.00000000  -0.00000000    12.42
     93.0000 1353.14231221 1106.18548760 2459.32779981   0.64993659   1.31500468  -0.32990897  -0.33515911   0.00000000   0.00000000   0.00000000   0.00000000  -0.00000000  -0.00000000    12.42
     94.0000 1353.16046403 1106.16733578 2459.32779981   0.65432182   1.30603000  -0.32695616  -0.32475202   0.00000000   0.00000000   0.00000000   0.00000000   0.00000000   0.00000000    12.42
     95.0000 1353.17809894 1106.14970087 2459.32779981   0.65883570   1.29731817  -0.32390832  -0.31457416   0.00000000   0.00000000   0.00000000   0.00000000   0.00000000   0.00000000    12.42
     96.0000 1353.19626927 1106.13153053 2459.32779981   0.66348240   1.28831223  -0.32076126  -0.30406857   0.00000000   0.00000000   0.00000000   0.00000000   0.00000000   0.00000000    12.42
     97.0000 1353.21514239 1106.11265742 2459.32779981   0.66826441   1.27886735  -0.31751040  -0.29309254   0.00000000   0.00000000   0.00000000   0.00000000   0.00000000  -0.00000000    12.42
     98.0000 1353.23445607 1106.09334374 2459.32779981   0.67318484   1.26909920  -0.31415071  -0.28176365   0.00000000   0.00000000   0.00000000   0.00000000   0.00000000  -0.00000000    12.42
     99.0000 1353.25453706 1106.07326275 2459.32779981   0.67824627   1.25893704  -0.31067663  -0.27001413   0.00000000   0.00000000   0.00000000   0.00000000  -0.00000000  -0.00000000    12.42
    100.0000 1353.27462950 1106.05317031 2459.32779981   0.68345230   1.24855030  -0.30708203  -0.25801597   0.00000000   0.00000000   0.00000000   0.00000000  -0.00000000   0.00000000    12.42
    101.0000 1353.29570073 1106.03209908 2459.32779981   0.68880554   1.23768000  -0.30336008  -0.24551437   0.00000000   0.00000000   0.00000000   0.00000000  -0.00000000   0.00000000    12.42
    102.0000 1353.31678196 1106.01101785 2459.32779981   0.69430888   1.22656986  -0.29950318  -0.23275780   0.00000000   0.00000000   0.00000000   0.00000000  -0.00000000  -0.00000000    12.42
    103.0000 1353.33839275 1105.98940706 2459.32779981   0.69996624   1.21523118  -0.29550286  -0.21976208   0.00000000   0.00000000   0.00000000   0.00000000   0.00000000  -0.00000000    12.42
    104.0000 1353.35984365 1105.96795616 2459.32779981   0.70578166   1.20376601  -0.29134969  -0.20663467   0.00000000   0.00000000   0.00000000   0.00000000   0.00000000  -0.00000000    12.42
    105.0000 1353.38128756 1105.94651224 2459.32779981   0.71176095   1.19227687  -0.28703315  -0.19348277   0.00000000   0.00000000   0.00000000   0.00000000   0.00000000  -0.00000000    12.42
    106.0000 1353.40252013 1105.92527968 2459.32779981   0.71791015   1.18078709  -0.28254158  -0.18033537   0.00000000   0.00000000   0.00000000   0.00000000   0.00000000  -0.00000000    12.42
    107.0000 1353.42360393 1105.90419588 2459.32779981   0.72423606   1.16932658  -0.27786207  -0.16722845   0.00000000   0.00000000   0.00000000   0.00000000   0.00000000  -0.00000000    12.42
    108.0000 1353.44447120 1105.88332861 2459.32779981   0.73074499   1.15776003  -0.27298044  -0.15403460   0.00000000   0.00000000   0.00000000   0.00000000   0.00000000  -0.00000000    12.42
    109.0000 1353.46530893 1105.86249088 2459.32779981   0.73744320   1.14614333  -0.26788123  -0.14081890   0.00000000   0.00000000   0.00000000   0.00000000  -0.00000000   0.00000000    12.42
    110.0000 1353.48543427 1105.84236554 2459.32779981   0.74433871   1.13475548  -0.26254777  -0.12786900   0.00000000   0.00000000   0.00000000   0.00000000   0.00000000  -0.00000000    12.42
    111.0000 1353.50476892 1105.82303088 2459.32779981   0.75144078   1.12365009  -0.25696236  -0.11524695   0.00000000   0.00000000   0.00000000   0.00000000   0.00000000  -0.00000000    12.42
    112.0000 1353.52359357 1105.80420624 2459.32779981   0.75875974   1.11279476  -0.25110648  -0.10292853   0.00000000   0.00000000   0.00000000   0.00000000   0.00000000  -0.00000000    12.42
    113.0000 1353.54133378 1105.78646603 2459.32779981   0.76630487   1.10233847  -0.24496129  -0.09107231   0.00000000   0.00000000   0.00000000   0.00000000   0.00000000  -0.00000000    12.42
    114.0000 1353.55803702 1105.76976279 2459.32779981   0.77408657   1.09233239  -0.23850812  -0.07973771   0.00000000   0.00000000   0.00000000   0.00000000   0.00000000  -0.00000000    12.42
    115.0000 1353.57384367 1105.75395614 2459.32779981   0.78211341   1.08281380  -0.23172926  -0.06897114   0.00000000   0.00000000   0.00000000   0.00000000  -0.00000000   0.00000000    12.42
    116.0000 1353.58801897 1105.73978084 2459.32779981   0.79039450   1.07397054  -0.22460892  -0.05896711   0.00000000   0.00000000   0.00000000   0.00000000   0.00000000  -0.00000000    12.42
    117.0000 1353.60116104 1105.72663877 2459.32779981   0.79893702   1.06580083  -0.21713433  -0.04972948   0.00000000   0.00000000   0.00000000   0.00000000   0.00000000  -0.00000000    12.42
    118.0000 1353.61270830 1105.71509151 2459.32779981   0.80774503   1.05839230  -0.20929697  -0.04135030   0.00000000   0.00000000   0.00000000   0.00000000  -0.00000000   0.00000000    12.42
    119.0000 1353.62285905 1105.70494075 2459.32779981   0.81681949   1.05178347  -0.20109394  -0.03387005   0.00000000   0.00000000   0.00000000   0.00000000   0.00000000  -0.00000000    12.42
    120.0000 1353.63161345 1105.69618636 2459.32779981   0.82615555   1.04595874  -0.19252924  -0.02727394   0.00000000   0.00000000   0.00000000   0.00000000  -0.00000000   0.00000000    12.42
    121.0000 1353.63897386 1105.68882595 2459.32779981   0.83574244   1.04094266  -0.18361500  -0.02158522   0.00000000   0.00000000   0.00000000   0.00000000  -0.00000000   0.00000000    12.42
    122.0000 1353.64506995 1105.68272985 2459.32779981   0.84556267   1.03668851  -0.17437233  -0.01675352   0.00000000   0.00000000   0.00000000   0.00000000   0.00000000   0.00000000    12.42
    123.0000 1353.64999171 1105.67780810 2459.32779981   0.85559020   1.03316214  -0.16483194  -0.01274000   0.00000000   0.00000000   0.00000000   0.00000000   0.00000000  -0.00000000    12.42
    124.0000 1353.65383530 1105.67396450 2459.32779981   0.86579191   1.03032957  -0.15503418  -0.00950348   0.00000000   0.00000000   0.00000000   0.00000000   0.00000000  -0.00000000    12.42
    125.0000 1353.65678256 1105.67101725 2459.32779981   0.87612706   1.02810297  -0.14502856  -0.00694735   0.00000000   0.00000000   0.00000000   0.00000000   0.00000000   0.00000000    12.42
    126.0000 1353.65894310 1105.66885671 2459.32779981   0.88654704   1.02640152  -0.13487280  -0.00498169   0.00000000   0.00000000   0.00000000   0.00000000  -0.00000000   0.00000000    12.42
    127.0000 1353.66052519 1105.66727462 2459.32779981   0.89699723   1.02513371  -0.12463132  -0.00350516   0.00000000   0.00000000   0.00000000   0.00000000   0.00000000   0.00000000    12.42
    128.0000 1353.66162496 1105.66617485 2459.32779981   0.90741719   1.02420782  -0.11437349  -0.00241714   0.00000000   0.00000000   0.00000000   0.00000000   0.00000000  -0.00000000    12.42
    129.0000 1353.66238494 1105.66541486 2459.32779981   0.91774281   1.02354804  -0.10417160  -0.00163364   0.00000000   0.00000000   0.00000000   0.00000000  -0.00000000   0.00000000    12.42
    130.0000 1353.66287791 1105.66492189 2459.32779981   0.92790887   1.02309963  -0.09409890  -0.00109185   0.00000000   0.00000000   0.00000000   0.00000000  -0.00000000  -0.00000000    12.42
    131.0000 1353.66320615 1105.66459366 2459.32779981   0.93784973   1.02279383  -0.08422776  -0.00071634   0.00000000   0.00000000   0.00000000   0.00000000  -0.00000000   0.00000000    12.42
    132.0000 1353.66340232 1105.66439749 2459.32779981   0.94750075   1.02259432  -0.07462806  -0.00046551   0.00000000   0.00000000   0.00000000   0.00000000  -0.00000000  -0.00000000    12.42
    133.0000 1353.66353173 1105.66426808 2459.32779981   0.95680017   1.02246113  -0.06536600  -0.00029496   0.00000000   0.00000000   0.00000000   0.00000000  -0.00000000   0.00000000    12.42
    134.0000 1353.66360357 1105.66419624 2459.32779981   0.96569025   1.02238130  -0.05650320  -0.00018785   0.00000000   0.00000000   0.00000000   0.00000000  -0.00000000   0.00000000    12.42
    135.0000 1353.66364898 1105.66415083 2459.32779981   0.97411661   1.02232804  -0.04809627  -0.00011516   0.00000000   0.00000000   0.00000000   0.00000000  -0.00000000   0.00000000    12.42
    136.0000 1353.66367181 1105.66412799 2459.32779981   0.98203020   1.02229850  -0.04019650  -0.00007180   0.00000000   0.00000000   0.00000000   0.00000000   0.00000000   0.00000000    12.42
    137.0000 1353.66368603 1105.66411378 2459.32779981   0.98938662   1.02227993  -0.03284997  -0.00004334   0.00000000   0.00000000   0.00000000   0.00000000  -0.00000000   0.00000000    12.42
    138.0000 1353.66369303 1105.66410678 2459.32779981   0.99614584   1.02226926  -0.02609765  -0.00002576   0.00000000   0.00000000   0.00000000   0.00000000  -0.00000000   0.00000000    12.42
    139.0000 1353.66369662 1105.66410319 2459.32779981   1.00227272   1.02226396  -0.01997571  -0.00001552   0.00000000   0.00000000   0.00000000   0.00000000  -0.00000000   0.00000000    12.42
    140.0000 1353.66369825 1105.66410155 2459.32779981   1.00773634   1.02226163  -0.01451576  -0.00000953   0.00000000   0.00000000   0.00000000   0.00000000  -0.00000000   0.00000000    12.42
    141.0000 1353.66369923 1105.66410058 2459.32779981   1.01250979   1.02226059  -0.00974512  -0.00000567   0.00000000   0.00000000   0.00000000   0.00000000  -0.00000000   0.00000000    12.42
    142.0000 1353.66369954 1105.66410027 2459.32779981   1.01657003   1.02226015  -0.00568709  -0.00000303   0.00000000   0.00000000   0.00000000   0.00000000  -0.00000000   0.00000000    12.42
    143.0000 1353.66369972 1105.66410009 2459.32779981   1.01989774   1.02226002  -0.00236107  -0.00000120   0.00000000   0.00000000   0.00000000   0.00000000  -0.00000000  -0.00000000    12.42
    144.0000 1353.66369975 1105.66410006 2459.32779981   1.02204274   1.02226002  -0.00021717  -0.00000011   0.00000000   0.00000000   0.00000000   0.00000000  -0.00000000   0.00000000    12.42
    145.0000 1353.66369973 1105.66410007 2459.32779981   1.02023057   1.02226005  -0.00202840  -0.00000108   0.00000000   0.00000000   0.00000000   0.00000000   0.00000000   0.00000000    12.42
    146.0000 1353.66369966 1105.66410015 2459.32779981   1.01918918   1.02226013  -0.00306922  -0.00000173   0.00000000   0.00000000   0.00000000   0.00000000  -0.00000000  -0.00000000    12.42
    147.0000 1353.66369964 1105.66410017 2459.32779981   1.00894299   1.02226020  -0.01330973  -0.00000748   0.00000000   0.00000000   0.00000000   0.00000000   0.00000000  -0.00000000    12.42
    148.0000 1353.66292117 1105.66487864 2459.32779981   0.69364471   1.02258947  -0.32846497  -0.00047979   0.00000000   0.00000000   0.00000000   0.00000000  -0.00000000   0.00000000    12.42
    149.0000 1353.66033092 1105.66746888 2459.32779981   0.61949896   1.02404737  -0.40253739  -0.00201101   0.00000000   0.00000000   0.00000000   0.00000000  -0.00000000  -0.00000000    12.42
    150.0000 1353.65330917 1105.67449064 2459.32779981   0.60432097   1.02809207  -0.41768032  -0.00609077   0.00000000   0.00000000   0.00000000   0.00000000  -0.00000000  -0.00000000    12.42
    151.0000 1353.63714900 1105.69065081 2459.32779981   0.60432115   1.03757876  -0.41768032  -0.01557729   0.00000000   0.00000000   0.00000000   0.00000000  -0.00000000   0.00000000    12.42
    152.0000 1353.60211690 1105.72568290 2459.32779981   0.60432206   1.05810769  -0.41768032  -0.03610531   0.00000000   0.00000000   0.00000000   0.00000000   0.00000000   0.00000000    12.42
    153.0000 1353.53041965 1105.79738016 2459.32779981   0.60432621   1.10033190  -0.41768032  -0.07832537   0.00000000   0.00000000   0.00000000   0.00000000   0.00000000  -0.00000000    12.42
    154.0000 1353.39457397 1105.93322584 2459.32779981   0.60434241   1.18019727  -0.41768032  -0.15817454   0.00000000   0.00000000   0.00000000   0.00000000  -0.00000000  -0.00000000    12.42
    155.0000 1353.17229142 1106.15550839 2459.32779981   0.60439265   1.31123267  -0.41768032  -0.28915970   0.00000000   0.00000000   0.00000000   0.00000000   0.00000000  -0.00000000    12.42
    156.0000 1352.89099333 1106.43680648 2459.32779981   0.60449833   1.47708184  -0.41768032  -0.45490318   0.00000000   0.00000000   0.00000000   0.00000000  -0.00000000  -0.00000000    12.42
    157.0000 1352.68934360 1106.63845621 2459.32779981   0.60460337   1.59638143  -0.41768032  -0.57409773   0.00000000   0.00000000   0.00000000   0.00000000  -0.00000000  -0.00000000    12.42
    158.0000 1352.72233252 1106.60546729 2459.32779981   0.60458487   1.57722061  -0.41768032  -0.55495543   0.00000000   0.00000000   0.00000000   0.00000000  -0.00000000  -0.00000000    12.42
    159.0000 1352.95972952 1106.36807029 2459.32779981   0.60446863   1.43720287  -0.41768032  -0.41505392   0.00000000   0.00000000   0.00000000   0.00000000   0.00000000  -0.00000000    12.42
    160.0000 1353.23089583 1106.09690397 2459.32779981   0.60437686   1.27737638  -0.41768032  -0.25531921   0.00000000   0.00000000   0.00000000   0.00000000  -0.00000000  -0.00000000    12.42
    161.0000 1353.42806432 1105.89973549 2459.32779981   0.60433757   1.16121214  -0.41768032  -0.13919426   0.00000000   0.00000000   0.00000000   0.00000000  -0.00000000   0.00000000    12.42
    162.0000 1353.54242251 1105.78537730 2459.32779981   0.60432535   1.09368921  -0.41768032  -0.07168354   0.00000000   0.00000000   0.00000000   0.00000000   0.00000000  -0.00000000    12.42
    163.0000 1353.60247409 1105.72532572 2459.32779981   0.60432207   1.05830502  -0.41768032  -0.03630263   0.00000000   0.00000000   0.00000000   0.00000000  -0.00000000  -0.00000000    12.42
    164.0000 1353.63159526 1105.69620455 2459.32779981   0.60432126   1.04109845  -0.41768032  -0.01909687   0.00000000   0.00000000   0.00000000   0.00000000  -0.00000000   0.00000000    12.42
    165.0000 1353.64476879 1105.68303101 2459.32779981   0.60432105   1.03329536  -0.41768032  -0.01129398   0.00000000   0.00000000   0.00000000   0.00000000   0.00000000  -0.00000000    12.42
    166.0000 1353.64961715 1105.67818266 2459.32779981   0.60432100   1.03038668  -0.41768032  -0.00838535   0.00000000   0.00000000   0.00000000   0.00000000  -0.00000000   0.00000000    12.42
    167.0000 1353.64989375 1105.67790606 2459.32779981   0.60432100   1.03016855  -0.41768032  -0.00816723   0.00000000   0.00000000   0.00000000   0.00000000  -0.00000000  -0.00000000    12.42
    168.0000 1353.64657562 1105.68122419 2459.32779981   0.60432103   1.03205500  -0.41768032  -0.01005365   0.00000000   0.00000000   0.00000000   0.00000000  -0.00000000   0.00000000    12.42
    169.0000 1353.63867280 1105.68912701 2459.32779981   0.60432113   1.03664028  -0.41768032  -0.01463883   0.00000000   0.00000000   0.00000000   0.00000000   0.00000000  -0.00000000    12.42
    170.0000 1353.62420074 1105.70359907 2459.32779981   0.60432140   1.04515743  -0.41768032  -0.02315570   0.00000000   0.00000000   0.00000000   0.00000000   0.00000000   0.00000000    12.42
    171.0000 1353.59717292 1105.73062689 2459.32779981   0.60432225   1.06100548  -0.41768032  -0.03900291   0.00000000   0.00000000   0.00000000   0.00000000   0.00000000  -0.00000000    12.42
    172.0000 1353.54901723 1105.77878258 2459.32779981   0.60432484   1.08941607  -0.41768032  -0.06741090   0.00000000   0.00000000   0.00000000   0.00000000   0.00000000   0.00000000    12.42
    173.0000 1353.46562355 1105.86217625 2459.32779981   0.60433259   1.13850555  -0.41768032  -0.11649264   0.00000000   0.00000000   0.00000000   0.00000000  -0.00000000   0.00000000    12.42
    174.0000 1353.33125810 1105.99654171 2459.32779981   0.60435387   1.21795607  -0.41768032  -0.19592188   0.00000000   0.00000000   0.00000000   0.00000000   0.00000000   0.00000000    12.42
    175.0000 1353.13968870 1106.18831853 2459.32800723   0.60440280   1.33106245  -0.41768039  -0.30897885   0.00000000   0.00000000  -0.00000042   0.00000000   0.00000000   0.00000000    12.42
    176.0000 1352.93115315 1106.39737323 2459.32852638   0.60448217   1.45434786  -0.41768055  -0.43218514   0.00000001   0.00000000  -0.00000000   0.00000000  -0.00000000  -0.00000000    12.42
    177.0000 1352.81048769 1106.51803869 2459.32852638   0.60453955   1.52597697  -0.41768054  -0.50375688   0.00000001   0.00000000  -0.00000000   0.00000000   0.00000000   0.00000000    12.42
    178.0000 1352.85758019 1106.47094618 2459.32852638   0.60451606   1.49794680  -0.41768053  -0.47575023   0.00000002   0.00000000  -0.00000000   0.00000000  -0.00000000  -0.00000000    12.42
    179.0000 1353.04101115 1106.28751522 2459.32852638   0.60443772   1.38940543  -0.41768053  -0.36728719   0.00000001   0.00000000   0.00000000   0.00000000  -0.00000000  -0.00000000    12.42
    180.0000 1353.25126286 1106.07726351 2459.32852638   0.60437277   1.26523166  -0.41768053  -0.24317836   0.00000000   0.00000000   0.00000000   0.00000000  -0.00000000  -0.00000000    12.42
    181.0000 1353.41598148 1105.91254490 2459.32852638   0.60434032   1.16797201  -0.41768054  -0.14595115   0.00000000   0.00000000   0.00000000   0.00000000  -0.00000000   0.00000000    12.42
    182.0000 1353.52236130 1105.80616508 2459.32852638   0.60432801   1.10533632  -0.41768054  -0.08332777   0.00000000   0.00000000   0.00000000   0.00000000  -0.00000000   0.00000000    12.42
    183.0000 1353.58384589 1105.74468048 2459.32852638   0.60432395   1.06914383  -0.41768054  -0.04713934   0.00000000   0.00000000   0.00000000   0.00000000  -0.00000000   0.00000000    12.42
    184.0000 1353.61765418 1105.71087219 2459.32852638   0.60432268   1.04926479  -0.41768053  -0.02726157   0.00000000   0.00000000   0.00000000   0.00000000   0.00000000   0.00000000    12.42
    185.0000 1353.63533109 1105.69319529 2459.32852638   0.60432229   1.03890133  -0.41768053  -0.01689851   0.00000000   0.00000000   0.00000000   0.00000000   0.00000000   0.00000000    12.42
    186.0000 1353.64407798 1105.68444840 2459.32852638   0.60432217   1.03377267  -0.41768053  -0.01176997   0.00000000   0.00000000   0.00000000   0.00000000  -0.00000000   0.00000000    12.42
    187.0000 1353.64755226 1105.68097411 2459.32852638   0.60432213   1.03174809  -0.41768053  -0.00974543   0.00000000   0.00000000   0.00000000   0.00000000   0.00000000   0.00000000    12.42
    188.0000 1353.64727765 1105.68124873 2459.32852638   0.60432213   1.03197382  -0.41768053  -0.00997115   0.00000000   0.00000000   0.00000000   0.00000000   0.00000000   0.00000000    12.42
    189.0000 1353.64251438 1105.68601199 2459.32852638   0.60432219   1.03480184  -0.41768053  -0.01279912   0.00000000   0.00000000   0.00000000   0.00000000   0.00000000   0.00000000    12.42
    190.0000 1353.63064635 1105.69788002 2459.32852638   0.60432238   1.04178889  -0.41768053  -0.01978597   0.00000000   0.00000000   0.00000000   0.00000000  -0.00000000   0.00000000    12.42
    191.0000 1353.60563473 1105.72289165 2459.32852638   0.60432308   1.05663060  -0.41768053  -0.03462699   0.00000000   0.00000000   0.00000000   0.00000000   0.00000000   0.00000000    12.42
    192.0000 1353.55464900 1105.77387737 2459.32852638   0.60432562   1.08655269  -0.41768053  -0.06454653   0.00000000   0.00000000   0.00000000   0.00000000  -0.00000000   0.00000000    12.42
    193.0000 1353.46174143 1105.86678495 2459.32852638   0.60433429   1.14145271  -0.41768053  -0.11943790   0.00000000   0.00000000   0.00000000   0.00000000  -0.00000000   0.00000000    12.42
    194.0000 1353.30207806 1106.02644831 2459.32852638   0.60436120   1.23568404  -0.41768053  -0.21364231   0.00000000   0.00000000   0.00000000   0.00000000  -0.00000000   0.00000000    12.42
    195.0000 1353.07183365 1106.25669273 2459.32852638   0.60442661   1.37131463  -0.41768053  -0.34920748   0.00000000   0.00000000   0.00000000   0.00000000  -0.00000000   0.00000000    12.42
    196.0000 1352.83623557 1106.49229080 2459.32852638   0.60452617   1.51020483  -0.41768053  -0.48799813   0.00000000   0.00000000   0.00000000   0.00000000  -0.00000000   0.00000000    12.42
    197.0000 1352.73591653 1106.59260985 2459.32852638   0.60457832   1.56910135  -0.41768053  -0.54684250   0.00000000   0.00000000   0.00000000   0.00000000  -0.00000000   0.00000000    12.42
    198.0000 1352.84992221 1106.47860417 2459.32852638   0.60451905   1.50160939  -0.41768053  -0.47940981   0.00000000   0.00000000   0.00000000   0.00000000  -0.00000000   0.00000000    12.42
    199.0000 1353.08916412 1106.23936226 2459.32852638   0.60442020   1.36042356  -0.41768053  -0.33832283   0.00000000   0.00000000   0.00000000   0.00000000  -0.00000000   0.00000000    12.42
    200.0000 1353.31822371 1106.01030266 2459.32852638   0.60435756   1.22549431  -0.41768053  -0.20345622   0.00000000   0.00000000   0.00000000   0.00000000  -0.00000000   0.00000000    12.42
    201.0000 1353.47454223 1105.85398415 2459.32852638   0.60433271   1.13348752  -0.41768053  -0.11147428   0.00000000   0.00000000   0.00000000   0.00000000  -0.00000000   0.00000000    12.42
    202.0000 1353.56462163 1105.76390475 2459.32852638   0.60432499   1.08057060  -0.41768053  -0.05856508   0.00000000   0.00000000   0.00000000   0.00000000  -0.00000000   0.00000000    12.42
    203.0000 1353.61196489 1105.71656149 2459.32852638   0.60432286   1.05272419  -0.41768053  -0.03072080   0.00000000   0.00000000   0.00000000   0.00000000  -0.00000000   0.00000000    12.42
    204.0000 1353.63579987 1105.69272651 2459.32852638   0.60432229   1.03871687  -0.41768053  -0.01671405   0.00000000   0.00000000   0.00000000   0.00000000  -0.00000000   0.00000000    12.42
    205.0000 1353.64703140 1105.68149497 2459.32852638   0.60432213   1.03212689  -0.41768053  -0.01012422   0.00000000   0.00000000   0.00000000   0.00000000  -0.00000000   0.00000000    12.42
    206.0000 1353.65161062 1105.67691575 2459.32852638   0.60432209   1.02941757  -0.41768053  -0.00741494   0.00000000   0.00000000   0.00000000   0.00000000  -0.00000000   0.00000000    12.42
    207.0000 1353.65226791 1105.67625846 2459.32852638   0.60432209   1.02902665  -0.41768053  -0.00702403   0.00000000   0.00000000   0.00000000   0.00000000  -0.00000000   0.00000000    12.42
    208.0000 1353.64906677 1105.67945961 2459.32852638   0.60432211   1.03089601  -0.41768053  -0.00889336   0.00000000   0.00000000   0.00000000   0.00000000  -0.00000000   0.00000000    12.42
    209.0000 1353.64046063 1105.68806575 2459.32852638   0.60432221   1.03593462  -0.41768053  -0.01393188   0.00000000   0.00000000   0.00000000   0.00000000  -0.00000000   0.00000000    12.42
    210.0000 1353.62218690 1105.70633948 2459.32852638   0.60432257   1.04665205  -0.41768053  -0.02464895   0.00000000   0.00000000   0.00000000   0.00000000  -0.00000000   0.00000000    12.42
    211.0000 1353.58639968 1105.74212670 2459.32852638   0.60432383   1.06764550  -0.41768053  -0.04564113   0.00000000   0.00000000   0.00000000   0.00000000  -0.00000000   0.00000000    12.42
    212.0000 1353.51889973 1105.80962665 2459.32852638   0.60432831   1.10740771  -0.41768053  -0.08539888   0.00000000   0.00000000   0.00000000   0.00000000  -0.00000000   0.00000000    12.42
    213.0000 1353.39805323 1105.93047314 2459.32852638   0.60434302   1.17838818  -0.41768053  -0.15636463   0.00000000   0.00000000   0.00000000   0.00000000  -0.00000000  -0.00000000    12.42
    214.0000 1353.21143571 1106.11709067 2459.32852638   0.60438298   1.28860094  -0.41768053  -0.26653743   0.00000000   0.00000000   0.00000000   0.00000000  -0.00000000  -0.00000000    12.42
    215.0000 1352.97637437 1106.35215201 2459.32852638   0.60446270   1.42717910  -0.41768053  -0.40503587   0.00000000   0.00000000   0.00000000   0.00000000  -0.00000000  -0.00000000    12.42
    216.0000 1352.79409246 1106.53443392 2459.32852638   0.60454754   1.53515994  -0.41768053  -0.51293187   0.00000000   0.00000000   0.00000000   0.00000000  -0.00000000  -0.00000000    12.42
    217.0000 1352.78683378 1106.54169260 2459.32852638   0.60455110   1.53919615  -0.41768053  -0.51696452   0.00000000   0.00000000   0.00000000   0.00000000  -0.00000000   0.00000000    12.42
    218.0000 1352.96084882 1106.36767756 2459.32852638   0.60446975   1.43722623  -0.41768053  -0.41507595   0.00000000   0.00000000   0.00000000   0.00000000  -0.00000000   0.00000000    12.42
    219.0000 1353.19051388 1106.13801250 2459.32852638   0.60438897   1.30140236  -0.41768053  -0.27933286   0.00000000   0.00000000   0.00000000   0.00000000  -0.00000000   0.00000000    12.42
    220.0000 1353.37830387 1105.95022250 2459.32852638   0.60434645   1.19068598  -0.41768053  -0.16865900   0.00000000   0.00000000   0.00000000   0.00000000  -0.00000000   0.00000000    12.42
    221.0000 1353.49902953 1105.82949685 2459.32852638   0.60433018   1.11937580  -0.41768053  -0.09736509   0.00000000   0.00000000   0.00000000   0.00000000  -0.00000000   0.00000000    12.42
    222.0000 1353.56914472 1105.75938166 2459.32852638   0.60432473   1.07787296  -0.41768053  -0.05586770   0.00000000   0.00000000   0.00000000   0.00000000  -0.00000000   0.00000000    12.42
    223.0000 1353.60889346 1105.71963292 2459.32852638   0.60432295   1.05440600  -0.41768053  -0.03240252   0.00000000   0.00000000   0.00000000   0.00000000  -0.00000000   0.00000000    12.42
    224.0000 1353.63092532 1105.69760106 2459.32852638   0.60432237   1.04148083  -0.41768053  -0.01947792   0.00000000   0.00000000   0.00000000   0.00000000  -0.00000000  -0.00000000    12.42
    225.0000 1353.64287637 1105.68565001 2459.32852638   0.60432218   1.03443940  -0.41768053  -0.01243669   0.00000000   0.00000000   0.00000000   0.00000000  -0.00000000  -0.00000000    12.42
    226.0000 1353.64907830 1105.67944807 2459.32852638   0.60432211   1.03083261  -0.41768053  -0.00882997   0.00000000   0.00000000   0.00000000   0.00000000  -0.00000000  -0.00000000    12.42
    227.0000 1353.65166487 1105.67686151 2459.32852638   0.60432209   1.02934359  -0.41768053  -0.00734096   0.00000000   0.00000000   0.00000000   0.00000000  -0.00000000  -0.00000000    12.42
    228.0000 1353.65090838 1105.67761799 2459.32852638   0.60432210   1.02984969  -0.41768053  -0.00784706   0.00000000   0.00000000   0.00000000   0.00000000  -0.00000000  -0.00000000    12.42
    229.0000 1353.64498382 1105.68354256 2459.32852638   0.60432216   1.03336999  -0.41768053  -0.01136730   0.00000000   0.00000000   0.00000000   0.00000000  -0.00000000  -0.00000000    12.42
    230.0000 1353.62970946 1105.69881692 2459.32852638   0.60432240   1.04241286  -0.41768053  -0.02040992   0.00000000   0.00000000   0.00000000   0.00000000  -0.00000000  -0.00000000    12.42
    231.0000 1353.59404883 1105.73447755 2459.32852638   0.60432352   1.06337300  -0.41768053  -0.04136895   0.00000000   0.00000000   0.00000000   0.00000000  -0.00000000  -0.00000000    12.42
    232.0000 1353.51802837 1105.81049801 2459.32852638   0.60432842   1.10815704  -0.41768053  -0.08614810   0.00000000   0.00000000   0.00000000   0.00000000  -0.00000000  -0.00000000    12.42
    233.0000 1353.37164604 1105.95688033 2459.32852638   0.60434746   1.19413671  -0.41768053  -0.17210872   0.00000000   0.00000000   0.00000000   0.00000000  -0.00000000  -0.00000000    12.42
    234.0000 1353.13480099 1106.19372538 2459.32852638   0.60440504   1.33316555  -0.41768053  -0.31107998   0.00000000   0.00000000   0.00000000   0.00000000  -0.00000000  -0.00000000    12.42
    235.0000 1352.85327175 1106.47525462 2459.32852638   0.60451742   1.49961881  -0.41768053  -0.47742086   0.00000000   0.00000000   0.00000000   0.00000000  -0.00000000  -0.00000000    12.42
    236.0000 1352.68300156 1106.64552482 2459.32852638   0.60460775   1.59971037  -0.41768053  -0.57742208   0.00000000   0.00000000   0.00000000   0.00000000  -0.00000000  -0.00000000    12.42
    237.0000 1352.75707390 1106.57145248 2459.32852638   0.60456660   1.55642660  -0.41768053  -0.53417947   0.00000000   0.00000000   0.00000000   0.00000000  -0.00000000  -0.00000000    12.42
    238.0000 1353.01776022 1106.31076616 2459.32852638   0.60444641   1.40297750  -0.41768053  -0.38085056   0.00000000   0.00000000   0.00000000   0.00000000  -0.00000000  -0.00000000    12.42
    239.0000 1353.28195652 1106.04656985 2459.32852638   0.60436569   1.24761547  -0.41768053  -0.22556925   0.00000000   0.00000000   0.00000000   0.00000000  -0.00000000  -0.00000000    12.42
    240.0000 1353.45845050 1105.87007588 2459.32852638   0.60433472   1.14356424  -0.41768053  -0.12154898   0.00000000   0.00000000   0.00000000   0.00000000  -0.00000000  -0.00000000    12.42
    241.0000 1353.55633189 1105.77219448 2459.32852638   0.60432555   1.08594195  -0.41768053  -0.06393586   0.00000000   0.00000000   0.00000000   0.00000000  -0.00000000  -0.00000000    12.42
    242.0000 1353.60569467 1105.72283170 2459.32852638   0.60432308   1.05665250  -0.41768053  -0.03464889   0.00000000   0.00000000   0.00000000   0.00000000  -0.00000000  -0.00000000    12.42
    243.0000 1353.63023284 1105.69829354 2459.32852638   0.60432239   1.04210218  -0.41768053  -0.02009925   0.00000000   0.00000000   0.00000000   0.00000000  -0.00000000  -0.00000000    12.42
    244.0000 1353.64194383 1105.68658254 2459.32852638   0.60432219   1.03510005  -0.41768053  -0.01309733   0.00000000   0.00000000   0.00000000   0.00000000  -0.00000000  -0.00000000    12.42
    245.0000 1353.64717217 1105.68135421 2459.32852638   0.60432213   1.03197108  -0.41768053  -0.00996841   0.00000000   0.00000000   0.00000000   0.00000000  -0.00000000  -0.00000000    12.42
    246.0000 1353.64867451 1105.67985186 2459.32852638   0.60432212   1.03107847  -0.41768053  -0.00907583   0.00000000   0.00000000   0.00000000   0.00000000  -0.00000000  -0.00000000    12.42
    247.0000 1353.64663715 1105.68188923 2459.32852638   0.60432214   1.03224466  -0.41768053  -0.01024199   0.00000000   0.00000000   0.00000000   0.00000000  -0.00000000  -0.00000000    12.42
    248.0000 1353.64052041 1105.68800597 2459.32852638   0.60432221   1.03588233  -0.41768053  -0.01387959   0.00000000   0.00000000   0.00000000   0.00000000  -0.00000000  -0.00000000    12.42
    249.0000 1353.62704589 1105.70148049 2459.32852638   0.60432246   1.04381283  -0.41768053  -0.02180984   0.00000000   0.00000000   0.00000000   0.00000000  -0.00000000  -0.00000000    12.42
    250.0000 1353.60009311 1105.72843327 2459.32852638   0.60432327   1.05974671  -0.41768053  -0.03774291   0.00000000   0.00000000   0.00000000   0.00000000  -0.00000000  -0.00000000    12.42
    251.0000 1353.54666739 1105.78185899 2459.32852638   0.60432615   1.09118159  -0.41768053  -0.06917490   0.00000000   0.00000000   0.00000000   0.00000000  -0.00000000  -0.00000000    12.42
    252.0000 1353.44739696 1105.88112942 2459.32852638   0.60433601   1.14959793  -0.41768053  -0.12758139   0.00000000   0.00000000   0.00000000   0.00000000  -0.00000000  -0.00000000    12.42
    253.0000 1353.28195311 1106.04657326 2459.32852638   0.60436545   1.24698789  -0.41768053  -0.22494190   0.00000000   0.00000000   0.00000000   0.00000000  -0.00000000  -0.00000000    12.42
    254.0000 1353.05308297 1106.27544340 2459.32852638   0.60443301   1.38184265  -0.41768053  -0.35972911   0.00000000   0.00000000   0.00000000   0.00000000  -0.00000000  -0.00000000    12.42
    255.0000 1352.83348395 1106.49504243 2459.32852638   0.60452706   1.51126691  -0.41768053  -0.48905932   0.00000000   0.00000000   0.00000000   0.00000000   0.00000000  -0.00000000    12.42
    256.0000 1352.75970875 1106.56881762 2459.32852638   0.60456515   1.55484080  -0.41768053  -0.53259512   0.00000000   0.00000000   0.00000000   0.00000000   0.00000000   0.00000000    12.42
    257.0000 1352.89121207 1106.43731431 2459.32852638   0.60449994   1.47772348  -0.41768053  -0.45554302   0.00000000   0.00000000   0.00000000   0.00000000  -0.00000000   0.00000000    12.42
    258.0000 1353.12481936 1106.20370701 2459.32852638   0.60440871   1.33998500  -0.41768053  -0.31789576   0.00000000   0.00000000   0.00000000   0.00000000  -0.00000000  -0.00000000    12.42
    259.0000 1353.33574432 1105.99278206 2459.32852638   0.60435429   1.21588938  -0.41768053  -0.19385456   0.00000000   0.00000000   0.00000000   0.00000000  -0.00000000  -0.00000000    12.42
    260.0000 1353.47653788 1105.85198850 2459.32852638   0.60433260   1.13292214  -0.41768053  -0.11090901   0.00000000   0.00000000   0.00000000   0.00000000  -0.00000000  -0.00000000    12.42
    261.0000 1353.55845655 1105.77006983 2459.32852638   0.60432540   1.08451737  -0.41768053  -0.06251144   0.00000000   0.00000000   0.00000000   0.00000000  -0.00000000  -0.00000000    12.42
    262.0000 1353.60236927 1105.72615711 2459.32852638   0.60432319   1.05848995  -0.41768053  -0.03648622   0.00000000   0.00000000   0.00000000   0.00000000   0.00000000  -0.00000000    12.42
    263.0000 1353.62489758 1105.70362880 2459.32852638   0.60432251   1.04526432  -0.41768053  -0.02326128   0.00000000   0.00000000   0.00000000   0.00000000   0.00000000  -0.00000000    12.42
    264.0000 1353.63548132 1105.69304506 2459.32852638   0.60432229   1.03888089  -0.41768053  -0.01687807   0.00000000   0.00000000   0.00000000   0.00000000   0.00000000  -0.00000000    12.42
    265.0000 1353.64003076 1105.68849562 2459.32852638   0.60432222   1.03619933  -0.41768053  -0.01419658   0.00000000   0.00000000   0.00000000   0.00000000   0.00000000  -0.00000000    12.42
    266.0000 1353.64036784 1105.68815854 2459.32852638   0.60432221   1.03597329  -0.41768053  -0.01397055   0.00000000   0.00000000   0.00000000   0.00000000   0.00000000  -0.00000000    12.42
    267.0000 1353.63582235 1105.69270403 2459.32852638   0.60432228   1.03860281  -0.41768053  -0.01659999   0.00000000   0.00000000   0.00000000   0.00000000   0.00000000  -0.00000000    12.42
    268.0000 1353.62525782 1105.70326856 2459.32852638   0.60432249   1.04482976  -0.41768053  -0.02282673   0.00000000   0.00000000   0.00000000   0.00000000   0.00000000  -0.00000000    12.42
    269.0000 1353.60427117 1105.72425521 2459.32852638   0.60432311   1.05714799  -0.41768053  -0.03514436   0.00000000   0.00000000   0.00000000   0.00000000   0.00000000  -0.00000000    12.42
    270.0000 1353.56675547 1105.76177091 2459.32852638   0.60432486   1.07927582  -0.41768053  -0.05727042   0.00000000   0.00000000   0.00000000   0.00000000   0.00000000  -0.00000000    12.42
    271.0000 1353.50231168 1105.82621470 2459.32852638   0.60432985   1.11735465  -0.41768053  -0.09534427   0.00000000   0.00000000   0.00000000   0.00000000   0.00000000  -0.00000000    12.42
    272.0000 1353.39518508 1105.93334130 2459.32852638   0.60434359   1.18046413  -0.41768053  -0.15844001   0.00000000   0.00000000   0.00000000   0.00000000   0.00000000  -0.00000000    12.42
    273.0000 1353.23763263 1106.09089375 2459.32852638   0.60437639   1.27375355  -0.41768053  -0.25169663   0.00000000   0.00000000   0.00000000   0.00000000   0.00000000  -0.00000000    12.42
    274.0000 1353.04430857 1106.28421780 2459.32852638   0.60443697   1.38821903  -0.41768053  -0.36610153   0.00000000   0.00000000   0.00000000   0.00000000   0.00000000  -0.00000000    12.42
    275.0000 1352.87849305 1106.45003333 2459.32852638   0.60450649   1.48604476  -0.41768053  -0.46385774   0.00000000   0.00000000   0.00000000   0.00000000   0.00000000  -0.00000000    12.42
    276.0000 1352.84032944 1106.48819694 2459.32852638   0.60452472   1.50847282  -0.41768053  -0.48626756   0.00000000   0.00000000   0.00000000   0.00000000   0.00000000  -0.00000000    12.42
    277.0000 1352.95438756 1106.37413882 2459.32852638   0.60447222   1.44068262  -0.41768053  -0.41852987   0.00000000   0.00000000   0.00000000   0.00000000   0.00000000   0.00000000    12.42
    278.0000 1353.14737825 1106.18114812 2459.32852638   0.60440145   1.32635804  -0.41768053  -0.30427606   0.00000000   0.00000000   0.00000000   0.00000000  -0.00000000  -0.00000000    12.42
    279.0000 1353.33094025 1105.99758612 2459.32852638   0.60435492   1.21779930  -0.41768053  -0.19576384   0.00000000   0.00000000   0.00000000   0.00000000   0.00000000  -0.00000000    12.42
    280.0000 1353.46167348 1105.86685289 2459.32852638   0.60433410   1.14051087  -0.41768053  -0.11849624   0.00000000   0.00000000   0.00000000   0.00000000   0.00000000  -0.00000000    12.42
    281.0000 1353.54608708 1105.78243930 2459.32852638   0.60432611   1.09082953  -0.41768053  -0.06882288   0.00000000   0.00000000   0.00000000   0.00000000   0.00000000  -0.00000000    12.42
    282.0000 1353.59792083 1105.73060555 2459.32852638   0.60432333   1.06061627  -0.41768053  -0.03861242   0.00000000   0.00000000   0.00000000   0.00000000   0.00000000  -0.00000000    12.42
    283.0000 1353.62594839 1105.70257799 2459.32852638   0.60432247   1.04417802  -0.41768053  -0.02217502   0.00000000   0.00000000   0.00000000   0.00000000   0.00000000  -0.00000000    12.42
    284.0000 1353.64095196 1105.68757442 2459.32852638   0.60432220   1.03549494  -0.41768053  -0.01349221   0.00000000   0.00000000   0.00000000   0.00000000   0.00000000  -0.00000000    12.42
    285.0000 1353.64892262 1105.67960376 2459.32852638   0.60432212   1.03088022  -0.41768053  -0.00887757   0.00000000   0.00000000   0.00000000   0.00000000   0.00000000  -0.00000000    12.42
    286.0000 1353.65352430 1105.67500208 2459.32852638   0.60432208   1.02830142  -0.41768053  -0.00629880   0.00000000   0.00000000   0.00000000   0.00000000   0.00000000  -0.00000000    12.42
    287.0000 1353.65496717 1105.67355921 2459.32852638   0.60432207   1.02755106  -0.41768053  -0.00554846   0.00000000   0.00000000   0.00000000   0.00000000   0.00000000  -0.00000000    12.42
    288.0000 1353.65100844 1105.67751794 2459.32852638   0.60432210   1.02992910  -0.41768053  -0.00792646   0.00000000   0.00000000   0.00000000   0.00000000   0.00000000  -0.00000000    12.42
    289.0000 1353.63688421 1105.69164217 2459.32852638   0.60432227   1.03825114  -0.41768053  -0.01624833   0.00000000   0.00000000   0.00000000   0.00000000   0.00000000  -0.00000000    12.42
    290.0000 1353.60083510 1105.72769128 2459.32852638   0.60432325   1.05943382  -0.41768053  -0.03743004   0.00000000   0.00000000   0.00000000   0.00000000   0.00000001  -0.00000001    12.42
    291.0000 1353.52245676 1105.80606962 2459.32852638   0.60432801   1.10535698  -0.41768053  -0.08334844   0.00000000   0.00000000   0.00000000   0.00000000   0.00000001  -0.00000001    12.42
    292.0000 1353.37330399 1105.95522239 2459.32852638   0.60434714   1.19302903  -0.41768053  -0.17100136   0.00000000   0.00000000   0.00000000   0.00000000   0.00000002  -0.00000002    12.42
    293.0000 1353.13368141 1106.19484497 2459.32852638   0.60440547   1.33397213  -0.41768053  -0.31188613   0.00000000   0.00000000   0.00000000   0.00000000   0.00000003  -0.00000003    12.42
    294.0000 1352.84864381 1106.47988257 2459.32852638   0.60451918   1.50176632  -0.41768053  -0.47956661   0.00000000   0.00000000   0.00000000   0.00000000   0.00000003  -0.00000003    12.42
    295.0000 1352.67704852 1106.65147786 2459.32852638   0.60461145   1.60344214  -0.41768054  -0.58115015   0.00000000   0.00000000   0.00000000   0.00000000   0.00000001  -0.00000001    12.42
    296.0000 1352.75607929 1106.57244709 2459.32852638   0.60456727   1.55716049  -0.41768054  -0.53491269   0.00000000   0.00000000   0.00000000   0.00000000  -0.00000000   0.00000000    12.42
    297.0000 1353.01160113 1106.31692525 2459.32852638   0.60444892   1.40679499  -0.41768053  -0.38466554   0.00000000   0.00000000   0.00000000   0.00000000  -0.00000001   0.00000001    12.42
    298.0000 1353.26943799 1106.05908839 2459.32852638   0.60436849   1.25473337  -0.41768053  -0.23268436   0.00000001   0.00000000   0.00000000   0.00000000  -0.00000001  -0.00000000    12.42
    299.0000 1353.44932342 1105.87920296 2459.32852638   0.60433586   1.14887413  -0.41768053  -0.12685774   0.00000001   0.00000000   0.00000000   0.00000000  -0.00000000  -0.00000002    12.42
    300.0000 1353.55178895 1105.77673743 2459.32852638   0.60432583   1.08834825  -0.41768054  -0.06634189   0.00000000   0.00000000   0.00000000   0.00000000   0.00000001  -0.00000004    12.42
    301.0000 1353.60448655 1105.72403983 2459.32852638   0.60432312   1.05731332  -0.41768054  -0.03530966   0.00000000   0.00000000   0.00000000   0.00000000   0.00000003  -0.00000007    12.42
    302.0000 1353.63101886 1105.69750751 2459.32852638   0.60432238   1.04166284  -0.41768054  -0.01965993   0.00000000   0.00000000   0.00000000   0.00000000   0.00000008  -0.00000012    12.42
    303.0000 1353.64326797 1105.68525840 2459.32852638   0.60432218   1.03437565  -0.41768054  -0.01237293   0.00000000   0.00000000   0.00000000   0.00000000   0.00000018  -0.00000022    12.42
    304.0000 1353.64830210 1105.68022427 2459.32852638   0.60432213   1.03138144  -0.41768053  -0.00937878   0.00000001   0.00000000   0.00000000   0.00000000   0.00000036  -0.00000040    12.42
    305.0000 1353.64988218 1105.67864419 2459.32852638   0.60432212   1.03042145  -0.41768053  -0.00841879   0.00000001   0.00000000   0.00000000   0.00000000   0.00000069  -0.00000074    12.42
    306.0000 1353.64829526 1105.68023112 2459.32852638   0.60432215   1.03133248  -0.41768053  -0.00932980   0.00000000   0.00000000   0.00000000   0.00000000   0.00000133  -0.00000137    12.42
    307.0000 1353.64226153 1105.68626485 2459.32852638   0.60432224   1.03488902  -0.41768053  -0.01288625   0.00000000   0.00000000   0.00000000   0.00000000   0.00000251  -0.00000256    12.42
    308.0000 1353.62780746 1105.70071892 2459.32852638   0.60432253   1.04326122  -0.41768053  -0.02125815   0.00000000   0.00000000   0.00000000   0.00000000   0.00000468  -0.00000475    12.42
    309.0000 1353.59921889 1105.72930749 2459.32852638   0.60432348   1.06005031  -0.41768053  -0.03804631   0.00000001   0.00000000   0.00000000   0.00000000   0.00000857  -0.00000867    12.42
    310.0000 1353.54330868 1105.78521770 2459.32852638   0.60432671   1.09284249  -0.41768053  -0.07083527   0.00000002   0.00000000   0.00000000   0.00000000   0.00001520  -0.00001534    12.42
    311.0000 1353.44205173 1105.88647464 2459.32852638   0.60433727   1.15231588  -0.41768053  -0.13029814   0.00000007   0.00000000   0.00000000   0.00000000   0.00002537  -0.00002548    12.42
    312.0000 1353.27692121 1106.05160516 2459.32852638   0.60436762   1.24967326  -0.41768053  -0.22762526   0.00000016   0.00000000   0.00000000   0.00000000   0.00003782  -0.00003756    12.42
    313.0000 1353.05109075 1106.27743563 2459.32852638   0.60443528   1.38285038  -0.41768054  -0.36073489   0.00000033   0.00000000   0.00000000   0.00000000   0.00004585  -0.00004447    12.42
    314.0000 1352.83728917 1106.49123721 2459.32852638   0.60452726   1.50921920  -0.41768055  -0.48701193   0.00000053   0.00000000   0.00000000   0.00000000   0.00003866  -0.00003558    12.43
    315.0000 1352.76658183 1106.56194455 2459.32852638   0.60456390   1.55129579  -0.41768058  -0.52905198   0.00000067   0.00000000   0.00000000   0.00000000   0.00001602  -0.00001328    12.42
    316.0000 1352.89767582 1106.43085055 2459.32852638   0.60449935   1.47420678  -0.41768064  -0.45202752   0.00000073   0.00000000   0.00000000   0.00000000  -0.00000461   0.00000086    12.42
    317.0000 1353.12640625 1106.20212013 2459.32852638   0.60441067   1.33937523  -0.41768073  -0.31728466   0.00000082   0.00000000   0.00000000   0.00000000  -0.00001104  -0.00000595    12.42
    318.0000 1353.33430197 1105.99422441 2459.32852638   0.60435691   1.21683922  -0.41768087  -0.19480240   0.00000096   0.00000000   0.00000000   0.00000000  -0.00000571  -0.00002812    12.42
    319.0000 1353.47403295 1105.85449343 2459.32852638   0.60433533   1.13433184  -0.41768107  -0.11231651   0.00000107   0.00000000   0.00000000   0.00000000   0.00000920  -0.00006057    12.42
    320.0000 1353.55309097 1105.77543540 2459.32852638   0.60432880   1.08773484  -0.41768129  -0.06572590   0.00000114   0.00000000   0.00000000   0.00000000   0.00003957  -0.00010776    12.42
    321.0000 1353.59233824 1105.73618814 2459.32852638   0.60432789   1.06445312  -0.41768150  -0.04244497   0.00000125   0.00000000   0.00000000   0.00000000   0.00010032  -0.00018386    12.42
    322.0000 1353.60872375 1105.71980263 2459.32852638   0.60432957   1.05465836  -0.41768168  -0.03264861   0.00000149   0.00000000   0.00000000   0.00000000   0.00021867  -0.00031523    12.42
    323.0000 1353.60996641 1105.71855996 2459.32852638   0.60433389   1.05391505  -0.41768179  -0.03190146   0.00000209   0.00000000   0.00000000   0.00000000   0.00044205  -0.00054767    12.42
    324.0000 1353.59647726 1105.73204912 2459.32852638   0.60434273   1.06173628  -0.41768185  -0.03971536   0.00000366   0.00000000   0.00000000   0.00000000   0.00085030  -0.00095746    12.42
    325.0000 1353.56508834 1105.76343804 2459.32852638   0.60436026   1.08012936  -0.41768186  -0.05809531   0.00000807   0.00000000   0.00000000   0.00000000   0.00156756  -0.00166061    12.42
    326.0000 1353.50845651 1105.82006987 2459.32852638   0.60439395   1.11329787  -0.41768185  -0.09124247   0.00002039   0.00000000   0.00000000   0.00000000   0.00275864  -0.00280709    12.42
    327.0000 1353.42151674 1105.90700964 2459.32852638   0.60445455   1.16425461  -0.41768184  -0.14216986   0.00005164   0.00000000   0.00000000   0.00000000   0.00457429  -0.00453217    12.42
    328.0000 1353.30518016 1106.02334621 2459.32852638   0.60455155   1.23250450  -0.41768194  -0.21039024   0.00011924   0.00000000   0.00000000   0.00000000   0.00700055  -0.00684140    12.42
    329.0000 1353.17661348 1106.15191290 2459.32852638   0.60467849   1.30790586  -0.41768261  -0.28577934   0.00023458   0.00000000   0.00000000   0.00000000   0.00962730  -0.00945119    12.42
    330.0000 1353.06518530 1106.26334108 2459.32852638   0.60480439   1.37322601  -0.41768641  -0.35111927   0.00038407   0.00000000   0.00000000   0.00000000   0.01153570  -0.01171647    12.42
    331.0000 1352.99330475 1106.33522163 2459.32852638   0.60489219   1.41526459  -0.41770493  -0.39322118   0.00055371   0.00000000   0.00000000   0.00000000   0.01158804  -0.01283437    12.42
    332.0000 1352.96522677 1106.36329961 2459.32852638   0.60492096   1.43159826  -0.41777463  -0.40970165   0.00079897   0.00000000   0.00000000   0.00000000   0.00913087  -0.01238962    12.42
    333.0000 1352.96358775 1106.36493863 2459.32852638   0.60488891   1.43229513  -0.41796954  -0.41063689   0.00120021   0.00000000   0.00000000   0.00000000   0.00450206  -0.01069929    12.42
    334.0000 1352.96735254 1106.36117384 2459.32852638   0.60480546   1.43000663  -0.41837803  -0.40848888   0.00166574   0.00000000   0.00000000   0.00000000  -0.00128430  -0.00830625    12.42
    335.0000 1352.96356193 1106.36496445 2459.32852638   0.60468745   1.43253295  -0.41902692  -0.41072827   0.00190970   0.00000000   0.00000000   0.00000000  -0.00707529  -0.00545143    12.42
    336.0000 1352.95976989 1106.36875649 2459.32852638   0.60455130   1.43559154  -0.41980020  -0.41299197   0.00175193   0.00000000   0.00000000   0.00000000  -0.01180072  -0.00237010    12.42
    337.0000 1352.97332362 1106.35520276 2459.32852638   0.60441551   1.42862252  -0.42046265  -0.40509981   0.00135545   0.00000000   0.00000000   0.00000000  -0.01483817   0.00026261    12.42
    338.0000 1353.00784338 1106.32068299 2459.32852638   0.60430702   1.40896913  -0.42082423  -0.38487239   0.00103451   0.00000000   0.00000000   0.00000000  -0.01629343   0.00153490    12.42
    339.0000 1353.04926591 1106.27926046 2459.32852638   0.60424570   1.38487504  -0.42088704  -0.36063703   0.00089472   0.00000000   0.00000000   0.00000000  -0.01658722   0.00096954    12.42
    340.0000 1353.07946725 1106.24905913 2459.32852638   0.60422758   1.36724121  -0.42080610  -0.34302550   0.00081798   0.00000000   0.00000000   0.00000000  -0.01591006  -0.00114256    12.42
    341.0000 1353.08793292 1106.24059346 2459.32852638   0.60423796   1.36256298  -0.42072804  -0.33830857   0.00071159   0.00000000   0.00000000   0.00000000  -0.01427340  -0.00391453    12.42
    342.0000 1353.07232849 1106.25619788 2459.32852638   0.60426840   1.37217127  -0.42069456  -0.34781278   0.00060447   0.00000000   0.00000000   0.00000000  -0.01194677  -0.00629980    12.42
    343.0000 1353.04174138 1106.28678500 2459.32852638   0.60431223   1.39036683  -0.42067059  -0.36593268   0.00054867   0.00000000   0.00000000   0.00000000  -0.00970376  -0.00754202    12.42
    344.0000 1353.01661490 1106.31191148 2459.32852638   0.60435264   1.40536054  -0.42061068  -0.38094662   0.00054940   0.00000000   0.00000000   0.00000000  -0.00855423  -0.00745032    12.42
    345.0000 1353.01212961 1106.31639677 2459.32852638   0.60437160   1.40805365  -0.42048828  -0.38378139   0.00058761   0.00000000   0.00000000   0.00000000  -0.00905826  -0.00647850    12.42
    346.0000 1353.02917095 1106.29935542 2459.32852638   0.60436897   1.39799366  -0.42029682  -0.37398043   0.00065256   0.00000000   0.00000000   0.00000000  -0.01094263  -0.00544052    12.42
    347.0000 1353.05156781 1106.27695857 2459.32852638   0.60436444   1.38465096  -0.42005494  -0.36098279   0.00075120   0.00000000   0.00000000   0.00000000  -0.01337606  -0.00502656    12.42
    348.0000 1353.06706284 1106.26146354 2459.32852638   0.60437536   1.37516285  -0.41980576  -0.35186441   0.00088268   0.00000000   0.00000000   0.00000000  -0.01555926  -0.00548511    12.42
    349.0000 1353.07199791 1106.25652846 2459.32852638   0.60440761   1.37202235  -0.41958939  -0.34902390   0.00099855   0.00000000   0.00000000   0.00000000  -0.01698823  -0.00666764    12.42
    350.0000 1353.06666096 1106.26186542 2459.32852638   0.60445745   1.37446125  -0.41941256  -0.35163107   0.00103983   0.00000000   0.00000000   0.00000000  -0.01739471  -0.00809468    12.42
    351.0000 1353.06200214 1106.26652424 2459.32852638   0.60451342   1.37701458  -0.41925194  -0.35425727   0.00100805   0.00000000   0.00000000   0.00000000  -0.01664043  -0.00914599    12.42
    352.0000 1353.06440825 1106.26411813 2459.32852638   0.60456510   1.37531736  -0.41908201  -0.35262011   0.00094985   0.00000000   0.00000000   0.00000000  -0.01489030  -0.00934187    12.42
    353.0000 1353.07200216 1106.25652422 2459.32852638   0.60460915   1.37083127  -0.41890142  -0.34820540   0.00088471   0.00000000   0.00000000   0.00000000  -0.01269376  -0.00858930    12.42
    354.0000 1353.07654154 1106.25198484 2459.32852638   0.60464656   1.36817765  -0.41873916  -0.34558776   0.00079583   0.00000000   0.00000000   0.00000000  -0.01059332  -0.00717296    12.42
    355.0000 1353.07270903 1106.25581734 2459.32852638   0.60467880   1.37058222  -0.41863436  -0.34795224   0.00068318   0.00000000   0.00000000   0.00000000  -0.00877513  -0.00544540    12.42
    356.0000 1353.06011338 1106.26841299 2459.32852638   0.60470555   1.37811152  -0.41860716  -0.35537181   0.00057300   0.00000000   0.00000000   0.00000000  -0.00714872  -0.00366705    12.42
    357.0000 1353.04457742 1106.28394895 2459.32852638   0.60472345   1.38740044  -0.41864208  -0.36451791   0.00048300   0.00000000   0.00000000   0.00000000  -0.00563278  -0.00204476    12.42
    358.0000 1353.03238593 1106.29614045 2459.32852638   0.60472926   1.39472030  -0.41869341  -0.37172090   0.00042327   0.00000000   0.00000000   0.00000000  -0.00428658  -0.00076389    12.42
    359.0000 1353.02789887 1106.30062751 2459.32852638   0.60472279   1.39749912  -0.41871733  -0.37446597   0.00040697   0.00000000   0.00000000   0.00000000  -0.00332679  -0.00000123    12.42
    360.0000 1353.03051006 1106.29801632 2459.32852638   0.60470703   1.39599843  -0.41871074  -0.37300646   0.00042579   0.00000000   0.00000000   0.00000000  -0.00311458   0.00018267    12.42
    361.0000 1353.03965509 1106.28887129 2459.32852638   0.60468451   1.39072650  -0.41870743  -0.36777761   0.00044306   0.00000000   0.00000000   0.00000000  -0.00389275   0.00005347    12.42
    362.0000 1353.04995958 1106.27856680 2459.32852638   0.60466029   1.38487796  -0.41873209  -0.36192516   0.00043958   0.00000000   0.00000000   0.00000000  -0.00535297   0.00008227    12.42
    363.0000 1353.05521173 1106.27331465 2459.32852638   0.60464035   1.38177598  -0.41877442  -0.35879657   0.00043536   0.00000000   0.00000000   0.00000000  -0.00672923   0.00049713    12.42
    364.0000 1353.05698202 1106.27154436 2459.32852638   0.60462649   1.38091597  -0.41881379  -0.35792228   0.00044660   0.00000000   0.00000000   0.00000000  -0.00728524   0.00095061    12.42
    365.0000 1353.05464177 1106.27388461 2459.32852638   0.60461726   1.38219461  -0.41884644  -0.35919342   0.00046250   0.00000000   0.00000000   0.00000000  -0.00673722   0.00085707    12.42
    366.0000 1353.05252891 1106.27599747 2459.32852638   0.60460863   1.38358952  -0.41888045  -0.36056612   0.00046568   0.00000000   0.00000000   0.00000000  -0.00537895   0.00013820    12.42
    367.0000 1353.05110506 1106.27742132 2459.32852638   0.60459831   1.38456687  -0.41892322  -0.36149131   0.00044597   0.00000000   0.00000000   0.00000000  -0.00386685  -0.00049381    12.42
    368.0000 1353.04973668 1106.27878970 2459.32852638   0.60458602   1.38552108  -0.41897741  -0.36236535   0.00040771   0.00000000   0.00000000   0.00000000  -0.00267530  -0.00005866    12.42
    369.0000 1353.04669222 1106.28183415 2459.32852638   0.60457286   1.38741384  -0.41903841  -0.36417283   0.00037027   0.00000000   0.00000000   0.00000000  -0.00176758   0.00191648    12.42
    370.0000 1353.04107599 1106.28745039 2459.32852638   0.60456159   1.39078631  -0.41909448  -0.36748292   0.00035268   0.00000000   0.00000000   0.00000000  -0.00078774   0.00506865    12.42
    371.0000 1353.03364189 1106.29488449 2459.32852638   0.60455398   1.39501191  -0.41913569  -0.37167605   0.00035381   0.00000000   0.00000000   0.00000000   0.00057808   0.00839593    12.42
    372.0000 1353.02827713 1106.30024925 2459.32852638   0.60455011   1.39812449  -0.41916223  -0.37476759   0.00035544   0.00000000   0.00000000   0.00000000   0.00230625   0.01085000    12.42
    373.0000 1353.02604718 1106.30247919 2459.32852638   0.60454928   1.39937534  -0.41917558  -0.37599398   0.00034350   0.00000000   0.00000000   0.00000000   0.00395244   0.01195403    12.42
    374.0000 1353.02646540 1106.30206098 2459.32852638   0.60455156   1.39905285  -0.41916722  -0.37565420   0.00032013   0.00000000   0.00000000   0.00000000   0.00496871   0.01192539    12.42
    375.0000 1353.03031167 1106.29821471 2459.32852638   0.60455641   1.39675072  -0.41912880  -0.37336207   0.00029656   0.00000000   0.00000000   0.00000000   0.00518843   0.01132165    12.42
    376.0000 1353.03540361 1106.29312277 2459.32852638   0.60456384   1.39364805  -0.41907097  -0.37028876   0.00027552   0.00000000   0.00000000   0.00000000   0.00492723   0.01057287    12.42
    377.0000 1353.04030307 1106.28822330 2459.32852638   0.60457208   1.39076289  -0.41901806  -0.36742204   0.00024929   0.00000000   0.00000000   0.00000000   0.00458688   0.00972130    12.42
    378.0000 1353.04213552 1106.28639085 2459.32852638   0.60458045   1.38966763  -0.41898185  -0.36632183   0.00021651   0.00000000   0.00000000   0.00000000   0.00436464   0.00852624    12.42
    379.0000 1353.04143758 1106.28708880 2459.32852638   0.60458882   1.39009405  -0.41895284  -0.36674109   0.00018871   0.00000000   0.00000000   0.00000000   0.00434130   0.00687493    12.42
    380.0000 1353.03912856 1106.28939782 2459.32852638   0.60459795   1.39141300  -0.41891614  -0.36807746   0.00017855   0.00000000   0.00000000   0.00000000   0.00459422   0.00500786    12.42
    381.0000 1353.03726635 1106.29126003 2459.32852638   0.60460704   1.39251554  -0.41886866  -0.36922666   0.00018682   0.00000000   0.00000000   0.00000000   0.00509216   0.00338560    12.42
    382.0000 1353.03705793 1106.29146845 2459.32852638   0.60461445   1.39252526  -0.41882102  -0.36929091   0.00020113   0.00000000   0.00000000   0.00000000   0.00564053   0.00241514    12.42
    383.0000 1353.03739815 1106.29112823 2459.32852638   0.60461966   1.39243613  -0.41878570  -0.36924042   0.00020965   0.00000000   0.00000000   0.00000000   0.00605775   0.00226024    12.42
    384.0000 1353.03732884 1106.29119754 2459.32852638   0.60462265   1.39255241  -0.41876675  -0.36937135   0.00020834   0.00000000   0.00000000   0.00000000   0.00634931   0.00283057    12.42
    385.0000 1353.03492775 1106.29359863 2459.32852638   0.60462443   1.39396226  -0.41876050  -0.37078023   0.00020290   0.00000000   0.00000000   0.00000000   0.00672901   0.00387011    12.42
    386.0000 1353.03240058 1106.29612580 2459.32852638   0.60462399   1.39547986  -0.41876332  -0.37229490   0.00020236   0.00000000   0.00000000   0.00000000   0.00744761   0.00496313    12.42
    387.0000 1353.03137022 1106.29715616 2459.32852638   0.60462061   1.39623150  -0.41877552  -0.37304182   0.00020644   0.00000000   0.00000000   0.00000000   0.00847911   0.00561590    12.42
    388.0000 1353.03088969 1106.29763669 2459.32852638   0.60461408   1.39637911  -0.41879804  -0.37317465   0.00020766   0.00000000   0.00000000   0.00000000   0.00938448   0.00557426    12.42
    389.0000 1353.03339664 1106.29512974 2459.32852638   0.60460429   1.39500221  -0.41882875  -0.37177276   0.00020359   0.00000000   0.00000000   0.00000000   0.00957164   0.00509543    12.42
    390.0000 1353.03763092 1106.29089546 2459.32852638   0.60459275   1.39263721  -0.41886306  -0.36937958   0.00019818   0.00000000   0.00000000   0.00000000   0.00874618   0.00468294    12.42
    391.0000 1353.04014242 1106.28838396 2459.32852638   0.60458291   1.39129616  -0.41889758  -0.36800958   0.00019391   0.00000000   0.00000000   0.00000000   0.00714009   0.00455974    12.42
    392.0000 1353.03966413 1106.28886225 2459.32852638   0.60457672   1.39163475  -0.41892979  -0.36831880   0.00019056   0.00000000   0.00000000   0.00000000   0.00531088   0.00457251    12.42
    393.0000 1353.03760907 1106.29091731 2459.32852638   0.60457489   1.39304653  -0.41895520  -0.36970299   0.00018655   0.00000000   0.00000000   0.00000000   0.00378526   0.00448158    12.42
    394.0000 1353.03426904 1106.29425734 2459.32852638   0.60457658   1.39501996  -0.41896874  -0.37165514   0.00018050   0.00000000   0.00000000   0.00000000   0.00277707   0.00424916    12.42
    395.0000 1353.03315359 1106.29537279 2459.32852638   0.60457917   1.39571560  -0.41896729  -0.37234461   0.00017547   0.00000000   0.00000000   0.00000000   0.00214286   0.00396699    12.42
    396.0000 1353.03472782 1106.29379856 2459.32852638   0.60458111   1.39481052  -0.41895323  -0.37144928   0.00017309   0.00000000   0.00000000   0.00000000   0.00153676   0.00371222    12.42
    397.0000 1353.03763388 1106.29089250 2459.32852638   0.60458157   1.39306015  -0.41893569  -0.36971190   0.00016901   0.00000000   0.00000000   0.00000000   0.00073727   0.00365064    12.42
    398.0000 1353.04056665 1106.28795973 2459.32852638   0.60458053   1.39136891  -0.41892473  -0.36802447   0.00016081   0.00000000   0.00000000   0.00000000  -0.00010108   0.00401930    12.42
    399.0000 1353.04033641 1106.28818997 2459.32852638   0.60458039   1.39148742  -0.41892180  -0.36813798   0.00015274   0.00000000   0.00000000   0.00000000  -0.00050459   0.00491866    12.42
    400.0000 1353.03671576 1106.29181061 2459.32852638   0.60458406   1.39362483  -0.41891681  -0.37027473   0.00015077   0.00000000   0.00000000   0.00000000   0.00001135   0.00615259    12.42
    401.0000 1353.03119843 1106.29732794 2459.32852638   0.60459278   1.39680028  -0.41889753  -0.37346572   0.00015574   0.00000000   0.00000000   0.00000000   0.00154830   0.00732960    12.42
    402.0000 1353.02814623 1106.30038015 2459.32852638   0.60460431   1.39850067  -0.41885893  -0.37520113   0.00016370   0.00000000   0.00000000   0.00000000   0.00369321   0.00817372    12.42
    403.0000 1353.02885372 1106.29967266 2459.32852638   0.60461600   1.39798379  -0.41880505  -0.37473242   0.00016968   0.00000000   0.00000000   0.00000000   0.00583585   0.00867311    12.42
    404.0000 1353.03244404 1106.29608234 2459.32852638   0.60462567   1.39565442  -0.41874859  -0.37244959   0.00016944   0.00000000   0.00000000   0.00000000   0.00757772   0.00896051    12.42
    405.0000 1353.03593837 1106.29258801 2459.32852638   0.60463305   1.39348972  -0.41870491  -0.37031525   0.00016349   0.00000000   0.00000000   0.00000000   0.00873800   0.00903292    12.42
    406.0000 1353.03715667 1106.29136970 2459.32852638   0.60463876   1.39263625  -0.41868132  -0.36947341   0.00015724   0.00000000   0.00000000   0.00000000   0.00915171   0.00850548    12.42
    407.0000 1353.03560118 1106.29292520 2459.32852638   0.60464362   1.39337344  -0.41867545  -0.37020902   0.00015465   0.00000000   0.00000000   0.00000000   0.00872368   0.00684037    12.42
    408.0000 1353.03316710 1106.29535928 2459.32852638   0.60464645   1.39468389  -0.41868228  -0.37150897   0.00015381   0.00000000   0.00000000   0.00000000   0.00755994   0.00413351    12.42
    409.0000 1353.03312628 1106.29540010 2459.32852638   0.60464568   1.39488114  -0.41869694  -0.37168986   0.00015134   0.00000000   0.00000000   0.00000000   0.00597261   0.00140982    12.42
    410.0000 1353.03402977 1106.29449661 2459.32852638   0.60464171   1.39405220  -0.41871371  -0.37084420   0.00014741   0.00000000   0.00000000   0.00000000   0.00442557  -0.00009661    12.42
    411.0000 1353.03768143 1106.29084495 2459.32852638   0.60463473   1.39199615  -0.41872888  -0.36877694   0.00014441   0.00000000   0.00000000   0.00000000   0.00332080   0.00007886    12.42
    412.0000 1353.04213844 1106.28638794 2459.32852638   0.60462564   1.38937540  -0.41874310  -0.36615137   0.00014471   0.00000000   0.00000000   0.00000000   0.00270788   0.00136539    12.42
    413.0000 1353.04327758 1106.28524880 2459.32852638   0.60461774   1.38862155  -0.41875826  -0.36539433   0.00014879   0.00000000   0.00000000   0.00000000   0.00224695   0.00272303    12.42
    414.0000 1353.04176277 1106.28676361 2459.32852638   0.60461255   1.38967254  -0.41877416  -0.36644019   0.00015436   0.00000000   0.00000000   0.00000000   0.00153149   0.00342497    12.42
    415.0000 1353.03676146 1106.29176492 2459.32852638   0.60461212   1.39253353  -0.41879020  -0.36928784   0.00015664   0.00000000   0.00000000   0.00000000   0.00049204   0.00340427    12.42
    416.0000 1353.03123469 1106.29729169 2459.32852638   0.60461611   1.39587538  -0.41880606  -0.37260624   0.00015304   0.00000000   0.00000000   0.00000000  -0.00049020   0.00308548    12.42
    417.0000 1353.02887771 1106.29964867 2459.32852638   0.60462140   1.39735325  -0.41881996  -0.37405878   0.00014688   0.00000000   0.00000000   0.00000000  -0.00087432   0.00300328    12.42
    418.0000 1353.02932164 1106.29920474 2459.32852638   0.60462362   1.39711639  -0.41883066  -0.37380689   0.00014478   0.00000000   0.00000000   0.00000000  -0.00047035   0.00335154    12.42
    419.0000 1353.03312796 1106.29539842 2459.32852638   0.60461930   1.39493854  -0.41884021  -0.37162887   0.00014984   0.00000000   0.00000000   0.00000000   0.00038510   0.00388630    12.42
    420.0000 1353.03861755 1106.28990883 2459.32852638   0.60461049   1.39180157  -0.41885240  -0.36849546   0.00015679   0.00000000   0.00000000   0.00000000   0.00125674   0.00431533    12.42
    421.0000 1353.04092435 1106.28760203 2459.32852638   0.60460298   1.39051591  -0.41886707  -0.36720500   0.00015914   0.00000000   0.00000000   0.00000000   0.00213645   0.00453522    12.42
    422.0000 1353.03927424 1106.28925214 2459.32852638   0.60459951   1.39156889  -0.41887934  -0.36824680   0.00015676   0.00000000   0.00000000   0.00000000   0.00344965   0.00451832    12.42
    423.0000 1353.03493495 1106.29359143 2459.32852638   0.60459981   1.39417553  -0.41888461  -0.37084304   0.00015192   0.00000000   0.00000000   0.00000000   0.00549175   0.00427689    12.42
    424.0000 1353.03196923 1106.29655715 2459.32852638   0.60460075   1.39591467  -0.41887973  -0.37258071   0.00014653   0.00000000   0.00000000   0.00000000   0.00797039   0.00403763    12.42
    425.0000 1353.03189225 1106.29663413 2459.32852638   0.60460044   1.39619604  -0.41886204  -0.37287842   0.00014485   0.00000000   0.00000000   0.00000000   0.01017002   0.00437285    12.42
    426.0000 1353.03306883 1106.29545755 2459.32852638   0.60459923   1.39551423  -0.41883323  -0.37222973   0.00014796   0.00000000   0.00000000   0.00000000   0.01144962   0.00594884    12.42
    427.0000 1353.03491274 1106.29361364 2459.32852638   0.60459906   1.39435510  -0.41880217  -0.37110436   0.00015049   0.00000000   0.00000000   0.00000000   0.01170190   0.00885083    12.42
    428.0000 1353.03711765 1106.29140873 2459.32852638   0.60460092   1.39306149  -0.41877778  -0.36983328   0.00015048   0.00000000   0.00000000   0.00000000   0.01139526   0.01211139    12.42
    429.0000 1353.03789369 1106.29063269 2459.32852638   0.60460595   1.39249445  -0.41876183  -0.36927804   0.00015138   0.00000000   0.00000000   0.00000000   0.01126814   0.01422331    12.42
    430.0000 1353.03768919 1106.29083719 2459.32852638   0.60461406   1.39266286  -0.41875157  -0.36945066   0.00015342   0.00000000   0.00000000   0.00000000   0.01196435   0.01427485    12.42
    431.0000 1353.03635743 1106.29216895 2459.32852638   0.60462368   1.39324718  -0.41874489  -0.37003236   0.00015375   0.00000000   0.00000000   0.00000000   0.01367859   0.01256997    12.42
    432.0000 1353.03714870 1106.29137767 2459.32852638   0.60463062   1.39272715  -0.41874319  -0.36950459   0.00015125   0.00000000   0.00000000   0.00000000   0.01608409   0.01041232    12.42
    433.0000 1353.03913755 1106.28938883 2459.32852638   0.60463239   1.39149885  -0.41874952  -0.36826119   0.00014425   0.00000000   0.00000000   0.00000000   0.01859911   0.00922430    12.42
    434.0000 1353.04183670 1106.28668967 2459.32852638   0.60462998   1.38985369  -0.41876233  -0.36659688   0.00013550   0.00000000   0.00000000   0.00000000   0.02051947   0.00954667    12.42
    435.0000 1353.04331747 1106.28520890 2459.32852638   0.60462696   1.38905541  -0.41877724  -0.36578118   0.00012997   0.00000000   0.00000000   0.00000000   0.02112643   0.01086440    12.42
    436.0000 1353.04235878 1106.28616760 2459.32852638   0.60462499   1.38954404  -0.41879360  -0.36625262   0.00012718   0.00000000   0.00000000   0.00000000   0.02011812   0.01223496    12.42
    437.0000 1353.04023126 1106.28829512 2459.32852638   0.60462281   1.39086080  -0.41881186  -0.36755203   0.00012590   0.00000000   0.00000000   0.00000000   0.01788722   0.01297008    12.42
    438.0000 1353.03969440 1106.28883197 2459.32852638   0.60461858   1.39123629  -0.41882783  -0.36791689   0.00012701   0.00000000   0.00000000   0.00000000   0.01517797   0.01287486    12.42
    439.0000 1353.03858496 1106.28994142 2459.32852638   0.60461368   1.39194865  -0.41883588  -0.36863002   0.00013093   0.00000000   0.00000000   0.00000000   0.01263248   0.01199534    12.42
    440.0000 1353.03741057 1106.29111581 2459.32852638   0.60460831   1.39271863  -0.41883551  -0.36941166   0.00013686   0.00000000   0.00000000   0.00000000   0.01061366   0.01050278    12.42
    441.0000 1353.03765251 1106.29087387 2459.32852638   0.60460285   1.39267968  -0.41883089  -0.36938847   0.00014253   0.00000000   0.00000000   0.00000000   0.00908124   0.00881390    12.42
    442.0000 1353.03763345 1106.29089293 2459.32852638   0.60459918   1.39277895  -0.41882547  -0.36950003   0.00014573   0.00000000   0.00000000   0.00000000   0.00761716   0.00728821    12.42
    443.0000 1353.03651122 1106.29201516 2459.32852638   0.60459781   1.39354693  -0.41882078  -0.37027458   0.00014624   0.00000000   0.00000000   0.00000000   0.00587072   0.00580646    12.42
    444.0000 1353.03512418 1106.29340220 2459.32852638   0.60459778   1.39453087  -0.41881867  -0.37125938   0.00014494   0.00000000   0.00000000   0.00000000   0.00391321   0.00404505    12.42
    445.0000 1353.03291148 1106.29561489 2459.32852638   0.60459893   1.39592499  -0.41882006  -0.37264927   0.00014327   0.00000000   0.00000000   0.00000000   0.00194799   0.00198953    12.42
    446.0000 1353.03113994 1106.29738644 2459.32852638   0.60460057   1.39706810  -0.41882404  -0.37378654   0.00014305   0.00000000   0.00000000   0.00000000  -0.00002073   0.00002653    12.42
    447.0000 1353.03116146 1106.29736492 2459.32852638   0.60460113   1.39709974  -0.41882974  -0.37381367   0.00014481   0.00000000   0.00000000   0.00000000  -0.00192985  -0.00136526    12.42
    448.0000 1353.03299487 1106.29553151 2459.32852638   0.60459949   1.39607765  -0.41883710  -0.37278894   0.00014788   0.00000000   0.00000000   0.00000000  -0.00346527  -0.00209599    12.42
    449.0000 1353.03508482 1106.29344156 2459.32852638   0.60459630   1.39484066  -0.41884449  -0.37155055   0.00015069   0.00000000   0.00000000   0.00000000  -0.00436503  -0.00269227    12.42
    450.0000 1353.03573782 1106.29278856 2459.32852638   0.60459417   1.39453166  -0.41884663  -0.37124291   0.00015205   0.00000000   0.00000000   0.00000000  -0.00454676  -0.00375072    12.42
    451.0000 1353.03495061 1106.29357577 2459.32852638   0.60459582   1.39490558  -0.41883806  -0.37162374   0.00015204   0.00000000   0.00000000   0.00000000  -0.00409178  -0.00511983    12.42
    452.0000 1353.03201211 1106.29651427 2459.32852638   0.60460285   1.39654383  -0.41881945  -0.37327111   0.00014958   0.00000000   0.00000000   0.00000000  -0.00324492  -0.00591741    12.42
    453.0000 1353.02898269 1106.29954369 2459.32852638   0.60461287   1.39827621  -0.41879629  -0.37501180   0.00014475   0.00000000   0.00000000   0.00000000  -0.00219489  -0.00544789    12.42
    454.0000 1353.02776357 1106.30076281 2459.32852638   0.60462201   1.39870527  -0.41877363  -0.37545050   0.00014086   0.00000000   0.00000000   0.00000000  -0.00094130  -0.00393592    12.42
    455.0000 1353.02925585 1106.29927052 2459.32852638   0.60462790   1.39778529  -0.41875456  -0.37454244   0.00013961   0.00000000   0.00000000   0.00000000   0.00053376  -0.00224257    12.42
    456.0000 1353.03298595 1106.29554043 2459.32852638   0.60462992   1.39552651  -0.41874009  -0.37229559   0.00013908   0.00000000   0.00000000   0.00000000   0.00214378  -0.00105741    12.42
    457.0000 1353.03707023 1106.29145614 2459.32852638   0.60462981   1.39300722  -0.41873100  -0.36978435   0.00013793   0.00000000   0.00000000   0.00000000   0.00373241  -0.00040662    12.42
    458.0000 1353.03818863 1106.29033775 2459.32852638   0.60463060   1.39229419  -0.41873009  -0.36906890   0.00013540   0.00000000   0.00000000   0.00000000   0.00508670   0.00027737    12.42
    459.0000 1353.03663742 1106.29188896 2459.32852638   0.60463255   1.39306079  -0.41873917  -0.36982050   0.00013143   0.00000000   0.00000000   0.00000000   0.00596539   0.00171213    12.42
    460.0000 1353.03374011 1106.29478626 2459.32852638   0.60463420   1.39457503  -0.41875558  -0.37131422   0.00012896   0.00000000   0.00000000   0.00000000   0.00625285   0.00423212    12.42
    461.0000 1353.03246717 1106.29605921 2459.32852638   0.60463340   1.39525519  -0.41877487  -0.37197766   0.00013074   0.00000000   0.00000000   0.00000000   0.00593509   0.00743290    12.42
    462.0000 1353.03190358 1106.29662279 2459.32852638   0.60462988   1.39552971  -0.41879433  -0.37224035   0.00013485   0.00000000   0.00000000   0.00000000   0.00503072   0.01023506    12.42
    463.0000 1353.03180237 1106.29672401 2459.32852638   0.60462443   1.39566815  -0.41881339  -0.37236823   0.00013789   0.00000000   0.00000000   0.00000000   0.00365131   0.01149032    12.42
    464.0000 1353.03163414 1106.29689224 2459.32852638   0.60461841   1.39577657  -0.41883237  -0.37246514   0.00013935   0.00000000   0.00000000   0.00000000   0.00208777   0.01082734    12.42
    465.0000 1353.03203015 1106.29649623 2459.32852638   0.60461316   1.39568418  -0.41885072  -0.37236045   0.00014015   0.00000000   0.00000000   0.00000000   0.00074087   0.00890875    12.42
    466.0000 1353.03122623 1106.29730015 2459.32852638   0.60460976   1.39603375  -0.41886633  -0.37269792   0.00014026   0.00000000   0.00000000   0.00000000  -0.00016843   0.00693738    12.42
    467.0000 1353.03203623 1106.29649015 2459.32852638   0.60460753   1.39568982  -0.41887562  -0.37234680   0.00014013   0.00000000   0.00000000   0.00000000  -0.00064233   0.00573950    12.42
    468.0000 1353.03330596 1106.29522042 2459.32852638   0.60460639   1.39494450  -0.41887556  -0.37160406   0.00014151   0.00000000   0.00000000   0.00000000  -0.00054548   0.00508695    12.42
    469.0000 1353.03450662 1106.29401976 2459.32852638   0.60460636   1.39438667  -0.41886795  -0.37105677   0.00014442   0.00000000   0.00000000   0.00000000   0.00039621   0.00400573    12.42
    470.0000 1353.03468971 1106.29383667 2459.32852638   0.60460712   1.39432826  -0.41885832  -0.37100915   0.00014633   0.00000000   0.00000000   0.00000000   0.00219149   0.00192737    12.42
    471.0000 1353.03479227 1106.29373411 2459.32852638   0.60460796   1.39439887  -0.41884909  -0.37108901   0.00014719   0.00000000   0.00000000   0.00000000   0.00447085  -0.00057191    12.42
    472.0000 1353.03427150 1106.29425488 2459.32852638   0.60460924   1.39490092  -0.41883941  -0.37160127   0.00014900   0.00000000   0.00000000   0.00000000   0.00663287  -0.00230162    12.42
    473.0000 1353.03220529 1106.29632109 2459.32852638   0.60461146   1.39612453  -0.41883040  -0.37283350   0.00015084   0.00000000   0.00000000   0.00000000   0.00801474  -0.00254222    12.42
    474.0000 1353.02961407 1106.29891231 2459.32852638   0.60461516   1.39771603  -0.41882260  -0.37442898   0.00015071   0.00000000   0.00000000   0.00000000   0.00819105  -0.00167826    12.42
    475.0000 1353.02721850 1106.30130788 2459.32852638   0.60461963   1.39914620  -0.41881223  -0.37586394   0.00014960   0.00000000   0.00000000   0.00000000   0.00723025  -0.00093603    12.42
    476.0000 1353.02719078 1106.30133560 2459.32852638   0.60462290   1.39915400  -0.41879619  -0.37588392   0.00014901   0.00000000   0.00000000   0.00000000   0.00561492  -0.00132049    12.42
    477.0000 1353.02830501 1106.30022137 2459.32852638   0.60462411   1.39844777  -0.41877934  -0.37519227   0.00014796   0.00000000   0.00000000   0.00000000   0.00394151  -0.00279032    12.42
    478.0000 1353.03006742 1106.29845895 2459.32852638   0.60462270   1.39743065  -0.41877194  -0.37418033   0.00014432   0.00000000   0.00000000   0.00000000   0.00261534  -0.00448103    12.42
    479.0000 1353.03032730 1106.29819907 2459.32852638   0.60462018   1.39715444  -0.41877813  -0.37389344   0.00013731   0.00000000   0.00000000   0.00000000   0.00159053  -0.00552885    12.42
    480.0000 1353.03002272 1106.29850365 2459.32852638   0.60461811   1.39735371  -0.41879100  -0.37407466   0.00013006   0.00000000   0.00000000   0.00000000   0.00052986  -0.00560812    12.42
    481.0000 1353.02898814 1106.29953824 2459.32852638   0.60461756   1.39791357  -0.41880264  -0.37462061   0.00012724   0.00000000   0.00000000   0.00000000  -0.00072401  -0.00489885    12.42
    482.0000 1353.02838036 1106.30014602 2459.32852638   0.60461711   1.39816720  -0.41881262  -0.37486707   0.00012959   0.00000000   0.00000000   0.00000000  -0.00192482  -0.00380102    12.42
    483.0000 1353.02890688 1106.29961950 2459.32852638   0.60461570   1.39785474  -0.41882380  -0.37454933   0.00013408   0.00000000   0.00000000   0.00000000  -0.00258065  -0.00274311    12.42
    484.0000 1353.02813519 1106.30039119 2459.32852638   0.60461334   1.39802909  -0.41883773  -0.37471420   0.00013618   0.00000000   0.00000000   0.00000000  -0.00239195  -0.00215732    12.42
    485.0000 1353.02794670 1106.30057968 2459.32852638   0.60460967   1.39803346  -0.41885342  -0.37470556   0.00013519   0.00000000   0.00000000   0.00000000  -0.00153984  -0.00232436    12.42
    486.0000 1353.02879979 1106.29972659 2459.32852638   0.60460605   1.39744800  -0.41886820  -0.37410652   0.00013277   0.00000000   0.00000000   0.00000000  -0.00065042  -0.00314357    12.42
    487.0000 1353.02968093 1106.29884545 2459.32852638   0.60460497   1.39698273  -0.41888028  -0.37362665   0.00012918   0.00000000   0.00000000   0.00000000  -0.00059360  -0.00415166    12.42
    488.0000 1353.02974575 1106.29878063 2459.32852638   0.60460641   1.39695530  -0.41888884  -0.37358632   0.00012628   0.00000000   0.00000000   0.00000000  -0.00213258  -0.00485166    12.42
    489.0000 1353.02992129 1106.29860509 2459.32852638   0.60460772   1.39700050  -0.41889482  -0.37362353   0.00012557   0.00000000   0.00000000   0.00000000  -0.00528365  -0.00507645    12.42
    490.0000 1353.02994039 1106.29858599 2459.32852638   0.60460679   1.39698976  -0.41890068  -0.37360839   0.00012609   0.00000000   0.00000000   0.00000000  -0.00895263  -0.00505392    12.42
    491.0000 1353.02969691 1106.29882947 2459.32852638   0.60460350   1.39734952  -0.41890610  -0.37396775   0.00012782   0.00000000   0.00000000   0.00000000  -0.01162940  -0.00512649    12.42
    492.0000 1353.02807680 1106.30044958 2459.32852638   0.60459908   1.39808216  -0.41890797  -0.37470698   0.00013187   0.00000000   0.00000000   0.00000000  -0.01241377  -0.00544804    12.42
    493.0000 1353.02758742 1106.30093896 2459.32852638   0.60459475   1.39841158  -0.41890685  -0.37504595   0.00013596   0.00000000   0.00000000   0.00000000  -0.01138668  -0.00600043    12.42
    494.0000 1353.02835260 1106.30017378 2459.32852638   0.60459167   1.39800397  -0.41890794  -0.37464079   0.00013643   0.00000000   0.00000000   0.00000000  -0.00941274  -0.00679441    12.42
    495.0000 1353.02815955 1106.30036683 2459.32852638   0.60459088   1.39835937  -0.41891372  -0.37498896   0.00013418   0.00000000   0.00000000   0.00000000  -0.00769923  -0.00780899    12.42
    496.0000 1353.02788155 1106.30064483 2459.32852638   0.60458942   1.39821377  -0.41892038  -0.37483797   0.00013400   0.00000000   0.00000000   0.00000000  -0.00714620  -0.00873032    12.42
    497.0000 1353.02841663 1106.30010975 2459.32852638   0.60458527   1.39824060  -0.41892369  -0.37486931   0.00013766   0.00000000   0.00000000   0.00000000  -0.00772284  -0.00909129    12.42
    498.0000 1353.02907804 1106.29944834 2459.32852638   0.60457736   1.39773079  -0.41892277  -0.37437229   0.00014164   0.00000000   0.00000000   0.00000000  -0.00872825  -0.00865642    12.42
    499.0000 1353.03030502 1106.29822136 2459.32852638   0.60456793   1.39678265  -0.41891763  -0.37344033   0.00014324   0.00000000   0.00000000   0.00000000  -0.00962017  -0.00762501    12.42
    500.0000 1353.03055851 1106.29796787 2459.32852638   0.60455960   1.39680007  -0.41890795  -0.37347597   0.00014346   0.00000000   0.00000000   0.00000000  -0.01032238  -0.00652373    12.42
    501.0000 1353.03034816 1106.29817822 2459.32852638   0.60455239   1.39689719  -0.41889403  -0.37359350   0.00014273   0.00000000   0.00000000   0.00000000  -0.01099875  -0.00607474    12.42
    502.0000 1353.03020018 1106.29832620 2459.32852638   0.60455086   1.39723363  -0.41887640  -0.37394749   0.00014112   0.00000000   0.00000000   0.00000000  -0.01185058  -0.00680482    12.42
    503.0000 1353.02956863 1106.29895775 2459.32852638   0.60456382   1.39763266  -0.41885669  -0.37435162   0.00013946   0.00000000   0.00000000   0.00000000  -0.01307488  -0.00841554    12.42
    504.0000 1353.02841817 1106.30010821 2459.32852638   0.60459562   1.39827654  -0.41883884  -0.37497961   0.00013754   0.00000000   0.00000000   0.00000000  -0.01483260  -0.00991253    12.42
    505.0000 1353.02650043 1106.30202595 2459.32852638   0.60463662   1.39911324  -0.41882693  -0.37578424   0.00013456   0.00000000   0.00000000   0.00000000  -0.01705954  -0.01060755    12.42
    506.0000 1353.02645257 1106.30207380 2459.32852638   0.60466808   1.39891533  -0.41882212  -0.37555681   0.00013168   0.00000000   0.00000000   0.00000000  -0.01920269  -0.01056991    12.42
    507.0000 1353.02685840 1106.30166798 2459.32852638   0.60468002   1.39850563  -0.41882322  -0.37513405   0.00013166   0.00000000   0.00000000   0.00000000  -0.02042752  -0.01027864    12.42
    508.0000 1353.02794679 1106.30057959 2459.32852638   0.60467668   1.39797006  -0.41882989  -0.37459690   0.00013342   0.00000000   0.00000000   0.00000000  -0.02033267  -0.01016497    12.42
    509.0000 1353.02889213 1106.29963425 2459.32852638   0.60466956   1.39750543  -0.41884077  -0.37412831   0.00013321   0.00000000   0.00000000   0.00000000  -0.01913975  -0.01019869    12.42
    510.0000 1353.03012146 1106.29840492 2459.32852638   0.60466759   1.39686623  -0.41885052  -0.37347964   0.00013151   0.00000000   0.00000000   0.00000000  -0.01720165  -0.00991943    12.42
    511.0000 1353.03016340 1106.29836298 2459.32852638   0.60467108   1.39681864  -0.41885448  -0.37342499   0.00013191   0.00000000   0.00000000   0.00000000  -0.01477124  -0.00891575    12.42
    512.0000 1353.03064780 1106.29787858 2459.32852638   0.60466995   1.39646377  -0.41885419  -0.37307493   0.00013530   0.00000000   0.00000000   0.00000000  -0.01202192  -0.00725713    12.42
    513.0000 1353.03131813 1106.29720825 2459.32852638   0.60465547   1.39611212  -0.41885541  -0.37273836   0.00013712   0.00000000   0.00000000   0.00000000  -0.00902507  -0.00539717    12.42
    514.0000 1353.03149951 1106.29702687 2459.32852638   0.60462976   1.39617311  -0.41886020  -0.37281757   0.00013443   0.00000000   0.00000000   0.00000000  -0.00590755  -0.00380820    12.42
    515.0000 1353.02923574 1106.29929064 2459.32852638   0.60460365   1.39754588  -0.41886455  -0.37420801   0.00013032   0.00000000   0.00000000   0.00000000  -0.00306262  -0.00293868    12.42
    516.0000 1353.02738003 1106.30114635 2459.32852638   0.60458549   1.39888021  -0.41886466  -0.37555796   0.00012790   0.00000000   0.00000000   0.00000000  -0.00102834  -0.00318913    12.42
    517.0000 1353.02517390 1106.30335248 2459.32852638   0.60457948   1.40018288  -0.41886115  -0.37686995   0.00012769   0.00000000   0.00000000   0.00000000  -0.00004283  -0.00456999    12.42
    518.0000 1353.02347308 1106.30505329 2459.32852638   0.60458352   1.40117173  -0.41885679  -0.37786088   0.00012946   0.00000000   0.00000000   0.00000000   0.00020710  -0.00668775    12.42
    519.0000 1353.02446253 1106.30406385 2459.32852638   0.60458927   1.40054312  -0.41885417  -0.37723064   0.00013096   0.00000000   0.00000000   0.00000000   0.00020130  -0.00900395    12.42
    520.0000 1353.02568810 1106.30283828 2459.32852638   0.60458882   1.39982014  -0.41885398  -0.37650779   0.00013045   0.00000000   0.00000000   0.00000000   0.00012674  -0.01082068    12.42
    521.0000 1353.02750494 1106.30102144 2459.32852638   0.60457873   1.39888534  -0.41885543  -0.37557990   0.00012872   0.00000000   0.00000000   0.00000000  -0.00000957  -0.01148872    12.42
    522.0000 1353.02744500 1106.30108138 2459.32852638   0.60456646   1.39902315  -0.41885766  -0.37572546   0.00012643   0.00000000   0.00000000   0.00000000  -0.00013259  -0.01083101    12.42
    523.0000 1353.02621497 1106.30231141 2459.32852638   0.60456032   1.39983433  -0.41885885  -0.37653923   0.00012407   0.00000000   0.00000000   0.00000000  -0.00008004  -0.00910912    12.42
    524.0000 1353.02439187 1106.30413451 2459.32852638   0.60456324   1.40081836  -0.41885688  -0.37752096   0.00012273   0.00000000   0.00000000   0.00000000   0.00023155  -0.00662815    12.42
    525.0000 1353.02410577 1106.30442060 2459.32852638   0.60457163   1.40097462  -0.41885187  -0.37767521   0.00012410   0.00000000   0.00000000   0.00000000   0.00068953  -0.00353919    12.42
    526.0000 1353.02437132 1106.30415506 2459.32852638   0.60458002   1.40065635  -0.41884642  -0.37735865   0.00012875   0.00000000   0.00000000   0.00000000   0.00111170   0.00021263    12.42
    527.0000 1353.02577873 1106.30274765 2459.32852638   0.60458357   1.39991171  -0.41884283  -0.37661907   0.00013376   0.00000000   0.00000000   0.00000000   0.00154314   0.00446713    12.42
    528.0000 1353.02659051 1106.30193587 2459.32852638   0.60458219   1.39950539  -0.41884212  -0.37621688   0.00013581   0.00000000   0.00000000   0.00000000   0.00222667   0.00840397    12.42
    529.0000 1353.02636008 1106.30216630 2459.32852638   0.60457885   1.39969261  -0.41884441  -0.37640423   0.00013488   0.00000000   0.00000000   0.00000000   0.00318243   0.01104730    12.42
    530.0000 1353.02562819 1106.30289819 2459.32852638   0.60457839   1.40005983  -0.41884776  -0.37676610   0.00013242   0.00000000   0.00000000   0.00000000   0.00407128   0.01199101    12.42
    531.0000 1353.02450692 1106.30401946 2459.32852638   0.60458446   1.40061346  -0.41884936  -0.37731031   0.00013068   0.00000000   0.00000000   0.00000000   0.00449076   0.01144806    12.42
    532.0000 1353.02250925 1106.30601713 2459.32852638   0.60459566   1.40152231  -0.41884827  -0.37821075   0.00013237   0.00000000   0.00000000   0.00000000   0.00425944   0.01000107    12.42
    533.0000 1353.02261341 1106.30591297 2459.32852638   0.60460634   1.40139201  -0.41884581  -0.37807697   0.00013711   0.00000000   0.00000000   0.00000000   0.00361670   0.00822250    12.42
    534.0000 1353.02387131 1106.30465507 2459.32852638   0.60461289   1.40059539  -0.41884360  -0.37728012   0.00014123   0.00000000   0.00000000   0.00000000   0.00306085   0.00626622    12.42
    535.0000 1353.02657872 1106.30194766 2459.32852638   0.60461418   1.39915271  -0.41884260  -0.37583849   0.00014256   0.00000000   0.00000000   0.00000000   0.00300337   0.00397828    12.42
    536.0000 1353.02797378 1106.30055260 2459.32852638   0.60461255   1.39856216  -0.41884431  -0.37524698   0.00014167   0.00000000   0.00000000   0.00000000   0.00360989   0.00131369    12.42
    537.0000 1353.02742200 1106.30110438 2459.32852638   0.60461093   1.39889081  -0.41884866  -0.37557100   0.00013978   0.00000000   0.00000000   0.00000000   0.00476470  -0.00146004    12.42
    538.0000 1353.02616606 1106.30236032 2459.32852638   0.60461196   1.39962157  -0.41885147  -0.37629709   0.00013895   0.00000000   0.00000000   0.00000000   0.00618317  -0.00404686    12.42
    539.0000 1353.02548262 1106.30304375 2459.32852638   0.60461544   1.40011998  -0.41884915  -0.37679476   0.00013937   0.00000000   0.00000000   0.00000000   0.00744536  -0.00630850    12.42
    540.0000 1353.02510178 1106.30342460 2459.32852638   0.60461970   1.40030072  -0.41884316  -0.37697635   0.00013848   0.00000000   0.00000000   0.00000000   0.00803941  -0.00802227    12.42
    541.0000 1353.02632391 1106.30220247 2459.32852638   0.60462283   1.39977152  -0.41883755  -0.37644629   0.00013514   0.00000000   0.00000000   0.00000000   0.00772421  -0.00894050    12.42
    542.0000 1353.02661991 1106.30190647 2459.32852638   0.60462494   1.39971247  -0.41883344  -0.37638574   0.00013165   0.00000000   0.00000000   0.00000000   0.00693375  -0.00898192    12.42
    543.0000 1353.02596125 1106.30256513 2459.32852638   0.60462531   1.39996106  -0.41882844  -0.37663833   0.00013102   0.00000000   0.00000000   0.00000000   0.00648888  -0.00806269    12.42
    544.0000 1353.02712579 1106.30140059 2459.32852638   0.60462286   1.39946219  -0.41882271  -0.37614954   0.00013292   0.00000000   0.00000000   0.00000000   0.00674143  -0.00606414    12.42
    545.0000 1353.02660436 1106.30192202 2459.32852638   0.60461914   1.39962399  -0.41881851  -0.37632163   0.00013529   0.00000000   0.00000000   0.00000000   0.00738749  -0.00315912    12.42
    546.0000 1353.02617293 1106.30235345 2459.32852638   0.60461524   1.39983678  -0.41881522  -0.37654415   0.00013782   0.00000000   0.00000000   0.00000000   0.00807195   0.00010147    12.42
    547.0000 1353.02444139 1106.30408499 2459.32852638   0.60461285   1.40076644  -0.41881134  -0.37748269   0.00014044   0.00000000   0.00000000   0.00000000   0.00874596   0.00315083    12.42
    548.0000 1353.02276281 1106.30576357 2459.32852638   0.60461125   1.40170941  -0.41880846  -0.37843003   0.00014033   0.00000000   0.00000000   0.00000000   0.00947159   0.00553049    12.42
    549.0000 1353.02205321 1106.30647317 2459.32852638   0.60460962   1.40210252  -0.41880805  -0.37882059   0.00013573   0.00000000   0.00000000   0.00000000   0.01011225   0.00706073    12.42
    550.0000 1353.02149260 1106.30703378 2459.32852638   0.60460847   1.40237898  -0.41880714  -0.37909587   0.00013251   0.00000000   0.00000000   0.00000000   0.01046274   0.00818609    12.42
    551.0000 1353.02182503 1106.30670135 2459.32852638   0.60460807   1.40219290  -0.41880376  -0.37891585   0.00013479   0.00000000   0.00000000   0.00000000   0.01057741   0.00968634    12.42
    552.0000 1353.02102548 1106.30750090 2459.32852638   0.60460927   1.40252789  -0.41880211  -0.37925418   0.00013767   0.00000000   0.00000000   0.00000000   0.01074051   0.01179436    12.42
    553.0000 1353.02085498 1106.30767140 2459.32852638   0.60461084   1.40267405  -0.41880528  -0.37939598   0.00013806   0.00000000   0.00000000   0.00000000   0.01115111   0.01381042    12.42
    554.0000 1353.02021389 1106.30831249 2459.32852638   0.60461298   1.40297726  -0.41881013  -0.37969195   0.00013780   0.00000000   0.00000000   0.00000000   0.01165262   0.01475699    12.42
    555.0000 1353.02040857 1106.30811781 2459.32852638   0.60461507   1.40284316  -0.41881294  -0.37955292   0.00013777   0.00000000   0.00000000   0.00000000   0.01185434   0.01439253    12.42
    556.0000 1353.02143715 1106.30708923 2459.32852638   0.60461607   1.40222046  -0.41881410  -0.37892728   0.00013700   0.00000000   0.00000000   0.00000000   0.01168386   0.01344063    12.42
    557.0000 1353.02389167 1106.30463471 2459.32852638   0.60461536   1.40080203  -0.41881570  -0.37750697   0.00013601   0.00000000   0.00000000   0.00000000   0.01143605   0.01280105    12.42
    558.0000 1353.02559810 1106.30292828 2459.32852638   0.60461462   1.39984409  -0.41881888  -0.37654631   0.00013572   0.00000000   0.00000000   0.00000000   0.01109404   0.01281917    12.42
    559.0000 1353.02564151 1106.30288487 2459.32852638   0.60461455   1.39974407  -0.41882387  -0.37644049   0.00013483   0.00000000   0.00000000   0.00000000   0.01027434   0.01344035    12.42
    560.0000 1353.02469661 1106.30382977 2459.32852638   0.60461525   1.40040160  -0.41883022  -0.37708786   0.00013172   0.00000000   0.00000000   0.00000000   0.00913887   0.01454276    12.42
    561.0000 1353.02313829 1106.30538809 2459.32852638   0.60461614   1.40131977  -0.41883646  -0.37799645   0.00012929   0.00000000   0.00000000   0.00000000   0.00857029   0.01588977    12.42
    562.0000 1353.02162816 1106.30689822 2459.32852638   0.60461645   1.40210420  -0.41884137  -0.37877774   0.00013137   0.00000000   0.00000000   0.00000000   0.00926344   0.01702676    12.42
    563.0000 1353.02181664 1106.30670974 2459.32852638   0.60461532   1.40210662  -0.41884608  -0.37878022   0.00013500   0.00000000   0.00000000   0.00000000   0.01102704   0.01753732    12.42
    564.0000 1353.02293110 1106.30559528 2459.32852638   0.60461256   1.40142974  -0.41885209  -0.37810142   0.00013633   0.00000000   0.00000000   0.00000000   0.01294063   0.01723132    12.42
    565.0000 1353.02369634 1106.30483004 2459.32852638   0.60460905   1.40103385  -0.41885874  -0.37770164   0.00013557   0.00000000   0.00000000   0.00000000   0.01400995   0.01608753    12.42
    566.0000 1353.02379700 1106.30472938 2459.32852638   0.60460610   1.40114490  -0.41886435  -0.37780823   0.00013377   0.00000000   0.00000000   0.00000000   0.01376263   0.01429224    12.42
    567.0000 1353.02212229 1106.30640409 2459.32852638   0.60460503   1.40223225  -0.41886763  -0.37889194   0.00013236   0.00000000   0.00000000   0.00000000   0.01251266   0.01221470    12.42
    568.0000 1353.02009397 1106.30843241 2459.32852638   0.60460478   1.40326882  -0.41886791  -0.37992815   0.00013203   0.00000000   0.00000000   0.00000000   0.01119500   0.01017545    12.42
    569.0000 1353.01991461 1106.30861177 2459.32852638   0.60460437   1.40365997  -0.41886532  -0.38032206   0.00013178   0.00000000   0.00000000   0.00000000   0.01071491   0.00839872    12.42
    570.0000 1353.02091291 1106.30761347 2459.32852638   0.60460334   1.40297211  -0.41886069  -0.37963890   0.00013083   0.00000000   0.00000000   0.00000000   0.01129163   0.00727292    12.42
    571.0000 1353.02314051 1106.30538587 2459.32852638   0.60460269   1.40171062  -0.41885407  -0.37838395   0.00013009   0.00000000   0.00000000   0.00000000   0.01254859   0.00716868    12.42
    572.0000 1353.02523763 1106.30328875 2459.32852638   0.60460283   1.40054453  -0.41884395  -0.37722934   0.00013159   0.00000000   0.00000000   0.00000000   0.01386403   0.00806541    12.42
    573.0000 1353.02671919 1106.30180719 2459.32852638   0.60460303   1.39970173  -0.41883082  -0.37640234   0.00013445   0.00000000   0.00000000   0.00000000   0.01469644   0.00946304    12.42
    574.0000 1353.02657171 1106.30195467 2459.32852638   0.60460395   1.39975841  -0.41881794  -0.37647202   0.00013551   0.00000000   0.00000000   0.00000000   0.01501756   0.01079613    12.42
    575.0000 1353.02668458 1106.30184180 2459.32852638   0.60460556   1.39978892  -0.41880761  -0.37650821   0.00013247   0.00000000   0.00000000   0.00000000   0.01520733   0.01192506    12.42
    576.0000 1353.02498609 1106.30354029 2459.32852638   0.60460949   1.40069890  -0.41879812  -0.37741919   0.00012790   0.00000000   0.00000000   0.00000000   0.01540536   0.01287036    12.42
    577.0000 1353.02352810 1106.30499828 2459.32852638   0.60461422   1.40147681  -0.41878644  -0.37820346   0.00012731   0.00000000   0.00000000   0.00000000   0.01532064   0.01354738    12.42
    578.0000 1353.02306628 1106.30546010 2459.32852638   0.60461803   1.40159813  -0.41877429  -0.37833784   0.00013202   0.00000000   0.00000000   0.00000000   0.01468975   0.01401539    12.42
    579.0000 1353.02331790 1106.30520848 2459.32852638   0.60462018   1.40140060  -0.41876754  -0.37815124   0.00013836   0.00000000   0.00000000   0.00000000   0.01361067   0.01453911    12.42
    580.0000 1353.02328987 1106.30523651 2459.32852638   0.60462119   1.40131536  -0.41877043  -0.37806480   0.00014106   0.00000000   0.00000000   0.00000000   0.01236595   0.01528581    12.42
    581.0000 1353.02240468 1106.30612170 2459.32852638   0.60462143   1.40178134  -0.41878226  -0.37851530   0.00013765   0.00000000   0.00000000   0.00000000   0.01113543   0.01604121    12.42
    582.0000 1353.02257387 1106.30595251 2459.32852638   0.60462048   1.40147661  -0.41879813  -0.37818916   0.00013115   0.00000000   0.00000000   0.00000000   0.01004835   0.01627280    12.42
    583.0000 1353.02308889 1106.30543749 2459.32852638   0.60462013   1.40135380  -0.41881210  -0.37804785   0.00012628   0.00000000   0.00000000   0.00000000   0.00934983   0.01562048    12.42
    584.0000 1353.02115873 1106.30736765 2459.32852638   0.60462183   1.40231792  -0.41882027  -0.37899973   0.00012391   0.00000000   0.00000000   0.00000000   0.00926221   0.01438890    12.42
    585.0000 1353.01969611 1106.30883027 2459.32852638   0.60462392   1.40296709  -0.41882192  -0.37964512   0.00012387   0.00000000   0.00000000   0.00000000   0.00981761   0.01340258    12.42
    586.0000 1353.01986503 1106.30866135 2459.32852638   0.60462475   1.40311809  -0.41881989  -0.37979952   0.00012607   0.00000000   0.00000000   0.00000000   0.01082592   0.01313542    12.42
    587.0000 1353.01964260 1106.30888378 2459.32852638   0.60462256   1.40301413  -0.41881955  -0.37970049   0.00012847   0.00000000   0.00000000   0.00000000   0.01192306   0.01328516    12.42
    588.0000 1353.02034358 1106.30818280 2459.32852638   0.60461781   1.40274434  -0.41882480  -0.37943174   0.00013001   0.00000000   0.00000000   0.00000000   0.01285280   0.01341500    12.42
    589.0000 1353.02077680 1106.30774958 2459.32852638   0.60461250   1.40254501  -0.41883563  -0.37922752   0.00013064   0.00000000   0.00000000   0.00000000   0.01351115   0.01369102    12.42
    590.0000 1353.02053561 1106.30799077 2459.32852638   0.60460858   1.40276662  -0.41884928  -0.37943916   0.00013040   0.00000000   0.00000000   0.00000000   0.01371987   0.01462182    12.42
    591.0000 1353.02080737 1106.30771901 2459.32852638   0.60460694   1.40258201  -0.41886245  -0.37924296   0.00013034   0.00000000   0.00000000   0.00000000   0.01371597   0.01619086    12.42
    592.0000 1353.02141602 1106.30711036 2459.32852638   0.60460794   1.40229723  -0.41887309  -0.37894619   0.00012999   0.00000000   0.00000000   0.00000000   0.01440839   0.01771716    12.42
    593.0000 1353.02283321 1106.30569317 2459.32852638   0.60460929   1.40144921  -0.41887945  -0.37809003   0.00012956   0.00000000   0.00000000   0.00000000   0.01639147   0.01864541    12.42
    594.0000 1353.02493633 1106.30359005 2459.32852638   0.60460983   1.40039727  -0.41887826  -0.37704077   0.00013159   0.00000000   0.00000000   0.00000000   0.01920122   0.01887925    12.42
    595.0000 1353.02478691 1106.30373947 2459.32852638   0.60461031   1.40035345  -0.41886817  -0.37701083   0.00013586   0.00000000   0.00000000   0.00000000   0.02178111   0.01842441    12.42
    596.0000 1353.02517089 1106.30335549 2459.32852638   0.60461029   1.40028717  -0.41885327  -0.37696284   0.00013923   0.00000000   0.00000000   0.00000000   0.02335499   0.01739600    12.42
    597.0000 1353.02301106 1106.30551532 2459.32852638   0.60461110   1.40157316  -0.41883972  -0.37826171   0.00013937   0.00000000   0.00000000   0.00000000   0.02393353   0.01604934    12.42
    598.0000 1353.02132036 1106.30720602 2459.32852638   0.60461192   1.40258533  -0.41882966  -0.37928170   0.00013795   0.00000000   0.00000000   0.00000000   0.02394002   0.01452658    12.42
    599.0000 1353.02033035 1106.30819603 2459.32852638   0.60461235   1.40334974  -0.41882241  -0.38005241   0.00013742   0.00000000   0.00000000   0.00000000   0.02356025   0.01278980    12.42
    600.0000 1353.01894060 1106.30958578 2459.32852638   0.60461118   1.40408942  -0.41881835  -0.38079629   0.00013641   0.00000000   0.00000000   0.00000000   0.02264708   0.01120527    12.42
    601.0000 1353.01920985 1106.30931653 2459.32852638   0.60460774   1.40403656  -0.41881699  -0.38074546   0.00013363   0.00000000   0.00000000   0.00000000   0.02101892   0.01063310    12.42
    602.0000 1353.02021533 1106.30831105 2459.32852638   0.60460412   1.40349344  -0.41881597  -0.38020463   0.00013129   0.00000000   0.00000000   0.00000000   0.01890246   0.01162783    12.42
    603.0000 1353.02032127 1106.30820511 2459.32852638   0.60460271   1.40338091  -0.41881435  -0.38009581   0.00013195   0.00000000   0.00000000   0.00000000   0.01688487   0.01368682    12.42
    604.0000 1353.01929209 1106.30923429 2459.32852638   0.60460414   1.40387659  -0.41881433  -0.38059184   0.00013372   0.00000000   0.00000000   0.00000000   0.01541769   0.01552309    12.42
    605.0000 1353.01971366 1106.30881273 2459.32852638   0.60460724   1.40369998  -0.41881801  -0.38040721   0.00013249   0.00000000   0.00000000   0.00000000   0.01472021   0.01617262    12.42
    606.0000 1353.01949191 1106.30903447 2459.32852638   0.60461254   1.40373817  -0.41882378  -0.38043075   0.00012890   0.00000000   0.00000000   0.00000000   0.01478734   0.01555833    12.42
    607.0000 1353.01752110 1106.31100528 2459.32852638   0.60461910   1.40477448  -0.41882821  -0.38145358   0.00012641   0.00000000   0.00000000   0.00000000   0.01518091   0.01416240    12.42
    608.0000 1353.01708405 1106.31144233 2459.32852638   0.60462322   1.40500158  -0.41882939  -0.38167539   0.00012642   0.00000000   0.00000000   0.00000000   0.01519922   0.01258500    12.42
    609.0000 1353.01760508 1106.31092130 2459.32852638   0.60462443   1.40469605  -0.41882817  -0.38137195   0.00012850   0.00000000   0.00000000   0.00000000   0.01447416   0.01141064    12.42
    610.0000 1353.01736904 1106.31115734 2459.32852638   0.60462380   1.40464260  -0.41882829  -0.38132095   0.00013044   0.00000000   0.00000000   0.00000000   0.01313622   0.01099738    12.42
    611.0000 1353.01946701 1106.30905937 2459.32852638   0.60462089   1.40356374  -0.41883288  -0.38023940   0.00012943   0.00000000   0.00000000   0.00000000   0.01135595   0.01119019    12.42
    612.0000 1353.02043721 1106.30808917 2459.32852638   0.60461750   1.40295312  -0.41884160  -0.37961915   0.00012513   0.00000000   0.00000000   0.00000000   0.00906850   0.01130473    12.42
    613.0000 1353.02128804 1106.30723834 2459.32852638   0.60461348   1.40248054  -0.41885053  -0.37913819   0.00012166   0.00000000   0.00000000   0.00000000   0.00622752   0.01076938    12.42
    614.0000 1353.02112384 1106.30740254 2459.32852638   0.60460958   1.40260231  -0.41885530  -0.37926000   0.00012258   0.00000000   0.00000000   0.00000000   0.00321506   0.00963775    12.42
    615.0000 1353.02148447 1106.30704191 2459.32852638   0.60460562   1.40246407  -0.41885624  -0.37912723   0.00012503   0.00000000   0.00000000   0.00000000   0.00081002   0.00819311    12.42
    616.0000 1353.02139769 1106.30712869 2459.32852638   0.60460242   1.40264251  -0.41885582  -0.37930869   0.00012442   0.00000000   0.00000000   0.00000000  -0.00045175   0.00663033    12.42
    617.0000 1353.02123635 1106.30729003 2459.32852638   0.60460012   1.40278280  -0.41885307  -0.37945160   0.00012198   0.00000000   0.00000000   0.00000000  -0.00066941   0.00523058    12.42
    618.0000 1353.02175372 1106.30677267 2459.32852638   0.60459837   1.40260666  -0.41884569  -0.37928581   0.00012321   0.00000000   0.00000000   0.00000000  -0.00031344   0.00423241    12.42
    619.0000 1353.02126682 1106.30725956 2459.32852638   0.60459709   1.40292416  -0.41883705  -0.37961797   0.00012795   0.00000000   0.00000000   0.00000000  -0.00002871   0.00350000    12.42
    620.0000 1353.02254187 1106.30598451 2459.32852638   0.60459480   1.40231381  -0.41883265  -0.37901694   0.00013057   0.00000000   0.00000000   0.00000000  -0.00038390   0.00261955    12.42
    621.0000 1353.02212548 1106.30640090 2459.32852638   0.60459429   1.40259074  -0.41883168  -0.37929415   0.00012938   0.00000000   0.00000000   0.00000000  -0.00170710   0.00123597    12.42
    622.0000 1353.02110626 1106.30742012 2459.32852638   0.60459610   1.40327623  -0.41882958  -0.37997754   0.00012699   0.00000000   0.00000000   0.00000000  -0.00414885  -0.00079292    12.42
    623.0000 1353.02030219 1106.30822419 2459.32852638   0.60459872   1.40372069  -0.41882447  -0.38042292   0.00012542   0.00000000   0.00000000   0.00000000  -0.00741704  -0.00338884    12.42
    624.0000 1353.01922314 1106.30930324 2459.32852638   0.60460084   1.40437255  -0.41881787  -0.38107806   0.00012421   0.00000000   0.00000000   0.00000000  -0.01057421  -0.00613271    12.42
    625.0000 1353.01930738 1106.30921900 2459.32852638   0.60460118   1.40439191  -0.41881113  -0.38110322   0.00012362   0.00000000   0.00000000   0.00000000  -0.01241580  -0.00832471    12.42
    626.0000 1353.01883878 1106.30968760 2459.32852638   0.60460073   1.40453729  -0.41880470  -0.38125691   0.00012506   0.00000000   0.00000000   0.00000000  -0.01230426  -0.00947781    12.42
    627.0000 1353.01985273 1106.30867366 2459.32852638   0.60460006   1.40404133  -0.41880035  -0.38076695   0.00012603   0.00000000   0.00000000   0.00000000  -0.01070384  -0.00959052    12.42
    628.0000 1353.02024602 1106.30828036 2459.32852638   0.60460125   1.40365264  -0.41879890  -0.38037590   0.00012340   0.00000000   0.00000000   0.00000000  -0.00881372  -0.00896113    12.44
    629.0000 1353.01973740 1106.30878898 2459.32852638   0.60460483   1.40379061  -0.41879709  -0.38050817   0.00011947   0.00000000   0.00000000   0.00000000  -0.00755069  -0.00787385    12.42
    630.0000 1353.02047323 1106.30805316 2459.32852638   0.60460891   1.40333085  -0.41879131  -0.38004845   0.00011782   0.00000000   0.00000000   0.00000000  -0.00702777  -0.00633148    12.42
    631.0000 1353.02055038 1106.30797601 2459.32852638   0.60461307   1.40321777  -0.41878390  -0.37993776   0.00011696   0.00000000   0.00000000   0.00000000  -0.00697669  -0.00429756    12.42
    632.0000 1353.01812054 1106.31040584 2459.32852638   0.60461669   1.40442598  -0.41877898  -0.38114608   0.00011578   0.00000000   0.00000000   0.00000000  -0.00725448  -0.00195045    12.42
    633.0000 1353.01599444 1106.31253194 2459.32852638   0.60461855   1.40569132  -0.41877714  -0.38241160   0.00011597   0.00000000   0.00000000   0.00000000  -0.00795213   0.00025405    12.42
    634.0000 1353.01388082 1106.31464556 2459.32852638   0.60461957   1.40677991  -0.41877828  -0.38349875   0.00011668   0.00000000   0.00000000   0.00000000  -0.00897682   0.00173000    12.42
    635.0000 1353.01361553 1106.31491085 2459.32852638   0.60461953   1.40690295  -0.41878313  -0.38361582   0.00011553   0.00000000   0.00000000   0.00000000  -0.00970866   0.00209256    12.42
    636.0000 1353.01435212 1106.31417426 2459.32852638   0.60461890   1.40640000  -0.41879067  -0.38310357   0.00011314   0.00000000   0.00000000   0.00000000  -0.00944350   0.00125625    12.42
    637.0000 1353.01508326 1106.31344312 2459.32852638   0.60461786   1.40593075  -0.41879852  -0.38262590   0.00011152   0.00000000   0.00000000   0.00000000  -0.00795489  -0.00049848    12.42
    638.0000 1353.01668981 1106.31183657 2459.32852638   0.60461572   1.40503666  -0.41880531  -0.38172585   0.00011022   0.00000000   0.00000000   0.00000000  -0.00552246  -0.00243583    12.42
    639.0000 1353.01750773 1106.31101865 2459.32852638   0.60461360   1.40461922  -0.41880920  -0.38130548   0.00010906   0.00000000   0.00000000   0.00000000  -0.00284147  -0.00383292    12.42
    640.0000 1353.01786957 1106.31065682 2459.32852638   0.60461198   1.40432396  -0.41880877  -0.38101290   0.00010969   0.00000000   0.00000000   0.00000000  -0.00077933  -0.00438508    12.42
    641.0000 1353.01921361 1106.30931277 2459.32852638   0.60461074   1.40368921  -0.41880690  -0.38038278   0.00011122   0.00000000   0.00000000   0.00000000   0.00012598  -0.00407318    12.42
    642.0000 1353.01905043 1106.30947595 2459.32852638   0.60461018   1.40364259  -0.41880640  -0.38033799   0.00011198   0.00000000   0.00000000   0.00000000  -0.00012263  -0.00302565    12.42
    643.0000 1353.01908626 1106.30944013 2459.32852638   0.60460996   1.40361177  -0.41880582  -0.38030908   0.00011310   0.00000000   0.00000000   0.00000000  -0.00114608  -0.00160658    12.42
    644.0000 1353.01926978 1106.30925660 2459.32852638   0.60461045   1.40377209  -0.41880281  -0.38047471   0.00011588   0.00000000   0.00000000   0.00000000  -0.00240115  -0.00036701    12.42
    645.0000 1353.01780937 1106.31071701 2459.32852638   0.60461203   1.40455708  -0.41879888  -0.38126400   0.00011783   0.00000000   0.00000000   0.00000000  -0.00333723   0.00016336    12.42
    646.0000 1353.01594828 1106.31257810 2459.32852638   0.60461353   1.40586753  -0.41879754  -0.38257234   0.00011588   0.00000000   0.00000000   0.00000000  -0.00367685  -0.00023720    12.42
    647.0000 1353.01552783 1106.31299855 2459.32852638   0.60461278   1.40621846  -0.41879923  -0.38291802   0.00011158   0.00000000   0.00000000   0.00000000  -0.00356211  -0.00144863    12.42
    648.0000 1353.01624645 1106.31227993 2459.32852638   0.60461042   1.40590308  -0.41880226  -0.38259754   0.00010713   0.00000000   0.00000000   0.00000000  -0.00336431  -0.00340578    12.42
    649.0000 1353.01688095 1106.31164543 2459.32852638   0.60460826   1.40559197  -0.41880439  -0.38228393   0.00010462   0.00000000   0.00000000   0.00000000  -0.00362124  -0.00612369    12.42
    650.0000 1353.01833966 1106.31018673 2459.32852638   0.60460732   1.40472851  -0.41880351  -0.38142364   0.00010597   0.00000000   0.00000000   0.00000000  -0.00459926  -0.00930800    12.42
    651.0000 1353.01907997 1106.30944642 2459.32852638   0.60460912   1.40430498  -0.41879952  -0.38100700   0.00011067   0.00000000   0.00000000   0.00000000  -0.00582537  -0.01230339    12.42
    652.0000 1353.01868579 1106.30984059 2459.32852638   0.60461274   1.40448950  -0.41879422  -0.38120053   0.00011799   0.00000000   0.00000000   0.00000000  -0.00670291  -0.01445931    12.42
    653.0000 1353.01861666 1106.30990972 2459.32852638   0.60461607   1.40442773  -0.41879048  -0.38114685   0.00012567   0.00000000   0.00000000   0.00000000  -0.00732014  -0.01543154    12.42
    654.0000 1353.01890007 1106.30962631 2459.32852638   0.60461862   1.40417527  -0.41879032  -0.38089547   0.00012915   0.00000000   0.00000000   0.00000000  -0.00828836  -0.01520136    12.42
    655.0000 1353.01755517 1106.31097121 2459.32852638   0.60462100   1.40490537  -0.41879312  -0.38161766   0.00012641   0.00000000   0.00000000   0.00000000  -0.00982045  -0.01385848    12.42
    656.0000 1353.01720110 1106.31132528 2459.32852638   0.60462211   1.40507669  -0.41879666  -0.38177791   0.00012000   0.00000000   0.00000000   0.00000000  -0.01133122  -0.01155078    12.42
    657.0000 1353.01616783 1106.31235855 2459.32852638   0.60462288   1.40554526  -0.41879869  -0.38223871   0.00011502   0.00000000   0.00000000   0.00000000  -0.01201626  -0.00869416    12.42
    658.0000 1353.01570246 1106.31282392 2459.32852638   0.60462314   1.40596087  -0.41879698  -0.38265517   0.00011443   0.00000000   0.00000000   0.00000000  -0.01158820  -0.00614651    12.42
    659.0000 1353.01424218 1106.31428420 2459.32852638   0.60462312   1.40658065  -0.41879172  -0.38328229   0.00011649   0.00000000   0.00000000   0.00000000  -0.01060828  -0.00473460    12.42
    660.0000 1353.01466835 1106.31385803 2459.32852638   0.60462252   1.40631709  -0.41878694  -0.38302544   0.00011781   0.00000000   0.00000000   0.00000000  -0.01026991  -0.00463986    12.42
    661.0000 1353.01476219 1106.31376419 2459.32852638   0.60462239   1.40618002  -0.41878632  -0.38288827   0.00011695   0.00000000   0.00000000   0.00000000  -0.01137356  -0.00565112    12.42
    662.0000 1353.01639897 1106.31212741 2459.32852638   0.60462242   1.40522469  -0.41878931  -0.38192771   0.00011475   0.00000000   0.00000000   0.00000000  -0.01348075  -0.00763445    12.42
    663.0000 1353.01858546 1106.30994092 2459.32852638   0.60462277   1.40401602  -0.41879377  -0.38071329   0.00011380   0.00000000   0.00000000   0.00000000  -0.01550814  -0.01037232    12.42
    664.0000 1353.01941772 1106.30910866 2459.32852638   0.60462249   1.40363990  -0.41879936  -0.38033307   0.00011502   0.00000000   0.00000000   0.00000000  -0.01674706  -0.01332747    12.42
    665.0000 1353.01861932 1106.30990706 2459.32852638   0.60461991   1.40409811  -0.41880589  -0.38078879   0.00011648   0.00000000   0.00000000   0.00000000  -0.01701111  -0.01562785    12.42
    666.0000 1353.01713663 1106.31138975 2459.32852638   0.60461485   1.40504490  -0.41881134  -0.38173643   0.00011772   0.00000000   0.00000000   0.00000000  -0.01634154  -0.01641083    12.42
    667.0000 1353.01727752 1106.31124886 2459.32852638   0.60460856   1.40497803  -0.41881427  -0.38167452   0.00011932   0.00000000   0.00000000   0.00000000  -0.01482286  -0.01549248    12.42
    668.0000 1353.01664364 1106.31188274 2459.32852638   0.60460461   1.40534587  -0.41881500  -0.38204635   0.00012009   0.00000000   0.00000000   0.00000000  -0.01272804  -0.01361905    12.42
    669.0000 1353.01640682 1106.31211956 2459.32852638   0.60460391   1.40557283  -0.41881269  -0.38227669   0.00012045   0.00000000   0.00000000   0.00000000  -0.01075235  -0.01182069    12.42
    670.0000 1353.01695661 1106.31156977 2459.32852638   0.60460558   1.40522152  -0.41880795  -0.38192851   0.00012051   0.00000000   0.00000000   0.00000000  -0.00975968  -0.01055901    12.42
    671.0000 1353.01732509 1106.31120129 2459.32852638   0.60460666   1.40501701  -0.41880301  -0.38172675   0.00011940   0.00000000   0.00000000   0.00000000  -0.01014477  -0.00961123    12.42
    672.0000 1353.01630453 1106.31222185 2459.32852638   0.60460487   1.40570455  -0.41879727  -0.38242162   0.00011921   0.00000000   0.00000000   0.00000000  -0.01138511  -0.00838920    12.42
    673.0000 1353.01371749 1106.31480889 2459.32852638   0.60459989   1.40702223  -0.41879141  -0.38375204   0.00012111   0.00000000   0.00000000   0.00000000  -0.01251537  -0.00654208    12.42
    674.0000 1353.01248904 1106.31603734 2459.32852638   0.60459260   1.40780972  -0.41878949  -0.38455034   0.00012270   0.00000000   0.00000000   0.00000000  -0.01301953  -0.00442085    12.42
    675.0000 1353.01259714 1106.31592924 2459.32852638   0.60458451   1.40778344  -0.41879234  -0.38452951   0.00012291   0.00000000   0.00000000   0.00000000  -0.01293730  -0.00276388    12.42
    676.0000 1353.01303969 1106.31548669 2459.32852638   0.60457698   1.40751559  -0.41879542  -0.38426623   0.00012302   0.00000000   0.00000000   0.00000000  -0.01237104  -0.00213149    12.42
    677.0000 1353.01438933 1106.31413706 2459.32852638   0.60457285   1.40680046  -0.41879548  -0.38355505   0.00012292   0.00000000   0.00000000   0.00000000  -0.01119005  -0.00261496    12.42
    678.0000 1353.01578277 1106.31274361 2459.32852638   0.60457868   1.40601570  -0.41879456  -0.38276356   0.00012110   0.00000000   0.00000000   0.00000000  -0.00921517  -0.00380911    12.42
    679.0000 1353.01707584 1106.31145054 2459.32852638   0.60459784   1.40532540  -0.41879301  -0.38205274   0.00011818   0.00000000   0.00000000   0.00000000  -0.00665344  -0.00502690    12.42
    680.0000 1353.01620338 1106.31232300 2459.32852638   0.60462546   1.40569310  -0.41878899  -0.38239517   0.00011651   0.00000000   0.00000000   0.00000000  -0.00419198  -0.00583197    12.42
    681.0000 1353.01520239 1106.31332399 2459.32852638   0.60464942   1.40614383  -0.41878371  -0.38282655   0.00011585   0.00000000   0.00000000   0.00000000  -0.00278556  -0.00628656    12.42
    682.0000 1353.01372575 1106.31480063 2459.32852638   0.60466272   1.40693301  -0.41877936  -0.38360621   0.00011528   0.00000000   0.00000000   0.00000000  -0.00317192  -0.00656344    12.42
    683.0000 1353.01455315 1106.31397323 2459.32852638   0.60466557   1.40656861  -0.41877613  -0.38324287   0.00011596   0.00000000   0.00000000   0.00000000  -0.00519279  -0.00670639    12.42
    684.0000 1353.01518029 1106.31334609 2459.32852638   0.60466420   1.40606514  -0.41877425  -0.38274610   0.00011941   0.00000000   0.00000000   0.00000000  -0.00764749  -0.00671537    12.42
    685.0000 1353.01824704 1106.31027935 2459.32852638   0.60466218   1.40449672  -0.41877631  -0.38118049   0.00012226   0.00000000   0.00000000   0.00000000  -0.00918994  -0.00662624    12.42
    686.0000 1353.01923251 1106.30929388 2459.32852638   0.60466242   1.40388402  -0.41878261  -0.38055925   0.00012026   0.00000000   0.00000000   0.00000000  -0.00949642  -0.00645996    12.42
    687.0000 1353.01809067 1106.31043571 2459.32852638   0.60466122   1.40448910  -0.41878714  -0.38115740   0.00011666   0.00000000   0.00000000   0.00000000  -0.00935721  -0.00602000    12.42
    688.0000 1353.01665370 1106.31187268 2459.32852638   0.60465395   1.40534572  -0.41878464  -0.38202341   0.00011628   0.00000000   0.00000000   0.00000000  -0.00945127  -0.00519009    12.42
    689.0000 1353.01542847 1106.31309792 2459.32852638   0.60464095   1.40601679  -0.41877846  -0.38271489   0.00011752   0.00000000   0.00000000   0.00000000  -0.00951343  -0.00428064    12.42
    690.0000 1353.01547161 1106.31305477 2459.32852638   0.60462622   1.40614070  -0.41877434  -0.38285599   0.00011585   0.00000000   0.00000000   0.00000000  -0.00879425  -0.00354674    12.42
    691.0000 1353.01527098 1106.31325540 2459.32852638   0.60461447   1.40636830  -0.41877044  -0.38309678   0.00011338   0.00000000   0.00000000   0.00000000  -0.00687758  -0.00312493    12.42
    692.0000 1353.01431754 1106.31420884 2459.32852638   0.60460871   1.40686471  -0.41876285  -0.38360825   0.00011510   0.00000000   0.00000000   0.00000000  -0.00411442  -0.00332435    12.42
    693.0000 1353.01298100 1106.31554538 2459.32852638   0.60460867   1.40762573  -0.41875532  -0.38437980   0.00011806   0.00000000   0.00000000   0.00000000  -0.00149148  -0.00416646    12.42
    694.0000 1353.01265480 1106.31587158 2459.32852638   0.60460923   1.40795520  -0.41875411  -0.38470883   0.00011697   0.00000000   0.00000000   0.00000000  -0.00000810  -0.00515992    12.42
    695.0000 1353.01279377 1106.31573261 2459.32852638   0.60460489   1.40774910  -0.41875938  -0.38449794   0.00011311   0.00000000   0.00000000   0.00000000  -0.00000152  -0.00588408    12.42
    696.0000 1353.01340365 1106.31512273 2459.32852638   0.60459458   1.40754881  -0.41876712  -0.38429821   0.00011111   0.00000000   0.00000000   0.00000000  -0.00089510  -0.00633559    12.42
    697.0000 1353.01466903 1106.31385735 2459.32852638   0.60458262   1.40686580  -0.41877506  -0.38361935   0.00011123   0.00000000   0.00000000   0.00000000  -0.00160840  -0.00671879    12.42
    698.0000 1353.01475036 1106.31377602 2459.32852638   0.60457652   1.40688357  -0.41878252  -0.38363628   0.00011174   0.00000000   0.00000000   0.00000000  -0.00130307  -0.00710581    12.42
    699.0000 1353.01340833 1106.31511805 2459.32852638   0.60457830   1.40747072  -0.41878974  -0.38421514   0.00011247   0.00000000   0.00000000   0.00000000   0.00018229  -0.00728387    12.42
    700.0000 1353.01301224 1106.31551414 2459.32852638   0.60458446   1.40774561  -0.41879770  -0.38447574   0.00011229   0.00000000   0.00000000   0.00000000   0.00221695  -0.00702670    12.42
    701.0000 1353.01326263 1106.31526375 2459.32852638   0.60459051   1.40767934  -0.41880490  -0.38439456   0.00011063   0.00000000   0.00000000   0.00000000   0.00386591  -0.00624652    12.42
    702.0000 1353.01295225 1106.31557413 2459.32852638   0.60459326   1.40776552  -0.41880915  -0.38447383   0.00011071   0.00000000   0.00000000   0.00000000   0.00467982  -0.00476533    12.42
    703.0000 1353.01346778 1106.31505860 2459.32852638   0.60459114   1.40759192  -0.41881213  -0.38430344   0.00011479   0.00000000   0.00000000   0.00000000   0.00488154  -0.00240498    12.42
    704.0000 1353.01423671 1106.31428968 2459.32852638   0.60458655   1.40716952  -0.41881794  -0.38388353   0.00011850   0.00000000   0.00000000   0.00000000   0.00497753   0.00033038    12.42
    705.0000 1353.01426068 1106.31426570 2459.32852638   0.60458448   1.40711026  -0.41882621  -0.38381785   0.00011827   0.00000000   0.00000000   0.00000000   0.00521884   0.00207116    12.42
    706.0000 1353.01366456 1106.31486182 2459.32852638   0.60458835   1.40729628  -0.41883204  -0.38399289   0.00011699   0.00000000   0.00000000   0.00000000   0.00549130   0.00159296    12.42
    707.0000 1353.01289308 1106.31563330 2459.32852638   0.60459713   1.40766111  -0.41883451  -0.38434641   0.00011693   0.00000000   0.00000000   0.00000000   0.00552997  -0.00075223    12.42
    708.0000 1353.01208315 1106.31644323 2459.32852638   0.60460609   1.40802343  -0.41883551  -0.38469948   0.00011764   0.00000000   0.00000000   0.00000000   0.00499058  -0.00302773    12.42
    709.0000 1353.01138970 1106.31713668 2459.32852638   0.60461095   1.40849518  -0.41883533  -0.38516742   0.00011853   0.00000000   0.00000000   0.00000000   0.00370300  -0.00362930    12.42
    710.0000 1353.01143516 1106.31709122 2459.32852638   0.60461053   1.40858952  -0.41883506  -0.38526299   0.00011906   0.00000000   0.00000000   0.00000000   0.00198569  -0.00259597    12.42
    711.0000 1353.01149914 1106.31702724 2459.32852638   0.60460715   1.40866764  -0.41883676  -0.38534287   0.00011915   0.00000000   0.00000000   0.00000000   0.00050732  -0.00097491    12.42
    712.0000 1353.01308964 1106.31543674 2459.32852638   0.60460389   1.40782548  -0.41884073  -0.38450021   0.00011936   0.00000000   0.00000000   0.00000000  -0.00007095   0.00017155    12.42
    713.0000 1353.01239420 1106.31613218 2459.32852638   0.60460541   1.40830044  -0.41884542  -0.38496976   0.00012015   0.00000000   0.00000000   0.00000000   0.00047612   0.00030986    12.42
    714.0000 1353.01250031 1106.31602607 2459.32852638   0.60460945   1.40816859  -0.41884881  -0.38483162   0.00012130   0.00000000   0.00000000   0.00000000   0.00179258  -0.00022103    12.42
    715.0000 1353.01332406 1106.31520233 2459.32852638   0.60461470   1.40771647  -0.41884938  -0.38437423   0.00012184   0.00000000   0.00000000   0.00000000   0.00331013  -0.00046318    12.42
    716.0000 1353.01336937 1106.31515701 2459.32852638   0.60461975   1.40783867  -0.41884736  -0.38449332   0.00012176   0.00000000   0.00000000   0.00000000   0.00456362   0.00034136    12.42
    717.0000 1353.01239445 1106.31613193 2459.32852638   0.60462349   1.40826778  -0.41884362  -0.38492218   0.00012150   0.00000000   0.00000000   0.00000000   0.00524553   0.00212059    12.42
    718.0000 1353.01136748 1106.31715890 2459.32852638   0.60462588   1.40894506  -0.41883784  -0.38560228   0.00012093   0.00000000   0.00000000   0.00000000   0.00514067   0.00383375    12.42
    719.0000 1353.01146060 1106.31706578 2459.32852638   0.60462592   1.40893196  -0.41883123  -0.38559464   0.00011983   0.00000000   0.00000000   0.00000000   0.00414320   0.00433406    12.42
    720.0000 1353.01137310 1106.31715328 2459.32852638   0.60462402   1.40890084  -0.41882784  -0.38556744   0.00011846   0.00000000   0.00000000   0.00000000   0.00255139   0.00343840    12.42
    721.0000 1353.01009977 1106.31842661 2459.32852638   0.60462115   1.40957689  -0.41882897  -0.38624507   0.00011831   0.00000000   0.00000000   0.00000000   0.00110485   0.00163502    12.42
    722.0000 1353.01029394 1106.31823244 2459.32852638   0.60461705   1.40947771  -0.41883249  -0.38614738   0.00011921   0.00000000   0.00000000   0.00000000   0.00039973  -0.00058413    12.42
    723.0000 1353.01094279 1106.31758359 2459.32852638   0.60461249   1.40901965  -0.41883817  -0.38568682   0.00011783   0.00000000   0.00000000   0.00000000   0.00072249  -0.00258362    12.42
    724.0000 1353.01192091 1106.31660547 2459.32852638   0.60460774   1.40853838  -0.41884571  -0.38519834   0.00011341   0.00000000   0.00000000   0.00000000   0.00228277  -0.00359209    12.42
    725.0000 1353.01199321 1106.31653317 2459.32852638   0.60460352   1.40832594  -0.41885121  -0.38497987   0.00010867   0.00000000   0.00000000   0.00000000   0.00493402  -0.00330106    12.42
    726.0000 1353.01264155 1106.31588483 2459.32852638   0.60460061   1.40809982  -0.41885177  -0.38475294   0.00010550   0.00000000   0.00000000   0.00000000   0.00776985  -0.00231281    12.42
    727.0000 1353.01207331 1106.31645307 2459.32852638   0.60460016   1.40827652  -0.41884872  -0.38493202   0.00010438   0.00000000   0.00000000   0.00000000   0.00970777  -0.00181168    12.42
    728.0000 1353.01242302 1106.31610336 2459.32852638   0.60460143   1.40810741  -0.41884471  -0.38476658   0.00010532   0.00000000   0.00000000   0.00000000   0.01042830  -0.00238473    12.42
    729.0000 1353.01073332 1106.31779306 2459.32852638   0.60460436   1.40881385  -0.41884109  -0.38547457   0.00010617   0.00000000   0.00000000   0.00000000   0.01004842  -0.00347100    12.42
    730.0000 1353.01195300 1106.31657338 2459.32852638   0.60460620   1.40839926  -0.41883880  -0.38505958   0.00010532   0.00000000   0.00000000   0.00000000   0.00843815  -0.00427185    12.42
    731.0000 1353.01156984 1106.31695654 2459.32852638   0.60460712   1.40833277  -0.41883869  -0.38499142   0.00010447   0.00000000   0.00000000   0.00000000   0.00571390  -0.00454378    12.42
    732.0000 1353.01306800 1106.31545838 2459.32852638   0.60460619   1.40768165  -0.41884067  -0.38434068   0.00010589   0.00000000   0.00000000   0.00000000   0.00268086  -0.00453401    12.42
    733.0000 1353.01374229 1106.31478409 2459.32852638   0.60460528   1.40733065  -0.41884269  -0.38399204   0.00010937   0.00000000   0.00000000   0.00000000   0.00016393  -0.00466537    12.42
    734.0000 1353.01320266 1106.31532373 2459.32852638   0.60460584   1.40754765  -0.41884309  -0.38421095   0.00011224   0.00000000   0.00000000   0.00000000  -0.00171604  -0.00527301    12.42
    735.0000 1353.01203522 1106.31649116 2459.32852638   0.60460800   1.40828451  -0.41884258  -0.38494654   0.00011261   0.00000000   0.00000000   0.00000000  -0.00338813  -0.00630652    12.42
    736.0000 1353.01049028 1106.31803611 2459.32852638   0.60461056   1.40909596  -0.41884214  -0.38575548   0.00011222   0.00000000   0.00000000   0.00000000  -0.00522387  -0.00722104    12.42
    737.0000 1353.01043542 1106.31809096 2459.32852638   0.60461196   1.40916015  -0.41884217  -0.38581795   0.00011193   0.00000000   0.00000000   0.00000000  -0.00703332  -0.00740671    12.42
    738.0000 1353.00909817 1106.31942821 2459.32852638   0.60461330   1.40992344  -0.41884218  -0.38657931   0.00011134   0.00000000   0.00000000   0.00000000  -0.00830739  -0.00653062    12.42
    739.0000 1353.00950811 1106.31901827 2459.32852638   0.60461304   1.40976223  -0.41884078  -0.38642022   0.00011181   0.00000000   0.00000000   0.00000000  -0.00888869  -0.00470975    12.42
    740.0000 1353.00993073 1106.31859566 2459.32852638   0.60461202   1.40962701  -0.41883738  -0.38629201   0.00011441   0.00000000   0.00000000   0.00000000  -0.00909874  -0.00268595    12.42
    741.0000 1353.00908876 1106.31943762 2459.32852638   0.60461105   1.41010545  -0.41883405  -0.38677762   0.00011726   0.00000000   0.00000000   0.00000000  -0.00919415  -0.00143241    12.42
    742.0000 1353.00989033 1106.31863605 2459.32852638   0.60460909   1.40970595  -0.41883474  -0.38637821   0.00011608   0.00000000   0.00000000   0.00000000  -0.00907961  -0.00151876    12.42
    743.0000 1353.01143137 1106.31709501 2459.32852638   0.60460667   1.40892899  -0.41883784  -0.38559604   0.00011156   0.00000000   0.00000000   0.00000000  -0.00859911  -0.00276922    12.42
    744.0000 1353.01212632 1106.31640006 2459.32852638   0.60460496   1.40854420  -0.41883701  -0.38521025   0.00010802   0.00000000   0.00000000   0.00000000  -0.00799272  -0.00446898    12.42
    745.0000 1353.01315728 1106.31536910 2459.32852638   0.60460417   1.40798586  -0.41883108  -0.38465664   0.00010602   0.00000000   0.00000000   0.00000000  -0.00782005  -0.00594931    12.42
    746.0000 1353.01315879 1106.31536760 2459.32852638   0.60460563   1.40800236  -0.41882340  -0.38467838   0.00010505   0.00000000   0.00000000   0.00000000  -0.00829360  -0.00683574    12.42
    747.0000 1353.01212917 1106.31639722 2459.32852638   0.60460887   1.40864715  -0.41881523  -0.38532896   0.00010591   0.00000000   0.00000000   0.00000000  -0.00920069  -0.00720490    12.42
    748.0000 1353.01109283 1106.31743355 2459.32852638   0.60461177   1.40926680  -0.41880600  -0.38595657   0.00010755   0.00000000   0.00000000   0.00000000  -0.01021789  -0.00750971    12.42
    749.0000 1353.01169565 1106.31683073 2459.32852638   0.60461267   1.40901789  -0.41879652  -0.38571729   0.00010860   0.00000000   0.00000000   0.00000000  -0.01106570  -0.00795693    12.42
    750.0000 1353.00997892 1106.31854746 2459.32852638   0.60461338   1.40992686  -0.41878969  -0.38663229   0.00010851   0.00000000   0.00000000   0.00000000  -0.01159442  -0.00833487    12.42
    751.0000 1353.00971410 1106.31881228 2459.32852638   0.60461326   1.41010005  -0.41878730  -0.38680618   0.00010668   0.00000000   0.00000000   0.00000000  -0.01181589  -0.00829959    12.42
    752.0000 1353.00925443 1106.31927196 2459.32852638   0.60461396   1.41040189  -0.41878707  -0.38710636   0.00010550   0.00000000   0.00000000   0.00000000  -0.01175770  -0.00745328    12.42
    753.0000 1353.00855309 1106.31997329 2459.32852638   0.60461575   1.41061713  -0.41878615  -0.38732240   0.00010717   0.00000000   0.00000000   0.00000000  -0.01130812  -0.00565581    12.42
    754.0000 1353.00860963 1106.31991675 2459.32852638   0.60461816   1.41055650  -0.41878466  -0.38726242   0.00010874   0.00000000   0.00000000   0.00000000  -0.01036979  -0.00330829    12.42
    755.0000 1353.00950879 1106.31901759 2459.32852638   0.60462041   1.41000821  -0.41878464  -0.38671039   0.00010724   0.00000000   0.00000000   0.00000000  -0.00914269  -0.00108308    12.42
    756.0000 1353.01026702 1106.31825936 2459.32852638   0.60462196   1.40942867  -0.41878667  -0.38612551   0.00010547   0.00000000   0.00000000   0.00000000  -0.00788978   0.00073991    12.42
    757.0000 1353.01055578 1106.31797060 2459.32852638   0.60462237   1.40921215  -0.41878960  -0.38590631   0.00010613   0.00000000   0.00000000   0.00000000  -0.00675598   0.00226255    12.42
    758.0000 1353.00957797 1106.31894841 2459.32852638   0.60462184   1.40971944  -0.41879250  -0.38641267   0.00010758   0.00000000   0.00000000   0.00000000  -0.00575602   0.00335456    12.42
    759.0000 1353.00974240 1106.31878398 2459.32852638   0.60462033   1.40956402  -0.41879617  -0.38625514   0.00010762   0.00000000   0.00000000   0.00000000  -0.00469071   0.00384847    12.42
    760.0000 1353.00960221 1106.31892417 2459.32852638   0.60461949   1.40962231  -0.41880195  -0.38630693   0.00010607   0.00000000   0.00000000   0.00000000  -0.00351602   0.00387489    12.42
    761.0000 1353.00898825 1106.31953813 2459.32852638   0.60461882   1.40994503  -0.41880913  -0.38662174   0.00010466   0.00000000   0.00000000   0.00000000  -0.00267737   0.00354935    12.42
    762.0000 1353.00970935 1106.31881703 2459.32852638   0.60461690   1.40946567  -0.41881601  -0.38613799   0.00010523   0.00000000   0.00000000   0.00000000  -0.00265472   0.00289830    12.42
    763.0000 1353.00932701 1106.31919937 2459.32852638   0.60461471   1.40971595  -0.41882376  -0.38638357   0.00010609   0.00000000   0.00000000   0.00000000  -0.00329050   0.00191741    12.42
    764.0000 1353.00905479 1106.31947159 2459.32852638   0.60461198   1.40985410  -0.41883212  -0.38651618   0.00010619   0.00000000   0.00000000   0.00000000  -0.00397643   0.00069598    12.42
    765.0000 1353.00904052 1106.31948586 2459.32852638   0.60461036   1.40988742  -0.41883581  -0.38654885   0.00010759   0.00000000   0.00000000   0.00000000  -0.00422570  -0.00039025    12.42
    766.0000 1353.01046908 1106.31805730 2459.32852638   0.60461064   1.40920821  -0.41883157  -0.38587640   0.00011040   0.00000000   0.00000000   0.00000000  -0.00387591  -0.00088625    12.42
    767.0000 1353.01079548 1106.31773090 2459.32852638   0.60461336   1.40886427  -0.41882255  -0.38554114   0.00011278   0.00000000   0.00000000   0.00000000  -0.00303081  -0.00066041    12.42
    768.0000 1353.01149400 1106.31703238 2459.32852638   0.60461637   1.40870234  -0.41881420  -0.38538578   0.00011401   0.00000000   0.00000000   0.00000000  -0.00203167   0.00016730    12.42
    769.0000 1353.01091438 1106.31761200 2459.32852638   0.60461833   1.40904675  -0.41880855  -0.38573422   0.00011436   0.00000000   0.00000000   0.00000000  -0.00120746   0.00114016    12.42
    770.0000 1353.01046174 1106.31806465 2459.32852638   0.60461837   1.40930829  -0.41880458  -0.38599961   0.00011426   0.00000000   0.00000000   0.00000000  -0.00060357   0.00137413    12.42
    771.0000 1353.00966403 1106.31886235 2459.32852638   0.60461672   1.40982759  -0.41880240  -0.38652213   0.00011365   0.00000000   0.00000000   0.00000000  -0.00009605   0.00021540    12.42
    772.0000 1353.00908398 1106.31944240 2459.32852638   0.60461347   1.41023569  -0.41880199  -0.38693268   0.00011244   0.00000000   0.00000000   0.00000000   0.00032271  -0.00212986    12.42
    773.0000 1353.00885802 1106.31966836 2459.32852638   0.60461004   1.41031218  -0.41880108  -0.38701234   0.00011127   0.00000000   0.00000000   0.00000000   0.00049216  -0.00489347    12.42
    774.0000 1353.00895634 1106.31957004 2459.32852638   0.60460762   1.41024934  -0.41879902  -0.38695354   0.00011084   0.00000000   0.00000000   0.00000000   0.00005719  -0.00728380    12.42
    775.0000 1353.01097867 1106.31754771 2459.32852638   0.60460527   1.40928079  -0.41879955  -0.38598653   0.00011056   0.00000000   0.00000000   0.00000000  -0.00136160  -0.00865641    12.42
    776.0000 1353.01046240 1106.31806398 2459.32852638   0.60460395   1.40949318  -0.41880542  -0.38619364   0.00010984   0.00000000   0.00000000   0.00000000  -0.00344758  -0.00875311    12.42
    777.0000 1353.01028373 1106.31824265 2459.32852638   0.60460235   1.40974827  -0.41881373  -0.38644175   0.00010956   0.00000000   0.00000000   0.00000000  -0.00506985  -0.00804383    12.42
    778.0000 1353.01001788 1106.31850850 2459.32852638   0.60460065   1.40983316  -0.41882091  -0.38652231   0.00011072   0.00000000   0.00000000   0.00000000  -0.00540202  -0.00721425    12.42
    779.0000 1353.00938014 1106.31914624 2459.32852638   0.60460009   1.41016078  -0.41882629  -0.38684763   0.00011323   0.00000000   0.00000000   0.00000000  -0.00473210  -0.00660738    12.42
    780.0000 1353.01007353 1106.31845285 2459.32852638   0.60460086   1.40980629  -0.41883006  -0.38649061   0.00011523   0.00000000   0.00000000   0.00000000  -0.00394321  -0.00629909    12.42
    781.0000 1353.00932747 1106.31919891 2459.32852638   0.60460451   1.41005019  -0.41883211  -0.38672756   0.00011400   0.00000000   0.00000000   0.00000000  -0.00370555  -0.00609988    12.42
    782.0000 1353.00922724 1106.31929915 2459.32852638   0.60460925   1.41022772  -0.41883171  -0.38689848   0.00011172   0.00000000   0.00000000   0.00000000  -0.00411438  -0.00564217    12.42
    783.0000 1353.00795388 1106.32057250 2459.32852638   0.60461345   1.41077963  -0.41882984  -0.38744831   0.00011197   0.00000000   0.00000000   0.00000000  -0.00476341  -0.00495064    12.42
    784.0000 1353.00854988 1106.31997650 2459.32852638   0.60461506   1.41050337  -0.41882969  -0.38717125   0.00011263   0.00000000   0.00000000   0.00000000  -0.00499886  -0.00454589    12.42
    785.0000 1353.00845363 1106.32007275 2459.32852638   0.60461589   1.41056830  -0.41883149  -0.38723193   0.00011100   0.00000000   0.00000000   0.00000000  -0.00438635  -0.00466585    12.42
    786.0000 1353.00672379 1106.32180260 2459.32852638   0.60461655   1.41143814  -0.41883145  -0.38809942   0.00010928   0.00000000   0.00000000   0.00000000  -0.00310518  -0.00496462    12.42
    787.0000 1353.00704882 1106.32147757 2459.32852638   0.60461541   1.41125485  -0.41882892  -0.38791908   0.00010856   0.00000000   0.00000000   0.00000000  -0.00174936  -0.00512673    12.42
    788.0000 1353.00864128 1106.31988510 2459.32852638   0.60461297   1.41031665  -0.41882637  -0.38698551   0.00010819   0.00000000   0.00000000   0.00000000  -0.00097495  -0.00505740    12.42
    789.0000 1353.00971225 1106.31881413 2459.32852638   0.60461069   1.40967726  -0.41882308  -0.38635223   0.00010874   0.00000000   0.00000000   0.00000000  -0.00108712  -0.00469352    12.42
    790.0000 1353.01104004 1106.31748634 2459.32852638   0.60460887   1.40899293  -0.41881665  -0.38567783   0.00011042   0.00000000   0.00000000   0.00000000  -0.00165647  -0.00419670    12.42
    791.0000 1353.01172047 1106.31680591 2459.32852638   0.60460863   1.40861676  -0.41880766  -0.38531146   0.00011099   0.00000000   0.00000000   0.00000000  -0.00186557  -0.00407886    12.42
    792.0000 1353.01163672 1106.31688966 2459.32852638   0.60460962   1.40873571  -0.41879868  -0.38543558   0.00010817   0.00000000   0.00000000   0.00000000  -0.00129025  -0.00480076    12.42
    793.0000 1353.01079523 1106.31773115 2459.32852638   0.60461129   1.40942400  -0.41878862  -0.38612892   0.00010482   0.00000000   0.00000000   0.00000000  -0.00015456  -0.00620879    12.42
    794.0000 1353.00987661 1106.31864977 2459.32852638   0.60461271   1.40986844  -0.41877492  -0.38658495   0.00010415   0.00000000   0.00000000   0.00000000   0.00102354  -0.00756105    12.42
    795.0000 1353.00914884 1106.31937754 2459.32852638   0.60461404   1.41039350  -0.41875930  -0.38712600   0.00010584   0.00000000   0.00000000   0.00000000   0.00181154  -0.00806327    12.42
    796.0000 1353.01013391 1106.31839247 2459.32852638   0.60461465   1.40993062  -0.41874622  -0.38667741   0.00010767   0.00000000   0.00000000   0.00000000   0.00186122  -0.00717693    12.42
    797.0000 1353.00997663 1106.31854975 2459.32852638   0.60461623   1.40996942  -0.41873897  -0.38672272   0.00010850   0.00000000   0.00000000   0.00000000   0.00112504  -0.00494529    12.42
    798.0000 1353.00912573 1106.31940065 2459.32852638   0.60461774   1.41048635  -0.41873855  -0.38723835   0.00010829   0.00000000   0.00000000   0.00000000   0.00001907  -0.00227682    12.42
    799.0000 1353.00783425 1106.32069214 2459.32852638   0.60461782   1.41127483  -0.41874290  -0.38802188   0.00010777   0.00000000   0.00000000   0.00000000  -0.00090508  -0.00035936    12.42
    800.0000 1353.00667316 1106.32185322 2459.32852638   0.60461605   1.41196278  -0.41874967  -0.38870455   0.00010750   0.00000000   0.00000000   0.00000000  -0.00133473   0.00009146    12.42
    801.0000 1353.00655114 1106.32197524 2459.32852638   0.60461234   1.41188368  -0.41875832  -0.38862093   0.00010790   0.00000000   0.00000000   0.00000000  -0.00134890  -0.00102769    12.42
    802.0000 1353.00696213 1106.32156426 2459.32852638   0.60460878   1.41177409  -0.41876855  -0.38850436   0.00010760   0.00000000   0.00000000   0.00000000  -0.00128277  -0.00306368    12.42
    803.0000 1353.00802178 1106.32050460 2459.32852638   0.60460569   1.41094531  -0.41877918  -0.38766545   0.00010501   0.00000000   0.00000000   0.00000000  -0.00133479  -0.00481645    12.42
    804.0000 1353.01060094 1106.31792544 2459.32852638   0.60460337   1.40951754  -0.41878990  -0.38622557   0.00010130   0.00000000   0.00000000   0.00000000  -0.00150378  -0.00547243    12.42
    805.0000 1353.00968523 1106.31884115 2459.32852638   0.60460313   1.40997076  -0.41880151  -0.38666535   0.00009923   0.00000000   0.00000000   0.00000000  -0.00176794  -0.00506254    12.42
    806.0000 1353.00820388 1106.32032250 2459.32852638   0.60460302   1.41068527  -0.41881298  -0.38736952   0.00010024   0.00000000   0.00000000   0.00000000  -0.00190833  -0.00408513    12.42
    807.0000 1353.00844382 1106.32008256 2459.32852638   0.60460252   1.41068180  -0.41882191  -0.38735973   0.00010236   0.00000000   0.00000000   0.00000000  -0.00172256  -0.00297327    12.42
    808.0000 1353.00638278 1106.32214360 2459.32852638   0.60460367   1.41186686  -0.41882553  -0.38854062   0.00010296   0.00000000   0.00000000   0.00000000  -0.00120595  -0.00149713    12.42
    809.0000 1353.00436273 1106.32416365 2459.32852638   0.60460554   1.41278506  -0.41882227  -0.38946010   0.00010285   0.00000000   0.00000000   0.00000000  -0.00049878   0.00086480    12.42
    810.0000 1353.00341359 1106.32511280 2459.32852638   0.60460748   1.41336933  -0.41881377  -0.39005125   0.00010316   0.00000000   0.00000000   0.00000000  -0.00007705   0.00375088    12.42
    811.0000 1353.00562979 1106.32289659 2459.32852638   0.60460779   1.41203790  -0.41880422  -0.38872871   0.00010282   0.00000000   0.00000000   0.00000000  -0.00047437   0.00607418    12.42
    812.0000 1353.00517575 1106.32335064 2459.32852638   0.60460959   1.41232717  -0.41879641  -0.38902221   0.00010105   0.00000000   0.00000000   0.00000000  -0.00158419   0.00700745    12.42
    813.0000 1353.00488706 1106.32363932 2459.32852638   0.60461126   1.41236020  -0.41878735  -0.38906227   0.00010068   0.00000000   0.00000000   0.00000000  -0.00269268   0.00624412    12.42
    814.0000 1353.00544704 1106.32307934 2459.32852638   0.60461254   1.41213481  -0.41877525  -0.38885081   0.00010379   0.00000000   0.00000000   0.00000000  -0.00318184   0.00391824    12.42
    815.0000 1353.00587553 1106.32265085 2459.32852638   0.60461329   1.41188852  -0.41876635  -0.38861468   0.00010580   0.00000000   0.00000000   0.00000000  -0.00291320   0.00053135    12.42
    816.0000 1353.00573791 1106.32278847 2459.32852638   0.60461368   1.41201925  -0.41876571  -0.38874291   0.00010306   0.00000000   0.00000000   0.00000000  -0.00217266  -0.00323859    12.42
    817.0000 1353.00624424 1106.32228214 2459.32852638   0.60461321   1.41163054  -0.41876892  -0.38834848   0.00010007   0.00000000   0.00000000   0.00000000  -0.00151472  -0.00668953    12.42
    818.0000 1353.00714276 1106.32138363 2459.32852638   0.60461261   1.41121317  -0.41876984  -0.38793129   0.00010056   0.00000000   0.00000000   0.00000000  -0.00146326  -0.00946569    12.42
    819.0000 1353.00758928 1106.32093710 2459.32852638   0.60461209   1.41097376  -0.41876973  -0.38769444   0.00010250   0.00000000   0.00000000   0.00000000  -0.00216154  -0.01157480    12.42
    820.0000 1353.00768635 1106.32084004 2459.32852638   0.60461139   1.41095870  -0.41877323  -0.38767694   0.00010287   0.00000000   0.00000000   0.00000000  -0.00342088  -0.01272098    12.42
    821.0000 1353.00598176 1106.32254462 2459.32852638   0.60461133   1.41212334  -0.41878048  -0.38883347   0.00010194   0.00000000   0.00000000   0.00000000  -0.00516773  -0.01251946    12.42
    822.0000 1353.00436869 1106.32415770 2459.32852638   0.60461111   1.41320257  -0.41878740  -0.38990602   0.00010195   0.00000000   0.00000000   0.00000000  -0.00752115  -0.01123123    12.42
    823.0000 1353.00385027 1106.32467611 2459.32852638   0.60461042   1.41347925  -0.41879205  -0.39017998   0.00010320   0.00000000   0.00000000   0.00000000  -0.01021987  -0.00961989    12.42
    824.0000 1353.00462521 1106.32390117 2459.32852638   0.60460931   1.41312284  -0.41879623  -0.38982110   0.00010380   0.00000000   0.00000000   0.00000000  -0.01233368  -0.00824721    12.42
    825.0000 1353.00564870 1106.32287768 2459.32852638   0.60460773   1.41254122  -0.41880176  -0.38923511   0.00010338   0.00000000   0.00000000   0.00000000  -0.01288258  -0.00697283    12.42
    826.0000 1353.00686172 1106.32166466 2459.32852638   0.60460588   1.41180279  -0.41880877  -0.38849060   0.00010247   0.00000000   0.00000000   0.00000000  -0.01178050  -0.00570808    12.42
    827.0000 1353.00657473 1106.32195166 2459.32852638   0.60460524   1.41197977  -0.41881591  -0.38865993   0.00010131   0.00000000   0.00000000   0.00000000  -0.00994439  -0.00497679    12.42
    828.0000 1353.00566181 1106.32286458 2459.32852638   0.60460583   1.41241223  -0.41882036  -0.38908659   0.00010056   0.00000000   0.00000000   0.00000000  -0.00839338  -0.00506149    12.42
    829.0000 1353.00547930 1106.32304708 2459.32852638   0.60460752   1.41252129  -0.41882160  -0.38919201   0.00009985   0.00000000   0.00000000   0.00000000  -0.00729813  -0.00560701    12.42
    830.0000 1353.00434763 1106.32417875 2459.32852638   0.60460998   1.41319652  -0.41882137  -0.38986482   0.00009965   0.00000000   0.00000000   0.00000000  -0.00580880  -0.00600708    12.42
    831.0000 1353.00375485 1106.32477153 2459.32852638   0.60461082   1.41334822  -0.41882051  -0.39001792   0.00010103   0.00000000   0.00000000   0.00000000  -0.00315680  -0.00593313    12.42
    832.0000 1353.00442254 1106.32410385 2459.32852638   0.60460977   1.41308410  -0.41881929  -0.38975706   0.00010202   0.00000000   0.00000000   0.00000000   0.00050191  -0.00558298    12.42
    833.0000 1353.00459655 1106.32392983 2459.32852638   0.60460781   1.41292315  -0.41881856  -0.38959755   0.00010076   0.00000000   0.00000000   0.00000000   0.00414122  -0.00541059    12.42
    834.0000 1353.00479361 1106.32373277 2459.32852638   0.60460587   1.41280245  -0.41882014  -0.38947538   0.00009894   0.00000000   0.00000000   0.00000000   0.00633243  -0.00547923    12.42
    835.0000 1353.00316983 1106.32535655 2459.32852638   0.60460611   1.41355503  -0.41882306  -0.39022440   0.00009854   0.00000000   0.00000000   0.00000000   0.00617327  -0.00529926    12.42
    836.0000 1353.00261882 1106.32590756 2459.32852638   0.60460881   1.41385487  -0.41882237  -0.39052287   0.00009919   0.00000000   0.00000000   0.00000000   0.00402468  -0.00436911    12.42
    837.0000 1353.00283107 1106.32569531 2459.32852638   0.60461438   1.41376607  -0.41881554  -0.39043728   0.00010113   0.00000000   0.00000000   0.00000000   0.00116067  -0.00282560    12.42
    838.0000 1353.00398310 1106.32454328 2459.32852638   0.60462089   1.41321411  -0.41880630  -0.38988916   0.00010224   0.00000000   0.00000000   0.00000000  -0.00107377  -0.00125681    12.42
    839.0000 1353.00331830 1106.32520808 2459.32852638   0.60462587   1.41336077  -0.41879923  -0.39003583   0.00010015   0.00000000   0.00000000   0.00000000  -0.00187266  -0.00002641    12.42
    840.0000 1353.00504955 1106.32347683 2459.32852638   0.60462534   1.41265756  -0.41879373  -0.38933605   0.00009756   0.00000000   0.00000000   0.00000000  -0.00133041   0.00058974    12.42
    841.0000 1353.00548327 1106.32304311 2459.32852638   0.60462099   1.41243624  -0.41878856  -0.38912319   0.00009649   0.00000000   0.00000000   0.00000000  -0.00031229   0.00030909    12.42
    842.0000 1353.00446429 1106.32406209 2459.32852638   0.60461560   1.41289228  -0.41878522  -0.38958656   0.00009510   0.00000000   0.00000000   0.00000000   0.00031111  -0.00084481    12.42
    843.0000 1353.00442398 1106.32410241 2459.32852638   0.60461170   1.41300477  -0.41878254  -0.38970416   0.00009363   0.00000000   0.00000000   0.00000000   0.00027259  -0.00254517    12.42
    844.0000 1353.00442949 1106.32409689 2459.32852638   0.60461131   1.41298902  -0.41877855  -0.38969392   0.00009477   0.00000000   0.00000000   0.00000000  -0.00007494  -0.00416118    12.42
    845.0000 1353.00462379 1106.32390260 2459.32852638   0.60461293   1.41294826  -0.41877484  -0.38965858   0.00009810   0.00000000   0.00000000   0.00000000  -0.00028995  -0.00506004    12.42
    846.0000 1353.00497340 1106.32355298 2459.32852638   0.60461231   1.41253441  -0.41877394  -0.38924915   0.00010099   0.00000000   0.00000000   0.00000000  -0.00039018  -0.00507886    12.42
    847.0000 1353.00440945 1106.32411693 2459.32852638   0.60460795   1.41309740  -0.41877671  -0.38981511   0.00010238   0.00000000   0.00000000   0.00000000  -0.00088330  -0.00465700    12.42
    848.0000 1353.00426796 1106.32425842 2459.32852638   0.60459902   1.41302336  -0.41878272  -0.38974409   0.00010247   0.00000000   0.00000000   0.00000000  -0.00224760  -0.00444135    12.42
    849.0000 1353.00405646 1106.32446992 2459.32852638   0.60458986   1.41309956  -0.41879066  -0.38982102   0.00010198   0.00000000   0.00000000   0.00000000  -0.00449715  -0.00451548    12.42
    850.0000 1353.00358417 1106.32494222 2459.32852638   0.60458352   1.41352873  -0.41879808  -0.39024898   0.00010185   0.00000000   0.00000000   0.00000000  -0.00719265  -0.00450442    12.42
    851.0000 1353.00401517 1106.32451122 2459.32852638   0.60457960   1.41311928  -0.41880319  -0.38983747   0.00010098   0.00000000   0.00000000   0.00000000  -0.00963197  -0.00436619    12.42
    852.0000 1353.00467317 1106.32385322 2459.32852638   0.60457935   1.41297236  -0.41880588  -0.38968694   0.00009980   0.00000000   0.00000000   0.00000000  -0.01104076  -0.00420901    12.42
    853.0000 1353.00456281 1106.32396358 2459.32852638   0.60458466   1.41295733  -0.41880746  -0.38966660   0.00010139   0.00000000   0.00000000   0.00000000  -0.01092514  -0.00378122    12.42
    854.0000 1353.00470991 1106.32381648 2459.32852638   0.60459631   1.41298559  -0.41881094  -0.38968344   0.00010511   0.00000000   0.00000000   0.00000000  -0.00957837  -0.00291083    12.42
    855.0000 1353.00394142 1106.32458496 2459.32852638   0.60461165   1.41339773  -0.41881648  -0.39007611   0.00010651   0.00000000   0.00000000   0.00000000  -0.00777139  -0.00208626    12.42
    856.0000 1353.00336195 1106.32516443 2459.32852638   0.60462541   1.41367159  -0.41881970  -0.39033174   0.00010526   0.00000000   0.00000000   0.00000000  -0.00609806  -0.00174368    12.42
    857.0000 1353.00162134 1106.32690504 2459.32852638   0.60463509   1.41455437  -0.41881903  -0.39120396   0.00010370   0.00000000   0.00000000   0.00000000  -0.00492125  -0.00161723    12.42
    858.0000 1353.00235737 1106.32616901 2459.32852638   0.60463955   1.41428263  -0.41881720  -0.39092764   0.00010176   0.00000000   0.00000000   0.00000000  -0.00421067  -0.00142819    12.42
    859.0000 1353.00296023 1106.32556615 2459.32852638   0.60464159   1.41384817  -0.41881597  -0.39048972   0.00009912   0.00000000   0.00000000   0.00000000  -0.00353973  -0.00107291    12.42
    860.0000 1353.00377921 1106.32474717 2459.32852638   0.60464276   1.41354252  -0.41881563  -0.39018065   0.00009652   0.00000000   0.00000000   0.00000000  -0.00279430  -0.00062221    12.42
    861.0000 1353.00348057 1106.32504581 2459.32852638   0.60464354   1.41361173  -0.41881501  -0.39024845   0.00009529   0.00000000   0.00000000   0.00000000  -0.00224717  -0.00024568    12.42
    862.0000 1353.00416783 1106.32435855 2459.32852638   0.60464144   1.41316435  -0.41881289  -0.38980604   0.00009602   0.00000000   0.00000000   0.00000000  -0.00190317   0.00017287    12.42
    863.0000 1353.00448234 1106.32404404 2459.32852638   0.60463574   1.41304639  -0.41881012  -0.38969841   0.00009787   0.00000000   0.00000000   0.00000000  -0.00138989   0.00072234    12.42
    864.0000 1353.00462846 1106.32389792 2459.32852638   0.60462741   1.41289001  -0.41880717  -0.38955440   0.00009897   0.00000000   0.00000000   0.00000000  -0.00067643   0.00111765    12.42
    865.0000 1353.00469943 1106.32382695 2459.32852638   0.60461937   1.41285274  -0.41880368  -0.38952743   0.00009774   0.00000000   0.00000000   0.00000000  -0.00028358   0.00094845    12.42
    866.0000 1353.00433283 1106.32419355 2459.32852638   0.60461283   1.41313860  -0.41879928  -0.38982243   0.00009594   0.00000000   0.00000000   0.00000000  -0.00033586  -0.00002463    12.42
    867.0000 1353.00409536 1106.32443102 2459.32852638   0.60460779   1.41323238  -0.41879490  -0.38992630   0.00009661   0.00000000   0.00000000   0.00000000  -0.00025296  -0.00175983    12.42
    868.0000 1353.00305431 1106.32547208 2459.32852638   0.60460460   1.41401464  -0.41879387  -0.39071507   0.00009890   0.00000000   0.00000000   0.00000000   0.00010223  -0.00396671    12.42
    869.0000 1353.00255471 1106.32597167 2459.32852638   0.60460032   1.41426530  -0.41879788  -0.39096630   0.00009920   0.00000000   0.00000000   0.00000000  -0.00011849  -0.00603484    12.42
    870.0000 1353.00173055 1106.32679583 2459.32852638   0.60459385   1.41472789  -0.41880308  -0.39142929   0.00009834   0.00000000   0.00000000   0.00000000  -0.00174720  -0.00706095    12.42
    871.0000 1353.00331139 1106.32521500 2459.32852638   0.60458398   1.41390648  -0.41880615  -0.39061579   0.00009943   0.00000000   0.00000000   0.00000000  -0.00443008  -0.00669292    12.42
    872.0000 1353.00449200 1106.32403438 2459.32852638   0.60457504   1.41331767  -0.41880985  -0.39003279   0.00010001   0.00000000   0.00000000   0.00000000  -0.00702837  -0.00583922    12.42
    873.0000 1353.00384463 1106.32468175 2459.32852638   0.60457130   1.41361021  -0.41881537  -0.39032156   0.00009802   0.00000000   0.00000000   0.00000000  -0.00872293  -0.00591780    12.42
    874.0000 1353.00374762 1106.32477877 2459.32852638   0.60457346   1.41373019  -0.41881835  -0.39043500   0.00009662   0.00000000   0.00000000   0.00000000  -0.00953445  -0.00743696    12.42
    875.0000 1353.00227034 1106.32625605 2459.32852638   0.60458014   1.41455802  -0.41881630  -0.39126010   0.00009852   0.00000000   0.00000000   0.00000000  -0.00991376  -0.00950554    12.42
    876.0000 1353.00243172 1106.32609467 2459.32852638   0.60458584   1.41443641  -0.41881075  -0.39114164   0.00010182   0.00000000   0.00000000   0.00000000  -0.01020231  -0.01064344    12.42
    877.0000 1353.00245814 1106.32606824 2459.32852638   0.60458853   1.41452327  -0.41880482  -0.39123265   0.00010273   0.00000000   0.00000000   0.00000000  -0.01063436  -0.00987980    12.42
    878.0000 1353.00165675 1106.32686964 2459.32852638   0.60458751   1.41482884  -0.41880205  -0.39153914   0.00009986   0.00000000   0.00000000   0.00000000  -0.01128973  -0.00733723    12.42
    879.0000 1353.00255145 1106.32597493 2459.32852638   0.60458492   1.41447574  -0.41880173  -0.39118622   0.00009712   0.00000000   0.00000000   0.00000000  -0.01179650  -0.00415366    12.42
    880.0000 1353.00246554 1106.32606084 2459.32852638   0.60458512   1.41439988  -0.41880067  -0.39110964   0.00009555   0.00000000   0.00000000   0.00000000  -0.01144711  -0.00162211    12.42
    881.0000 1353.00202391 1106.32650248 2459.32852638   0.60458927   1.41442811  -0.41879663  -0.39113628   0.00009407   0.00000000   0.00000000   0.00000000  -0.01013576  -0.00041992    12.42
    882.0000 1353.00278033 1106.32574605 2459.32852638   0.60459521   1.41402137  -0.41879036  -0.39072971   0.00009391   0.00000000   0.00000000   0.00000000  -0.00860179  -0.00047075    12.42
    883.0000 1353.00469346 1106.32383293 2459.32852638   0.60459972   1.41286862  -0.41878596  -0.38957831   0.00009536   0.00000000   0.00000000   0.00000000  -0.00739130  -0.00136005    12.42
    884.0000 1353.00403272 1106.32449367 2459.32852638   0.60460274   1.41317821  -0.41878564  -0.38988660   0.00009677   0.00000000   0.00000000   0.00000000  -0.00623947  -0.00281195    12.42
    885.0000 1353.00482020 1106.32370618 2459.32852638   0.60460288   1.41292894  -0.41878800  -0.38963532   0.00009727   0.00000000   0.00000000   0.00000000  -0.00489494  -0.00435690    12.42
    886.0000 1353.00329758 1106.32522881 2459.32852638   0.60460323   1.41384911  -0.41879176  -0.39055098   0.00009686   0.00000000   0.00000000   0.00000000  -0.00360705  -0.00526129    12.42
    887.0000 1353.00248575 1106.32604063 2459.32852638   0.60460442   1.41431508  -0.41879697  -0.39100943   0.00009574   0.00000000   0.00000000   0.00000000  -0.00257251  -0.00511767    12.42
    888.0000 1353.00256997 1106.32595642 2459.32852638   0.60460734   1.41445045  -0.41880293  -0.39113518   0.00009500   0.00000000   0.00000000   0.00000000  -0.00156637  -0.00381364    12.42
    889.0000 1353.00163643 1106.32688995 2459.32852638   0.60461130   1.41491040  -0.41880762  -0.39158717   0.00009568   0.00000000   0.00000000   0.00000000  -0.00029442  -0.00155216    12.42
    890.0000 1353.00073632 1106.32779006 2459.32852638   0.60461429   1.41535819  -0.41881012  -0.39203104   0.00009726   0.00000000   0.00000000   0.00000000   0.00079029   0.00066087    12.42
    891.0000 1353.00090776 1106.32761862 2459.32852638   0.60461536   1.41539845  -0.41881163  -0.39207060   0.00009915   0.00000000   0.00000000   0.00000000   0.00037550   0.00162818    12.42
    892.0000 1353.00069127 1106.32783511 2459.32852638   0.60461497   1.41560341  -0.41881551  -0.39227248   0.00009956   0.00000000   0.00000000   0.00000000  -0.00231293   0.00134533    12.42
    893.0000 1353.00061908 1106.32790730 2459.32852638   0.60461376   1.41561300  -0.41882273  -0.39227381   0.00009730   0.00000000   0.00000000   0.00000000  -0.00624815   0.00093658    12.42
    894.0000 1353.00040287 1106.32812351 2459.32852638   0.60461255   1.41575129  -0.41882900  -0.39240605   0.00009632   0.00000000   0.00000000   0.00000000  -0.00946609   0.00092604    12.42
    895.0000 1353.00042234 1106.32810404 2459.32852638   0.60461066   1.41562644  -0.41883351  -0.39227928   0.00009701   0.00000000   0.00000000   0.00000000  -0.01097802   0.00083864    12.42
    896.0000 1353.00316267 1106.32536371 2459.32852638   0.60460678   1.41419968  -0.41883689  -0.39085383   0.00009782   0.00000000   0.00000000   0.00000000  -0.01119606   0.00055479    12.42
    897.0000 1353.00233784 1106.32618855 2459.32852638   0.60460354   1.41449676  -0.41883856  -0.39115265   0.00009799   0.00000000   0.00000000   0.00000000  -0.01073740   0.00045329    12.42
    898.0000 1353.00238836 1106.32613803 2459.32852638   0.60459941   1.41450155  -0.41883858  -0.39116117   0.00009761   0.00000000   0.00000000   0.00000000  -0.00980078   0.00054144    12.42
    899.0000 1353.00299141 1106.32553497 2459.32852638   0.60459561   1.41425017  -0.41883690  -0.39091508   0.00009743   0.00000000   0.00000000   0.00000000  -0.00830346   0.00039831    12.42
    900.0000 1353.00219946 1106.32632693 2459.32852638   0.60459356   1.41465034  -0.41883288  -0.39132175   0.00009785   0.00000000   0.00000000   0.00000000  -0.00608995  -0.00015106    12.42
    901.0000 1353.00024823 1106.32827816 2459.32852638   0.60459372   1.41574572  -0.41882643  -0.39242462   0.00009905   0.00000000   0.00000000   0.00000000  -0.00340365  -0.00097363    12.42
    902.0000 1352.99926036 1106.32926602 2459.32852638   0.60459488   1.41619554  -0.41881812  -0.39288395   0.00010142   0.00000000   0.00000000   0.00000000  -0.00100282  -0.00162221    12.42
    903.0000 1352.99947820 1106.32904819 2459.32852638   0.60459667   1.41601185  -0.41880929  -0.39271007   0.00010417   0.00000000   0.00000000   0.00000000   0.00055369  -0.00147950    12.42
    904.0000 1352.99957142 1106.32895496 2459.32852638   0.60459825   1.41595846  -0.41880310  -0.39266112   0.00010400   0.00000000   0.00000000   0.00000000   0.00119451  -0.00047508    12.42
    905.0000 1352.99988370 1106.32864268 2459.32852638   0.60459879   1.41566089  -0.41880092  -0.39236209   0.00010091   0.00000000   0.00000000   0.00000000   0.00103854   0.00072769    12.42
    906.0000 1353.00166964 1106.32685674 2459.32852638   0.60459843   1.41470262  -0.41879968  -0.39140282   0.00009831   0.00000000   0.00000000   0.00000000   0.00048929   0.00125772    12.42
    907.0000 1353.00209705 1106.32642933 2459.32852638   0.60459921   1.41455703  -0.41879432  -0.39126252   0.00009902   0.00000000   0.00000000   0.00000000   0.00026884   0.00059005    12.42
    908.0000 1353.00059857 1106.32792781 2459.32852638   0.60460203   1.41535506  -0.41878513  -0.39206992   0.00010202   0.00000000   0.00000000   0.00000000   0.00061889  -0.00091204    12.42
    909.0000 1353.00101527 1106.32751111 2459.32852638   0.60460482   1.41501951  -0.41877873  -0.39173784   0.00010189   0.00000000   0.00000000   0.00000000   0.00087255  -0.00258006    12.42
    910.0000 1353.00181633 1106.32671005 2459.32852638   0.60460773   1.41481190  -0.41877715  -0.39152565   0.00009863   0.00000000   0.00000000   0.00000000   0.00046089  -0.00437374    12.42
    911.0000 1353.00137355 1106.32715283 2459.32852638   0.60460988   1.41478551  -0.41877561  -0.39149564   0.00009562   0.00000000   0.00000000   0.00000000  -0.00042595  -0.00610749    12.42
    912.0000 1353.00205735 1106.32646903 2459.32852638   0.60461013   1.41446505  -0.41877138  -0.39117770   0.00009415   0.00000000   0.00000000   0.00000000  -0.00135586  -0.00716927    12.42
    913.0000 1353.00190915 1106.32661723 2459.32852638   0.60460926   1.41458490  -0.41876864  -0.39130050   0.00009350   0.00000000   0.00000000   0.00000000  -0.00219687  -0.00767673    12.42
    914.0000 1353.00163297 1106.32689341 2459.32852638   0.60460761   1.41472245  -0.41877235  -0.39143373   0.00009124   0.00000000   0.00000000   0.00000000  -0.00322767  -0.00842508    12.42
    915.0000 1353.00143939 1106.32708699 2459.32852638   0.60460635   1.41499395  -0.41877930  -0.39169713   0.00008882   0.00000000   0.00000000   0.00000000  -0.00457786  -0.00946085    12.42
    916.0000 1353.00096741 1106.32755898 2459.32852638   0.60460648   1.41533773  -0.41878276  -0.39203848   0.00008999   0.00000000   0.00000000   0.00000000  -0.00585026  -0.00985712    12.42
    917.0000 1353.00014813 1106.32837825 2459.32852638   0.60460776   1.41576390  -0.41878349  -0.39246646   0.00009380   0.00000000   0.00000000   0.00000000  -0.00677218  -0.00895210    12.42
    918.0000 1352.99967174 1106.32885464 2459.32852638   0.60460790   1.41596059  -0.41878714  -0.39266257   0.00009703   0.00000000   0.00000000   0.00000000  -0.00739384  -0.00726702    12.42
    919.0000 1353.00037711 1106.32814928 2459.32852638   0.60460607   1.41588065  -0.41879498  -0.39257707   0.00009748   0.00000000   0.00000000   0.00000000  -0.00751599  -0.00575877    12.42
    920.0000 1352.99911177 1106.32941461 2459.32852638   0.60460411   1.41646280  -0.41880293  -0.39315151   0.00009575   0.00000000   0.00000000   0.00000000  -0.00672510  -0.00481582    12.42
    921.0000 1352.99919271 1106.32933367 2459.32852638   0.60460272   1.41660530  -0.41880625  -0.39329161   0.00009527   0.00000000   0.00000000   0.00000000  -0.00470533  -0.00422196    12.42
    922.0000 1352.99758360 1106.33094278 2459.32852638   0.60460356   1.41754409  -0.41880553  -0.39423141   0.00009640   0.00000000   0.00000000   0.00000000  -0.00172443  -0.00342241    12.42
    923.0000 1352.99789100 1106.33063538 2459.32852638   0.60460400   1.41738634  -0.41880401  -0.39407534   0.00009701   0.00000000   0.00000000   0.00000000   0.00121551  -0.00192530    12.42
    924.0000 1352.99900765 1106.32951873 2459.32852638   0.60460370   1.41671971  -0.41880108  -0.39341298   0.00009806   0.00000000   0.00000000   0.00000000   0.00311219   0.00059265    12.42
    925.0000 1353.00065585 1106.32787053 2459.32852638   0.60460270   1.41580427  -0.41879735  -0.39250305   0.00009883   0.00000000   0.00000000   0.00000000   0.00366187   0.00405264    12.42
    926.0000 1353.00027411 1106.32825227 2459.32852638   0.60460263   1.41605988  -0.41879590  -0.39275976   0.00009841   0.00000000   0.00000000   0.00000000   0.00334268   0.00761541    12.42
    927.0000 1353.00006420 1106.32846219 2459.32852638   0.60460259   1.41614100  -0.41879665  -0.39284088   0.00009913   0.00000000   0.00000000   0.00000000   0.00297426   0.01031591    12.42
    928.0000 1353.00108455 1106.32744183 2459.32852638   0.60460271   1.41538725  -0.41879686  -0.39208985   0.00010218   0.00000000   0.00000000   0.00000000   0.00324675   0.01170431    12.42
    929.0000 1353.00047641 1106.32804998 2459.32852638   0.60460481   1.41578560  -0.41879702  -0.39248843   0.00010466   0.00000000   0.00000000   0.00000000   0.00442486   0.01150861    12.42
    930.0000 1353.00007844 1106.32844794 2459.32852638   0.60460655   1.41588036  -0.41879894  -0.39257967   0.00010480   0.00000000   0.00000000   0.00000000   0.00595217   0.00981259    12.42
    931.0000 1352.99851666 1106.33000973 2459.32852638   0.60460802   1.41678584  -0.41880242  -0.39347982   0.00010442   0.00000000   0.00000000   0.00000000   0.00666416   0.00734405    12.42
    932.0000 1352.99912729 1106.32939910 2459.32852638   0.60460705   1.41630057  -0.41880760  -0.39298738   0.00010146   0.00000000   0.00000000   0.00000000   0.00599457   0.00464550    12.42
    933.0000 1352.99861032 1106.32991607 2459.32852638   0.60460633   1.41664808  -0.41881292  -0.39332322   0.00009439   0.00000000   0.00000000   0.00000000   0.00465275   0.00178359    12.42
    934.0000 1352.99811315 1106.33041324 2459.32852638   0.60460601   1.41686204  -0.41881415  -0.39353014   0.00008825   0.00000000   0.00000000   0.00000000   0.00376926  -0.00081194    12.42
    935.0000 1352.99919366 1106.32933273 2459.32852638   0.60460641   1.41604996  -0.41880879  -0.39272197   0.00008721   0.00000000   0.00000000   0.00000000   0.00359072  -0.00225106    12.42
    936.0000 1352.99975470 1106.32877169 2459.32852638   0.60460853   1.41594397  -0.41879863  -0.39262690   0.00009008   0.00000000   0.00000000   0.00000000   0.00330757  -0.00219638    12.42
    937.0000 1353.00051656 1106.32800982 2459.32852638   0.60460960   1.41521843  -0.41879010  -0.39191028   0.00009155   0.00000000   0.00000000   0.00000000   0.00224140  -0.00145024    12.42
    938.0000 1353.00078721 1106.32773918 2459.32852638   0.60461006   1.41520246  -0.41878749  -0.39189411   0.00008920   0.00000000   0.00000000   0.00000000   0.00070321  -0.00086507    12.42
    939.0000 1352.99956554 1106.32896084 2459.32852638   0.60461004   1.41574387  -0.41878737  -0.39243403   0.00008757   0.00000000   0.00000000   0.00000000  -0.00053155  -0.00061014    12.42
    940.0000 1352.99967535 1106.32885103 2459.32852638   0.60460961   1.41594289  -0.41878491  -0.39263860   0.00009023   0.00000000   0.00000000   0.00000000  -0.00095814  -0.00061497    12.42
    941.0000 1352.99881327 1106.32971312 2459.32852638   0.60460963   1.41634117  -0.41878160  -0.39304377   0.00009383   0.00000000   0.00000000   0.00000000  -0.00067040  -0.00069618    12.42
    942.0000 1352.99797732 1106.33054907 2459.32852638   0.60461028   1.41694691  -0.41878033  -0.39365004   0.00009374   0.00000000   0.00000000   0.00000000  -0.00029310  -0.00071807    12.44
    943.0000 1352.99843540 1106.33009098 2459.32852638   0.60461041   1.41673718  -0.41878042  -0.39343704   0.00009069   0.00000000   0.00000000   0.00000000  -0.00037818  -0.00076080    12.42
    944.0000 1352.99899076 1106.32953563 2459.32852638   0.60461019   1.41649398  -0.41878061  -0.39319299   0.00008981   0.00000000   0.00000000   0.00000000  -0.00106104  -0.00070768    12.42
    945.0000 1352.99996743 1106.32855896 2459.32852638   0.60460812   1.41589557  -0.41878338  -0.39259499   0.00009093   0.00000000   0.00000000   0.00000000  -0.00223426  -0.00056963    12.42
    946.0000 1352.99903636 1106.32949003 2459.32852638   0.60460518   1.41636510  -0.41879083  -0.39305935   0.00009026   0.00000000   0.00000000   0.00000000  -0.00354832  -0.00092396    12.42
    947.0000 1353.00008939 1106.32843699 2459.32852638   0.60460041   1.41589241  -0.41879889  -0.39258166   0.00008855   0.00000000   0.00000000   0.00000000  -0.00448645  -0.00235056    12.42
    948.0000 1353.00004535 1106.32848104 2459.32852638   0.60459670   1.41592149  -0.41880327  -0.39261025   0.00008873   0.00000000   0.00000000   0.00000000  -0.00486912  -0.00471356    12.42
    949.0000 1352.99870155 1106.32982484 2459.32852638   0.60459517   1.41682872  -0.41880608  -0.39351718   0.00008972   0.00000000   0.00000000   0.00000000  -0.00498071  -0.00749966    12.42
    950.0000 1352.99873436 1106.32979202 2459.32852638   0.60459403   1.41668949  -0.41881277  -0.39337079   0.00008809   0.00000000   0.00000000   0.00000000  -0.00497186  -0.01027158    12.42
    951.0000 1352.99972849 1106.32879790 2459.32852638   0.60459392   1.41626157  -0.41882245  -0.39292958   0.00008438   0.00000000   0.00000000   0.00000000  -0.00450845  -0.01233378    12.42
    952.0000 1352.99933089 1106.32919550 2459.32852638   0.60459540   1.41645422  -0.41882753  -0.39311484   0.00008356   0.00000000   0.00000000   0.00000000  -0.00324555  -0.01316302    12.42
    953.0000 1352.99930667 1106.32921972 2459.32852638   0.60459669   1.41632485  -0.41882642  -0.39298908   0.00008735   0.00000000   0.00000000   0.00000000  -0.00148673  -0.01290473    12.42
    954.0000 1353.00047395 1106.32805243 2459.32852638   0.60459745   1.41575719  -0.41882292  -0.39242898   0.00009217   0.00000000   0.00000000   0.00000000   0.00012792  -0.01195644    12.42
    955.0000 1352.99996387 1106.32856251 2459.32852638   0.60459917   1.41609198  -0.41881961  -0.39276831   0.00009512   0.00000000   0.00000000   0.00000000   0.00126087  -0.01069425    12.42
    956.0000 1352.99785268 1106.33067370 2459.32852638   0.60460189   1.41709317  -0.41881859  -0.39376843   0.00009574   0.00000000   0.00000000   0.00000000   0.00177862  -0.00950784    12.42
    957.0000 1352.99860863 1106.32991775 2459.32852638   0.60460398   1.41681512  -0.41881947  -0.39348748   0.00009581   0.00000000   0.00000000   0.00000000   0.00153573  -0.00865718    12.42
    958.0000 1352.99898388 1106.32954250 2459.32852638   0.60460590   1.41646802  -0.41881973  -0.39313896   0.00009656   0.00000000   0.00000000   0.00000000   0.00034917  -0.00829410    12.42
    959.0000 1352.99881607 1106.32971032 2459.32852638   0.60460688   1.41650502  -0.41881860  -0.39317843   0.00009888   0.00000000   0.00000000   0.00000000  -0.00172798  -0.00802172    12.42
    960.0000 1352.99829274 1106.33023364 2459.32852638   0.60460638   1.41674549  -0.41881813  -0.39342205   0.00010107   0.00000000   0.00000000   0.00000000  -0.00395851  -0.00663408    12.42
    961.0000 1352.99744356 1106.33108283 2459.32852638   0.60460533   1.41729471  -0.41881822  -0.39397056   0.00009941   0.00000000   0.00000000   0.00000000  -0.00526738  -0.00360078    12.42
    962.0000 1352.99617173 1106.33235466 2459.32852638   0.60460462   1.41797552  -0.41881540  -0.39465196   0.00009645   0.00000000   0.00000000   0.00000000  -0.00559769  -0.00018736    12.42
    963.0000 1352.99716301 1106.33136338 2459.32852638   0.60460379   1.41757816  -0.41880968  -0.39426090   0.00009621   0.00000000   0.00000000   0.00000000  -0.00565670   0.00201076    12.42
    964.0000 1352.99782153 1106.33070486 2459.32852638   0.60460382   1.41712291  -0.41880376  -0.39381303   0.00009771   0.00000000   0.00000000   0.00000000  -0.00556742   0.00276445    12.42
    965.0000 1352.99786269 1106.33066370 2459.32852638   0.60460424   1.41708272  -0.41879886  -0.39377833   0.00009871   0.00000000   0.00000000   0.00000000  -0.00511685   0.00278325    12.42
    966.0000 1352.99964632 1106.32888007 2459.32852638   0.60460342   1.41620815  -0.41879594  -0.39290769   0.00009889   0.00000000   0.00000000   0.00000000  -0.00454904   0.00239265    12.42
    967.0000 1352.99965585 1106.32887054 2459.32852638   0.60460275   1.41603899  -0.41879547  -0.39273902   0.00009826   0.00000000   0.00000000   0.00000000  -0.00412402   0.00111328    12.42
    968.0000 1353.00097834 1106.32754805 2459.32852638   0.60460147   1.41551831  -0.41879560  -0.39221944   0.00009820   0.00000000   0.00000000   0.00000000  -0.00353289  -0.00128666    12.42
    969.0000 1352.99885337 1106.32967301 2459.32852638   0.60460159   1.41666522  -0.41879508  -0.39336746   0.00009891   0.00000000   0.00000000   0.00000000  -0.00240502  -0.00394894    12.42
    970.0000 1352.99817766 1106.33034872 2459.32852638   0.60460131   1.41714349  -0.41879563  -0.39384550   0.00009895   0.00000000   0.00000000   0.00000000  -0.00092535  -0.00557310    12.42
    971.0000 1352.99789023 1106.33063615 2459.32852638   0.60460121   1.41736112  -0.41879912  -0.39405862   0.00009784   0.00000000   0.00000000   0.00000000   0.00054706  -0.00544808    12.42
    972.0000 1352.99773551 1106.33079088 2459.32852638   0.60460126   1.41742487  -0.41880245  -0.39411742   0.00009627   0.00000000   0.00000000   0.00000000   0.00170835  -0.00399948    12.42
    973.0000 1352.99769128 1106.33083511 2459.32852638   0.60460106   1.41740987  -0.41880111  -0.39410381   0.00009612   0.00000000   0.00000000   0.00000000   0.00186532  -0.00259541    12.42
    974.0000 1352.99810481 1106.33042157 2459.32852638   0.60459960   1.41716566  -0.41879843  -0.39386265   0.00009502   0.00000000   0.00000000   0.00000000   0.00041810  -0.00240911    12.42
    975.0000 1352.99819870 1106.33032769 2459.32852638   0.60459738   1.41717984  -0.41879996  -0.39387423   0.00009174   0.00000000   0.00000000   0.00000000  -0.00221373  -0.00355206    12.42
    976.0000 1352.99764649 1106.33087990 2459.32852638   0.60459548   1.41736179  -0.41880433  -0.39405156   0.00008958   0.00000000   0.00000000   0.00000000  -0.00488476  -0.00520877    12.42
    977.0000 1352.99928676 1106.32923963 2459.32852638   0.60459427   1.41658993  -0.41880924  -0.39327512   0.00008871   0.00000000   0.00000000   0.00000000  -0.00682704  -0.00651218    12.42
    978.0000 1352.99925068 1106.32927570 2459.32852638   0.60459522   1.41658779  -0.41881511  -0.39326531   0.00008784   0.00000000   0.00000000   0.00000000  -0.00823711  -0.00699229    12.42
    979.0000 1352.99938338 1106.32914300 2459.32852638   0.60459626   1.41639585  -0.41882046  -0.39306697   0.00008783   0.00000000   0.00000000   0.00000000  -0.00977352  -0.00667566    12.42
    980.0000 1353.00120805 1106.32731834 2459.32852638   0.60459580   1.41542684  -0.41882513  -0.39209452   0.00008862   0.00000000   0.00000000   0.00000000  -0.01143881  -0.00641159    12.42
    981.0000 1352.99953965 1106.32898674 2459.32852638   0.60459533   1.41624604  -0.41883184  -0.39290805   0.00008918   0.00000000   0.00000000   0.00000000  -0.01247242  -0.00726256    12.42
    982.0000 1352.99885728 1106.32966911 2459.32852638   0.60459379   1.41672814  -0.41883993  -0.39338396   0.00008954   0.00000000   0.00000000   0.00000000  -0.01229075  -0.00911169    12.42
    983.0000 1352.99669453 1106.33183186 2459.32852638   0.60459398   1.41783574  -0.41884336  -0.39448892   0.00009052   0.00000000   0.00000000   0.00000000  -0.01111707  -0.01064432    12.42
    984.0000 1352.99474320 1106.33378318 2459.32852638   0.60459614   1.41898825  -0.41883779  -0.39564705   0.00009272   0.00000000   0.00000000   0.00000000  -0.00962854  -0.01064273    12.42
    985.0000 1352.99435798 1106.33416840 2459.32852638   0.60459883   1.41931598  -0.41882550  -0.39598748   0.00009583   0.00000000   0.00000000   0.00000000  -0.00833246  -0.00889890    12.42
    986.0000 1352.99340165 1106.33512473 2459.32852638   0.60460134   1.41965876  -0.41881582  -0.39633683   0.00009523   0.00000000   0.00000000   0.00000000  -0.00745095  -0.00633385    12.42
    987.0000 1352.99416460 1106.33436179 2459.32852638   0.60460199   1.41925816  -0.41881286  -0.39593413   0.00009082   0.00000000   0.00000000   0.00000000  -0.00708251  -0.00431466    12.42
    988.0000 1352.99578878 1106.33273760 2459.32852638   0.60460088   1.41836072  -0.41881274  -0.39503446   0.00008736   0.00000000   0.00000000   0.00000000  -0.00711175  -0.00351828    12.42
    989.0000 1352.99536046 1106.33316592 2459.32852638   0.60459946   1.41848700  -0.41881190  -0.39516402   0.00008839   0.00000000   0.00000000   0.00000000  -0.00718851  -0.00357185    12.42
    990.0000 1352.99635971 1106.33216667 2459.32852638   0.60459728   1.41801088  -0.41880994  -0.39469752   0.00009386   0.00000000   0.00000000   0.00000000  -0.00685316  -0.00418837    12.42
    991.0000 1352.99652680 1106.33199958 2459.32852638   0.60459599   1.41787399  -0.41880956  -0.39456587   0.00009742   0.00000000   0.00000000   0.00000000  -0.00597665  -0.00532978    12.42
    992.0000 1352.99717363 1106.33135276 2459.32852638   0.60459546   1.41743703  -0.41881012  -0.39412873   0.00009728   0.00000000   0.00000000   0.00000000  -0.00498171  -0.00659039    12.42
    993.0000 1352.99747146 1106.33105493 2459.32852638   0.60459632   1.41729390  -0.41880832  -0.39398733   0.00009807   0.00000000   0.00000000   0.00000000  -0.00447073  -0.00758208    12.42
    994.0000 1352.99645282 1106.33207356 2459.32852638   0.60459848   1.41796439  -0.41880516  -0.39466038   0.00009964   0.00000000   0.00000000   0.00000000  -0.00470207  -0.00818509    12.42
    995.0000 1352.99595713 1106.33256926 2459.32852638   0.60459985   1.41820801  -0.41880454  -0.39490257   0.00009896   0.00000000   0.00000000   0.00000000  -0.00531765  -0.00858452    12.42
    996.0000 1352.99544758 1106.33307880 2459.32852638   0.60460069   1.41877421  -0.41880719  -0.39546328   0.00009694   0.00000000   0.00000000   0.00000000  -0.00550031  -0.00898844    12.42
    997.0000 1352.99407516 1106.33445122 2459.32852638   0.60460098   1.41950095  -0.41880954  -0.39618630   0.00009587   0.00000000   0.00000000   0.00000000  -0.00481999  -0.00908913    12.42
    998.0000 1352.99453119 1106.33399519 2459.32852638   0.60460034   1.41925992  -0.41880881  -0.39594757   0.00009680   0.00000000   0.00000000   0.00000000  -0.00385933  -0.00850209    12.42
    999.0000 1352.99535488 1106.33317151 2459.32852638   0.60459987   1.41896576  -0.41880655  -0.39565730   0.00009796   0.00000000   0.00000000   0.00000000  -0.00326107  -0.00752262    12.42
   1000.0000 1352.99620176 1106.33232462 2459.32852638   0.60459916   1.41828264  -0.41880480  -0.39497567   0.00009699   0.00000000   0.00000000   0.00000000  -0.00304625  -0.00648548    12.42
# CHECKPOINT INFO: MODE=WRITE: DATA SIZE=       22.76 GB
# CHECKPOINT INFO: MPI_NP_PER_IO_GROUP=24.
# CHECKPOINT INFO: WRITE TIME=        7.78 sec
# CHECKPOINT INFO: WRITE SPEED=       2.923 GB/sec
# CREATING CHECK STAMP: `p10cos_check.stamp`
