# Supplementary material for: Generation and decay of Higgs mode in a strongly interacting Fermi gas
Source: Sci Rep. 2023 Jul 12;13:11285. doi: 10.1038/s41598-023-38176-9 (PMC10338461; doi:10.1038/s41598-023-38176-9)
Supplement: Supplementary file 4 — Supplementary Information 4. [file 41598_2023_38176_MOESM4_ESM.zip]

Archive with 7 entries (6 files):
- 3d_p5prc/
- 3d_p5prc/l64-p0.10_logger.h
- 3d_p5prc/l64-p0.10_predefines.h
- 3d_p5prc/l64-p0.10_problem-definition.h
- 3d_p5prc/l64-p0.10_input.txt
- 3d_p5prc/l64-p0.10.wlog
- 3d_p5prc/l64-p0.10.stdout
