# Supplementary material for: Generation and decay of Higgs mode in a strongly interacting Fermi gas
Source: Sci Rep. 2023 Jul 12;13:11285. doi: 10.1038/s41598-023-38176-9 (PMC10338461; doi:10.1038/s41598-023-38176-9)
Supplement: Supplementary file 4 — Supplementary Information 4. [file 41598_2023_38176_MOESM4_ESM.zip › 3d_p5prc/l64-p0.10_input.txt]

params0		0.00	# initial time t_0

params1 	0.02139198368248262 # omega_1 [eF], so switch to params11 takes pi/params1
params2 	1.00                # omega_2 [eF], so going back to params12 takes pi/params2
                                # for these params quenching ends at t*eF approx 150

params10 	-10.00  # a_0
params11 	-0.1  	# a_1
params12 	-10.00 	# a_2

params20 	0.001	# Amplitude of noise in units of eF
params21	200 	# Kick time in units of eF, kick already at the end of quench
params22	3.0 	# Width in units of eF
params23	6	# number of waves
params24        8       # number of waves
params25        9       # number of waves


# Documentation - Wiki: 
# https://gitlab.fizyka.pw.edu.pl/wtools/wslda/-/wikis/home

# ------------------- INITIALIZATION ------------------
# See: Wiki -> Initialization of the solver
inittype                0       #  0 - create uniform solution and evolve it,
                                # 10 - read uniform solution from file `inprefix`/uniform.solution
                                #
                                #  1 - start from st-wslda-1d solution, inprefix points to folder with s1dpca binary files 
                                #  2 - start from st-wslda-2d solution, inprefix points to folder with s2dpca binary files 
                                #  3 - start from st-wslda-3d solution, inprefix points to folder with s3dpca binary files 
                                #
                                #  5 - start from td-wslda checkpoint, inprefix points to folder with checkpoint binary files

# ------------------- INPUT/OUTPUT ------------------
outprefix               l64-p0.10    # all output file with start with this prefix
inprefix                none    # prefix of calculation you need to use as input (when inittype!=0) 
overwrite               1       # 1 - allow for overwriting existing files, 0 - do not allow for overwriting existing files
iogroups                32      # number of IO groups used for parallel reading of data
                                # it must be the same as the value used for static calculations.
checkpoint              1       # do checkpoint at the end of calculation: 1-yes, 0-no
checkperiod             100       # periodicity of the checkpoint, meaningful only if checkpoint=1
                                # if checkperiod>0 then after each checkperiod measurements the checkpoint will be conducted
                                # if checkperiod=0 the option is deactivated (default) 
walltime                23.8    # after this time force the checkpoint [hr]

# list of variables for writing
# all = rho delta j nu tau V V_ext delta_ext velocity_ext alpha A
# default = rho delta j 
writevar           default delta_ext

# ----------------- SCATTERING LENGTH ---------------
sclgth    -10.0 # scattering length in units of lattice spacing
               # meaningful only for FUNCTIONAL=BDG,SLDAE
               # in case of FUNCTIONAL=(A)SLDA it is set automatically to infinity

# ------------------- TIME EVOLUTION ----------------
dt                      0.0035   # integration time step, in units of eF^-1
measurements            500      # number of requested mesurments
timesteps               286      # number of time steps between each measurement
                                 # measurements are written with time resolution: timesteps*dt
                                 # the total trajectory length is: measurements*timesteps*dt
selfstart               0        # use Taylor expansion for first 5 steps? 
                                 # See: Wiki -> Starting ABM algorithm

# ------------------ GPUS THREADING SET --------------
# nthreads                512      # number of parallel threads executing by each GPU, default=512
# batch                   1000000  # maximal number of wave-functions process in parallel by each card, default=1000000
# gpuspernode             1        # number of GPUs per node (resource set), default=GPUS_PER_NODE (in machine.h)

# --------------------- OTHER -----------------
# spinsymmetry            0       # !!! IGNORE HERE, set in predefines.h !!!
                                  # NOTE: This flag is controlled via predefines.h !
                                  #       Select SPINSYMMETRY_MODE to run with spinsymmetry==1,
                                  #       otherwise it is assumes spinsymmetry==0
# current corrections
# ccstart                 0.
# ccswitch                10.
# ccstop                  1000.

# --------------- QUANTUM FRICTION ------------------
# See: Wiki -> Quantum friction
# qfalpha                 0.0     # alpha parameter for quantum friction term
# qfstart                 0.0     # start time for evolving with quantum friction [eF]
# qfstop                  0.0     # stop time for evolving with quantum friction [eF]
# qfswitch                0.0     # the friction will be activated and deactivated gradually over this period of time [eF] 

# ---------------- SUBSET TRACKING ------------------
# See: Wiki -> Tracking of selected states
# observables (densities, currents) arising from state in the energy interval En in [subsetMinEn,subsetMaxEn]
# will be computed, if  subsetMinEn=subsetMaxEn=0  the functionality is disables
# subsetMinEn             0.0     # in eF units, deafault=0.0
# subsetMaxEn             0.0     # in eF units, deafault=0.0
# subsetShiftDmu          1       # if 1 then apply extra shift of quasiparticle energies by (mu_a-mu_b)/2, default=0

# ----------- IN CASE OF: inittype=0 ----------------
# See: Wiki -> Initialization of the solver
init0Na                 4647.3   # requested number of particles of type a, default=Na
init0Nb                 4204.7   # requested number of particles of type b, default=Nb
init0muchange           0.5   # Change rate of chemical potential
init0Tstart             0.01  # Start temperature, in units of eF, default 0.2
init0Tstop              0.007  # Stop temperature, in units of eF, default 0.05
init0DeltaT             0.001  # change of temperature in units of eF, default 0.01
init0eps                1.0e-9 # epsilon for convergence, default 1.0e-6
init0scmix              0.5  # mixing parameter in self-consistent process, default 0.25
init0maxiter            2000 # maximum number of iterations, default 100000
# init0kc                 3.1415 # momentum cut-off used for uniform solver, default=pi/max(DX,DY,DZ)
init0debug              1     # debug level, default=0 (no debug info),
init0save               1     # save solution
