# Supplementary material for: Generation and decay of Higgs mode in a strongly interacting Fermi gas
Source: Sci Rep. 2023 Jul 12;13:11285. doi: 10.1038/s41598-023-38176-9 (PMC10338461; doi:10.1038/s41598-023-38176-9)
Supplement: Supplementary file 4 — Supplementary Information 4. [file 41598_2023_38176_MOESM4_ESM.zip › 3d_p5prc/l64-p0.10.wlog]

# CREATION TIME OF THE LOG: Thu Jun 16 23:36:41 2022
# EXECUTION COMMAND       : /scratch/snx3000/gabrielw/td-higgs-3d/./td-wslda-3d input.txt.p10.64
# CODE NAME               : "W-SLDA-TOOLKIT"
# VERSION OF THE CODE     : 2022.06.11
# COMPILATION DATE & TIME : Jun 16 2022, 10:55:55
#
# ========================= LATTICE =========================
# LATTICE    : 64 x 64 x 64
# SPACING    : 1.00 x 1.00 x 1.00
# VOLUME     : 64.00 x 64.00 x 64.00
#
# ==================== PHYSICAL SETTINGS ====================
# kF                 =      0.999941
# eF                 =      0.499941
# Effg               =       2655.28
# mu_a/eF            =      0.881959
# mu_b/eF            =     0.0690932
# E_cut              =       4.49629
# E_cut/eF           =       8.99365
#
# ==================== ALGORITHM SETTINGS ===================
# np                 =          1600
# nwf                =        273749
# nwfip              =           172
# dt*emax            =     0.0345477
# dt*eF              =        0.0035
# dt                 =    0.00700083
# t0*eF              =             0
# t0                 =             0
# ========================= COLUMNS ========================
#  1: measurement id
#  2: time*eF
#  3: npart[SPINA]
#  4: npart[SPINB]
#  5: npart[SPINA]+npart[SPINB]
#  6: E_tot/Effg
#  7: observable[EKIN]/Effg
#  8: observable[EPOT]/Effg
#  9: observable[EPAIR]/Effg
# 10: observable[ECURRENT]/Effg
# 11: observable[EPOTEXT]/Effg
# 12: observable[EPAIREXT]/Effg
# 13: observable[EVELEXT]/Effg
# 14: time per iteration (sec)
# 15: time & date of entry
     0       0.0000        4647.300135        4204.699879        8852.000014       0.4865491764        1.648352444      -0.4176771002      -0.7441261678    1.794618468e-32                  0                  0                  0       0.00    06/16/22-23:36:41
     1       1.0010         4647.30019        4204.699824        8852.000014       0.4865585065         1.64834832      -0.4176709561      -0.7441188573    3.595907943e-31                  0                  0                  0     120.64    06/16/22-23:38:41
     2       2.0020        4647.300439        4204.699575        8852.000014       0.4865864565        1.648322363      -0.4176525207      -0.7440833859    2.841814471e-31                  0                  0                  0     118.60    06/16/22-23:40:40
     3       3.0030        4647.300964         4204.69905        8852.000014       0.4866330376        1.648260068      -0.4176217837      -0.7440052467    3.209650803e-31                  0                  0                  0     121.98    06/16/22-23:42:42
     4       4.0040        4647.301795         4204.69822        8852.000014       0.4866982732        1.648156336      -0.4175787285      -0.7438793339    3.228964653e-31                  0                  0                  0     119.05    06/16/22-23:44:41
     5       5.0050        4647.302906        4204.697108        8852.000014        0.486782208        1.648015218      -0.4175233316      -0.7437096788    3.090455327e-31                  0                  0                  0     121.17    06/16/22-23:46:42
     6       6.0060        4647.304254        4204.695761        8852.000014       0.4868849036         1.64784486      -0.4174555624      -0.7435043942    3.667376975e-31                  0                  0                  0     117.71    06/16/22-23:48:40
     7       7.0070        4647.305797        4204.694217        8852.000014       0.4870064321        1.647651976      -0.4173753838      -0.7432701598    3.186558289e-31                  0                  0                  0     120.28    06/16/22-23:50:40
     8       8.0080        4647.307528        4204.692486        8852.000014       0.4871468722        1.647438374      -0.4172827514      -0.7430087501    2.925846307e-31                  0                  0                  0     117.53    06/16/22-23:52:38
     9       9.0090        4647.309468        4204.690547        8852.000014        0.487306309        1.647200364      -0.4171776138      -0.7427164408    3.128070033e-31                  0                  0                  0     121.47    06/16/22-23:54:39
    10      10.0100        4647.311654         4204.68836        8852.000014       0.4874848363        1.646931389      -0.4170599123      -0.7423866409    2.773692232e-31                  0                  0                  0     118.41    06/16/22-23:56:37
    11      11.0110        4647.314117        4204.685897        8852.000014       0.4876825614        1.646626239      -0.4169295809      -0.7420140969    2.989728717e-31                  0                  0                  0     120.95    06/16/22-23:58:38
    12      12.0120        4647.316864        4204.683151        8852.000014       0.4878996089        1.646283872      -0.4167865459       -0.741597717    2.927728057e-31                  0                  0                  0     119.48    06/17/22-00:00:38
    13      13.0130        4647.319876        4204.680139        8852.000014       0.4881361213        1.645907481      -0.4166307262      -0.7411406332    2.171639475e-31                  0                  0                  0     119.86    06/17/22-00:02:38
    14      14.0140        4647.323126        4204.676888        8852.000014       0.4883922565        1.645501901      -0.4164620324      -0.7406476122    2.019482706e-31                  0                  0                  0     116.90    06/17/22-00:04:35
    15      15.0150        4647.326595        4204.673419        8852.000014       0.4886681853        1.645070809      -0.4162803672      -0.7401222562    2.881078031e-31                  0                  0                  0     120.52    06/17/22-00:06:35
    16      16.0160        4647.330283        4204.669732        8852.000014       0.4889640885        1.644614148      -0.4160856252      -0.7395644341    2.220206956e-31                  0                  0                  0     119.81    06/17/22-00:08:35
    17      17.0170        4647.334213        4204.665801        8852.000014       0.4892801566        1.644127887      -0.4158776923      -0.7389700384    2.722679476e-31                  0                  0                  0     124.07    06/17/22-00:10:39
    18      18.0180        4647.338418        4204.661597        8852.000014       0.4896165929        1.643606846      -0.4156564458      -0.7383338078    2.822170469e-31                  0                  0                  0     120.33    06/17/22-00:12:39
    19      19.0190        4647.342918        4204.657097        8852.000014       0.4899736163        1.643047332      -0.4154217539      -0.7376519614    2.564466945e-31                  0                  0                  0     123.41    06/17/22-00:14:43
    20      20.0200        4647.347713        4204.652302        8852.000014       0.4903514653        1.642449553      -0.4151734757      -0.7369246119    2.866105304e-31                  0                  0                  0     121.42    06/17/22-00:16:44
    21      21.0210        4647.352786        4204.647228        8852.000014       0.4907503976        1.641816705      -0.4149114611      -0.7361548459    2.377438941e-31                  0                  0                  0     122.05    06/17/22-00:18:46
    22      22.0220        4647.358118        4204.641896        8852.000014       0.4911706881        1.641152296      -0.4146355501      -0.7353460576    1.906787879e-31                  0                  0                  0     120.77    06/17/22-00:20:47
    23      23.0230        4647.363703        4204.636311        8852.000014       0.4916126261        1.640457577      -0.4143455727       -0.734499378    1.808130991e-31                  0                  0                  0     120.25    06/17/22-00:22:47
    24      24.0240         4647.36955        4204.630465        8852.000014       0.4920765154        1.639731256      -0.4140413488      -0.7336133917    2.260480368e-31                  0                  0                  0     118.55    06/17/22-00:24:46
    25      25.0250        4647.375679        4204.624335        8852.000014       0.4925626744        1.638969782      -0.4137226881      -0.7326844193    2.383862025e-31                  0                  0                  0     117.05    06/17/22-00:26:43
    26      26.0260        4647.382118        4204.617896        8852.000014       0.4930714377        1.638168759      -0.4133893891      -0.7317079326    1.934262089e-31                  0                  0                  0     116.40    06/17/22-00:28:39
    27      27.0270        4647.388885        4204.611129        8852.000014        0.493603159        1.637325246      -0.4130412396      -0.7306808471    2.125931915e-31                  0                  0                  0     118.68    06/17/22-00:30:38
    28      28.0280        4647.395979        4204.604035        8852.000014       0.4941582144        1.636439633      -0.4126780159      -0.7296034028    1.506876904e-31                  0                  0                  0     118.99    06/17/22-00:32:37
    29      29.0290        4647.403388        4204.596626        8852.000014        0.494737002        1.635514199      -0.4122994827      -0.7284777147    1.854251435e-31                  0                  0                  0     116.67    06/17/22-00:34:34
    30      30.0300        4647.411098        4204.588916        8852.000014       0.4953399415        1.634551876      -0.4119053928       -0.727306542    2.255199451e-31                  0                  0                  0     117.50    06/17/22-00:36:31
    31      31.0310        4647.419105         4204.58091        8852.000014       0.4959674717        1.633553458      -0.4114954867      -0.7260904993    2.674959192e-31                  0                  0                  0     117.64    06/17/22-00:38:29
    32      32.0320        4647.427427        4204.572587        8852.000014       0.4966200486        1.632516036      -0.4110694924      -0.7248264947    2.327299706e-31                  0                  0                  0     117.06    06/17/22-00:40:26
    33      33.0330        4647.436093        4204.563922        8852.000014       0.4972981474        1.631435225      -0.4106271249      -0.7235099525    2.168161713e-31                  0                  0                  0     118.79    06/17/22-00:42:25
    34      34.0340        4647.445123        4204.554892        8852.000014        0.498002266        1.630307548      -0.4101680858      -0.7221371964     1.96389715e-31                  0                  0                  0     116.21    06/17/22-00:44:21
    35      35.0350         4647.45453        4204.545485        8852.000014       0.4987329263        1.629131086      -0.4096920634      -0.7207060962    2.150501642e-31                  0                  0                  0     117.65    06/17/22-00:46:18
    36      36.0360        4647.464315          4204.5357        8852.000014       0.4994906763        1.627906019      -0.4091987317       -0.719216611    2.260614072e-31                  0                  0                  0     118.51    06/17/22-00:48:17
    37      37.0370        4647.474471        4204.525543        8852.000014       0.5002760907        1.626634013      -0.4086877505      -0.7176701717    2.894333806e-31                  0                  0                  0     117.38    06/17/22-00:50:14
    38      38.0380        4647.484994        4204.515021        8852.000014       0.5010897703        1.625316373      -0.4081587646      -0.7160678385     2.82655906e-31                  0                  0                  0     117.06    06/17/22-00:52:11
    39      39.0390        4647.495887        4204.504128        8852.000014       0.5019323404         1.62395255      -0.4076114039      -0.7144088057    3.354622019e-31                  0                  0                  0     119.40    06/17/22-00:54:11
    40      40.0400         4647.50717        4204.492844        8852.000014       0.5028044511        1.622539692      -0.4070452826      -0.7126899579    2.804111443e-31                  0                  0                  0     118.42    06/17/22-00:56:09
    41      41.0410        4647.518869        4204.481146        8852.000014       0.5037067778        1.621073858      -0.4064599988      -0.7109070815    2.333478608e-31                  0                  0                  0     117.15    06/17/22-00:58:06
    42      42.0420        4647.531006        4204.469008        8852.000014       0.5046400237        1.619551212      -0.4058551341      -0.7090560541    2.344586741e-31                  0                  0                  0     116.35    06/17/22-01:00:03
    43      43.0430        4647.543598        4204.456416        8852.000014       0.5056049225        1.617969625      -0.4052302533       -0.707134449    2.522506741e-31                  0                  0                  0     118.22    06/17/22-01:02:01
    44      44.0440        4647.556653        4204.443361        8852.000014       0.5066022392        1.616328101      -0.4045849038      -0.7051409583     2.47377332e-31                  0                  0                  0     117.49    06/17/22-01:03:58
    45      45.0450        4647.570165        4204.429849        8852.000014        0.507632774        1.614628196      -0.4039186149      -0.7030768069    2.365946893e-31                  0                  0                  0     117.53    06/17/22-01:05:56
    46      46.0460        4647.584132        4204.415882        8852.000014       0.5086973599        1.612870683      -0.4032308976      -0.7009424259    1.850097028e-31                  0                  0                  0     116.19    06/17/22-01:07:52
    47      47.0470        4647.598569        4204.401446        8852.000014       0.5097968616        1.611053636      -0.4025212439      -0.6987355303    1.717508062e-31                  0                  0                  0     118.03    06/17/22-01:09:50
    48      48.0480        4647.613499        4204.386516        8852.000014        0.510932176        1.609173559      -0.4017891266      -0.6964522568    1.867275397e-31                  0                  0                  0     119.21    06/17/22-01:11:49
    49      49.0490        4647.628947        4204.371067        8852.000014       0.5121042342        1.607226423      -0.4010339981      -0.6940881906    2.052246346e-31                  0                  0                  0     117.22    06/17/22-01:13:47
    50      50.0500        4647.644944        4204.355071        8852.000014       0.5133140025        1.605207849      -0.4002552903      -0.6916385562    1.520238558e-31                  0                  0                  0     116.96    06/17/22-01:15:44
    51      51.0510        4647.661507        4204.338507        8852.000014       0.5145624855        1.603115002       -0.399452414      -0.6891001027    1.432494483e-31                  0                  0                  0     118.50    06/17/22-01:17:42
    52      52.0520        4647.678646        4204.321368        8852.000014        0.515850729        1.600947045      -0.3986247581      -0.6864715581    1.430620029e-31                  0                  0                  0     118.92    06/17/22-01:19:41
    53      53.0530        4647.696367        4204.303648        8852.000014       0.5171798207        1.598703648      -0.3977716892      -0.6837521382    1.452811533e-31                  0                  0                  0     117.20    06/17/22-01:21:38
    54      54.0540        4647.714676        4204.285339        8852.000014       0.5185508912        1.596384227      -0.3968925506      -0.6809407849    1.943073359e-31                  0                  0                  0     118.10    06/17/22-01:23:36
    55      55.0550        4647.733589        4204.266426        8852.000014       0.5199651136        1.593986847      -0.3959866621      -0.6780350712    2.009601826e-31                  0                  0                  0     119.19    06/17/22-01:25:36
    56      56.0560        4647.753134         4204.24688        8852.000014       0.5214237027        1.591507257      -0.3950533189      -0.6750302353    1.695567473e-31                  0                  0                  0     118.96    06/17/22-01:27:34
    57      57.0570        4647.773347        4204.226667        8852.000014        0.522927916        1.588939924      -0.3940917913      -0.6719202169    1.874185627e-31                  0                  0                  0     117.39    06/17/22-01:29:32
    58      58.0580        4647.794259        4204.205756        8852.000014       0.5244790573          1.5862803      -0.3931013237      -0.6686999188    1.959528753e-31                  0                  0                  0     116.50    06/17/22-01:31:28
    59      59.0590        4647.815892        4204.184123        8852.000014       0.5260784787        1.583525095       -0.392081134      -0.6653654821    1.924669535e-31                  0                  0                  0     116.89    06/17/22-01:33:25
    60      60.0600        4647.838264        4204.161751        8852.000014       0.5277275832        1.580671991      -0.3910304127      -0.6619139953    1.889901631e-31                  0                  0                  0     118.71    06/17/22-01:35:24
    61      61.0610        4647.861391        4204.138624        8852.000014       0.5294278258        1.577719019      -0.3899483226      -0.6583428706    1.720853124e-31                  0                  0                  0     117.14    06/17/22-01:37:21
    62      62.0620        4647.885292        4204.114723        8852.000014       0.5311807149        1.574663827      -0.3888339972       -0.654649115    1.832279369e-31                  0                  0                  0     116.85    06/17/22-01:39:18
    63      63.0630        4647.909989        4204.090026        8852.000014       0.5329878128        1.571503316      -0.3876865409      -0.6508289627    1.896058538e-31                  0                  0                  0     118.00    06/17/22-01:41:16
    64      64.0640        4647.935511        4204.064503        8852.000014       0.5348507361        1.568233126      -0.3865050275      -0.6468773623    1.944585847e-31                  0                  0                  0     118.68    06/17/22-01:43:15
    65      65.0650        4647.961899        4204.038116        8852.000014       0.5367711549        1.564847363      -0.3852884994      -0.6427877091    1.956575982e-31                  0                  0                  0     116.42    06/17/22-01:45:11
    66      66.0660        4647.989188        4204.010826        8852.000014       0.5387507954        1.561340227       -0.384035967      -0.6385534647    1.944854792e-31                  0                  0                  0     117.42    06/17/22-01:47:08
    67      67.0670        4648.017417        4203.982597        8852.000014       0.5407914412        1.557706129       -0.382746408      -0.6341682798    1.755419994e-31                  0                  0                  0     118.91    06/17/22-01:49:07
    68      68.0680        4648.046619        4203.953395        8852.000014       0.5428949349        1.553940092      -0.3814187657      -0.6296263918    1.744109041e-31                  0                  0                  0     118.04    06/17/22-01:51:05
    69      69.0690        4648.076818        4203.923197        8852.000014       0.5450631821        1.550038822      -0.3800519489      -0.6249236914    1.534958593e-31                  0                  0                  0     116.46    06/17/22-01:53:02
    70      70.0700        4648.108037        4203.891977        8852.000014       0.5472981523        1.545998979      -0.3786448306      -0.6200559964    1.561463399e-31                  0                  0                  0     117.41    06/17/22-01:54:59
    71      71.0710        4648.140308        4203.859706        8852.000014       0.5496018787        1.541816249      -0.3771962468      -0.6150181238    1.733669195e-31                  0                  0                  0     116.93    06/17/22-01:56:56
    72      72.0720        4648.173668        4203.826347        8852.000014       0.5519764574         1.53748485      -0.3757049956      -0.6098033973    1.694383179e-31                  0                  0                  0     121.14    06/17/22-01:58:57
    73      73.0730        4648.208161        4203.791853        8852.000014        0.554424046        1.532997607       -0.374169836      -0.6044037251     1.83849421e-31                  0                  0                  0     116.81    06/17/22-02:00:54
    74      74.0740        4648.243841        4203.756174        8852.000014       0.5569468628        1.528346307      -0.3725894868      -0.5988099573    2.146268735e-31                  0                  0                  0     118.53    06/17/22-02:02:53
    75      75.0750        4648.280752        4203.719262        8852.000014       0.5595471883        1.523523606       -0.370962625      -0.5930137923    2.825851084e-31                  0                  0                  0     117.75    06/17/22-02:04:50
    76      76.0760        4648.318934         4203.68108        8852.000014        0.562227367        1.518523418      -0.3692878842      -0.5870081667     3.27537148e-31                  0                  0                  0     120.05    06/17/22-02:06:51
    77      77.0770        4648.358426        4203.641589        8852.000014       0.5649898073        1.513339489      -0.3675638537      -0.5807858278     3.74039926e-31                  0                  0                  0     118.10    06/17/22-02:08:49
    78      78.0780        4648.399269        4203.600745        8852.000014       0.5678369804        1.507965235      -0.3657890757      -0.5743391789    3.364316646e-31                  0                 -0                  0     118.91    06/17/22-02:10:48
    79      79.0790          4648.4415        4203.558514        8852.000014       0.5707714212        1.502394686      -0.3639620438      -0.5676612212     3.05286635e-31                  0                 -0                  0     118.09    06/17/22-02:12:46
    80      80.0800        4648.485161        4203.514853        8852.000014        0.573795726        1.496621014      -0.3620812006      -0.5607440874    2.536354719e-31                  0                 -0                  0     120.47    06/17/22-02:14:46
    81      81.0810          4648.5303        4203.469715        8852.000014       0.5769125484         1.49063601      -0.3601449345       -0.553578527    2.274620523e-31                  0                 -0                  0     117.65    06/17/22-02:16:44
    82      82.0820         4648.57697        4203.423045        8852.000014       0.5801245955        1.484430272      -0.3581515772      -0.5461540994    1.857405962e-31                  0                 -0                  0     119.65    06/17/22-02:18:43
    83      83.0830        4648.625227        4203.374788        8852.000014       0.5834346232        1.477994081      -0.3560993994      -0.5384600583    1.903673256e-31                  0                 -0                  0     115.36    06/17/22-02:20:39
    84      84.0840        4648.675119        4203.324895        8852.000014       0.5868454351        1.471318602      -0.3539866063      -0.5304865607    1.804695862e-31                  0                 -0                  0     116.68    06/17/22-02:22:35
    85      85.0850        4648.726695         4203.27332        8852.000014       0.5903598786        1.464395031      -0.3518113331       -0.522223819    1.810025036e-31                  0                 -0                  0     117.60    06/17/22-02:24:33
    86      86.0860        4648.779992        4203.220022        8852.000014       0.5939808437        1.457215714      -0.3495716379      -0.5136632327    1.731839137e-31                  0                 -0                  0     116.33    06/17/22-02:26:29
    87      87.0870        4648.835059        4203.164955        8852.000014       0.5977112553         1.44977136      -0.3472654952      -0.5047946095     1.75149688e-31                  0                 -0                  0     118.40    06/17/22-02:28:28
    88      88.0880         4648.89193        4203.108084        8852.000014       0.6015540703        1.442054511      -0.3448907864      -0.4956096541    1.858801643e-31                  0                 -0                  0     119.89    06/17/22-02:30:28
    89      89.0890        4648.950642        4203.049372        8852.000014       0.6055122732        1.434056943      -0.3424452902      -0.4860993799    2.039560825e-31                  0                 -0                  0     119.20    06/17/22-02:32:27
    90      90.0900        4649.011239        4202.988776        8852.000014       0.6095888645        1.425768964      -0.3399266698      -0.4762534293    1.921584369e-31                  0                 -0                  0     116.76    06/17/22-02:34:24
    91      91.0910        4649.073752        4202.926263        8852.000014       0.6137868547        1.417182053      -0.3373324583      -0.4660627403    1.903022148e-31                  0                 -0                  0     117.47    06/17/22-02:36:21
    92      92.0920        4649.138208        4202.861806        8852.000014       0.6181092602        1.408288389      -0.3346600417      -0.4555190872    1.875754698e-31                  0                 -0                  0     117.50    06/17/22-02:38:19
    93      93.0930        4649.204636        4202.795378        8852.000014       0.6225590925        1.399078985      -0.3319066386       -0.444613254     1.79013376e-31                  0                 -0                  0     117.80    06/17/22-02:40:16
    94      94.0940        4649.273061        4202.726954        8852.000014       0.6271393473         1.38954512      -0.3290692759      -0.4333364967    1.766515968e-31                  0                  0                  0     116.08    06/17/22-02:42:12
    95      95.0950        4649.343486        4202.656529        8852.000014       0.6318530013        1.379680524      -0.3261447614       -0.421682761     1.56584562e-31                  0                  0                  0     116.99    06/17/22-02:44:09
    96      96.0960        4649.415901        4202.584113        8852.000014        0.636703012        1.369481046      -0.3231296512      -0.4096483826    1.759303154e-31                  0                  0                  0     115.19    06/17/22-02:46:05
    97      97.0970        4649.490284         4202.50973        8852.000014       0.6416923154        1.358943774      -0.3200202122      -0.3972312468    1.769987212e-31                  0                  0                  0     118.39    06/17/22-02:48:03
    98      98.0980        4649.566602        4202.433413        8852.000014       0.6468238223        1.348066789      -0.3168123794      -0.3844305877    1.821017829e-31                  0                  0                  0     116.07    06/17/22-02:49:59
    99      99.0990        4649.644805        4202.355209        8852.000014       0.6521004145        1.336849644      -0.3135017077      -0.3712475216    1.889437629e-31                  0                  0                  0     115.85    06/17/22-02:51:55
   100     100.1000        4649.724827        4202.275187        8852.000014       0.6575249459        1.325294165      -0.3100833171      -0.3576859019    1.848692745e-31                  0                  0                  0     116.47    06/17/22-02:53:51
   101     101.1010        4649.806577        4202.193437        8852.000014       0.6631002467        1.313405304      -0.3065518331      -0.3437532244    1.764481545e-31                  0                  0                  0     260.14    06/17/22-02:58:12
   102     102.1020        4649.889939        4202.110076        8852.000014       0.6688291323        1.301191311      -0.3029013219      -0.3294608564    1.840239154e-31                  0                  0                  0     115.62    06/17/22-03:00:07
   103     103.1030        4649.974772        4202.025243        8852.000014       0.6747144094        1.288663357      -0.2991252218      -0.3148237261    1.759914375e-31                  0                  0                  0     115.86    06/17/22-03:02:03
   104     104.1040        4650.060906        4201.939109        8852.000014       0.6807588835        1.275836939      -0.2952162731      -0.2998617828     1.76962292e-31                  0                  0                  0     116.86    06/17/22-03:04:00
   105     105.1050        4650.148133        4201.851882        8852.000014       0.6869653726        1.262733082      -0.2911664489      -0.2846012608    1.750444784e-31                  0                 -0                  0     114.59    06/17/22-03:05:54
   106     106.1060        4650.236202        4201.763812        8852.000014       0.6933367254        1.249379525      -0.2869668933      -0.2690759066    1.955837031e-31                  0                 -0                  0     116.63    06/17/22-03:07:51
   107     107.1070        4650.324823        4201.675191        8852.000014       0.6998758348        1.235810526      -0.2826078708      -0.2533268207    1.930501226e-31                  0                 -0                  0     115.68    06/17/22-03:09:47
   108     108.1080        4650.413661        4201.586354        8852.000014        0.706585643        1.222067556      -0.2780787368      -0.2374031767    1.992041651e-31                  0                 -0                  0     117.08    06/17/22-03:11:44
   109     109.1090        4650.502339        4201.497676        8852.000014       0.7134691326        1.208199325      -0.2733679392      -0.2213622535    2.172002557e-31                  0                 -0                  0     114.83    06/17/22-03:13:39
   110     110.1100        4650.590438        4201.409576        8852.000014       0.7205292954        1.194262522      -0.2684630641      -0.2052701626    2.142992055e-31                  0                 -0                  0     115.74    06/17/22-03:15:34
   111     111.1110        4650.677496        4201.322518        8852.000014       0.7277690791        1.180322614      -0.2633509408       -0.189202594    2.107402723e-31                  0                 -0                  0     115.31    06/17/22-03:17:30
   112     112.1120        4650.763009        4201.237006        8852.000014       0.7351912975        1.166453806      -0.2580178224      -0.1732446862    2.025581677e-31                  0                  0                  0     119.15    06/17/22-03:19:29
   113     113.1130        4650.846442        4201.153573        8852.000014       0.7427984908        1.152738233      -0.2524496605      -0.1574900815    2.056879028e-31                  0                  0                  0     116.46    06/17/22-03:21:25
   114     114.1140        4650.927234         4201.07278        8852.000014       0.7505927254        1.139265805      -0.2466324904      -0.1420405895    2.126705351e-31                  0                  0                  0     116.61    06/17/22-03:23:22
   115     115.1150        4651.004812        4200.995202        8852.000014       0.7585753312        1.126132846      -0.2405529396      -0.1270045755    2.182227135e-31                  0                  0                  0     116.82    06/17/22-03:25:19
   116     116.1160        4651.078607        4200.921408        8852.000014       0.7667465621        1.113440034      -0.2341988691      -0.1124946023    2.202528852e-31                  0                  0                  0     114.34    06/17/22-03:27:13
   117     117.1170         4651.14807        4200.851945        8852.000014       0.7751051812        1.101289763      -0.2275601424     -0.09862443919    2.176544404e-31                  0                  0                  0     114.81    06/17/22-03:29:08
   118     118.1180        4651.212698        4200.787316        8852.000014       0.7836479756        1.089782657      -0.2206295087      -0.0855051728    2.078940605e-31                  0                 -0                  0     117.79    06/17/22-03:31:06
   119     119.1190        4651.272059        4200.727956        8852.000014       0.7923692158        1.079013456      -0.2134035671      -0.0732406728     2.17344539e-31                  0                 -0                  0     119.22    06/17/22-03:33:05
   120     120.1200        4651.325813        4200.674201        8852.000014       0.8012600822        1.069066226      -0.2058837615     -0.06192238251    2.127550355e-31                  0                 -0                  0     118.54    06/17/22-03:35:03
   121     121.1210         4651.37374        4200.626275        8852.000014       0.8103080945        1.060009674      -0.1980773393     -0.05162423994    2.129410349e-31                  0                 -0                  0     119.98    06/17/22-03:37:03
   122     122.1220        4651.415751        4200.584263        8852.000014       0.8194965898        1.051892905      -0.1899981934     -0.04239812169    2.031546086e-31                  0                 -0                  0     115.14    06/17/22-03:38:59
   123     123.1230        4651.451906        4200.548108        8852.000014       0.8288042998        1.044741689      -0.1816675014     -0.03426988755    2.017800776e-31                  0                  0                  0     114.67    06/17/22-03:40:53
   124     124.1240         4651.48241        4200.517604        8852.000014       0.8382050674        1.038556011      -0.1731140824     -0.02723686151    2.062874355e-31                  0                  0                  0     114.94    06/17/22-03:42:48
   125     125.1250        4651.507606        4200.492408        8852.000014       0.8476677453        1.033309673      -0.1643744075     -0.02126752042    2.030614191e-31                  0                  0                  0     114.49    06/17/22-03:44:43
   126     126.1260        4651.527955         4200.47206        8852.000014       0.8571563086        1.028951673      -0.1554922312     -0.01630313342    2.062237062e-31                  0                  0                  0     114.67    06/17/22-03:46:37
   127     127.1270        4651.544003        4200.456012        8852.000014       0.8666301878        1.025409917      -0.1465178463     -0.01226188309    2.076327174e-31                  0                 -0                  0     114.54    06/17/22-03:48:32
   128     128.1280        4651.556349        4200.443665        8852.000014       0.8760448164        1.022596162      -0.1375070059    -0.009044339705    2.120817158e-31                  0                 -0                  0     114.56    06/17/22-03:50:26
   129     129.1290        4651.565607        4200.434407        8852.000014       0.8853523567         1.02041236      -0.1285195907     -0.00654041259    2.054887266e-31                  0                 -0                  0     116.50    06/17/22-03:52:23
   130     130.1300        4651.572368        4200.427646        8852.000014       0.8945025736        1.018757358      -0.1196181242    -0.004636660336     2.09794512e-31                  0                 -0                  0     122.72    06/17/22-03:54:26
   131     131.1310        4651.577175         4200.42284        8852.000014       0.9034437927        1.017532842        -0.11086625     -0.00322279892    2.195274759e-31                  0                  0                  0     121.40    06/17/22-03:56:27
   132     132.1320        4651.580501        4200.419514        8852.000014       0.9121238829        1.016648223      -0.1023272787    -0.002197061857    2.197260747e-31                  0                  0                  0     121.36    06/17/22-03:58:28
   133     133.1330        4651.582741        4200.417273        8852.000014       0.9204912057        1.016023991     -0.09406289267    -0.001469892901    2.241241095e-31                  0                  0                  0     140.47    06/17/22-04:00:49
   134     134.1340         4651.58421        4200.415805        8852.000014       0.9284954849        1.015593436      -0.0861320696   -0.0009658818384    2.272213252e-31                  0                  0                  0     122.89    06/17/22-04:02:52
   135     135.1350        4651.585148        4200.414867        8852.000014        0.936088558        1.015302853     -0.07859025464   -0.0006240399333    2.315392713e-31                  0                 -0                  0     118.20    06/17/22-04:04:50
   136     136.1360        4651.585732        4200.414282        8852.000014       0.9432249877        1.015110674      -0.0714887803   -0.0003969060656    2.374217957e-31                  0                 -0                  0     117.98    06/17/22-04:06:48
   137     137.1370        4651.586088        4200.413927        8852.000014       0.9498625321        1.014985904     -0.06487451191   -0.0002488603058    2.364600314e-31                  0                 -0                  0     115.58    06/17/22-04:08:44
   138     138.1380        4651.586299        4200.413715        8852.000014       0.9559624776        1.014906215     -0.05878967996   -0.0001540576918    2.414899372e-31                  0                  0                  0     115.33    06/17/22-04:10:39
   139     139.1390        4651.586423        4200.413592        8852.000014       0.9614898538        1.014856031     -0.05327185436   -9.432245266e-05    2.346967285e-31                  0                  0                  0     115.57    06/17/22-04:12:34
   140     140.1400        4651.586493        4200.413521        8852.000014        0.966413549        1.014824794     -0.04835401523   -5.722981393e-05     2.34303227e-31                  0                  0                  0     114.38    06/17/22-04:14:29
   141     141.1410        4651.586533        4200.413482        8852.000014       0.9707063532         1.01480553     -0.04406468005   -3.449689346e-05    2.424304091e-31                  0                 -0                  0     115.69    06/17/22-04:16:25
   142     142.1420        4651.586555        4200.413459        8852.000014       0.9743449507        1.014793733     -0.04042805486   -2.072716561e-05     2.33648785e-31                  0                 -0                  0     114.95    06/17/22-04:18:20
   143     143.1430        4651.586567        4200.413447        8852.000014       0.9773098853        1.014786544     -0.03746418581   -1.247257749e-05    2.309688434e-31                  0                  0                  0     113.98    06/17/22-04:20:13
   144     144.1440        4651.586574         4200.41344        8852.000014       0.9795855125        1.014782177     -0.03518909575   -7.568588434e-06     2.30077086e-31                  0  -4.940656458e-324                  0     114.78    06/17/22-04:22:08
   145     145.1450        4651.586578        4200.413437        8852.000014       0.9811599543        1.014779529     -0.03361489739   -4.676914421e-06    2.371327409e-31                  0   1.621097298e-312                  0     112.63    06/17/22-04:24:01
   146     146.1460         4651.58658        4200.413435        8852.000014       0.9820250607        1.014777922     -0.03274987939   -2.982336201e-06     2.38022135e-31                  0  -1.801225493e-302                  0     113.91    06/17/22-04:25:55
   147     147.1470        4651.586569        4200.413445        8852.000014       0.9226009441        1.014777376     -0.09217121533   -5.216576898e-06    2.414757246e-31                  0   1.345675381e-292                  0     113.32    06/17/22-04:27:48
   148     148.1480        4651.586345        4200.413669        8852.000014       0.6663074147        1.014805631      -0.3484546741   -4.354217958e-05    2.374330546e-31                  0  -4.869817029e-282                  0     111.63    06/17/22-04:29:40
   149     149.1490        4651.585784        4200.414231        8852.000014       0.6075646277        1.014896442      -0.4071934362   -0.0001383784826    2.442475087e-31                  0   5.428582339e-272                  0     112.10    06/17/22-04:31:32
   150     150.1500        4651.584441        4200.415574        8852.000014       0.5970795386        1.015123166      -0.4176771002   -0.0003665275472     2.39963589e-31                  0   8.527631369e-262                  0     110.85    06/17/22-04:33:23
   151     151.1510        4651.581472        4200.418543        8852.000014       0.5970795391        1.015629703      -0.4176771002   -0.0008730638464    2.478869948e-31                  0    2.00451421e-252                  0     111.14    06/17/22-04:35:14
   152     152.1520        4651.574993        4200.425021        8852.000014       0.5970795416        1.016737207      -0.4176771002    -0.001980564812     2.46208631e-31                  0    8.50085876e-243                  0     110.27    06/17/22-04:37:04
   153     153.1530        4651.560999        4200.439015        8852.000014       0.5970795533        1.019130013      -0.4176771002    -0.004373359528    2.443432496e-31                  0  -3.825823378e-234                  0     110.37    06/17/22-04:38:55
   154     154.1540        4651.531235        4200.468779        8852.000014       0.5970796075        1.024219471      -0.4176771002    -0.009462763645    2.464831156e-31                  0  -5.044125976e-225                  0     109.79    06/17/22-04:40:44
   155     155.1550        4651.468787        4200.531227        8852.000014       0.5970798511        1.034907813      -0.4176771002     -0.02015086126    2.503065635e-31                  0   5.700269487e-216                  0     111.00    06/17/22-04:42:35
   156     156.1560        4651.339609        4200.660405        8852.000014       0.5970809142        1.057032482      -0.4176771002     -0.04227446769    2.483634381e-31                  0  -1.346464058e-207                  0     110.24    06/17/22-04:44:26
   157     157.1570        4651.079847        4200.920168        8852.000014        0.597085335        1.101545498      -0.4176771002     -0.08678306302    2.620207366e-31                  0  -2.105300929e-199                  0     110.60    06/17/22-04:46:16
   158     158.1580        4650.586978        4201.413037        8852.000014       0.5971021083        1.186042851      -0.4176771002       -0.171263643    2.663437588e-31                  0  -1.272384636e-191                  0     110.59    06/17/22-04:48:07
   159     159.1590        4649.760689        4202.239325        8852.000014       0.5971548898         1.32782167      -0.4176771002      -0.3129896796    3.192860185e-31                  0   1.064118517e-182                  0     110.98    06/17/22-04:49:58
   160     160.1600         4648.68425        4203.315765        8852.000014        0.597270003        1.512683762      -0.4176771002      -0.4977366589    4.147647655e-31                  0    2.04278389e-175                  0     110.54    06/17/22-04:51:48
   161     161.1610        4647.874596        4204.125418        8852.000014       0.5973911572        1.651842472      -0.4176771002      -0.6367742151    4.961189944e-31                  0   1.336081956e-167                  0     110.52    06/17/22-04:53:39
   162     162.1620        4647.976617        4204.023397        8852.000014       0.5973742846        1.634332112      -0.4176771002      -0.6192807268    4.303621945e-31                  0   1.535188582e-160                  0     109.87    06/17/22-04:55:29
   163     163.1630        4648.894623        4203.105392        8852.000014       0.5972434309        1.476611035      -0.4176771002      -0.4616905039    3.756750514e-31                  0   5.270334067e-153                  0     110.97    06/17/22-04:57:20
   164     164.1640         4649.94063        4202.059384        8852.000014       0.5971407808        1.296975956      -0.4176771002      -0.2821580751    6.178509747e-31                  0  -6.634442476e-146                  0     110.02    06/17/22-04:59:10
   165     165.1650        4650.694485         4201.30553        8852.000014       0.5970975157        1.167619892      -0.4176771002      -0.1528452758    1.194681731e-30                  0   2.283011303e-139                  0     109.44    06/17/22-05:00:59
   166     166.1660        4651.131969        4200.868045        8852.000014       0.5970842022        1.092602784      -0.4176771002     -0.07784148171     1.96578355e-30                  0   -2.00675323e-132                  0     110.28    06/17/22-05:02:49
   167     167.1670        4651.360954        4200.639061        8852.000014       0.5970806854         1.05335754      -0.4176771002     -0.03859975406    2.670810652e-30                  0   -2.70026174e-126                  0     109.52    06/17/22-05:04:39
   168     168.1680         4651.47536        4200.524655        8852.000014       0.5970798165        1.033758996      -0.4176771002     -0.01900207932    3.021268697e-30                  0  -4.190119191e-121                  0     111.28    06/17/22-05:06:30
   169     169.1690        4651.531695        4200.468319        8852.000014        0.597079606         1.02412039      -0.4176771002    -0.009363683954    2.884974941e-30                  0  -8.789687246e-114                  0     110.03    06/17/22-05:08:20
   170     170.1700        4651.559289        4200.440726        8852.000014       0.5970795552        1.019407282      -0.4176771002    -0.004650626317    2.298847033e-30                  0  -7.756856265e-108                  0     110.63    06/17/22-05:10:11
   171     171.1710        4651.572774        4200.427241        8852.000014       0.5970795428        1.017109278      -0.4176771002    -0.002352635467    1.496040868e-30                  0   7.657848353e-102                  0     109.19    06/17/22-05:12:00
   172     172.1720        4651.579282        4200.420733        8852.000014       0.5970795397         1.01600246      -0.4176771002    -0.001245820118    7.683696726e-31                  0    1.069491724e-96                  0     113.70    06/17/22-05:13:54
   173     173.1730        4651.582366        4200.417648        8852.000014       0.5970795389        1.015480375      -0.4176771002   -0.0007237363229    3.542103494e-31                  0    1.504047075e-91                  0     119.15    06/17/22-05:15:53
   174     174.1740        4651.583662        4200.416353        8852.000014       0.5970795387        1.015263889      -0.4176771002   -0.0005072498568    3.423645913e-31                  0    3.434871112e-86                  0     118.72    06/17/22-05:17:52
   175     175.1750         4651.58369        4200.416324        8852.000014       0.5970795387        1.015261001      -0.4176771002   -0.0005043625102    6.822515046e-31                  0    9.697852885e-82                  0     118.45    06/17/22-05:19:50
   176     176.1760        4651.582386        4200.417629        8852.000014       0.5970795389        1.015485858      -0.4176771002   -0.0007292188868    1.339631067e-30                  0    2.435380924e-76                  0     118.37    06/17/22-05:21:48
   177     177.1770        4651.578711        4200.421304        8852.000014         0.59707954        1.016116166      -0.4176771002    -0.001359525771    2.550192775e-30                  0    3.806374156e-72                  0     118.43    06/17/22-05:23:47
   178     178.1780         4651.57003        4200.429984        8852.000014       0.5970795448        1.017602628      -0.4176771002    -0.002845983547    5.625652504e-30                  0    1.952248768e-67                  0     118.79    06/17/22-05:25:46
   179     179.1790        4651.550709        4200.449305        8852.000014       0.5970795677        1.020910265      -0.4176771002    -0.006153597389    1.623689946e-29                  0    8.779939472e-64                  0     117.71    06/17/22-05:27:43
   180     180.1800        4651.509037        4200.490977        8852.000014       0.5970796745        1.028047836      -0.4176771002     -0.01329106136    5.759021753e-29                  0   -1.525999018e-61                  0     119.79    06/17/22-05:29:43
   181     181.1810        4651.420804         4200.57921        8852.000014       0.5970801598         1.04316583      -0.4176771002     -0.02840857003    2.240539911e-28                  0   -4.285132831e-56                  0     119.31    06/17/22-05:31:42
   182     182.1820        4651.238002        4200.762013        8852.000014       0.5970822855        1.074499396      -0.4176771002      -0.0597400108    8.839965418e-28                  0    1.525946946e-52                  0     117.87    06/17/22-05:33:40
   183     183.1830        4650.874547        4201.125468        8852.000014       0.5970910034        1.136823596      -0.4176771002       -0.122055492    3.343652667e-27                  0    1.467397216e-49                  0     118.08    06/17/22-05:35:38
   184     184.1840        4650.211264         4201.78875        8852.000014        0.597122311        1.250587528      -0.4176771002      -0.2357881164    1.131807882e-26                  0   -5.584288677e-46                  0     118.91    06/17/22-05:37:37
   185     185.1850        4649.200737        4202.799278        8852.000014        0.597208269        1.424034506      -0.4176771002      -0.4091491371    3.063052241e-26                  0   -1.230646469e-43                  0     119.24    06/17/22-05:39:37
   186     186.1860        4648.138479        4203.861535        8852.000014       0.5973484244        1.606493581      -0.4176771002      -0.5914680564    5.575165352e-26                  0   -1.235744855e-40                  0     118.91    06/17/22-05:41:35
   187     187.1870        4647.738588        4204.261426        8852.000014       0.5974143786        1.675185841      -0.4176771002      -0.6600943621    5.499578903e-26                  0    2.718842306e-38                  0     119.51    06/17/22-05:43:35
   188     188.1880        4648.357886        4203.642129        8852.000014       0.5973151685        1.568648979      -0.4176771002      -0.5536567104    2.438485523e-26                  0   -1.747262408e-33                  0     120.89    06/17/22-05:45:36
   189     189.1890        4649.460102        4202.539912        8852.000014       0.5971817004        1.379326642      -0.4176771002      -0.3644678413    2.330511094e-26                  0   -5.061407395e-29                  0     121.00    06/17/22-05:47:37
   190     190.1900        4650.395498        4201.604516        8852.000014       0.5971115702        1.218826669      -0.4176771002      -0.2040379982    1.013425967e-25                  0   -5.393614582e-25                  0     118.72    06/17/22-05:49:36
   191     191.1910        4650.977703        4201.022311        8852.000014       0.5970879014        1.119006536      -0.4176771002      -0.1042415349    1.311423227e-24                  0   -2.371673404e-21                  0     121.37    06/17/22-05:51:37
   192     192.1920        4651.289681        4200.710334        8852.000014       0.5970815242        1.065549381      -0.4176771002     -0.05079075664    8.705564829e-22                  0   -4.307659606e-18                  0     120.23    06/17/22-05:53:37
   193     193.1930        4651.445388        4200.554626        8852.000014       0.5970799868        1.038887778      -0.4176771002     -0.02413069065    3.012522472e-19                  0   -3.236055042e-15                  0     120.56    06/17/22-05:55:38
   194     194.1940        4651.520447        4200.479568        8852.000014       0.5970796367        1.026046823      -0.4176771002     -0.01129008617    4.435888501e-17                  0    -1.00718961e-12                  0     119.43    06/17/22-05:57:37
   195     195.1950        4651.555849        4200.444166        8852.000015       0.5970795596        1.019995519      -0.4176771002    -0.005238859315    2.832476854e-15                  0    -1.30148561e-10                  0     120.69    06/17/22-05:59:38
   196     196.1960        4651.572411        4200.427618        8852.000029       0.5970795403         1.01717035      -0.4176771007    -0.002413701819    8.014038843e-14                  0   -7.000801257e-09                  0     120.35    06/17/22-06:01:38
   197     197.1970        4651.580174        4200.420196         8852.00037       0.5970794814        1.015877656      -0.4176771121    -0.001120905549    1.085725967e-12                  0   -1.572912132e-07                  0     120.23    06/17/22-06:03:38
   198     198.1980        4651.585178        4200.418544        8852.003722       0.5970790235        1.015311861      -0.4176772245   -0.0005541304415    8.060992707e-12                  0   -1.482544728e-06                  0     120.92    06/17/22-06:05:39
   199     199.1990        4651.592931        4200.423746        8852.016676       0.5970777279        1.015092968      -0.4176776586    -0.000331685868    3.917504808e-11                  0   -5.895487824e-06                  0     120.44    06/17/22-06:07:40
   200     200.2000        4651.601309        4200.431565        8852.032874       0.5970773856        1.015045476      -0.4176782014   -0.0002799256044    1.458865469e-10                  0    -9.96324446e-06                  0     120.35    06/17/22-06:09:40
   201     201.2010        4651.599255        4200.430335        8852.029591       0.5970799689        1.015122253      -0.4176780913   -0.0003569724638    4.408340097e-10                  0   -7.220543896e-06                  0     252.75    06/17/22-06:13:53
   202     202.2020        4651.589719        4200.424127        8852.013846       0.5970826289        1.015413967      -0.4176775635   -0.0006515088741    9.123551513e-10                  0   -2.266998874e-06                  0     120.29    06/17/22-06:15:53
   203     203.2030        4651.581045        4200.424554        8852.005599       0.5970834775        1.016197947      -0.4176772876    -0.001436872613    1.040855118e-09                  0   -3.106572014e-07                  0     120.89    06/17/22-06:17:54
   204     204.2040        4651.568994        4200.434998        8852.003992       0.5970835647        1.018128059      -0.4176772354    -0.003367241046    5.742156612e-10                  0   -1.809988355e-08                  0     119.63    06/17/22-06:19:54
   205     205.2050        4651.542337        4200.461526        8852.003863        0.597083599        1.022685276      -0.4176772328    -0.007924444209    2.330114775e-10                  0   -2.565249168e-10                  0     120.02    06/17/22-06:21:54
   206     206.2060        4651.481295        4200.522565         8852.00386       0.5970838096        1.033139519      -0.4176772329     -0.01837847734    5.730790102e-10                  0    2.941574822e-11                  0     120.46    06/17/22-06:23:54
   207     207.2070        4651.345168        4200.658692         8852.00386       0.5970848874        1.056449551      -0.4176772319     -0.04168743341    1.260374862e-09                  0    2.314345855e-12                  0     120.49    06/17/22-06:25:55
   208     208.2080        4651.054578        4200.949282         8852.00386       0.5970899825        1.106190156      -0.4176772309     -0.09142294453    1.487581862e-09                  0    7.320272437e-14                  0     120.48    06/17/22-06:27:55
   209     209.2090        4650.483731        4201.520129         8852.00386       0.5971110806        1.203945703      -0.4176772306      -0.1891573929    1.180212161e-09                  0    1.125342614e-15                  0     120.23    06/17/22-06:29:55
   210     210.2100        4649.521441        4202.482419         8852.00386       0.5971799182        1.368835209      -0.4176772303      -0.3539780613    7.711521531e-10                  0    1.139807252e-17                  0     120.30    06/17/22-06:31:56
   211     211.2110        4648.332668        4203.671193         8852.00386       0.5973227133        1.572795489      -0.4176772292      -0.5577955476      1.6214708e-09                  0    1.129003503e-19                  0     121.59    06/17/22-06:33:57
   212     212.2120         4647.62187         4204.38199         8852.00386       0.5974387514        1.695001965      -0.4176772305      -0.6798859876    4.753169018e-09                  0    5.513555732e-22                  0     120.52    06/17/22-06:35:58
   213     213.2130        4648.025093        4203.978767         8852.00386        0.597370474        1.626049228      -0.4176772406      -0.6110015164    3.394701691e-09                  0   -4.207624641e-25                  0     120.99    06/17/22-06:37:59
   214     214.2140         4649.15455         4202.84931         8852.00386       0.5972175773        1.432381958      -0.4176772474      -0.4174871339    4.165440828e-10                  0    -6.13533965e-27                  0     120.37    06/17/22-06:39:59
   215     215.2150        4650.214365        4201.789495         8852.00386       0.5971263528        1.250674785      -0.4176772388      -0.2358711968     3.80015985e-09                  0   -7.954879205e-30                  0     120.17    06/17/22-06:41:59
   216     216.2160        4650.890842        4201.113018         8852.00386       0.5970946185        1.134695999      -0.4176772304      -0.1199241537     3.99552793e-09                  0    -1.36962333e-33                  0     120.31    06/17/22-06:44:00
   217     217.2170        4651.248003        4200.755857         8852.00386       0.5970861971        1.073403719       -0.417677229     -0.05864029483    1.592265782e-09                  0    3.066252398e-36                  0     119.87    06/17/22-06:45:59
   218     218.2180        4651.419777        4200.584083         8852.00386       0.5970842022        1.043869105      -0.4176772296     -0.02910767385    3.612203548e-10                  0    2.241714634e-39                  0     121.44    06/17/22-06:48:01
   219     219.2190        4651.499431        4200.504429         8852.00386       0.5970837319        1.030136876      -0.4176772294     -0.01537591459    1.604706103e-10                  0    5.866723287e-43                  0     121.41    06/17/22-06:50:02
   220     220.2200        4651.536546        4200.467314         8852.00386       0.5970836115        1.023714758      -0.4176772291    -0.008953917795    1.812217668e-10                  0    5.677700952e-47                  0     120.75    06/17/22-06:52:03
   221     221.2210        4651.554442        4200.449418         8852.00386        0.597083576        1.020606059       -0.417677229    -0.005845253941    1.801110106e-10                  0    5.348631115e-52                  0     120.42    06/17/22-06:54:04
   222     222.2220        4651.563687        4200.440173         8852.00386       0.5970835635        1.018998341       -0.417677229    -0.004237548822    1.287099436e-10                  0    -1.37593358e-55                  0     120.24    06/17/22-06:56:04
   223     223.2230        4651.568777        4200.435083         8852.00386       0.5970835584        1.018116055       -0.417677229     -0.00335526816     9.13232844e-11                  0   -2.565747086e-60                  0     120.08    06/17/22-06:58:04
   224     224.2240        4651.571568        4200.432292         8852.00386       0.5970835561        1.017635985       -0.417677229    -0.002875200405    5.839629932e-11                  0      1.2379621e-64                  0     119.80    06/17/22-07:00:04
   225     225.2250        4651.572879        4200.430982         8852.00386       0.5970835551        1.017417331      -0.4176772291     -0.00265654672    2.063716301e-11                  0    4.493370378e-69                  0     120.94    06/17/22-07:02:05
   226     226.2260        4651.572896        4200.430964         8852.00386       0.5970835552        1.017427508      -0.4176772292    -0.002666723994    1.964814652e-11                  0    4.416187522e-74                  0     120.06    06/17/22-07:04:05
   227     227.2270        4651.571388        4200.432473         8852.00386       0.5970835565        1.017705005      -0.4176772291    -0.002944219632    5.276974608e-11                  0   -1.986954811e-80                  0     119.93    06/17/22-07:06:05
   228     228.2280        4651.567133        4200.436727         8852.00386       0.5970835603        1.018457229      -0.4176772291    -0.003696439692    7.028968994e-11                  0   -1.976691733e-84                  0     120.42    06/17/22-07:08:05
   229     229.2290        4651.556946        4200.446915         8852.00386       0.5970835729        1.020230661       -0.417677229    -0.005469859501    5.261287748e-11                  0   -7.352859161e-90                  0     119.56    06/17/22-07:10:05
   230     230.2300        4651.534067        4200.469793         8852.00386       0.5970836184        1.024202586       -0.417677229    -0.009441739126    4.470814203e-11                  0   -5.719924727e-96                  0     120.84    06/17/22-07:12:05
   231     231.2310        4651.480732        4200.523128         8852.00386       0.5970838169        1.033389489       -0.417677229     -0.01862844285    1.163270758e-10                  0   7.162695709e-102                  0     120.80    06/17/22-07:14:06
   232     232.2320        4651.363235        4200.640625         8852.00386       0.5970847093        1.053574447       -0.417677229     -0.03881250942      2.6858013e-10                  0   8.981298607e-108                  0     121.13    06/17/22-07:16:07
   233     233.2330        4651.114868        4200.888992         8852.00386       0.5970886522        1.096187581       -0.417677229      -0.0814217004     2.73199971e-10                  0   1.957454488e-114                  0     119.28    06/17/22-07:18:07
   234     234.2340        4650.621333        4201.382527         8852.00386       0.5971047627        1.180817194       -0.417677229      -0.1660352026    1.598299011e-10                  0  -1.740213925e-121                  0     120.14    06/17/22-07:20:07
   235     235.2350        4649.758349        4202.245511         8852.00386       0.5971593587        1.328775962       -0.417677229      -0.3139393745    2.850219202e-10                  0  -7.673558632e-128                  0     117.41    06/17/22-07:22:04
   236     236.2360        4648.598871        4203.404989         8852.00386       0.5972856046        1.527630662       -0.417677229      -0.5126678285    3.105280443e-10                  0  -9.581243724e-135                  0     113.75    06/17/22-07:23:58
   237     237.2370        4647.720235        4204.283625         8852.00386       0.5974215617        1.678315025       -0.417677229      -0.6632162347    4.410998135e-10                  0   1.835663023e-142                  0     114.56    06/17/22-07:25:52
   238     238.2380        4647.862206        4204.141654         8852.00386       0.5973970351         1.65375446      -0.4176772293      -0.6386801969    7.823216109e-10                  0   9.883703356e-149                  0     113.58    06/17/22-07:27:46
   239     239.2390        4648.890354        4203.113506         8852.00386       0.5972478405        1.477176791      -0.4176772298      -0.4622517208    2.370582074e-10                  0   2.337265368e-156                  0     114.60    06/17/22-07:29:41
   240     240.2400        4650.009274        4201.994586         8852.00386       0.5971398164        1.285265996      -0.4176772291      -0.2704489515    8.241987384e-10                  0  -5.320643222e-164                  0     114.70    06/17/22-07:31:35
   241     241.2410        4650.776759        4201.227101         8852.00386       0.5970984163        1.153767213      -0.4176772292      -0.1389915674    3.777514996e-10                  0  -1.250958193e-171                  0     114.48    06/17/22-07:33:30
   242     242.2420        4651.199181        4200.804679         8852.00386       0.5970869701         1.08142615      -0.4176772294     -0.06666195045    1.198696679e-10                  0  -3.302082328e-180                  0     116.53    06/17/22-07:35:26
   243     243.2430        4651.407939        4200.595921         8852.00386       0.5970842861        1.045691659      -0.4176772291     -0.03093014404    2.644173659e-10                  0   2.843003723e-188                  0     119.63    06/17/22-07:37:26
   244     244.2440        4651.505144        4200.498716         8852.00386       0.5970837069        1.029049724       -0.417677229     -0.01428878778    1.634935994e-10                  0   1.701915099e-196                  0     114.16    06/17/22-07:39:20
   245     245.2450        4651.549006        4200.454854         8852.00386       0.5970835851        1.021537132      -0.4176772291      -0.0067763183     3.53117226e-10                  0    4.48956271e-205                  0     115.62    06/17/22-07:41:16
   246     246.2460        4651.568536        4200.435324         8852.00386       0.5970835588        1.018188323      -0.4176772291    -0.003427535386    7.036216145e-10                  0   5.419768364e-214                  0     116.23    06/17/22-07:43:12
   247     247.2470         4651.57722         4200.42664         8852.00386       0.5970835526        1.016696696       -0.417677229    -0.001935914632    7.294833293e-10                  0   6.658408191e-224                  0     116.60    06/17/22-07:45:09
   248     248.2480        4651.581089        4200.422771         8852.00386       0.5970835509        1.016031635       -0.417677229    -0.001270855807    4.346169405e-10                  0  -1.625968943e-232                  0     120.87    06/17/22-07:47:09
   249     249.2490        4651.582645        4200.421215         8852.00386       0.5970835505        1.015763604       -0.417677229    -0.001002824295     1.83000235e-10                  0   1.420437269e-243                  0     120.78    06/17/22-07:49:10
   250     250.2500        4651.582894        4200.420966         8852.00386       0.5970835506        1.015722422       -0.417677229   -0.0009616422426    1.535823502e-10                  0   3.359834344e-251                  0     120.98    06/17/22-07:51:11
   251     251.2510        4651.581882        4200.421978         8852.00386        0.597083551        1.015897403       -0.417677229    -0.001136622905    3.198967824e-10                  0   8.140555844e-261                  0     120.56    06/17/22-07:53:12
   252     252.2520        4651.579247        4200.424613         8852.00386       0.5970835519        1.016353573       -0.417677229    -0.001592792741    5.009710281e-10                  0   8.657192877e-271                  0     123.03    06/17/22-07:55:15
   253     253.2530        4651.573535        4200.430325         8852.00386        0.597083555        1.017341074       -0.417677229     -0.00258029005    4.907017831e-10                  0    5.17275506e-281                  0     125.54    06/17/22-07:57:20
   254     254.2540        4651.561312        4200.442548         8852.00386       0.5970835667        1.019447192       -0.417677229    -0.004686396769    3.026031615e-10                  0   1.329009972e-291                  0     130.03    06/17/22-07:59:30
   255     255.2550        4651.535289        4200.468571         8852.00386       0.5970836143        1.023921253       -0.417677229    -0.009160410029     1.99515941e-10                  0    2.02702245e-304                  0     131.66    06/17/22-08:01:42
   256     256.2560        4651.480267        4200.523593         8852.00386       0.5970838164        1.033374429      -0.4176772292     -0.01861338373    3.120678095e-10                  0  -3.988386306e-313                  0     131.38    06/17/22-08:03:53
   257     257.2570        4651.363835        4200.640025         8852.00386       0.5970846968        1.053364614      -0.4176772297     -0.03860268827    5.676970247e-10                  0  -4.940656458e-324                  0     134.25    06/17/22-08:06:08
   258     258.2580        4651.123396        4200.880464         8852.00386       0.5970884601        1.094640144      -0.4176772303     -0.07987445404    7.819604857e-10                  0                  0                  0     132.89    06/17/22-08:08:21
   259     259.2590        4650.651587        4201.352273         8852.00386       0.5971034522        1.175604185      -0.4176772302      -0.1608235032    7.996635857e-10                  0                  0                  0     132.14    06/17/22-08:10:33
   260     260.2600        4649.829076        4202.174784         8852.00386       0.5971536708        1.316758171      -0.4176772294       -0.301927272    1.068888703e-09                  0                  0                  0     130.72    06/17/22-08:12:43
   261     261.2610        4648.701396        4203.302464         8852.00386        0.597272187        1.510290946      -0.4176772291      -0.4953415318    1.526863158e-09                  0                  0                  0     132.58    06/17/22-08:14:56
   262     262.2620        4647.786548        4204.217312         8852.00386       0.5974104127        1.667264787      -0.4176772307      -0.6521771445    1.062010203e-09                  0                  0                  0     132.94    06/17/22-08:17:09
   263     263.2630        4647.826788        4204.177072         8852.00386       0.5974032914        1.660107962       -0.417677232      -0.6450274393     5.32811055e-10                  0                  0                  0     134.38    06/17/22-08:19:23
   264     264.2640        4648.785397        4203.218463         8852.00386       0.5972609308        1.495264192      -0.4176772304      -0.4803260315    1.110266335e-09                  0                  0                  0     138.83    06/17/22-08:21:42
   265     265.2650        4649.906681        4202.097179         8852.00386       0.5971473254        1.302761121       -0.417677229      -0.2879365686    1.519630455e-09                  0                  0                  0     135.59    06/17/22-08:23:58
   266     266.2660        4650.709582        4201.294278         8852.00386       0.5971009405         1.16510886      -0.4176772301      -0.1503306907    8.740728412e-10                  0                  0                  0     137.31    06/17/22-08:26:15
   267     267.2670        4651.166028        4200.837832         8852.00386       0.5970875599        1.086946255      -0.4176772311     -0.07218146479    5.299954462e-10                  0                  0                  0     145.86    06/17/22-08:28:41
   268     268.2680        4651.397039        4200.606821         8852.00386       0.5970843715        1.047433021      -0.4176772303     -0.03267142115    1.517690797e-09                  0                  0                  0     139.09    06/17/22-08:31:00
   269     269.2690         4651.50633         4200.49753         8852.00386        0.597083701        1.028759394      -0.4176772293     -0.01399846573    2.284291662e-09                  0                  0                  0     136.98    06/17/22-08:33:17
   270     270.2700         4651.55593         4200.44793         8852.00386        0.597083574        1.020310702      -0.4176772292    -0.005549901417    2.414926226e-09                  0                  0                  0     140.54    06/17/22-08:35:37
   271     271.2710        4651.576675        4200.427185         8852.00386       0.5970835538        1.016775288      -0.4176772294    -0.002014506834    2.223110007e-09                  0                  0                  0     141.72    06/17/22-08:37:59
   272     272.2720        4651.584776        4200.419084         8852.00386       0.5970835521        1.015397582      -0.4176772297   -0.0006368020749    1.915499501e-09                  0                  0                  0     139.44    06/17/22-08:40:19
   273     273.2730        4651.587563        4200.416297         8852.00386       0.5970835541        1.014925545      -0.4176772299    -0.000164762569    1.496384793e-09                  0                  0                  0     140.62    06/17/22-08:42:39
   274     274.2740         4651.58819         4200.41567         8852.00386       0.5970835585        1.014818908      -0.4176772302   -5.812057664e-05    8.479701603e-10                  0                  0                  0     140.28    06/17/22-08:45:00
   275     275.2750        4651.587903        4200.415957         8852.00386       0.5970835675        1.014865212      -0.4176772304   -0.0001044145994    2.504645217e-10                  0                  0                  0     139.47    06/17/22-08:47:19
   276     276.2760        4651.586849        4200.417011         8852.00386       0.5970835855        1.015040492      -0.4176772303   -0.0002796761734    6.234507712e-11                  0                  0                  0     143.88    06/17/22-08:49:43
   277     277.2770        4651.584086        4200.419774         8852.00386       0.5970836217        1.015504538      -0.4176772302   -0.0007436865073    1.795480004e-10                  0                  0                  0     142.69    06/17/22-08:52:06
   278     278.2780        4651.577285        4200.426575         8852.00386       0.5970836955        1.016654098        -0.41767723    -0.001893173476     5.50380793e-10                  0                  0                  0     144.26    06/17/22-08:54:30
   279     279.2790        4651.561729        4200.442131         8852.00386       0.5970838511        1.019296992      -0.4176772298    -0.004535912598     1.67507674e-09                  0                  0                  0     144.62    06/17/22-08:56:54
   280     280.2800        4651.527734        4200.476126         8852.00386       0.5970842011        1.025088244      -0.4176772294      -0.0103268202     6.31403186e-09                  0                  0                  0     145.23    06/17/22-08:59:20
   281     281.2810        4651.456315        4200.547545         8852.00386       0.5970850722        1.037283469      -0.4176772291      -0.0225211959    2.806166029e-08                  0                  0                  0     143.82    06/17/22-09:01:44
   282     282.2820        4651.310325        4200.693535         8852.00386       0.5970875235         1.06224817      -0.4176772292      -0.0474835434    1.265926573e-07                  0                  0                  0     145.17    06/17/22-09:04:09
   283     283.2830        4651.022841        4200.981019         8852.00386       0.5970951093        1.111470938      -0.4176772328     -0.09669912809    5.325799104e-07                  0                  0                  0     144.20    06/17/22-09:06:33
   284     284.2840        4650.493243        4201.510617         8852.00386       0.5971187954         1.20226421       -0.417677252      -0.1874701484    1.985895486e-06                  0                  0                  0     141.86    06/17/22-09:08:55
   285     285.2850        4649.637445        4202.366415         8852.00386       0.5971836649        1.349112649      -0.4176773314      -0.3342577742    6.121297748e-06                  0                  0                  0     145.34    06/17/22-09:11:20
   286     286.2860         4648.58469         4203.41917         8852.00386       0.5973083704        1.529966136      -0.4176775981      -0.5149941221    1.395440795e-05                  0                  0                  0     145.07    06/17/22-09:13:45
   287     287.2870        4647.878885        4204.124975         8852.00386       0.5974197123        1.651353565      -0.4176782956      -0.6362760454    2.048871432e-05                  0                  0                  0     142.91    06/17/22-09:16:08
   288     288.2880        4648.087013        4203.916847         8852.00386       0.5973854943        1.615717487      -0.4176796102      -0.6006695618    1.717977938e-05                  0                  0                  0     144.49    06/17/22-09:18:33
   289     289.2890        4649.015801        4202.988059         8852.00386       0.5972543979        1.456195683      -0.4176812435      -0.4412675747    7.532538914e-06                  0                  0                  0     145.68    06/17/22-09:20:58
   290     290.2900        4650.002915        4202.000945         8852.00386       0.5971581676        1.286699895      -0.4176823963      -0.2718658583    6.527496971e-06                  0                  0                  0     146.10    06/17/22-09:23:24
   291     291.2910        4650.683213        4201.320647         8852.00386       0.5971191669        1.169895127       -0.417682701      -0.1551209672    2.770856173e-05                  0                  0                  0     144.75    06/17/22-09:25:49
   292     292.2920        4651.047112        4200.956748         8852.00386       0.5971103271        1.107399703      -0.4176832806     -0.09267911996    7.302491888e-05                  0                  0                  0     143.92    06/17/22-09:28:13
   293     293.2930        4651.180039        4200.823821         8852.00386       0.5971158222        1.084500943      -0.4176868281     -0.06982766668    0.0001293743615                  0                  0                  0     144.43    06/17/22-09:30:37
   294     294.2940        4651.139699        4200.864161         8852.00386       0.5971348834         1.09129229       -0.417696551     -0.07663644008    0.0001755843575                  0                  0                  0     142.62    06/17/22-09:33:00
   295     295.2950        4650.936773        4201.067087         8852.00386       0.5971771438        1.125921997      -0.4177145343      -0.1112258032    0.0001954844399                  0                  0                  0     144.45    06/17/22-09:35:24
   296     296.2960        4650.561152        4201.442708         8852.00386        0.597259077        1.190077668      -0.4177404393        -0.17526722    0.0001890678339                  0                  0                  0     143.50    06/17/22-09:37:48
   297     297.2970        4650.034163        4201.969697         8852.00386        0.597392533        1.280100792      -0.4177715918       -0.265110844    0.0001741764054                  0                  0                  0     143.64    06/17/22-09:40:12
   298     298.2980         4649.45122         4202.55264         8852.00386       0.5975615711        1.379679388       -0.417805545      -0.3644907102    0.0001784381787                  0                  0                  0     143.76    06/17/22-09:42:35
   299     299.2990        4648.963845        4203.040015         8852.00386       0.5977149286        1.462940357      -0.4178470376      -0.4476136557    0.0002352651525                  0                  0                  0     142.93    06/17/22-09:44:58
   300     300.3000        4648.700413        4203.303447         8852.00386       0.5977945244        1.507980535      -0.4179225579      -0.4926594485    0.0003959953949                  0                  0                  0     145.40    06/17/22-09:47:24
   301     301.3010        4648.679878        4203.323982         8852.00386       0.5977703609        1.511575173      -0.4180986502      -0.4964313937    0.0007252317228                  0                  0                  0     277.08    06/17/22-09:52:01
   302     302.3020        4648.790418        4203.213442         8852.00386       0.5976566962        1.492893921      -0.4184795423       -0.477945449     0.001187766094                  0                  0                  0     147.77    06/17/22-09:54:29
   303     303.3030        4648.889002        4203.114858         8852.00386        0.597496386        1.476519696      -0.4191459893      -0.4613818618     0.001504541213                  0                  0                  0     149.53    06/17/22-09:56:58
   304     304.3040        4648.931577        4203.072283         8852.00386       0.5973257601        1.470102517      -0.4200255239      -0.4541216349     0.001370401715                  0                  0                  0     146.89    06/17/22-09:59:25
   305     305.3050         4648.97725         4203.02661         8852.00386       0.5971699833        1.463268517      -0.4208243806       -0.446187662    0.0009135084952                  0                  0                  0     145.56    06/17/22-10:01:51
   306     306.3060        4649.076032        4202.927828         8852.00386       0.5970605548        1.446819568      -0.4211992584      -0.4291806474    0.0006208925316                  0                  0                  0     145.58    06/17/22-10:04:16
   307     307.3070        4649.201318        4202.802542         8852.00386       0.5970209443        1.425025903      -0.4210540627      -0.4076667472    0.0007158510525                  0                  0                  0     144.88    06/17/22-10:06:41
   308     308.3080        4649.293203        4202.710657         8852.00386       0.5970406967        1.408721653      -0.4206145323      -0.3919744493    0.0009080253674                  0                  0                  0     144.30    06/17/22-10:09:05
   309     309.3090        4649.309933        4202.693927         8852.00386       0.5970911069        1.405745759      -0.4201852951      -0.3893592259    0.0008898685895                  0                  0                  0     143.42    06/17/22-10:11:29
   310     310.3100         4649.24819         4202.75567         8852.00386       0.5971510173        1.416681399      -0.4199037535      -0.4003663243    0.0007396964442                  0                  0                  0     141.86    06/17/22-10:13:51
   311     311.3110        4649.151175        4202.852685         8852.00386       0.5972041664        1.433809079      -0.4197530688       -0.417503036    0.0006511921437                  0                  0                  0     144.19    06/17/22-10:16:15
   312     312.3120        4649.081687        4202.922173         8852.00386       0.5972313739        1.446153687      -0.4196919352      -0.4298500816    0.0006197035986                  0                  0                  0     142.36    06/17/22-10:18:37
   313     313.3130        4649.079118        4202.924742         8852.00386       0.5972236822        1.446935773      -0.4196802965      -0.4305947975    0.0005630036493                  0                  0                  0     140.84    06/17/22-10:20:58
   314     314.3140        4649.130595        4202.873265         8852.00386        0.597197726        1.438193522      -0.4196466343      -0.4218594178    0.0005102557706                  0                  0                  0     143.17    06/17/22-10:23:21
   315     315.3150        4649.194604        4202.809256         8852.00386       0.5971851868        1.426957796      -0.4195212402      -0.4107978509    0.0005464819974                  0                  0                  0     144.00    06/17/22-10:25:45
   316     316.3160        4649.239335        4202.764525         8852.00386       0.5972091909        1.418845597      -0.4193041933      -0.4029946068    0.0006623935732                  0                  0                  0     140.43    06/17/22-10:28:06
   317     317.3170         4649.25711         4202.74675         8852.00386        0.597269908        1.415441477       -0.419066378      -0.3998445234    0.0007393318979                  0                  0                  0     140.58    06/17/22-10:30:26
   318     318.3180        4649.262358        4202.741502         8852.00386        0.597346769        1.414456936      -0.4188758785      -0.3989213417    0.0006870536604                  0                  0                  0     139.84    06/17/22-10:32:46
   319     319.3190        4649.272833        4202.731027         8852.00386       0.5974149862        1.412799025      -0.4187449067      -0.3971826852    0.0005435535568                  0                  0                  0     140.13    06/17/22-10:35:06
   320     320.3200        4649.291707        4202.712153         8852.00386       0.5974590381        1.409696348      -0.4186517125      -0.3940141112    0.0004285140831                  0                  0                  0     136.26    06/17/22-10:37:22
   321     321.3210        4649.305345        4202.698515         8852.00386       0.5974759089        1.407296874      -0.4185892288      -0.3916521509    0.0004204143225                  0                  0                  0     134.80    06/17/22-10:39:37
   322     322.3220        4649.298671        4202.705189         8852.00386       0.5974729829        1.408242855       -0.418577358      -0.3926767746    0.0004842600625                  0                  0                  0     130.65    06/17/22-10:41:48
   323     323.3230         4649.26645         4202.73741         8852.00386       0.5974623667        1.413594102       -0.418632652      -0.3980262766     0.000527193563                  0                  0                  0     132.92    06/17/22-10:44:01
   324     324.3240        4649.217599        4202.786261         8852.00386       0.5974534427         1.42189912      -0.4187343292      -0.4062177327    0.0005063850799                  0                  0                  0     131.32    06/17/22-10:46:12
   325     325.3250        4649.170733        4202.833127         8852.00386       0.5974490265        1.429925821      -0.4188286138      -0.4141021121    0.0004539317395                  0                  0                  0     131.72    06/17/22-10:48:24
   326     326.3260        4649.143076        4202.860784         8852.00386       0.5974468391        1.434653145      -0.4188692585      -0.4187581652    0.0004211174408                  0                  0                  0     132.76    06/17/22-10:50:37
   327     327.3270        4649.140663        4202.863197         8852.00386       0.5974429555        1.435028944      -0.4188519205      -0.4191593308    0.0004252628615                  0                  0                  0     132.27    06/17/22-10:52:49
   328     328.3280        4649.156355        4202.847505         8852.00386       0.5974344906        1.432300652      -0.4188124529      -0.4164942538    0.0004405448213                  0                  0                  0     132.43    06/17/22-10:55:01
   329     329.3290         4649.17776          4202.8261         8852.00386       0.5974209013        1.428635021      -0.4187939511        -0.41285234    0.0004321708248                  0                  0                  0     130.83    06/17/22-10:57:12
   330     330.3300        4649.198412        4202.805448         8852.00386       0.5974031441        1.425176414      -0.4188148666      -0.4093523911      0.00039398739                  0                  0                  0     131.72    06/17/22-10:59:24
   331     331.3310        4649.221417        4202.782443         8852.00386       0.5973820661        1.421386826      -0.4188655045      -0.4054870698    0.0003478142553                  0                  0                  0     132.38    06/17/22-11:01:36
   332     332.3320        4649.251558        4202.752302         8852.00386        0.597358425        1.416395819      -0.4189245451      -0.4004262823    0.0003134336048                  0                  0                  0     131.39    06/17/22-11:03:48
   333     333.3330        4649.285801        4202.718059         8852.00386        0.597334718        1.410676815       -0.418971206      -0.3946655771    0.0002946862955                  0                  0                  0     131.49    06/17/22-11:05:59
   334     334.3340        4649.311374        4202.692486         8852.00386       0.5973159709        1.406363623      -0.4189912392      -0.3903438002    0.0002873876341                  0                  0                  0     131.39    06/17/22-11:08:10
   335     335.3350        4649.315982        4202.687878         8852.00386       0.5973073036        1.405561005      -0.4189828206      -0.3895571972    0.0002863159342                  0                  0                  0     130.21    06/17/22-11:10:21
   336     336.3360         4649.29589        4202.707971         8852.00386       0.5973105439        1.408934005      -0.4189557478        -0.39295311    0.0002853965503                  0                  0                  0     129.04    06/17/22-11:12:30
   337     337.3370        4649.259378        4202.744482         8852.00386       0.5973234519        1.415111721      -0.4189219859      -0.3991458383    0.0002795554644                  0                  0                  0     130.18    06/17/22-11:14:40
   338     338.3380        4649.222928        4202.780932         8852.00386       0.5973415072        1.421302031      -0.4188841468      -0.4053460395    0.0002696622262                  0                  0                  0     129.88    06/17/22-11:16:50
   339     339.3390        4649.202365        4202.801495         8852.00386       0.5973603752        1.424796117       -0.418832519      -0.4088640469    0.0002608244634                  0                  0                  0     130.83    06/17/22-11:19:01
   340     340.3400        4649.204723        4202.799137         8852.00386       0.5973773516        1.424389932      -0.4187599411      -0.4085055667    0.0002529274978                  0                  0                  0     133.03    06/17/22-11:21:14
   341     341.3410        4649.225567        4202.778293         8852.00386       0.5973913233        1.420869964      -0.4186764053      -0.4050420632    0.0002398281939                  0                  0                  0     126.89    06/17/22-11:23:20
   342     342.3420        4649.251307        4202.752553         8852.00386       0.5974025704        1.416550353      -0.4186011608       -0.400769094    0.0002224725367                  0                  0                  0     131.37    06/17/22-11:25:32
   343     343.3430        4649.267759        4202.736101         8852.00386       0.5974118953        1.413803278      -0.4185495501      -0.3980521957    0.0002103627888                  0                  0                  0     128.86    06/17/22-11:27:41
   344     344.3440        4649.268019        4202.735841         8852.00386        0.597418347        1.413749629      -0.4185311469      -0.3980103933    0.0002102583388                  0                  0                  0     130.16    06/17/22-11:29:51
   345     345.3450        4649.256898        4202.746962         8852.00386       0.5974183713        1.415588713      -0.4185505107      -0.3998407045    0.0002208734912                  0                  0                  0     132.21    06/17/22-11:32:03
   346     346.3460        4649.244229        4202.759631         8852.00386       0.5974091591        1.417697739      -0.4186041379       -0.401917583    0.0002331409864                  0                  0                  0     129.93    06/17/22-11:34:13
   347     347.3470        4649.236486        4202.767374         8852.00386       0.5973918046        1.418990286      -0.4186755978      -0.4031613746    0.0002384904793                  0                  0                  0     125.91    06/17/22-11:36:19
   348     348.3480        4649.234751        4202.769109         8852.00386       0.5973710376          1.4192937      -0.4187420622      -0.4034184596    0.0002378593366                  0                  0                  0     129.33    06/17/22-11:38:28
   349     349.3490        4649.234304        4202.769556         8852.00386       0.5973521826        1.419398865       -0.418793522      -0.4034873172    0.0002341564413                  0                  0                  0     127.67    06/17/22-11:40:36
   350     350.3500        4649.230909        4202.772951         8852.00386       0.5973381201        1.420043132      -0.4188359941      -0.4040929671    0.0002239490436                  0                  0                  0     129.97    06/17/22-11:42:46
   351     351.3510        4649.222599        4202.781261         8852.00386       0.5973295905        1.421550146      -0.4188734604      -0.4055522942    0.0002051986383                  0                  0                  0     131.93    06/17/22-11:44:58
   352     352.3520        4649.210498        4202.793362         8852.00386       0.5973261252        1.423693226      -0.4188989222      -0.4076515467    0.0001833684767                  0                  0                  0     130.99    06/17/22-11:47:09
   353     353.3530         4649.19882         4202.80504         8852.00386        0.597326569        1.425767315      -0.4189040513      -0.4097025053     0.000165810239                  0                  0                  0     130.99    06/17/22-11:49:20
   354     354.3540        4649.189425        4202.814435         8852.00386       0.5973297496        1.427411713      -0.4188888474      -0.4113485192    0.0001554032815                  0                  0                  0     131.66    06/17/22-11:51:31
   355     355.3550        4649.186048        4202.817812         8852.00386       0.5973341883        1.428027504      -0.4188611664      -0.4119804211     0.000148272311                  0                  0                  0     130.29    06/17/22-11:53:42
   356     356.3560        4649.188545        4202.815315         8852.00386       0.5973392229        1.427644904      -0.4188284867      -0.4116161501    0.0001389561518                  0                  0                  0     133.25    06/17/22-11:55:55
   357     357.3570        4649.194833        4202.809027         8852.00386       0.5973448009        1.426619277      -0.4187923257      -0.4106100282    0.0001278775536                  0                  0                  0     134.77    06/17/22-11:58:10
   358     358.3580         4649.20235        4202.801511         8852.00386       0.5973508271        1.425359936      -0.4187519941      -0.4093779411    0.0001208261191                  0                  0                  0     132.78    06/17/22-12:00:23
   359     359.3590        4649.209281        4202.794579         8852.00386       0.5973566007        1.424175001      -0.4187105871      -0.4082291848    0.0001213720642                  0                  0                  0     134.22    06/17/22-12:02:37
   360     360.3600        4649.213502        4202.790358         8852.00386       0.5973612808        1.423433244      -0.4186745473      -0.4075235802     0.000126163898                  0                  0                  0     134.83    06/17/22-12:04:52
   361     361.3610        4649.215781         4202.78808         8852.00386       0.5973648955        1.423053431       -0.418645827      -0.4071727748    0.0001300666732                  0                  0                  0     133.25    06/17/22-12:07:05
   362     362.3620        4649.216689        4202.787171         8852.00386       0.5973688911        1.422933044      -0.4186183588      -0.4070768375    0.0001310434753                  0                  0                  0     134.82    06/17/22-12:09:20
   363     363.3630        4649.218053        4202.785807         8852.00386       0.5973741446        1.422742023       -0.418586473      -0.4069116192    0.0001302141423                  0                  0                  0     134.86    06/17/22-12:11:35
   364     364.3640        4649.221616        4202.782244         8852.00386       0.5973799259        1.422158298      -0.4185552346       -0.406350177    0.0001270392834                  0                  0                  0     133.42    06/17/22-12:13:48
   365     365.3650        4649.227613        4202.776247         8852.00386       0.5973844166          1.4211547      -0.4185357177       -0.405354912    0.0001203458681                  0                  0                  0     133.54    06/17/22-12:16:01
   366     366.3660        4649.232454        4202.771406         8852.00386       0.5973867266        1.420320144      -0.4185325793      -0.4045145288    0.0001136909333                  0                  0                  0     133.36    06/17/22-12:18:15
   367     367.3670        4649.230675        4202.773185         8852.00386       0.5973875577        1.420560023      -0.4185438923      -0.4047394113    0.0001108385587                  0                  0                  0     134.56    06/17/22-12:20:29
   368     368.3680        4649.221184        4202.782676         8852.00386       0.5973873692        1.422097862      -0.4185668117      -0.4062545572    0.0001108760171                  0                  0                  0     132.94    06/17/22-12:22:42
   369     369.3690        4649.206255        4202.797605         8852.00386       0.5973862097        1.424562825      -0.4185962703      -0.4086931455    0.0001128009199                  0                  0                  0     127.87    06/17/22-12:24:50
   370     370.3700        4649.192552        4202.811308         8852.00386       0.5973845098        1.426841197      -0.4186245094      -0.4109500546     0.000117876411                  0                  0                  0     132.78    06/17/22-12:27:03
   371     371.3710        4649.185873        4202.817987         8852.00386       0.5973826399        1.427941235      -0.4186467427      -0.4120369697    0.0001251174208                  0                  0                  0     133.95    06/17/22-12:29:17
   372     372.3720        4649.186931        4202.816929         8852.00386       0.5973797718        1.427724533      -0.4186632699      -0.4118122668    0.0001307753564                  0                  0                  0     130.10    06/17/22-12:31:27
   373     373.3730        4649.192831        4202.811029         8852.00386       0.5973752373         1.42667535      -0.4186756149      -0.4107575407    0.0001330429315                  0                  0                  0     134.73    06/17/22-12:33:42
   374     374.3740        4649.200231        4202.803629         8852.00386       0.5973697084        1.425390372      -0.4186855144      -0.4094674461    0.0001322973967                  0                  0                  0     133.37    06/17/22-12:35:55
   375     375.3750        4649.204973        4202.798887         8852.00386       0.5973643574         1.42457031      -0.4186966487      -0.4086382697    0.0001289657628                  0                  0                  0     133.48    06/17/22-12:38:09
   376     376.3760        4649.206402        4202.797458         8852.00386       0.5973591461         1.42433953      -0.4187125705      -0.4083916344    0.0001238207631                  0                  0                  0     132.53    06/17/22-12:40:21
   377     377.3770        4649.206539        4202.797321         8852.00386       0.5973540781        1.424346747      -0.4187328373       -0.408378374    0.0001185423348                  0                  0                  0     132.38    06/17/22-12:42:34
   378     378.3780        4649.207104        4202.796756         8852.00386       0.5973501673        1.424256615      -0.4187524137      -0.4082683687    0.0001143343162                  0                  0                  0     128.21    06/17/22-12:44:42
   379     379.3790        4649.210227        4202.793633         8852.00386        0.597347702          1.4237041      -0.4187645227      -0.4077025185    0.0001106431878                  0                  0                  0     127.84    06/17/22-12:46:50
   380     380.3800        4649.216135        4202.787725         8852.00386       0.5973461192        1.422665916      -0.4187643328      -0.4066618212    0.0001063568771                  0                  0                  0     129.82    06/17/22-12:48:59
   381     381.3810        4649.222447        4202.781413         8852.00386       0.5973463468        1.421570788      -0.4187507707      -0.4055754844    0.0001018137642                  0                  0                  0     128.74    06/17/22-12:51:08
   382     382.3820        4649.225988        4202.777872         8852.00386       0.5972355777        1.420849077      -0.4187264278      -0.4049844916    9.741996833e-05                  0                  0                  0     129.52    06/17/22-12:53:18
   383     383.3830        4649.226138        4202.777722         8852.00386       0.5973552963        1.420966877      -0.4186966618       -0.405008786    9.386742896e-05                  0                  0                  0     129.37    06/17/22-12:55:27
   384     384.3840        4649.223222        4202.780639         8852.00386       0.5973606581        1.421513738      -0.4186681062      -0.4055769315    9.195735614e-05                  0                  0                  0     129.77    06/17/22-12:57:37
   385     385.3850        4649.218074        4202.785786         8852.00386       0.5973646222        1.422433128      -0.4186456672      -0.4065134266    9.058774708e-05                  0                  0                  0     132.66    06/17/22-12:59:49
   386     386.3860        4649.212632        4202.791228         8852.00386       0.5973666071        1.423365931      -0.4186303363       -0.407456942    8.795421005e-05                  0                  0                  0     129.91    06/17/22-13:01:59
   387     387.3870        4649.210551        4202.793309         8852.00386       0.5973655479         1.42372923       -0.418619603      -0.4078282551    8.417597225e-05                  0                  0                  0     130.54    06/17/22-13:04:10
   388     388.3880        4649.211568        4202.792292         8852.00386       0.5973619169        1.423580352      -0.4186099003      -0.4076886119    8.007741085e-05                  0                  0                  0     133.07    06/17/22-13:06:23
   389     389.3890         4649.21318         4202.79068         8852.00386       0.5973587124        1.423356346      -0.4185991931      -0.4074750223    7.658144118e-05                  0                  0                  0     129.66    06/17/22-13:08:33
   390     390.3900         4649.21454         4202.78932         8852.00386       0.5973588627        1.423190598      -0.4185884021      -0.4073184793    7.514587935e-05                  0                  0                  0     130.87    06/17/22-13:10:44
   391     391.3910        4649.215985        4202.787875         8852.00386       0.5973627008        1.422979984      -0.4185804275      -0.4071119475    7.509139153e-05                  0                  0                  0     131.82    06/17/22-13:12:55
   392     392.3920        4649.218112        4202.785748         8852.00386        0.597368481        1.422629609      -0.4185772141      -0.4067581404    7.422681075e-05                  0                  0                  0     131.77    06/17/22-13:15:07
   393     393.3930        4649.220139        4202.783721         8852.00386       0.5973737204        1.422261281      -0.4185787425      -0.4063823026    7.348466682e-05                  0                  0                  0     131.79    06/17/22-13:17:19
   394     394.3940        4649.221509        4202.782351         8852.00386       0.5973758185         1.42200046      -0.4185854318       -0.406113576    7.436654327e-05                  0                  0                  0     133.38    06/17/22-13:19:32
   395     395.3950        4649.221235        4202.782625         8852.00386         0.59737349        1.422034876      -0.4185991135      -0.4061372979    7.502553421e-05                  0                  0                  0     131.68    06/17/22-13:21:44
   396     396.3960        4649.219942        4202.783918         8852.00386       0.5973671899        1.422287676      -0.4186199324      -0.4063746545    7.410106027e-05                  0                  0                  0     132.62    06/17/22-13:23:57
   397     397.3970        4649.217812        4202.786048         8852.00386       0.5973590951        1.422716583      -0.4186435695      -0.4067870687    7.315016323e-05                  0                  0                  0     133.60    06/17/22-13:26:10
   398     398.3980        4649.215596        4202.788264         8852.00386       0.5973518375        1.423177503      -0.4186640495       -0.407234734    7.311760943e-05                  0                  0                  0     130.84    06/17/22-13:28:21
   399     399.3990        4649.212108        4202.791752         8852.00386       0.5973474468          1.4238368      -0.4186784889      -0.4078832451    7.238043835e-05                  0                  0                  0     131.97    06/17/22-13:30:33
   400     400.4000        4649.205133        4202.798727         8852.00386       0.5973465219        1.425047474      -0.4186873109       -0.409083473    6.983155023e-05                  0                  0                  0     131.63    06/17/22-13:32:45
   401     401.4010        4649.195473        4202.808387         8852.00386       0.5973478422        1.426698321       -0.418691885      -0.4107253211    6.672715072e-05                  0                  0                  0     265.64    06/17/22-13:37:10
   402     402.4020        4649.185925        4202.817935         8852.00386        0.597349127        1.428306573      -0.4186938077       -0.412328316    6.467796825e-05                  0                  0                  0     132.56    06/17/22-13:39:23
   403     403.4030        4649.182373        4202.821487         8852.00386       0.5973137024        1.428877101      -0.4186957408      -0.4129312283    6.357030472e-05                  0                  0                  0     132.42    06/17/22-13:41:35
   404     404.4040        4649.185952        4202.817908         8852.00386       0.5973443783        1.428334315      -0.4186999414      -0.4123532578    6.326269392e-05                  0                  0                  0     135.57    06/17/22-13:43:51
   405     405.4050         4649.19203         4202.81183         8852.00386        0.597338789        1.427331863      -0.4187061393      -0.4113512511    6.431630364e-05                  0                  0                  0     134.12    06/17/22-13:46:05
   406     406.4060        4649.194572        4202.809288         8852.00386       0.5973333857        1.426875494      -0.4187118117      -0.4108956269    6.533025991e-05                  0                  0                  0     133.08    06/17/22-13:48:18
   407     407.4070        4649.193482        4202.810378         8852.00386         0.59732949         1.42698238      -0.4187130929      -0.4110047125    6.491497657e-05                  0                  0                  0     133.14    06/17/22-13:50:31
   408     408.4080        4649.194954        4202.808906         8852.00386       0.5973272418         1.42667297      -0.4187076026      -0.4107016268    6.350162679e-05                  0                  0                  0     130.78    06/17/22-13:52:42
   409     409.4090        4649.200821        4202.803039         8852.00386        0.597326898        1.425650836      -0.4186963392      -0.4096892746    6.167598487e-05                  0                  0                  0     131.37    06/17/22-13:54:53
   410     410.4100        4649.206592        4202.797268         8852.00386       0.5973289824        1.424641316      -0.4186807917      -0.4086923363    6.079414828e-05                  0                  0                  0     130.18    06/17/22-13:57:03
   411     411.4110        4649.207934        4202.795926         8852.00386        0.597333168        1.424346383      -0.4186624081      -0.4084129685    6.216156385e-05                  0                  0                  0     132.41    06/17/22-13:59:16
   412     412.4120         4649.20705         4202.79681         8852.00386       0.5973377637        1.424422209      -0.4186450881      -0.4085041282    6.477117792e-05                  0                  0                  0     130.50    06/17/22-14:01:26
   413     413.4130        4649.207709        4202.796151         8852.00386       0.5973415798         1.42426095      -0.4186323248      -0.4083536309    6.658548377e-05                  0                  0                  0     130.51    06/17/22-14:03:37
   414     414.4140        4649.210667        4202.793193         8852.00386       0.5973451091        1.423742212      -0.4186232391      -0.4078397935    6.592947921e-05                  0                  0                  0     131.11    06/17/22-14:05:48
   415     415.4150        4649.212328        4202.791532         8852.00386       0.5973497929        1.423427082      -0.4186141421      -0.4075268349    6.368813294e-05                  0                  0                  0     131.56    06/17/22-14:08:00
   416     416.4160        4649.213337        4202.790523         8852.00386       0.5973555398        1.423263293      -0.4186035053      -0.4073662154    6.196713773e-05                  0                  0                  0     129.76    06/17/22-14:10:09
   417     417.4170         4649.21211         4202.79175         8852.00386       0.5973610941         1.42347829      -0.4185942068      -0.4075833521    6.036256812e-05                  0                  0                  0     129.14    06/17/22-14:12:18
   418     418.4180        4649.211027        4202.792833         8852.00386       0.5973645081        1.423689431      -0.4185897984      -0.4077940178    5.889306404e-05                  0                  0                  0     132.49    06/17/22-14:14:31
   419     419.4190        4649.210362        4202.793498         8852.00386       0.5973652813        1.423845784      -0.4185906195      -0.4079493394    5.945610708e-05                  0                  0                  0     133.09    06/17/22-14:16:44
   420     420.4200        4649.207902        4202.795958         8852.00386       0.5973640557        1.424283685      -0.4185961017      -0.4083852418    6.171403195e-05                  0                  0                  0     131.34    06/17/22-14:18:55
   421     421.4210          4649.2041         4202.79976         8852.00386       0.5973612188         1.42493866       -0.418607532      -0.4090323895    6.248048538e-05                  0                  0                  0     131.69    06/17/22-14:21:07
   422     422.4220        4649.202456        4202.801404         8852.00386       0.5973569182        1.425271917      -0.4186238661      -0.4093518407    6.070766884e-05                  0                  0                  0     130.91    06/17/22-14:23:18
   423     423.4230        4649.202978        4202.800882         8852.00386       0.5973520087        1.425247361      -0.4186404783      -0.4093137788    5.890449858e-05                  0                  0                  0     128.86    06/17/22-14:25:27
   424     424.4240        4649.207133        4202.796727         8852.00386        0.597347157        1.424625075      -0.4186552221      -0.4086815003    5.880394343e-05                  0                  0                  0     126.96    06/17/22-14:27:34
   425     425.4250         4649.21301         4202.79085         8852.00386       0.5973432024        1.423688497      -0.4186692389       -0.407736365    6.030949966e-05                  0                  0                  0     129.30    06/17/22-14:29:43
   426     426.4260        4649.218465        4202.785395         8852.00386       0.5973402705        1.422787945      -0.4186826358      -0.4068283562    6.331699363e-05                  0                  0                  0     128.29    06/17/22-14:31:51
   427     427.4270        4649.221908        4202.781952         8852.00386       0.5973380548        1.422209483      -0.4186943733      -0.4062441269    6.707197041e-05                  0                  0                  0     130.28    06/17/22-14:34:02
   428     428.4280         4649.22099         4202.78287         8852.00386       0.5973367925        1.422350455      -0.4187033281      -0.4063811771    7.084251565e-05                  0                  0                  0     130.08    06/17/22-14:36:12
   429     429.4290        4649.215007        4202.788853         8852.00386       0.5971345301        1.423153354      -0.4187082821      -0.4073844395    7.389730115e-05                  0                  0                  0     131.52    06/17/22-14:38:23
   430     430.4300        4649.204262        4202.799598         8852.00386       0.5973411959        1.425172967      -0.4187087928      -0.4091970099    7.403141825e-05                  0                  0                  0     128.12    06/17/22-14:40:31
   431     431.4310         4649.19335         4202.81051         8852.00386       0.5973466542        1.427033778      -0.4187037238      -0.4110545142    7.111365138e-05                  0                  0                  0     131.26    06/17/22-14:42:43
   432     432.4320        4649.187199        4202.816661         8852.00386       0.5973518233        1.428072854      -0.4186912507        -0.41209919    6.940995186e-05                  0                  0                  0     131.20    06/17/22-14:44:54
   433     433.4330        4649.187297        4202.816563         8852.00386        0.597355251        1.428019498      -0.4186735978      -0.4120618676    7.121808613e-05                  0                  0                  0     133.66    06/17/22-14:47:08
   434     434.4340        4649.192299        4202.811561         8852.00386       0.5971935361        1.426950359      -0.4186570324      -0.4111734613    7.367113451e-05                  0                  0                  0     135.13    06/17/22-14:49:23
   435     435.4350        4649.199425        4202.804435         8852.00386       0.5973560599        1.425877869      -0.4186462083      -0.4099492766    7.367542043e-05                  0                  0                  0     133.67    06/17/22-14:51:36
   436     436.4360         4649.20486           4202.799         8852.00386       0.5973546969        1.424949764      -0.4186416902      -0.4090256742    7.229707517e-05                  0                  0                  0     135.14    06/17/22-14:53:51
   437     437.4370        4649.207278        4202.796582         8852.00386       0.5973532569        1.424555986      -0.4186419733      -0.4086326178    7.186185877e-05                  0                  0                  0     136.19    06/17/22-14:56:08
   438     438.4380        4649.206368        4202.797492         8852.00386       0.5973516064        1.424740186      -0.4186451448      -0.4088155995     7.21648614e-05                  0                  0                  0     136.59    06/17/22-14:58:24
   439     439.4390        4649.204251        4202.799609         8852.00386       0.5973492123        1.425136064      -0.4186485923      -0.4092106161    7.235720531e-05                  0                  0                  0     135.35    06/17/22-15:00:40
   440     440.4400        4649.203206        4202.800654         8852.00386       0.5973468013        1.425341647      -0.4186498515      -0.4094170964    7.210268453e-05                  0                  0                  0     134.31    06/17/22-15:02:54
   441     441.4410        4649.203924        4202.799936         8852.00386       0.5973455163        1.425222104      -0.4186484627      -0.4093000789     7.19542617e-05                  0                  0                  0     136.23    06/17/22-15:05:10
   442     442.4420        4649.206591        4202.797269         8852.00386       0.5973443706        1.424794539      -0.4186478536      -0.4088747032    7.238888374e-05                  0                  0                  0     133.13    06/17/22-15:07:23
   443     443.4430        4649.207967        4202.795893         8852.00386       0.5973414531        1.424603289      -0.4186537049        -0.40868082    7.268938555e-05                  0                  0                  0     135.73    06/17/22-15:09:39
   444     444.4440        4649.207251        4202.796609         8852.00386       0.5973362192        1.424773896      -0.4186678239      -0.4088423274    7.247474126e-05                  0                  0                  0     137.39    06/17/22-15:11:56
   445     445.4450        4649.205115        4202.798746         8852.00386       0.5973302707        1.425208204      -0.4186858284      -0.4092643473    7.224188134e-05                  0                  0                  0     136.77    06/17/22-15:14:13
   446     446.4460        4649.201146        4202.802714         8852.00386       0.5973259529        1.425935558      -0.4187013539      -0.4099803029    7.205176112e-05                  0                  0                  0     137.83    06/17/22-15:16:31
   447     447.4470         4649.19686           4202.807         8852.00386        0.597325799        1.426673142      -0.4187104191      -0.4107088986    7.197448133e-05                  0                  0                  0     132.99    06/17/22-15:18:44
   448     448.4480        4649.193515        4202.810345         8852.00386       0.5973317742        1.427176538      -0.4187127862      -0.4112039361    7.195890906e-05                  0                  0                  0     131.10    06/17/22-15:20:55
   449     449.4490        4649.192007        4202.811853         8852.00386       0.5973410643        1.427330906      -0.4187105657      -0.4113508948    7.161852724e-05                  0                  0                  0     131.24    06/17/22-15:23:06
   450     450.4500        4649.192544        4202.811316         8852.00386       0.5973454396        1.427173701      -0.4187061686      -0.4111934631    7.136986465e-05                  0                  0                  0     132.71    06/17/22-15:25:19
   451     451.4510        4649.195233        4202.808627         8852.00386       0.5973411398        1.426713602      -0.4187018081      -0.4107425435    7.188900075e-05                  0                  0                  0     132.63    06/17/22-15:27:32
   452     452.4520        4649.199621        4202.804239         8852.00386       0.5973351697        1.426005621      -0.4186994437      -0.4100437486    7.274062854e-05                  0                  0                  0     136.22    06/17/22-15:29:48
   453     453.4530        4649.202569        4202.801291         8852.00386       0.5973350499        1.425507488      -0.4186988743      -0.4095466683    7.310421435e-05                  0                  0                  0     133.17    06/17/22-15:32:01
   454     454.4540        4649.202177        4202.801683         8852.00386       0.5973392463        1.425524055      -0.4186979672      -0.4095594979    7.265616133e-05                  0                  0                  0     132.41    06/17/22-15:34:13
   455     455.4550        4649.198848        4202.805012         8852.00386       0.5973423037        1.425978352      -0.4186959427      -0.4100118756    7.176949402e-05                  0                  0                  0     131.44    06/17/22-15:36:25
   456     456.4560        4649.196591        4202.807269         8852.00386       0.5973406658         1.42626719      -0.4186941465      -0.4103032167    7.083921891e-05                  0                  0                  0     130.52    06/17/22-15:38:35
   457     457.4570        4649.197515        4202.806345         8852.00386       0.5973321546        1.426096338      -0.4186940452      -0.4101390977     6.89597683e-05                  0                  0                  0     131.63    06/17/22-15:40:47
   458     458.4580        4649.201509        4202.802351         8852.00386       0.5973183954        1.425495935      -0.4186953688      -0.4095479846    6.581345008e-05                  0                  0                  0     133.77    06/17/22-15:43:01
   459     459.4590        4649.204563        4202.799297         8852.00386       0.5973104971        1.425031077      -0.4186971497      -0.4090864866    6.305640142e-05                  0                  0                  0     136.49    06/17/22-15:45:17
   460     460.4600        4649.205654        4202.798206         8852.00386       0.5973212568        1.424821004      -0.4186997836      -0.4088612379      6.1274198e-05                  0                  0                  0     130.49    06/17/22-15:47:28
   461     461.4610        4649.203747        4202.800113         8852.00386          0.5973494        1.424984541      -0.4187031642      -0.4089910897    5.911312858e-05                  0                  0                  0     135.03    06/17/22-15:49:43
   462     462.4620        4649.201453        4202.802407         8852.00386       0.5973771878        1.425212469      -0.4187043636       -0.409187634    5.671671359e-05                  0                  0                  0     131.82    06/17/22-15:51:55
   463     463.4630        4649.199819        4202.804041         8852.00386       0.5973885228        1.425417402      -0.4187008731      -0.4093844214    5.641569702e-05                  0                  0                  0     129.43    06/17/22-15:54:04
   464     464.4640        4649.200929        4202.802931         8852.00386       0.5973833365        1.425315539      -0.4186946712      -0.4092959838    5.845196274e-05                  0                  0                  0     130.34    06/17/22-15:56:14
   465     465.4650         4649.20219         4202.80167         8852.00386       0.5973730649        1.425216613      -0.4186897968      -0.4092133285    5.957752387e-05                  0                  0                  0     133.56    06/17/22-15:58:28
   466     466.4660        4649.202656        4202.801204         8852.00386       0.5973674523        1.425192736       -0.418687072      -0.4091965546     5.83431992e-05                  0                  0                  0     130.49    06/17/22-16:00:38
   467     467.4670        4649.200934        4202.802926         8852.00386       0.5973687362        1.425471955      -0.4186851996      -0.4094745527    5.653356229e-05                  0                  0                  0     136.91    06/17/22-16:02:55
   468     468.4680        4649.197187        4202.806673         8852.00386       0.5973705001        1.426092513      -0.4186841417      -0.4100931234    5.525184099e-05                  0                  0                  0     132.26    06/17/22-16:05:08
   469     469.4690        4649.194339        4202.809521         8852.00386       0.5973627029        1.426654303      -0.4186837937      -0.4106626637    5.485725589e-05                  0                  0                  0     128.90    06/17/22-16:07:17
   470     470.4700        4649.194262        4202.809598         8852.00386        0.597342727        1.426802989      -0.4186825559      -0.4108335654    5.585946799e-05                  0                  0                  0     132.09    06/17/22-16:09:29
   471     471.4710        4649.199504        4202.804356         8852.00386       0.5973191761        1.426071854       -0.418679889      -0.4101300171    5.722808899e-05                  0                  0                  0     131.71    06/17/22-16:11:40
   472     472.4720        4649.207533        4202.796327         8852.00386       0.5973042071        1.424836599      -0.4186765496      -0.4089132033    5.736148054e-05                  0                  0                  0     133.90    06/17/22-16:13:54
   473     473.4730        4649.213306        4202.790554         8852.00386       0.5973037671        1.423921736      -0.4186712463      -0.4080034417    5.671944261e-05                  0                  0                  0     135.43    06/17/22-16:16:10
   474     474.4740        4649.214374        4202.789486         8852.00386       0.5973143506        1.423709478      -0.4186622989      -0.4077896696    5.684109469e-05                  0                  0                  0     129.04    06/17/22-16:18:19
   475     475.4750        4649.211976        4202.791884         8852.00386       0.5973245667        1.424068955      -0.4186524435      -0.4081484424     5.64978089e-05                  0                  0                  0     129.30    06/17/22-16:20:28
   476     476.4760        4649.209606        4202.794254         8852.00386       0.5973217684        1.424517483      -0.4186464013      -0.4086034605    5.414717883e-05                  0                  0                  0     133.13    06/17/22-16:22:41
   477     477.4770        4649.206504        4202.797356         8852.00386       0.5973041532        1.425144948      -0.4186458041      -0.4092460956    5.110527809e-05                  0                  0                  0     132.05    06/17/22-16:24:53
   478     478.4780         4649.20535         4202.79851         8852.00386       0.5972822991        1.425506767      -0.4186491014      -0.4096245447     4.91782974e-05                  0                  0                  0     133.78    06/17/22-16:27:07
   479     479.4790        4649.202778        4202.801082         8852.00386       0.5972694855        1.426012993      -0.4186540511      -0.4101387278    4.927145544e-05                  0                  0                  0     133.52    06/17/22-16:29:20
   480     480.4800        4649.201271        4202.802589         8852.00386       0.5972698775        1.426263369       -0.418659921      -0.4103840844     5.05139723e-05                  0                  0                  0     130.30    06/17/22-16:31:31
   481     481.4810        4649.199451         4202.80441         8852.00386       0.5972799992        1.426502171      -0.4186672731      -0.4106062653    5.136690222e-05                  0                  0                  0     132.02    06/17/22-16:33:43
   482     482.4820        4649.197491        4202.806369         8852.00386       0.5972940044        1.426762997      -0.4186769076      -0.4108433808    5.129534548e-05                  0                  0                  0     131.29    06/17/22-16:35:54
   483     483.4830        4649.196272        4202.807588         8852.00386       0.5973075655         1.42691889      -0.4186888379      -0.4109724547    4.996834106e-05                  0                  0                  0     131.39    06/17/22-16:38:05
   484     484.4840        4649.195691        4202.808169         8852.00386       0.5973190075        1.426979452      -0.4187004553      -0.4110079538    4.796470382e-05                  0                  0                  0     133.95    06/17/22-16:40:19
   485     485.4850        4649.195965        4202.807895         8852.00386       0.5973281376        1.426874584      -0.4187078504       -0.410885419    4.682288934e-05                  0                  0                  0     132.31    06/17/22-16:42:32
   486     486.4860        4649.198197        4202.805663         8852.00386       0.5973346653        1.426433242      -0.4187100306      -0.4104350124    4.646590894e-05                  0                  0                  0     131.20    06/17/22-16:44:43
   487     487.4870        4649.201167        4202.802693         8852.00386       0.5973382684        1.425860693      -0.4187088313      -0.4098602318    4.663879211e-05                  0                  0                  0     132.35    06/17/22-16:46:55
   488     488.4880        4649.202936        4202.800924         8852.00386       0.5973388629        1.425480426      -0.4187065408      -0.4094826601    4.763740981e-05                  0                  0                  0     132.66    06/17/22-16:49:08
   489     489.4890        4649.203142        4202.800718         8852.00386       0.5973371964        1.425377953       -0.418705678      -0.4093840411    4.896278067e-05                  0                  0                  0     130.55    06/17/22-16:51:19
   490     490.4900         4649.20115         4202.80271         8852.00386         0.59733505        1.425668089      -0.4187082354       -0.409674033    4.922932166e-05                  0                  0                  0     132.32    06/17/22-16:53:31
   491     491.4910        4649.197096        4202.806764         8852.00386       0.5973337405        1.426301528      -0.4187124352      -0.4103037496    4.839779928e-05                  0                  0                  0     129.29    06/17/22-16:55:40
   492     492.4920        4649.192697        4202.811163         8852.00386       0.5973334632        1.426993872      -0.4187126839       -0.410996695    4.896963501e-05                  0                  0                  0     131.23    06/17/22-16:57:51
   493     493.4930        4649.190429        4202.813431         8852.00386       0.5973344575        1.427346055      -0.4187052018      -0.4113580676    5.167185874e-05                  0                  0                  0     135.17    06/17/22-17:00:07
   494     494.4940        4649.190313        4202.813547         8852.00386       0.5973374625        1.427356117      -0.4186909741      -0.4113817719    5.409134451e-05                  0                  0                  0     133.06    06/17/22-17:02:20
   495     495.4950        4649.190517        4202.813343         8852.00386       0.5973422413        1.427317046      -0.4186738244      -0.4113553542    5.437338759e-05                  0                  0                  0     123.37    06/17/22-17:04:23
   496     496.4960        4649.189946        4202.813914         8852.00386       0.5973470485        1.427419906      -0.4186578166       -0.411467574    5.253324106e-05                  0                  0                  0     128.28    06/17/22-17:06:31
   497     497.4970        4649.190253        4202.813607         8852.00386       0.5973496801        1.427384067      -0.4186445917      -0.4114398854    5.008990857e-05                  0                  0                  0     133.01    06/17/22-17:08:44
   498     498.4980        4649.193378        4202.810482         8852.00386       0.5973489175        1.426894629      -0.4186336051      -0.4109607229     4.86165642e-05                  0                  0                  0     133.18    06/17/22-17:10:57
   499     499.4990        4649.196823        4202.807037         8852.00386       0.5973453304        1.426327657      -0.4186247134      -0.4104057203    4.810689076e-05                  0                  0                  0     132.19    06/17/22-17:13:10
   500     500.5000        4649.200631        4202.803229         8852.00386        0.597340239         1.42569326       -0.418618274      -0.4097826884    4.794112092e-05                  0                  0                  0     125.23    06/17/22-17:15:15
