# Supplementary material for: Generation and decay of Higgs mode in a strongly interacting Fermi gas
Source: Sci Rep. 2023 Jul 12;13:11285. doi: 10.1038/s41598-023-38176-9 (PMC10338461; doi:10.1038/s41598-023-38176-9)
Supplement: Supplementary file 4 — Supplementary Information 4. [file 41598_2023_38176_MOESM4_ESM.zip › 3d_p5prc/l64-p0.10.stdout]

# CODE: TD-WSLDA-3D
# VERSION: 2022.06.11
# API_VERSION: 20220221
# BUILD TIME: Jun 16 2022, 10:56:00
# RUN TIME  : Jun 16 2022, 23:35:57
# LATTICE: 64 x 64 x 64
# SPACING: 1.000000 x 1.000000 x 1.000000
# ENERGY DENSITY FUNCTIONAL: SLDAE
# MPI EXCHANGE PACKAGE SIZE=24.000 MB [12]
# ASSUMING STANDARD DISTRIBUTION OF GPUS ACROSS THE SYSTEM [gpuspernode=1]
# CREATING UNIFORM SOLUTION...
# DEBUG SLDAE: as = -10.000000, kF = 0.999941, |askF| = 9.999405
# DEBUG SLDAE: xi = 0.453454, zeta = 0.437137, eta = 0.419968
# DEBUG SLDAE: A = 1.000000, B = -0.417677, C = -8.760127
# DEBUG SLDAE: alpha = 1.000000, beta = -0.426543, gamma = -10.620487
# DEBUG: solve_uniform_problem_sldae
# DEBUG: n_a=0.017728, n_b=0.016040
# DEBUG: eF_a=0.516469, eF_b=0.483134, eF_avg=0.499941
# DEBUG: N_a=4647.300000, N_b=4204.700000
# DEBUG: p=0.050000
# DEBUG: alph_a=1.000000, alph_b=1.000000, alph_plus=1.000000
# DEBUG: dalphm_dna=0.000000, dalphm_dnb=0.000000
# DEBUG: dalphp_dna=0.000000, dalphp_dnb=0.000000
# DEBUG: dtildeC_dna=-0.300423, dtildeC_dnb=-0.300423
# DEBUG: dD_dna=-0.213246, dD_dnb=-0.213246
# DEBUG: D=-0.004231, tC=-0.036897
# DEBUG: tau_a=0.010987, tau_b=0.009299
# DEBUG: delta=0.241567, nu=0.008913
# TEMPCONV: T=0.010000, iter=83, delta/eF_a=0.394965, mu_a/eF_a=0.850693, delta/eF_b=0.422217, mu_b/eF_b=0.074107
# TEMPCONV: T=0.010000, energy_kin=1.647392, energy_pot=-0.417098, energy_pair=-0.744462, energy_tot=0.485832
# TEMPCONV: T=0.010000, S/NkB=  0.108485027609
# TEMPCONV: T=0.009000, iter=2000, delta/eF_a=0.395010, mu_a/eF_a=0.851926, delta/eF_b=0.422205, mu_b/eF_b=0.072852
# WARNING: MAXITER REACHED!
# TEMPCONV: T=0.009000, energy_kin=1.647480, energy_pot=-0.417075, energy_pair=-0.744651, energy_tot=0.485754
# TEMPCONV: T=0.009000, S/NkB=  0.105551364851
# TEMPCONV: T=0.008000, iter=55, delta/eF_a=0.394616, mu_a/eF_a=0.852723, delta/eF_b=0.421843, mu_b/eF_b=0.072452
# TEMPCONV: T=0.008000, energy_kin=1.646150, energy_pot=-0.417098, energy_pair=-0.743126, energy_tot=0.485926
# TEMPCONV: T=0.008000, S/NkB=  0.102495110559
# TEMPCONV: T=0.007000, iter=275, delta/eF_a=0.394608, mu_a/eF_a=0.853734, delta/eF_b=0.421836, mu_b/eF_b=0.071497
# TEMPCONV: T=0.007000, energy_kin=1.646066, energy_pot=-0.417098, energy_pair=-0.743094, energy_tot=0.485874
# TEMPCONV: T=0.007000, S/NkB=  0.098885789195
# ENERGY CUT-OFF: EC=4.496290
# UNIFORM SOLUTION: delta/eF_a=  0.3946, mu_a/eF_a=  0.8537, delta/eF_b=  0.4218, mu_b/eF_b=  0.0715, ec=  4.4963
# UNIFORM SOLUTION: energy_kin=  1.646066027136, energy_pot= -0.417097742244, energy_pair= -0.743093995995, energy_tot=  0.485874288897
# ENTROPY PER PARTICLE: S/NkB=  0.098885789195
# UNIFORM SOLUTION: nwf=273749
# UNIFORM SAVE: Creating file with solution: `l64-p0.10/uniform.solution`
# UNIFORM SAVE: File `l64-p0.10/uniform.solution` exists. Removing [overwrite=1]
# INIT0-1: nwf=273749 wave-functions to scatter
# UNIFORM CREATE WF: Creating wave-functions.
# INITIALIZING GPU BUFFERS OF ABM ALGORITHM...
# EXECUTING: process_params(input->params, [0.999941], [0.440927,0.034542], 0, extra_data)
# DONE.
# WORKSIZE[ip=0]: workarea_size=1.00 times space of wf (1376.00MB)
# INITIAL MEASUREMENT
# GPU ENERGY     : ETOT=  0.48654918, EKIN=  1.64835244, EPOT= -0.41767710, EPAIR= -0.74412617, ECURRENT=  0.00000000, EPOTEXT=  0.00000000, EPAIREXT=  0.00000000, EVELEXT=  0.00000000
# CREATING CHECK STAMP FILE: `l64-p0.10_check.stamp`
     time*eF           Na           Nb        Na+Nb         ETOT         EKIN         EPOT        EPAIR     ECURRENT      EPOTEXT     EPAIREXT      EVELEXT       Laz/Na       Lbz/Nb       rt
      0.0000 4647.30013525 4204.69987920 8852.00001445   0.48654918   1.64835244  -0.41767710  -0.74412617   0.00000000   0.00000000   0.00000000   0.00000000   0.00000000  -0.00000000
      1.0010 4647.30019026 4204.69982419 8852.00001445   0.48655851   1.64834832  -0.41767096  -0.74411886   0.00000000   0.00000000   0.00000000   0.00000000  -0.00000000   0.00000000   120.62
      2.0020 4647.30043904 4204.69957541 8852.00001445   0.48658646   1.64832236  -0.41765252  -0.74408339   0.00000000   0.00000000   0.00000000   0.00000000   0.00000000   0.00000000   118.59
      3.0030 4647.30096430 4204.69905015 8852.00001445   0.48663304   1.64826007  -0.41762178  -0.74400525   0.00000000   0.00000000   0.00000000   0.00000000  -0.00000000   0.00000000   121.97
      4.0040 4647.30179456 4204.69821989 8852.00001445   0.48669827   1.64815634  -0.41757873  -0.74387933   0.00000000   0.00000000   0.00000000   0.00000000  -0.00000000   0.00000000   119.04
      5.0050 4647.30290649 4204.69710796 8852.00001445   0.48678221   1.64801522  -0.41752333  -0.74370968   0.00000000   0.00000000   0.00000000   0.00000000   0.00000000   0.00000000   121.15
      6.0060 4647.30425352 4204.69576093 8852.00001445   0.48688490   1.64784486  -0.41745556  -0.74350439   0.00000000   0.00000000   0.00000000   0.00000000   0.00000000   0.00000000   117.70
      7.0070 4647.30579745 4204.69421700 8852.00001445   0.48700643   1.64765198  -0.41737538  -0.74327016   0.00000000   0.00000000   0.00000000   0.00000000   0.00000000   0.00000000   120.27
      8.0080 4647.30752836 4204.69248609 8852.00001445   0.48714687   1.64743837  -0.41728275  -0.74300875   0.00000000   0.00000000   0.00000000   0.00000000   0.00000000   0.00000000   117.52
      9.0090 4647.30946790 4204.69054655 8852.00001445   0.48730631   1.64720036  -0.41717761  -0.74271644   0.00000000   0.00000000   0.00000000   0.00000000   0.00000000   0.00000000   121.46
     10.0100 4647.31165410 4204.68836036 8852.00001445   0.48748484   1.64693139  -0.41705991  -0.74238664   0.00000000   0.00000000   0.00000000   0.00000000   0.00000000   0.00000000   118.40
     11.0110 4647.31411724 4204.68589721 8852.00001445   0.48768256   1.64662624  -0.41692958  -0.74201410   0.00000000   0.00000000   0.00000000   0.00000000   0.00000000   0.00000000   120.94
     12.0120 4647.31686379 4204.68315067 8852.00001445   0.48789961   1.64628387  -0.41678655  -0.74159772   0.00000000   0.00000000   0.00000000   0.00000000   0.00000000   0.00000000   119.47
     13.0130 4647.31987583 4204.68013862 8852.00001445   0.48813612   1.64590748  -0.41663073  -0.74114063   0.00000000   0.00000000   0.00000000   0.00000000   0.00000000   0.00000000   119.85
     14.0140 4647.32312637 4204.67688808 8852.00001445   0.48839226   1.64550190  -0.41646203  -0.74064761   0.00000000   0.00000000   0.00000000   0.00000000   0.00000000   0.00000000   116.89
     15.0150 4647.32659499 4204.67341946 8852.00001445   0.48866819   1.64507081  -0.41628037  -0.74012226   0.00000000   0.00000000   0.00000000   0.00000000   0.00000000   0.00000000   120.51
     16.0160 4647.33028265 4204.66973181 8852.00001445   0.48896409   1.64461415  -0.41608563  -0.73956443   0.00000000   0.00000000   0.00000000   0.00000000   0.00000000   0.00000000   119.80
     17.0170 4647.33421336 4204.66580109 8852.00001445   0.48928016   1.64412789  -0.41587769  -0.73897004   0.00000000   0.00000000   0.00000000   0.00000000   0.00000000   0.00000000   123.85
     18.0180 4647.33841763 4204.66159682 8852.00001445   0.48961659   1.64360685  -0.41565645  -0.73833381   0.00000000   0.00000000   0.00000000   0.00000000   0.00000000   0.00000000   120.33
     19.0190 4647.34291763 4204.65709682 8852.00001445   0.48997362   1.64304733  -0.41542175  -0.73765196   0.00000000   0.00000000   0.00000000   0.00000000   0.00000000   0.00000000   123.39
     20.0200 4647.34771292 4204.65230153 8852.00001445   0.49035147   1.64244955  -0.41517348  -0.73692461   0.00000000   0.00000000   0.00000000   0.00000000   0.00000000   0.00000000   121.39
     21.0210 4647.35278607 4204.64722838 8852.00001445   0.49075040   1.64181670  -0.41491146  -0.73615485   0.00000000   0.00000000   0.00000000   0.00000000   0.00000000   0.00000000   122.04
     22.0220 4647.35811803 4204.64189642 8852.00001445   0.49117069   1.64115230  -0.41463555  -0.73534606   0.00000000   0.00000000   0.00000000   0.00000000   0.00000000   0.00000000   120.76
     23.0230 4647.36370304 4204.63631141 8852.00001445   0.49161263   1.64045758  -0.41434557  -0.73449938   0.00000000   0.00000000   0.00000000   0.00000000   0.00000000   0.00000000   120.24
     24.0240 4647.36954964 4204.63046481 8852.00001445   0.49207652   1.63973126  -0.41404135  -0.73361339   0.00000000   0.00000000   0.00000000   0.00000000   0.00000000   0.00000000   118.54
     25.0250 4647.37567927 4204.62433519 8852.00001445   0.49256267   1.63896978  -0.41372269  -0.73268442   0.00000000   0.00000000   0.00000000   0.00000000   0.00000000   0.00000000   117.04
     26.0260 4647.38211836 4204.61789610 8852.00001445   0.49307144   1.63816876  -0.41338939  -0.73170793   0.00000000   0.00000000   0.00000000   0.00000000   0.00000000   0.00000000   116.39
     27.0270 4647.38888530 4204.61112915 8852.00001445   0.49360316   1.63732525  -0.41304124  -0.73068085   0.00000000   0.00000000   0.00000000   0.00000000   0.00000000   0.00000000   118.67
     28.0280 4647.39597912 4204.60403533 8852.00001445   0.49415821   1.63643963  -0.41267802  -0.72960340   0.00000000   0.00000000   0.00000000   0.00000000   0.00000000   0.00000000   118.98
     29.0290 4647.40338848 4204.59662597 8852.00001445   0.49473700   1.63551420  -0.41229948  -0.72847771   0.00000000   0.00000000   0.00000000   0.00000000   0.00000000   0.00000000   116.66
     30.0300 4647.41109804 4204.58891641 8852.00001445   0.49533994   1.63455188  -0.41190539  -0.72730654   0.00000000   0.00000000   0.00000000   0.00000000   0.00000000   0.00000000   117.49
     31.0310 4647.41910483 4204.58090962 8852.00001445   0.49596747   1.63355346  -0.41149549  -0.72609050   0.00000000   0.00000000   0.00000000   0.00000000   0.00000000   0.00000000   117.61
     32.0320 4647.42742748 4204.57258697 8852.00001445   0.49662005   1.63251604  -0.41106949  -0.72482649   0.00000000   0.00000000   0.00000000   0.00000000   0.00000000   0.00000000   117.05
     33.0330 4647.43609290 4204.56392155 8852.00001445   0.49729815   1.63143522  -0.41062712  -0.72350995   0.00000000   0.00000000   0.00000000   0.00000000   0.00000000   0.00000000   118.63
     34.0340 4647.44512256 4204.55489189 8852.00001445   0.49800227   1.63030755  -0.41016809  -0.72213720   0.00000000   0.00000000   0.00000000   0.00000000   0.00000000   0.00000000   116.10
     35.0350 4647.45452952 4204.54548493 8852.00001445   0.49873293   1.62913109  -0.40969206  -0.72070610   0.00000000   0.00000000   0.00000000   0.00000000   0.00000000   0.00000000   117.65
     36.0360 4647.46431492 4204.53569953 8852.00001445   0.49949068   1.62790602  -0.40919873  -0.71921661   0.00000000   0.00000000   0.00000000   0.00000000   0.00000000   0.00000000   118.50
     37.0370 4647.47447136 4204.52554309 8852.00001445   0.50027609   1.62663401  -0.40868775  -0.71767017   0.00000000   0.00000000   0.00000000   0.00000000   0.00000000   0.00000000   117.36
     38.0380 4647.48499354 4204.51502091 8852.00001445   0.50108977   1.62531637  -0.40815876  -0.71606784   0.00000000   0.00000000   0.00000000   0.00000000   0.00000000   0.00000000   117.05
     39.0390 4647.49588689 4204.50412756 8852.00001445   0.50193234   1.62395255  -0.40761140  -0.71440881   0.00000000   0.00000000   0.00000000   0.00000000   0.00000000   0.00000000   119.39
     40.0400 4647.50717024 4204.49284421 8852.00001445   0.50280445   1.62253969  -0.40704528  -0.71268996   0.00000000   0.00000000   0.00000000   0.00000000   0.00000000   0.00000000   118.41
     41.0410 4647.51886854 4204.48114591 8852.00001445   0.50370678   1.62107386  -0.40646000  -0.71090708   0.00000000   0.00000000   0.00000000   0.00000000   0.00000000   0.00000000   117.12
     42.0420 4647.53100640 4204.46900805 8852.00001445   0.50464002   1.61955121  -0.40585513  -0.70905605   0.00000000   0.00000000   0.00000000   0.00000000   0.00000000   0.00000000   116.34
     43.0430 4647.54359834 4204.45641611 8852.00001445   0.50560492   1.61796962  -0.40523025  -0.70713445   0.00000000   0.00000000   0.00000000   0.00000000   0.00000000   0.00000000   118.22
     44.0440 4647.55665344 4204.44336101 8852.00001445   0.50660224   1.61632810  -0.40458490  -0.70514096   0.00000000   0.00000000   0.00000000   0.00000000   0.00000000   0.00000000   117.48
     45.0450 4647.57016519 4204.42984926 8852.00001445   0.50763277   1.61462820  -0.40391861  -0.70307681   0.00000000   0.00000000   0.00000000   0.00000000   0.00000000   0.00000000   117.52
     46.0460 4647.58413211 4204.41588234 8852.00001445   0.50869736   1.61287068  -0.40323090  -0.70094243   0.00000000   0.00000000   0.00000000   0.00000000   0.00000000   0.00000000   116.18
     47.0470 4647.59856884 4204.40144562 8852.00001445   0.50979686   1.61105364  -0.40252124  -0.69873553   0.00000000   0.00000000   0.00000000   0.00000000   0.00000000   0.00000000   118.02
     48.0480 4647.61349868 4204.38651577 8852.00001445   0.51093218   1.60917356  -0.40178913  -0.69645226   0.00000000   0.00000000   0.00000000   0.00000000   0.00000000   0.00000000   119.21
     49.0490 4647.62894748 4204.37106697 8852.00001445   0.51210423   1.60722642  -0.40103400  -0.69408819   0.00000000   0.00000000   0.00000000   0.00000000   0.00000000   0.00000000   117.00
     50.0500 4647.64494363 4204.35507082 8852.00001445   0.51331400   1.60520785  -0.40025529  -0.69163856   0.00000000   0.00000000   0.00000000   0.00000000   0.00000000   0.00000000   116.95
     51.0510 4647.66150697 4204.33850748 8852.00001445   0.51456249   1.60311500  -0.39945241  -0.68910010   0.00000000   0.00000000   0.00000000   0.00000000   0.00000000   0.00000000   118.49
     52.0520 4647.67864597 4204.32136848 8852.00001445   0.51585073   1.60094705  -0.39862476  -0.68647156   0.00000000   0.00000000   0.00000000   0.00000000   0.00000000   0.00000000   118.90
     53.0530 4647.69636652 4204.30364793 8852.00001445   0.51717982   1.59870365  -0.39777169  -0.68375214   0.00000000   0.00000000   0.00000000   0.00000000   0.00000000   0.00000000   117.19
     54.0540 4647.71467585 4204.28533860 8852.00001445   0.51855089   1.59638423  -0.39689255  -0.68094078   0.00000000   0.00000000   0.00000000   0.00000000   0.00000000   0.00000000   118.10
     55.0550 4647.73358884 4204.26642561 8852.00001445   0.51996511   1.59398685  -0.39598666  -0.67803507   0.00000000   0.00000000   0.00000000   0.00000000   0.00000000   0.00000000   119.18
     56.0560 4647.75313400 4204.24688045 8852.00001445   0.52142370   1.59150726  -0.39505332  -0.67503024   0.00000000   0.00000000   0.00000000   0.00000000   0.00000000   0.00000000   118.95
     57.0570 4647.77334735 4204.22666710 8852.00001445   0.52292792   1.58893992  -0.39409179  -0.67192022   0.00000000   0.00000000   0.00000000   0.00000000   0.00000000   0.00000000   117.39
     58.0580 4647.79425894 4204.20575551 8852.00001445   0.52447906   1.58628030  -0.39310132  -0.66869992   0.00000000   0.00000000   0.00000000   0.00000000   0.00000000   0.00000000   116.49
     59.0590 4647.81589178 4204.18412268 8852.00001445   0.52607848   1.58352509  -0.39208113  -0.66536548   0.00000000   0.00000000   0.00000000   0.00000000   0.00000000   0.00000000   116.89
     60.0600 4647.83826367 4204.16175078 8852.00001445   0.52772758   1.58067199  -0.39103041  -0.66191400   0.00000000   0.00000000   0.00000000   0.00000000   0.00000000   0.00000000   118.70
     61.0610 4647.86139077 4204.13862368 8852.00001445   0.52942783   1.57771902  -0.38994832  -0.65834287   0.00000000   0.00000000   0.00000000   0.00000000   0.00000000   0.00000000   117.13
     62.0620 4647.88529152 4204.11472293 8852.00001445   0.53118071   1.57466383  -0.38883400  -0.65464911   0.00000000   0.00000000   0.00000000   0.00000000   0.00000000   0.00000000   116.84
     63.0630 4647.90998852 4204.09002593 8852.00001445   0.53298781   1.57150332  -0.38768654  -0.65082896   0.00000000   0.00000000   0.00000000   0.00000000   0.00000000   0.00000000   117.99
     64.0640 4647.93551138 4204.06450308 8852.00001445   0.53485074   1.56823313  -0.38650503  -0.64687736   0.00000000   0.00000000   0.00000000   0.00000000   0.00000000   0.00000000   118.67
     65.0650 4647.96189873 4204.03811572 8852.00001445   0.53677115   1.56484736  -0.38528850  -0.64278771   0.00000000   0.00000000   0.00000000   0.00000000   0.00000000   0.00000000   116.41
     66.0660 4647.98918842 4204.01082603 8852.00001445   0.53875080   1.56134023  -0.38403597  -0.63855346   0.00000000   0.00000000   0.00000000   0.00000000   0.00000000   0.00000000   117.41
     67.0670 4648.01741726 4203.98259719 8852.00001445   0.54079144   1.55770613  -0.38274641  -0.63416828   0.00000000   0.00000000   0.00000000   0.00000000   0.00000000   0.00000000   118.66
     68.0680 4648.04661907 4203.95339538 8852.00001445   0.54289493   1.55394009  -0.38141877  -0.62962639   0.00000000   0.00000000   0.00000000   0.00000000   0.00000000   0.00000000   117.97
     69.0690 4648.07681766 4203.92319679 8852.00001445   0.54506318   1.55003882  -0.38005195  -0.62492369   0.00000000   0.00000000   0.00000000   0.00000000   0.00000000   0.00000000   116.45
     70.0700 4648.10803741 4203.89197704 8852.00001445   0.54729815   1.54599898  -0.37864483  -0.62005600   0.00000000   0.00000000   0.00000000   0.00000000   0.00000000   0.00000000   117.40
     71.0710 4648.14030808 4203.85970637 8852.00001445   0.54960188   1.54181625  -0.37719625  -0.61501812   0.00000000   0.00000000   0.00000000   0.00000000   0.00000000   0.00000000   116.92
     72.0720 4648.17366759 4203.82634686 8852.00001445   0.55197646   1.53748485  -0.37570500  -0.60980340   0.00000000   0.00000000   0.00000000   0.00000000   0.00000000  -0.00000000   121.13
     73.0730 4648.20816138 4203.79185307 8852.00001445   0.55442405   1.53299761  -0.37416984  -0.60440373   0.00000000   0.00000000   0.00000000   0.00000000  -0.00000000  -0.00000000   116.80
     74.0740 4648.24384088 4203.75617357 8852.00001445   0.55694686   1.52834631  -0.37258949  -0.59880996   0.00000000   0.00000000   0.00000000   0.00000000  -0.00000000  -0.00000000   118.52
     75.0750 4648.28075225 4203.71926220 8852.00001445   0.55954719   1.52352361  -0.37096262  -0.59301379   0.00000000   0.00000000   0.00000000   0.00000000  -0.00000000  -0.00000000   117.73
     76.0760 4648.31893409 4203.68108036 8852.00001445   0.56222737   1.51852342  -0.36928788  -0.58700817   0.00000000   0.00000000   0.00000000   0.00000000  -0.00000000  -0.00000000   120.04
     77.0770 4648.35842592 4203.64158853 8852.00001445   0.56498981   1.51333949  -0.36756385  -0.58078583   0.00000000   0.00000000   0.00000000   0.00000000  -0.00000000  -0.00000000   118.09
     78.0780 4648.39926905 4203.60074540 8852.00001445   0.56783698   1.50796523  -0.36578908  -0.57433918   0.00000000   0.00000000  -0.00000000   0.00000000  -0.00000000  -0.00000000   118.91
     79.0790 4648.44150036 4203.55851409 8852.00001445   0.57077142   1.50239469  -0.36396204  -0.56766122   0.00000000   0.00000000  -0.00000000   0.00000000  -0.00000000  -0.00000000   118.08
     80.0800 4648.48516111 4203.51485334 8852.00001445   0.57379573   1.49662101  -0.36208120  -0.56074409   0.00000000   0.00000000  -0.00000000   0.00000000  -0.00000000  -0.00000000   120.46
     81.0810 4648.53029951 4203.46971494 8852.00001445   0.57691255   1.49063601  -0.36014493  -0.55357853   0.00000000   0.00000000  -0.00000000   0.00000000  -0.00000000  -0.00000000   117.64
     82.0820 4648.57696971 4203.42304474 8852.00001445   0.58012460   1.48443027  -0.35815158  -0.54615410   0.00000000   0.00000000  -0.00000000   0.00000000  -0.00000000  -0.00000000   119.65
     83.0830 4648.62522677 4203.37478768 8852.00001445   0.58343462   1.47799408  -0.35609940  -0.53846006   0.00000000   0.00000000  -0.00000000   0.00000000  -0.00000000   0.00000000   115.35
     84.0840 4648.67511908 4203.32489537 8852.00001445   0.58684544   1.47131860  -0.35398661  -0.53048656   0.00000000   0.00000000  -0.00000000   0.00000000   0.00000000   0.00000000   116.67
     85.0850 4648.72669455 4203.27331990 8852.00001445   0.59035988   1.46439503  -0.35181133  -0.52222382   0.00000000   0.00000000  -0.00000000   0.00000000   0.00000000   0.00000000   117.59
     86.0860 4648.77999206 4203.22002239 8852.00001445   0.59398084   1.45721571  -0.34957164  -0.51366323   0.00000000   0.00000000  -0.00000000   0.00000000   0.00000000   0.00000000   116.31
     87.0870 4648.83505919 4203.16495526 8852.00001445   0.59771126   1.44977136  -0.34726550  -0.50479461   0.00000000   0.00000000  -0.00000000   0.00000000   0.00000000   0.00000000   118.39
     88.0880 4648.89193031 4203.10808414 8852.00001445   0.60155407   1.44205451  -0.34489079  -0.49560965   0.00000000   0.00000000  -0.00000000   0.00000000   0.00000000   0.00000000   119.88
     89.0890 4648.95064242 4203.04937203 8852.00001445   0.60551227   1.43405694  -0.34244529  -0.48609938   0.00000000   0.00000000  -0.00000000   0.00000000   0.00000000   0.00000000   119.19
     90.0900 4649.01123863 4202.98877582 8852.00001445   0.60958886   1.42576896  -0.33992667  -0.47625343   0.00000000   0.00000000  -0.00000000   0.00000000   0.00000000   0.00000000   116.75
     91.0910 4649.07375192 4202.92626253 8852.00001445   0.61378685   1.41718205  -0.33733246  -0.46606274   0.00000000   0.00000000  -0.00000000   0.00000000   0.00000000   0.00000000   117.46
     92.0920 4649.13820813 4202.86180633 8852.00001445   0.61810926   1.40828839  -0.33466004  -0.45551909   0.00000000   0.00000000  -0.00000000   0.00000000   0.00000000   0.00000000   117.48
     93.0930 4649.20463646 4202.79537799 8852.00001445   0.62255909   1.39907899  -0.33190664  -0.44461325   0.00000000   0.00000000  -0.00000000   0.00000000   0.00000000   0.00000000   117.79
     94.0940 4649.27306050 4202.72695395 8852.00001445   0.62713935   1.38954512  -0.32906928  -0.43333650   0.00000000   0.00000000   0.00000000   0.00000000   0.00000000   0.00000000   116.07
     95.0950 4649.34348561 4202.65652884 8852.00001445   0.63185300   1.37968052  -0.32614476  -0.42168276   0.00000000   0.00000000   0.00000000   0.00000000   0.00000000   0.00000000   116.94
     96.0960 4649.41590107 4202.58411338 8852.00001445   0.63670301   1.36948105  -0.32312965  -0.40964838   0.00000000   0.00000000   0.00000000   0.00000000  -0.00000000   0.00000000   115.18
     97.0970 4649.49028441 4202.50973004 8852.00001445   0.64169232   1.35894377  -0.32002021  -0.39723125   0.00000000   0.00000000   0.00000000   0.00000000   0.00000000   0.00000000   118.38
     98.0980 4649.56660182 4202.43341263 8852.00001445   0.64682382   1.34806679  -0.31681238  -0.38443059   0.00000000   0.00000000   0.00000000   0.00000000  -0.00000000   0.00000000   116.06
     99.0990 4649.64480512 4202.35520933 8852.00001445   0.65210041   1.33684964  -0.31350171  -0.37124752   0.00000000   0.00000000   0.00000000   0.00000000  -0.00000000   0.00000000   115.84
    100.1000 4649.72482728 4202.27518718 8852.00001445   0.65752495   1.32529416  -0.31008332  -0.35768590   0.00000000   0.00000000   0.00000000   0.00000000  -0.00000000   0.00000000   116.46
# CONDUCTING PERIODIC CHECKPOINT [i_meas=99]...
# CHECKPOINT INFO: MODE=WRITE: DATA SIZE=    10693.32 GB
# CHECKPOINT INFO: MPI_NP_PER_IO_GROUP=24.
# CHECKPOINT INFO: WRITE TIME=      143.83 sec
# CHECKPOINT INFO: WRITE SPEED=      74.348 GB/sec
# CREATING CHECK STAMP: `l64-p0.10_check.stamp`
    101.1010 4649.80657728 4202.19343717 8852.00001445   0.66310025   1.31340530  -0.30655183  -0.34375322   0.00000000   0.00000000   0.00000000   0.00000000  -0.00000000   0.00000000   116.27
    102.1020 4649.88993874 4202.11007571 8852.00001445   0.66882913   1.30119131  -0.30290132  -0.32946086   0.00000000   0.00000000   0.00000000   0.00000000  -0.00000000   0.00000000   115.61
    103.1030 4649.97477187 4202.02524258 8852.00001445   0.67471441   1.28866336  -0.29912522  -0.31482373   0.00000000   0.00000000   0.00000000   0.00000000  -0.00000000   0.00000000   115.85
    104.1040 4650.06090581 4201.93910864 8852.00001445   0.68075888   1.27583694  -0.29521627  -0.29986178   0.00000000   0.00000000   0.00000000   0.00000000   0.00000000   0.00000000   116.86
    105.1050 4650.14813281 4201.85188164 8852.00001445   0.68696537   1.26273308  -0.29116645  -0.28460126   0.00000000   0.00000000  -0.00000000   0.00000000   0.00000000   0.00000000   114.59
    106.1060 4650.23620227 4201.76381218 8852.00001445   0.69333673   1.24937953  -0.28696689  -0.26907591   0.00000000   0.00000000  -0.00000000   0.00000000   0.00000000   0.00000000   116.62
    107.1070 4650.32482304 4201.67519142 8852.00001445   0.69987583   1.23581053  -0.28260787  -0.25332682   0.00000000   0.00000000  -0.00000000   0.00000000   0.00000000   0.00000000   115.66
    108.1080 4650.41366055 4201.58635391 8852.00001445   0.70658564   1.22206756  -0.27807874  -0.23740318   0.00000000   0.00000000  -0.00000000   0.00000000   0.00000000   0.00000000   117.07
    109.1090 4650.50233867 4201.49767578 8852.00001445   0.71346913   1.20819933  -0.27336794  -0.22136225   0.00000000   0.00000000  -0.00000000   0.00000000   0.00000000   0.00000000   114.82
    110.1100 4650.59043827 4201.40957618 8852.00001445   0.72052930   1.19426252  -0.26846306  -0.20527016   0.00000000   0.00000000  -0.00000000   0.00000000   0.00000000   0.00000000   115.73
    111.1110 4650.67749610 4201.32251835 8852.00001445   0.72776908   1.18032261  -0.26335094  -0.18920259   0.00000000   0.00000000  -0.00000000   0.00000000   0.00000000   0.00000000   115.30
    112.1120 4650.76300880 4201.23700565 8852.00001445   0.73519130   1.16645381  -0.25801782  -0.17324469   0.00000000   0.00000000   0.00000000   0.00000000   0.00000000   0.00000000   119.14
    113.1130 4650.84644161 4201.15357284 8852.00001445   0.74279849   1.15273823  -0.25244966  -0.15749008   0.00000000   0.00000000   0.00000000   0.00000000   0.00000000   0.00000000   116.45
    114.1140 4650.92723398 4201.07278048 8852.00001445   0.75059273   1.13926581  -0.24663249  -0.14204059   0.00000000   0.00000000   0.00000000   0.00000000  -0.00000000   0.00000000   116.60
    115.1150 4651.00481243 4200.99520202 8852.00001445   0.75857533   1.12613285  -0.24055294  -0.12700458   0.00000000   0.00000000   0.00000000   0.00000000   0.00000000   0.00000000   116.81
    116.1160 4651.07860687 4200.92140758 8852.00001445   0.76674656   1.11344003  -0.23419887  -0.11249460   0.00000000   0.00000000   0.00000000   0.00000000   0.00000000   0.00000000   114.33
    117.1170 4651.14806961 4200.85194484 8852.00001445   0.77510518   1.10128976  -0.22756014  -0.09862444   0.00000000   0.00000000   0.00000000   0.00000000   0.00000000   0.00000000   114.80
    118.1180 4651.21269800 4200.78731646 8852.00001445   0.78364798   1.08978266  -0.22062951  -0.08550517   0.00000000   0.00000000  -0.00000000   0.00000000   0.00000000   0.00000000   117.77
    119.1190 4651.27205868 4200.72795577 8852.00001445   0.79236922   1.07901346  -0.21340357  -0.07324067   0.00000000   0.00000000  -0.00000000   0.00000000   0.00000000   0.00000000   119.21
    120.1200 4651.32581304 4200.67420141 8852.00001445   0.80126008   1.06906623  -0.20588376  -0.06192238   0.00000000   0.00000000  -0.00000000   0.00000000  -0.00000000   0.00000000   118.54
    121.1210 4651.37373959 4200.62627486 8852.00001445   0.81030809   1.06000967  -0.19807734  -0.05162424   0.00000000   0.00000000  -0.00000000   0.00000000  -0.00000000   0.00000000   119.97
    122.1220 4651.41575116 4200.58426329 8852.00001445   0.81949659   1.05189290  -0.18999819  -0.04239812   0.00000000   0.00000000  -0.00000000   0.00000000  -0.00000000   0.00000000   115.13
    123.1230 4651.45190610 4200.54810835 8852.00001445   0.82880430   1.04474169  -0.18166750  -0.03426989   0.00000000   0.00000000   0.00000000   0.00000000  -0.00000000   0.00000000   114.67
    124.1240 4651.48241018 4200.51760427 8852.00001445   0.83820507   1.03855601  -0.17311408  -0.02723686   0.00000000   0.00000000   0.00000000   0.00000000  -0.00000000   0.00000000   114.77
    125.1250 4651.50760636 4200.49240809 8852.00001445   0.84766775   1.03330967  -0.16437441  -0.02126752   0.00000000   0.00000000   0.00000000   0.00000000  -0.00000000   0.00000000   114.49
    126.1260 4651.52795493 4200.47205952 8852.00001445   0.85715631   1.02895167  -0.15549223  -0.01630313   0.00000000   0.00000000   0.00000000   0.00000000  -0.00000000  -0.00000000   114.67
    127.1270 4651.54400287 4200.45601159 8852.00001445   0.86663019   1.02540992  -0.14651785  -0.01226188   0.00000000   0.00000000  -0.00000000   0.00000000  -0.00000000  -0.00000000   114.53
    128.1280 4651.55634918 4200.44366527 8852.00001445   0.87604482   1.02259616  -0.13750701  -0.00904434   0.00000000   0.00000000  -0.00000000   0.00000000  -0.00000000  -0.00000000   114.56
    129.1290 4651.56560698 4200.43440747 8852.00001445   0.88535236   1.02041236  -0.12851959  -0.00654041   0.00000000   0.00000000  -0.00000000   0.00000000  -0.00000000  -0.00000000   116.48
    130.1300 4651.57236807 4200.42764638 8852.00001445   0.89450257   1.01875736  -0.11961812  -0.00463666   0.00000000   0.00000000  -0.00000000   0.00000000  -0.00000000  -0.00000000   122.72
    131.1310 4651.57717488 4200.42283957 8852.00001445   0.90344379   1.01753284  -0.11086625  -0.00322280   0.00000000   0.00000000   0.00000000   0.00000000  -0.00000000  -0.00000000   121.39
    132.1320 4651.58050094 4200.41951351 8852.00001445   0.91212388   1.01664822  -0.10232728  -0.00219706   0.00000000   0.00000000   0.00000000   0.00000000  -0.00000000  -0.00000000   121.35
    133.1330 4651.58274096 4200.41727349 8852.00001445   0.92049121   1.01602399  -0.09406289  -0.00146989   0.00000000   0.00000000   0.00000000   0.00000000  -0.00000000  -0.00000000   140.38
    134.1340 4651.58420970 4200.41580476 8852.00001445   0.92849548   1.01559344  -0.08613207  -0.00096588   0.00000000   0.00000000   0.00000000   0.00000000  -0.00000000  -0.00000000   122.73
    135.1350 4651.58514788 4200.41486657 8852.00001445   0.93608856   1.01530285  -0.07859025  -0.00062404   0.00000000   0.00000000  -0.00000000   0.00000000  -0.00000000  -0.00000000   118.19
    136.1360 4651.58573229 4200.41428216 8852.00001445   0.94322499   1.01511067  -0.07148878  -0.00039691   0.00000000   0.00000000  -0.00000000   0.00000000  -0.00000000  -0.00000000   117.98
    137.1370 4651.58608776 4200.41392669 8852.00001445   0.94986253   1.01498590  -0.06487451  -0.00024886   0.00000000   0.00000000  -0.00000000   0.00000000  -0.00000000  -0.00000000   115.57
    138.1380 4651.58629923 4200.41371523 8852.00001445   0.95596248   1.01490622  -0.05878968  -0.00015406   0.00000000   0.00000000   0.00000000   0.00000000  -0.00000000  -0.00000000   115.32
    139.1390 4651.58642250 4200.41359195 8852.00001445   0.96148985   1.01485603  -0.05327185  -0.00009432   0.00000000   0.00000000   0.00000000   0.00000000  -0.00000000  -0.00000000   115.56
    140.1400 4651.58649308 4200.41352137 8852.00001445   0.96641355   1.01482479  -0.04835402  -0.00005723   0.00000000   0.00000000   0.00000000   0.00000000  -0.00000000  -0.00000000   114.38
    141.1410 4651.58653287 4200.41348158 8852.00001445   0.97070635   1.01480553  -0.04406468  -0.00003450   0.00000000   0.00000000  -0.00000000   0.00000000   0.00000000  -0.00000000   115.69
    142.1420 4651.58655502 4200.41345943 8852.00001445   0.97434495   1.01479373  -0.04042805  -0.00002073   0.00000000   0.00000000  -0.00000000   0.00000000  -0.00000000  -0.00000000   114.94
    143.1430 4651.58656725 4200.41344721 8852.00001445   0.97730989   1.01478654  -0.03746419  -0.00001247   0.00000000   0.00000000   0.00000000   0.00000000   0.00000000  -0.00000000   113.97
    144.1440 4651.58657396 4200.41344050 8852.00001445   0.97958551   1.01478218  -0.03518910  -0.00000757   0.00000000   0.00000000  -0.00000000   0.00000000   0.00000000  -0.00000000   114.78
    145.1450 4651.58657764 4200.41343682 8852.00001445   0.98115995   1.01477953  -0.03361490  -0.00000468   0.00000000   0.00000000   0.00000000   0.00000000   0.00000000  -0.00000000   112.63
    146.1460 4651.58657966 4200.41343479 8852.00001445   0.98202506   1.01477792  -0.03274988  -0.00000298   0.00000000   0.00000000  -0.00000000   0.00000000   0.00000000   0.00000000   113.90
    147.1470 4651.58656931 4200.41344514 8852.00001445   0.92260094   1.01477738  -0.09217122  -0.00000522   0.00000000   0.00000000   0.00000000   0.00000000   0.00000000   0.00000000   113.32
    148.1480 4651.58634534 4200.41366911 8852.00001445   0.66630741   1.01480563  -0.34845467  -0.00004354   0.00000000   0.00000000  -0.00000000   0.00000000   0.00000000  -0.00000000   111.62
    149.1490 4651.58578382 4200.41423063 8852.00001445   0.60756463   1.01489644  -0.40719344  -0.00013838   0.00000000   0.00000000   0.00000000   0.00000000   0.00000000   0.00000000   112.10
    150.1500 4651.58444071 4200.41557375 8852.00001445   0.59707954   1.01512317  -0.41767710  -0.00036653   0.00000000   0.00000000   0.00000000   0.00000000   0.00000000  -0.00000000   110.84
    151.1510 4651.58147175 4200.41854270 8852.00001445   0.59707954   1.01562970  -0.41767710  -0.00087306   0.00000000   0.00000000   0.00000000   0.00000000   0.00000000   0.00000000   111.13
    152.1520 4651.57499331 4200.42502114 8852.00001445   0.59707954   1.01673721  -0.41767710  -0.00198056   0.00000000   0.00000000   0.00000000   0.00000000   0.00000000   0.00000000   110.24
    153.1530 4651.56099909 4200.43901536 8852.00001445   0.59707955   1.01913001  -0.41767710  -0.00437336   0.00000000   0.00000000  -0.00000000   0.00000000   0.00000000   0.00000000   110.37
    154.1540 4651.53123521 4200.46877924 8852.00001445   0.59707961   1.02421947  -0.41767710  -0.00946276   0.00000000   0.00000000  -0.00000000   0.00000000   0.00000000   0.00000000   109.78
    155.1550 4651.46878717 4200.53122729 8852.00001445   0.59707985   1.03490781  -0.41767710  -0.02015086   0.00000000   0.00000000   0.00000000   0.00000000   0.00000000   0.00000000   111.00
    156.1560 4651.33960947 4200.66040499 8852.00001445   0.59708091   1.05703248  -0.41767710  -0.04227447   0.00000000   0.00000000  -0.00000000   0.00000000   0.00000000   0.00000000   110.23
    157.1570 4651.07984688 4200.92016757 8852.00001445   0.59708534   1.10154550  -0.41767710  -0.08678306   0.00000000   0.00000000  -0.00000000   0.00000000  -0.00000000   0.00000000   110.59
    158.1580 4650.58697794 4201.41303651 8852.00001445   0.59710211   1.18604285  -0.41767710  -0.17126364   0.00000000   0.00000000  -0.00000000   0.00000000  -0.00000000   0.00000000   110.59
    159.1590 4649.76068923 4202.23932522 8852.00001445   0.59715489   1.32782167  -0.41767710  -0.31298968   0.00000000   0.00000000   0.00000000   0.00000000   0.00000000   0.00000000   110.98
    160.1600 4648.68424961 4203.31576485 8852.00001445   0.59727000   1.51268376  -0.41767710  -0.49773666   0.00000000   0.00000000   0.00000000   0.00000000   0.00000000   0.00000000   110.53
    161.1610 4647.87459617 4204.12541828 8852.00001445   0.59739116   1.65184247  -0.41767710  -0.63677422   0.00000000   0.00000000   0.00000000   0.00000000   0.00000000   0.00000000   110.51
    162.1620 4647.97661740 4204.02339705 8852.00001445   0.59737428   1.63433211  -0.41767710  -0.61928073   0.00000000   0.00000000   0.00000000   0.00000000   0.00000000   0.00000000   109.87
    163.1630 4648.89462255 4203.10539191 8852.00001445   0.59724343   1.47661103  -0.41767710  -0.46169050   0.00000000   0.00000000   0.00000000   0.00000000   0.00000000   0.00000000   110.97
    164.1640 4649.94063045 4202.05938400 8852.00001445   0.59714078   1.29697596  -0.41767710  -0.28215808   0.00000000   0.00000000  -0.00000000   0.00000000   0.00000000   0.00000000   110.01
    165.1650 4650.69448493 4201.30552952 8852.00001445   0.59709752   1.16761989  -0.41767710  -0.15284528   0.00000000   0.00000000   0.00000000   0.00000000   0.00000000   0.00000000   109.43
    166.1660 4651.13196905 4200.86804541 8852.00001445   0.59708420   1.09260278  -0.41767710  -0.07784148   0.00000000   0.00000000  -0.00000000   0.00000000   0.00000000   0.00000000   110.27
    167.1670 4651.36095381 4200.63906065 8852.00001445   0.59708069   1.05335754  -0.41767710  -0.03859975   0.00000000   0.00000000  -0.00000000   0.00000000   0.00000000   0.00000000   109.52
    168.1680 4651.47535990 4200.52465455 8852.00001445   0.59707982   1.03375900  -0.41767710  -0.01900208   0.00000000   0.00000000  -0.00000000   0.00000000   0.00000000   0.00000000   111.12
    169.1690 4651.53169516 4200.46831929 8852.00001445   0.59707961   1.02412039  -0.41767710  -0.00936368   0.00000000   0.00000000  -0.00000000   0.00000000   0.00000000   0.00000000   109.95
    170.1700 4651.55928886 4200.44072559 8852.00001445   0.59707956   1.01940728  -0.41767710  -0.00465063   0.00000000   0.00000000  -0.00000000   0.00000000   0.00000000   0.00000000   110.62
    171.1710 4651.57277355 4200.42724091 8852.00001445   0.59707954   1.01710928  -0.41767710  -0.00235264   0.00000000   0.00000000   0.00000000   0.00000000   0.00000000   0.00000000   109.18
    172.1720 4651.57928160 4200.42073285 8852.00001445   0.59707954   1.01600246  -0.41767710  -0.00124582   0.00000000   0.00000000   0.00000000   0.00000000   0.00000000   0.00000000   113.64
    173.1730 4651.58236607 4200.41764838 8852.00001445   0.59707954   1.01548038  -0.41767710  -0.00072374   0.00000000   0.00000000   0.00000000   0.00000000   0.00000000   0.00000000   119.15
    174.1740 4651.58366164 4200.41635281 8852.00001445   0.59707954   1.01526389  -0.41767710  -0.00050725   0.00000000   0.00000000   0.00000000   0.00000000   0.00000000   0.00000000   118.71
    175.1750 4651.58369017 4200.41632428 8852.00001445   0.59707954   1.01526100  -0.41767710  -0.00050436   0.00000000   0.00000000   0.00000000   0.00000000   0.00000000   0.00000000   118.45
    176.1760 4651.58238567 4200.41762878 8852.00001445   0.59707954   1.01548586  -0.41767710  -0.00072922   0.00000000   0.00000000   0.00000000   0.00000000   0.00000000   0.00000000   118.36
    177.1770 4651.57871082 4200.42130364 8852.00001445   0.59707954   1.01611617  -0.41767710  -0.00135953   0.00000000   0.00000000   0.00000000   0.00000000   0.00000000   0.00000000   118.42
    178.1780 4651.57003003 4200.42998442 8852.00001445   0.59707954   1.01760263  -0.41767710  -0.00284598   0.00000000   0.00000000   0.00000000   0.00000000   0.00000000   0.00000000   118.79
    179.1790 4651.55070945 4200.44930500 8852.00001445   0.59707957   1.02091027  -0.41767710  -0.00615360   0.00000000   0.00000000   0.00000000   0.00000000   0.00000000   0.00000000   117.70
    180.1800 4651.50903704 4200.49097741 8852.00001445   0.59707967   1.02804784  -0.41767710  -0.01329106   0.00000000   0.00000000  -0.00000000   0.00000000   0.00000000   0.00000000   119.78
    181.1810 4651.42080402 4200.57921043 8852.00001445   0.59708016   1.04316583  -0.41767710  -0.02840857   0.00000000   0.00000000  -0.00000000   0.00000000   0.00000000   0.00000000   119.30
    182.1820 4651.23800182 4200.76201263 8852.00001445   0.59708229   1.07449940  -0.41767710  -0.05974001   0.00000000   0.00000000   0.00000000   0.00000000  -0.00000000   0.00000000   117.87
    183.1830 4650.87454667 4201.12546778 8852.00001445   0.59709100   1.13682360  -0.41767710  -0.12205549   0.00000000   0.00000000   0.00000000   0.00000000  -0.00000000  -0.00000000   118.07
    184.1840 4650.21126435 4201.78875011 8852.00001445   0.59712231   1.25058753  -0.41767710  -0.23578812   0.00000000   0.00000000  -0.00000000   0.00000000  -0.00000000  -0.00000000   118.90
    185.1850 4649.20073691 4202.79927754 8852.00001445   0.59720827   1.42403451  -0.41767710  -0.40914914   0.00000000   0.00000000  -0.00000000   0.00000000   0.00000000  -0.00000000   119.23
    186.1860 4648.13847901 4203.86153544 8852.00001445   0.59734842   1.60649358  -0.41767710  -0.59146806   0.00000000   0.00000000  -0.00000000   0.00000000  -0.00000000  -0.00000000   118.90
    187.1870 4647.73858834 4204.26142611 8852.00001445   0.59741438   1.67518584  -0.41767710  -0.66009436   0.00000000   0.00000000   0.00000000   0.00000000  -0.00000000  -0.00000000   119.51
    188.1880 4648.35788556 4203.64212889 8852.00001445   0.59731517   1.56864898  -0.41767710  -0.55365671   0.00000000   0.00000000  -0.00000000   0.00000000  -0.00000000  -0.00000000   120.88
    189.1890 4649.46010223 4202.53991222 8852.00001445   0.59718170   1.37932664  -0.41767710  -0.36446784   0.00000000   0.00000000  -0.00000000   0.00000000  -0.00000000   0.00000000   120.97
    190.1900 4650.39549841 4201.60451605 8852.00001445   0.59711157   1.21882667  -0.41767710  -0.20403800   0.00000000   0.00000000  -0.00000000   0.00000000  -0.00000000   0.00000000   118.71
    191.1910 4650.97770298 4201.02231147 8852.00001445   0.59708790   1.11900654  -0.41767710  -0.10424153   0.00000000   0.00000000  -0.00000000   0.00000000  -0.00000000   0.00000000   121.21
    192.1920 4651.28968065 4200.71033380 8852.00001445   0.59708152   1.06554938  -0.41767710  -0.05079076   0.00000000   0.00000000  -0.00000000   0.00000000  -0.00000000   0.00000000   120.22
    193.1930 4651.44538818 4200.55462627 8852.00001445   0.59707999   1.03888778  -0.41767710  -0.02413069   0.00000000   0.00000000  -0.00000000   0.00000000  -0.00000000   0.00000000   120.55
    194.1940 4651.52044675 4200.47956771 8852.00001445   0.59707964   1.02604682  -0.41767710  -0.01129009   0.00000000   0.00000000  -0.00000000   0.00000000  -0.00000000   0.00000000   119.42
    195.1950 4651.55584892 4200.44416578 8852.00001470   0.59707956   1.01999552  -0.41767710  -0.00523886   0.00000000   0.00000000  -0.00000000   0.00000000  -0.00000000   0.00000000   120.68
    196.1960 4651.57241110 4200.42761787 8852.00002897   0.59707954   1.01717035  -0.41767710  -0.00241370   0.00000000   0.00000000  -0.00000001   0.00000000  -0.00000000   0.00000000   120.35
    197.1970 4651.58017412 4200.42019583 8852.00036995   0.59707951   1.01587770  -0.41767713  -0.00112091   0.00000000   0.00000000  -0.00000016   0.00000000  -0.00000000   0.00000000   120.22
    198.1980 4651.58517798 4200.41854446 8852.00372243   0.59707927   1.01531229  -0.41767740  -0.00055413   0.00000000   0.00000000  -0.00000148   0.00000000  -0.00000000   0.00000000   120.91
    199.1990 4651.59293052 4200.42374573 8852.01667625   0.59707885   1.01509488  -0.41767844  -0.00033169   0.00000000   0.00000000  -0.00000590   0.00000000  -0.00000000   0.00000000   120.43
    200.2000 4651.60130909 4200.43156498 8852.03287407   0.59707960   1.01504924  -0.41767975  -0.00027993   0.00000000   0.00000000  -0.00000996   0.00000000  -0.00000000   0.00000000   120.35
# CONDUCTING PERIODIC CHECKPOINT [i_meas=199]...
# CHECKPOINT INFO: MODE=WRITE: DATA SIZE=    10693.32 GB
# CHECKPOINT INFO: MPI_NP_PER_IO_GROUP=24.
# CHECKPOINT INFO: WRITE TIME=      132.73 sec
# CHECKPOINT INFO: WRITE SPEED=      80.567 GB/sec
# CREATING CHECK STAMP: `l64-p0.10_check.stamp`
    201.2010 4651.59925505 4200.43033546 8852.02959051   0.59708196   1.01512564  -0.41767949  -0.00035697   0.00000000   0.00000000  -0.00000722   0.00000000  -0.00000000   0.00000000   119.99
    202.2020 4651.58971923 4200.42412650 8852.01384573   0.59708356   1.01541555  -0.41767822  -0.00065151   0.00000000   0.00000000  -0.00000227   0.00000000  -0.00000000   0.00000000   120.27
    203.2030 4651.58104545 4200.42455355 8852.00559899   0.59708385   1.01619859  -0.41767755  -0.00143687   0.00000000   0.00000000  -0.00000031   0.00000000  -0.00000000   0.00000000   120.88
    204.2040 4651.56899363 4200.43499830 8852.00399193   0.59708383   1.01812852  -0.41767742  -0.00336724   0.00000000   0.00000000  -0.00000002   0.00000000  -0.00000000   0.00000000   119.62
    205.2050 4651.54233724 4200.46152612 8852.00386336   0.59708386   1.02268572  -0.41767741  -0.00792445   0.00000000   0.00000000  -0.00000000   0.00000000  -0.00000000   0.00000000   120.01
    206.2060 4651.48129503 4200.52256499 8852.00386002   0.59708407   1.03313997  -0.41767741  -0.01837849   0.00000000   0.00000000   0.00000000   0.00000000  -0.00000000  -0.00000000   120.46
    207.2070 4651.34516814 4200.65869195 8852.00386009   0.59708515   1.05645001  -0.41767741  -0.04168745   0.00000000   0.00000000   0.00000000   0.00000000  -0.00000000  -0.00000000   120.48
    208.2080 4651.05457850 4200.94928160 8852.00386009   0.59709024   1.10619064  -0.41767741  -0.09142298   0.00000000   0.00000000   0.00000000   0.00000000  -0.00000000  -0.00000000   120.47
    209.2090 4650.48373118 4201.52012891 8852.00386009   0.59711134   1.20394623  -0.41767741  -0.18915748   0.00000000   0.00000000   0.00000000   0.00000000  -0.00000000  -0.00000000   120.22
    210.2100 4649.52144120 4202.48241889 8852.00386009   0.59718018   1.36883580  -0.41767741  -0.35397822   0.00000000   0.00000000   0.00000000   0.00000000   0.00000000   0.00000000   120.30
    211.2110 4648.33266757 4203.67119253 8852.00386009   0.59732297   1.57279617  -0.41767741  -0.55779579   0.00000000   0.00000000   0.00000000   0.00000000  -0.00000000  -0.00000000   121.59
    212.2120 4647.62187024 4204.38198986 8852.00386009   0.59743901   1.69500270  -0.41767741  -0.67988628   0.00000000   0.00000000   0.00000000   0.00000000  -0.00000000  -0.00000000   120.50
    213.2130 4648.02509288 4203.97876721 8852.00386009   0.59737073   1.62604993  -0.41767742  -0.61100178   0.00000000   0.00000000  -0.00000000   0.00000000  -0.00000000  -0.00000000   120.98
    214.2140 4649.15454977 4202.84931032 8852.00386009   0.59721784   1.43238258  -0.41767743  -0.41748732   0.00000000   0.00000000  -0.00000000   0.00000000  -0.00000000  -0.00000000   120.37
    215.2150 4650.21436512 4201.78949497 8852.00386009   0.59712661   1.25067533  -0.41767742  -0.23587130   0.00000000   0.00000000  -0.00000000   0.00000000  -0.00000000  -0.00000000   120.15
    216.2160 4650.89084188 4201.11301821 8852.00386009   0.59709488   1.13469649  -0.41767741  -0.11992421   0.00000000   0.00000000  -0.00000000   0.00000000  -0.00000000   0.00000000   120.29
    217.2170 4651.24800271 4200.75585738 8852.00386009   0.59708646   1.07340419  -0.41767741  -0.05864032   0.00000000   0.00000000   0.00000000   0.00000000  -0.00000000  -0.00000000   119.86
    218.2180 4651.41977698 4200.58408312 8852.00386009   0.59708446   1.04386956  -0.41767741  -0.02910769   0.00000000   0.00000000   0.00000000   0.00000000  -0.00000000  -0.00000000   121.43
    219.2190 4651.49943077 4200.50442933 8852.00386009   0.59708399   1.03013732  -0.41767741  -0.01537592   0.00000000   0.00000000   0.00000000   0.00000000  -0.00000000  -0.00000000   121.40
    220.2200 4651.53654631 4200.46731379 8852.00386009   0.59708387   1.02371520  -0.41767741  -0.00895392   0.00000000   0.00000000   0.00000000   0.00000000  -0.00000000  -0.00000000   120.73
    221.2210 4651.55444193 4200.44941816 8852.00386009   0.59708384   1.02060650  -0.41767741  -0.00584526   0.00000000   0.00000000   0.00000000   0.00000000  -0.00000000  -0.00000000   120.41
    222.2220 4651.56368703 4200.44017306 8852.00386009   0.59708382   1.01899878  -0.41767741  -0.00423755   0.00000000   0.00000000  -0.00000000   0.00000000   0.00000000  -0.00000000   120.23
    223.2230 4651.56877748 4200.43508261 8852.00386009   0.59708382   1.01811650  -0.41767741  -0.00335527   0.00000000   0.00000000  -0.00000000   0.00000000   0.00000000  -0.00000000   120.06
    224.2240 4651.57156778 4200.43229231 8852.00386009   0.59708382   1.01763643  -0.41767741  -0.00287520   0.00000000   0.00000000   0.00000000   0.00000000   0.00000000  -0.00000000   119.80
    225.2250 4651.57287855 4200.43098154 8852.00386009   0.59708381   1.01741777  -0.41767741  -0.00265655   0.00000000   0.00000000   0.00000000   0.00000000  -0.00000000  -0.00000000   120.93
    226.2260 4651.57289574 4200.43096436 8852.00386009   0.59708381   1.01742795  -0.41767741  -0.00266673   0.00000000   0.00000000   0.00000000   0.00000000  -0.00000000  -0.00000000   120.05
    227.2270 4651.57138757 4200.43247252 8852.00386009   0.59708382   1.01770545  -0.41767741  -0.00294422   0.00000000   0.00000000  -0.00000000   0.00000000  -0.00000000   0.00000000   119.92
    228.2280 4651.56713320 4200.43672690 8852.00386009   0.59708382   1.01845767  -0.41767741  -0.00369644   0.00000000   0.00000000  -0.00000000   0.00000000  -0.00000000   0.00000000   120.41
    229.2290 4651.55694553 4200.44691457 8852.00386009   0.59708383   1.02023110  -0.41767741  -0.00546986   0.00000000   0.00000000  -0.00000000   0.00000000  -0.00000000   0.00000000   119.54
    230.2300 4651.53406742 4200.46979267 8852.00386009   0.59708388   1.02420303  -0.41767741  -0.00944174   0.00000000   0.00000000  -0.00000000   0.00000000  -0.00000000   0.00000000   120.83
    231.2310 4651.48073197 4200.52312812 8852.00386009   0.59708408   1.03338994  -0.41767741  -0.01862845   0.00000000   0.00000000   0.00000000   0.00000000  -0.00000000   0.00000000   120.79
    232.2320 4651.36323533 4200.64062476 8852.00386009   0.59708497   1.05357491  -0.41767741  -0.03881253   0.00000000   0.00000000   0.00000000   0.00000000  -0.00000000   0.00000000   121.06
    233.2330 4651.11486849 4200.88899160 8852.00386009   0.59708891   1.09618806  -0.41767741  -0.08142174   0.00000000   0.00000000   0.00000000   0.00000000  -0.00000000   0.00000000   119.26
    234.2340 4650.62133305 4201.38252704 8852.00386009   0.59710502   1.18081771  -0.41767741  -0.16603527   0.00000000   0.00000000  -0.00000000   0.00000000  -0.00000000   0.00000000   120.13
    235.2350 4649.75834870 4202.24551139 8852.00386009   0.59715962   1.32877654  -0.41767741  -0.31393951   0.00000000   0.00000000  -0.00000000   0.00000000  -0.00000000   0.00000000   117.40
    236.2360 4648.59887069 4203.40498941 8852.00386009   0.59728586   1.52763133  -0.41767741  -0.51266805   0.00000000   0.00000000  -0.00000000   0.00000000  -0.00000000   0.00000000   113.74
    237.2370 4647.72023489 4204.28362520 8852.00386009   0.59742182   1.67831575  -0.41767741  -0.66321652   0.00000000   0.00000000   0.00000000   0.00000000  -0.00000000   0.00000000   114.55
    238.2380 4647.86220632 4204.14165377 8852.00386009   0.59739729   1.65375518  -0.41767741  -0.63868047   0.00000000   0.00000000   0.00000000   0.00000000  -0.00000000  -0.00000000   113.57
    239.2390 4648.89035360 4203.11350649 8852.00386009   0.59724810   1.47717743  -0.41767741  -0.46225192   0.00000000   0.00000000   0.00000000   0.00000000   0.00000000  -0.00000000   114.59
    240.2400 4650.00927420 4201.99458590 8852.00386009   0.59714008   1.28526655  -0.41767741  -0.27044907   0.00000000   0.00000000  -0.00000000   0.00000000  -0.00000000  -0.00000000   114.69
    241.2410 4650.77675910 4201.22710100 8852.00386009   0.59709868   1.15376771  -0.41767741  -0.13899163   0.00000000   0.00000000  -0.00000000   0.00000000  -0.00000000   0.00000000   114.47
    242.2420 4651.19918087 4200.80467922 8852.00386009   0.59708723   1.08142662  -0.41767741  -0.06666198   0.00000000   0.00000000  -0.00000000   0.00000000  -0.00000000   0.00000000   116.52
    243.2430 4651.40793912 4200.59592098 8852.00386009   0.59708455   1.04569211  -0.41767741  -0.03093016   0.00000000   0.00000000   0.00000000   0.00000000  -0.00000000   0.00000000   119.62
    244.2440 4651.50514393 4200.49871617 8852.00386009   0.59708397   1.02905017  -0.41767741  -0.01428879   0.00000000   0.00000000   0.00000000   0.00000000  -0.00000000   0.00000000   114.15
    245.2450 4651.54900576 4200.45485434 8852.00386009   0.59708384   1.02153758  -0.41767741  -0.00677632   0.00000000   0.00000000   0.00000000   0.00000000  -0.00000000   0.00000000   115.61
    246.2460 4651.56853619 4200.43532390 8852.00386009   0.59708382   1.01818876  -0.41767741  -0.00342754   0.00000000   0.00000000   0.00000000   0.00000000  -0.00000000   0.00000000   116.23
    247.2470 4651.57722025 4200.42663985 8852.00386009   0.59708381   1.01669714  -0.41767741  -0.00193592   0.00000000   0.00000000   0.00000000   0.00000000  -0.00000000   0.00000000   116.59
    248.2480 4651.58108911 4200.42277098 8852.00386009   0.59708381   1.01603208  -0.41767741  -0.00127086   0.00000000   0.00000000  -0.00000000   0.00000000  -0.00000000   0.00000000   120.86
    249.2490 4651.58264518 4200.42121492 8852.00386009   0.59708381   1.01576404  -0.41767741  -0.00100282   0.00000000   0.00000000   0.00000000   0.00000000  -0.00000000   0.00000000   120.77
    250.2500 4651.58289365 4200.42096644 8852.00386009   0.59708381   1.01572286  -0.41767741  -0.00096164   0.00000000   0.00000000   0.00000000   0.00000000  -0.00000000   0.00000000   120.97
    251.2510 4651.58188210 4200.42197799 8852.00386009   0.59708381   1.01589784  -0.41767741  -0.00113662   0.00000000   0.00000000   0.00000000   0.00000000  -0.00000000   0.00000000   120.55
    252.2520 4651.57924747 4200.42461262 8852.00386009   0.59708381   1.01635401  -0.41767741  -0.00159279   0.00000000   0.00000000   0.00000000   0.00000000  -0.00000000   0.00000000   123.00
    253.2530 4651.57353460 4200.43032550 8852.00386009   0.59708381   1.01734152  -0.41767741  -0.00258029   0.00000000   0.00000000   0.00000000   0.00000000  -0.00000000   0.00000000   125.53
    254.2540 4651.56131160 4200.44254850 8852.00386009   0.59708383   1.01944764  -0.41767741  -0.00468640   0.00000000   0.00000000   0.00000000   0.00000000  -0.00000000   0.00000000   130.01
    255.2550 4651.53528933 4200.46857077 8852.00386009   0.59708387   1.02392170  -0.41767741  -0.00916041   0.00000000   0.00000000   0.00000000   0.00000000  -0.00000000   0.00000000   131.65
    256.2560 4651.48026744 4200.52359266 8852.00386009   0.59708408   1.03337488  -0.41767741  -0.01861339   0.00000000   0.00000000  -0.00000000   0.00000000  -0.00000000   0.00000000   131.38
    257.2570 4651.36383492 4200.64002518 8852.00386009   0.59708496   1.05336507  -0.41767741  -0.03860271   0.00000000   0.00000000  -0.00000000   0.00000000  -0.00000000   0.00000000   134.24
    258.2580 4651.12339615 4200.88046394 8852.00386009   0.59708872   1.09464062  -0.41767741  -0.07987449   0.00000000   0.00000000   0.00000000   0.00000000  -0.00000000   0.00000000   132.86
    259.2590 4650.65158725 4201.35227285 8852.00386009   0.59710371   1.17560470  -0.41767741  -0.16082357   0.00000000   0.00000000   0.00000000   0.00000000  -0.00000000   0.00000000   132.12
    260.2600 4649.82907590 4202.17478420 8852.00386009   0.59715393   1.31675874  -0.41767741  -0.30192740   0.00000000   0.00000000   0.00000000   0.00000000  -0.00000000   0.00000000   130.70
    261.2610 4648.70139624 4203.30246386 8852.00386009   0.59727245   1.51029160  -0.41767741  -0.49534175   0.00000000   0.00000000   0.00000000   0.00000000  -0.00000000   0.00000000   132.57
    262.2620 4647.78654848 4204.21731161 8852.00386009   0.59741067   1.66726551  -0.41767741  -0.65217743   0.00000000   0.00000000   0.00000000   0.00000000  -0.00000000   0.00000000   132.93
    263.2630 4647.82678792 4204.17707218 8852.00386009   0.59740355   1.66010868  -0.41767741  -0.64502772   0.00000000   0.00000000   0.00000000   0.00000000  -0.00000000  -0.00000000   134.37
    264.2640 4648.78539674 4203.21846335 8852.00386009   0.59726119   1.49526484  -0.41767741  -0.48032624   0.00000000   0.00000000   0.00000000   0.00000000  -0.00000000  -0.00000000   138.67
    265.2650 4649.90668117 4202.09717892 8852.00386009   0.59714758   1.30276169  -0.41767741  -0.28793669   0.00000000   0.00000000   0.00000000   0.00000000  -0.00000000  -0.00000000   135.47
    266.2660 4650.70958207 4201.29427802 8852.00386009   0.59710120   1.16510937  -0.41767741  -0.15033076   0.00000000   0.00000000   0.00000000   0.00000000  -0.00000000   0.00000000   137.30
    267.2670 4651.16602761 4200.83783249 8852.00386009   0.59708782   1.08694673  -0.41767741  -0.07218150   0.00000000   0.00000000   0.00000000   0.00000000  -0.00000000   0.00000000   145.86
    268.2680 4651.39703904 4200.60682106 8852.00386009   0.59708463   1.04743348  -0.41767741  -0.03267144   0.00000000   0.00000000   0.00000000   0.00000000  -0.00000000   0.00000000   139.08
    269.2690 4651.50633047 4200.49752962 8852.00386009   0.59708396   1.02875984  -0.41767741  -0.01399847   0.00000000   0.00000000   0.00000000   0.00000000  -0.00000000   0.00000000   136.97
    270.2700 4651.55593003 4200.44793007 8852.00386009   0.59708383   1.02031115  -0.41767741  -0.00554990   0.00000000   0.00000000   0.00000000   0.00000000  -0.00000000   0.00000000   140.52
    271.2710 4651.57667526 4200.42718484 8852.00386009   0.59708381   1.01677573  -0.41767741  -0.00201451   0.00000000   0.00000000   0.00000000   0.00000000  -0.00000000   0.00000000   141.71
    272.2720 4651.58477573 4200.41908436 8852.00386009   0.59708381   1.01539802  -0.41767741  -0.00063680   0.00000000   0.00000000   0.00000000   0.00000000  -0.00000000   0.00000000   139.41
    273.2730 4651.58756279 4200.41629731 8852.00386009   0.59708381   1.01492599  -0.41767741  -0.00016476   0.00000000   0.00000000   0.00000000   0.00000000  -0.00000000   0.00000000   140.61
    274.2740 4651.58818978 4200.41567031 8852.00386009   0.59708382   1.01481935  -0.41767741  -0.00005812   0.00000000   0.00000000   0.00000000   0.00000000  -0.00000000   0.00000000   140.28
    275.2750 4651.58790297 4200.41595712 8852.00386009   0.59708383   1.01486565  -0.41767741  -0.00010441   0.00000000   0.00000000   0.00000000   0.00000000  -0.00000000   0.00000000   139.47
    276.2760 4651.58684866 4200.41701144 8852.00386009   0.59708384   1.01504093  -0.41767741  -0.00027968   0.00000000   0.00000000   0.00000000   0.00000000  -0.00000001   0.00000001   143.87
    277.2770 4651.58408608 4200.41977401 8852.00386009   0.59708388   1.01550498  -0.41767741  -0.00074369   0.00000000   0.00000000   0.00000000   0.00000000  -0.00000002   0.00000001   142.68
    278.2780 4651.57728518 4200.42657492 8852.00386009   0.59708395   1.01665454  -0.41767741  -0.00189317   0.00000000   0.00000000   0.00000000   0.00000000  -0.00000004   0.00000003   144.25
    279.2790 4651.56172871 4200.44213139 8852.00386009   0.59708411   1.01929743  -0.41767741  -0.00453591   0.00000000   0.00000000   0.00000000   0.00000000  -0.00000007   0.00000005   144.61
    280.2800 4651.52773446 4200.47612563 8852.00386009   0.59708446   1.02508869  -0.41767741  -0.01032682   0.00000001   0.00000000   0.00000000   0.00000000  -0.00000014   0.00000011   145.22
    281.2810 4651.45631470 4200.54754539 8852.00386009   0.59708533   1.03728392  -0.41767741  -0.02252121   0.00000003   0.00000000   0.00000000   0.00000000  -0.00000027   0.00000020   143.81
    282.2820 4651.31032483 4200.69353527 8852.00386009   0.59708778   1.06224863  -0.41767741  -0.04748356   0.00000013   0.00000000   0.00000000   0.00000000  -0.00000052   0.00000038   145.16
    283.2830 4651.02284104 4200.98101906 8852.00386009   0.59709537   1.11147142  -0.41767741  -0.09669917   0.00000053   0.00000000   0.00000000   0.00000000  -0.00000093   0.00000068   144.19
    284.2840 4650.49324277 4201.51061733 8852.00386009   0.59711905   1.20226473  -0.41767743  -0.18747023   0.00000199   0.00000000   0.00000000   0.00000000  -0.00000153   0.00000106   141.85
    285.2850 4649.63744499 4202.36641511 8852.00386009   0.59718392   1.34911324  -0.41767751  -0.33425792   0.00000612   0.00000000   0.00000000   0.00000000  -0.00000209   0.00000126   145.34
    286.2860 4648.58468990 4203.41917020 8852.00386009   0.59730863   1.52996680  -0.41767778  -0.51499435   0.00001395   0.00000000   0.00000000   0.00000000  -0.00000207   0.00000073   145.06
    287.2870 4647.87888540 4204.12497470 8852.00386009   0.59741997   1.65135428  -0.41767848  -0.63627632   0.00002049   0.00000000   0.00000000   0.00000000  -0.00000131  -0.00000062   142.90
    288.2880 4648.08701278 4203.91684731 8852.00386009   0.59738575   1.61571819  -0.41767979  -0.60066982   0.00001718   0.00000000   0.00000000   0.00000000  -0.00000073  -0.00000169   144.48
    289.2890 4649.01580107 4202.98805902 8852.00386009   0.59725466   1.45619632  -0.41768142  -0.44126777   0.00000753   0.00000000   0.00000000   0.00000000  -0.00000091  -0.00000160   145.67
    290.2900 4650.00291498 4202.00094512 8852.00386009   0.59715843   1.28670045  -0.41768258  -0.27186598   0.00000653   0.00000000   0.00000000   0.00000000  -0.00000150  -0.00000067   146.09
    291.2910 4650.68321287 4201.32064722 8852.00386009   0.59711943   1.16989563  -0.41768288  -0.15512103   0.00002771   0.00000000   0.00000000   0.00000000  -0.00000224   0.00000080   144.73
    292.2920 4651.04711172 4200.95674837 8852.00386009   0.59711059   1.10740018  -0.41768346  -0.09267916   0.00007302   0.00000000   0.00000000   0.00000000  -0.00000341   0.00000284   143.91
    293.2930 4651.18003903 4200.82382107 8852.00386009   0.59711608   1.08450141  -0.41768701  -0.06982770   0.00012937   0.00000000   0.00000000   0.00000000  -0.00000560   0.00000579   144.37
    294.2940 4651.13969889 4200.86416120 8852.00386009   0.59713514   1.09129276  -0.41769673  -0.07663647   0.00017558   0.00000000   0.00000000   0.00000000  -0.00000981   0.00001022   142.61
    295.2950 4650.93677349 4201.06708661 8852.00386009   0.59717740   1.12592249  -0.41771472  -0.11122585   0.00019548   0.00000000   0.00000000   0.00000000  -0.00001752   0.00001727   144.44
    296.2960 4650.56115241 4201.44270768 8852.00386009   0.59725934   1.19007819  -0.41774062  -0.17526730   0.00018907   0.00000000   0.00000000   0.00000000  -0.00003065   0.00002880   143.49
    297.2970 4650.03416324 4201.96969686 8852.00386009   0.59739279   1.28010135  -0.41777177  -0.26511096   0.00017418   0.00000000   0.00000000   0.00000000  -0.00005080   0.00004700   143.61
    298.2980 4649.45121978 4202.55264032 8852.00386009   0.59756183   1.37967999  -0.41780573  -0.36449087   0.00017844   0.00000000   0.00000000   0.00000000  -0.00007710   0.00007265   143.75
    299.2990 4648.96384548 4203.04001462 8852.00386009   0.59771519   1.46294099  -0.41784722  -0.44761385   0.00023527   0.00000000   0.00000000   0.00000000  -0.00010290   0.00010170   142.92
    300.3000 4648.70041297 4203.30344712 8852.00386009   0.59779478   1.50798119  -0.41792274  -0.49265966   0.00039600   0.00000000   0.00000000   0.00000000  -0.00011308   0.00012236   145.38
# CONDUCTING PERIODIC CHECKPOINT [i_meas=299]...
# CHECKPOINT INFO: MODE=WRITE: DATA SIZE=    10693.32 GB
# CHECKPOINT INFO: MPI_NP_PER_IO_GROUP=24.
# CHECKPOINT INFO: WRITE TIME=      127.85 sec
# CHECKPOINT INFO: WRITE SPEED=      83.642 GB/sec
# CREATING CHECK STAMP: `l64-p0.10_check.stamp`
    301.3010 4648.67987787 4203.32398222 8852.00386009   0.59777062   1.51157583  -0.41809883  -0.49643161   0.00072523   0.00000000   0.00000000   0.00000000  -0.00008880   0.00011874   149.21
    302.3020 4648.79041789 4203.21344221 8852.00386009   0.59765696   1.49289457  -0.41847972  -0.47794566   0.00118777   0.00000000   0.00000000   0.00000000  -0.00002389   0.00008539   147.76
    303.3030 4648.88900231 4203.11485779 8852.00386010   0.59749665   1.47652034  -0.41914617  -0.46138206   0.00150454   0.00000000   0.00000000   0.00000000   0.00006602   0.00003468   149.52
    304.3040 4648.93157747 4203.07228263 8852.00386010   0.59732602   1.47010316  -0.42002571  -0.45412183   0.00137040   0.00000000   0.00000000   0.00000000   0.00015265  -0.00001313   146.88
    305.3050 4648.97724963 4203.02661047 8852.00386010   0.59717024   1.46326915  -0.42082456  -0.44618786   0.00091351   0.00000000   0.00000000   0.00000000   0.00020744  -0.00004054   145.56
    306.3060 4649.07603183 4202.92782827 8852.00386010   0.59706081   1.44682020  -0.42119944  -0.42918083   0.00062089   0.00000000   0.00000000   0.00000000   0.00021219  -0.00003988   145.56
    307.3070 4649.20131826 4202.80254183 8852.00386010   0.59702120   1.42502652  -0.42105425  -0.40766692   0.00071585   0.00000000   0.00000000   0.00000000   0.00016781  -0.00001686   144.87
    308.3080 4649.29320330 4202.71065680 8852.00386010   0.59704096   1.40872226  -0.42061471  -0.39197462   0.00090803   0.00000000   0.00000000   0.00000000   0.00009312   0.00001683   144.28
    309.3090 4649.30993312 4202.69392698 8852.00386010   0.59709137   1.40574637  -0.42018548  -0.38935940   0.00088987   0.00000000   0.00000000   0.00000000   0.00001274   0.00005483   143.41
    310.3100 4649.24819000 4202.75567009 8852.00386010   0.59715128   1.41668201  -0.41990394  -0.40036650   0.00073970   0.00000000   0.00000000   0.00000000  -0.00005479   0.00009874   141.85
    311.3110 4649.15117546 4202.85268463 8852.00386010   0.59720443   1.43380970  -0.41975325  -0.41750322   0.00065119   0.00000000   0.00000000   0.00000000  -0.00010130   0.00015060   144.19
    312.3120 4649.08168708 4202.92217302 8852.00386010   0.59723163   1.44615432  -0.41969212  -0.42985027   0.00061970   0.00000000   0.00000000   0.00000000  -0.00012423   0.00020299   142.35
    313.3130 4649.07911778 4202.92474231 8852.00386010   0.59722394   1.44693640  -0.41968048  -0.43059498   0.00056300   0.00000000   0.00000000   0.00000000  -0.00011848   0.00023727   140.83
    314.3140 4649.13059486 4202.87326523 8852.00386010   0.59719799   1.43819415  -0.41964682  -0.42185960   0.00051026   0.00000000   0.00000000   0.00000000  -0.00007839   0.00023592   143.15
    315.3150 4649.19460376 4202.80925633 8852.00386010   0.59718545   1.42695842  -0.41952142  -0.41079803   0.00054648   0.00000000   0.00000000   0.00000000  -0.00000861   0.00019742   143.98
    316.3160 4649.23933530 4202.76452479 8852.00386010   0.59720945   1.41884621  -0.41930438  -0.40299478   0.00066239   0.00000000   0.00000000   0.00000000   0.00007406   0.00013701   140.39
    317.3170 4649.25710981 4202.74675028 8852.00386010   0.59727017   1.41544209  -0.41906656  -0.39984470   0.00073933   0.00000000   0.00000000   0.00000000   0.00015000   0.00007674   140.54
    318.3180 4649.26235827 4202.74150183 8852.00386010   0.59734703   1.41445755  -0.41887606  -0.39892152   0.00068705   0.00000000   0.00000000   0.00000000   0.00020434   0.00003614   139.82
    319.3190 4649.27283328 4202.73102682 8852.00386010   0.59741525   1.41279964  -0.41874509  -0.39718286   0.00054355   0.00000000   0.00000000   0.00000000   0.00022934   0.00002657   140.08
    320.3200 4649.29170684 4202.71215325 8852.00386010   0.59745930   1.40969696  -0.41865189  -0.39401428   0.00042851   0.00000000   0.00000000   0.00000000   0.00022489   0.00004941   136.25
    321.3210 4649.30534485 4202.69851525 8852.00386010   0.59747617   1.40729749  -0.41858941  -0.39165232   0.00042041   0.00000000   0.00000000   0.00000000   0.00019794   0.00009766   134.77
    322.3220 4649.29867138 4202.70518872 8852.00386010   0.59747324   1.40824347  -0.41857754  -0.39267695   0.00048426   0.00000000   0.00000000   0.00000000   0.00016035   0.00015943   130.64
    323.3230 4649.26645017 4202.73740993 8852.00386010   0.59746263   1.41359472  -0.41863283  -0.39802645   0.00052719   0.00000000   0.00000000   0.00000000   0.00012461   0.00022084   132.90
    324.3240 4649.21759888 4202.78626122 8852.00386010   0.59745370   1.42189974  -0.41873451  -0.40621791   0.00050639   0.00000000   0.00000000   0.00000000   0.00009858   0.00026843   131.31
    325.3250 4649.17073292 4202.83312717 8852.00386010   0.59744929   1.42992644  -0.41882880  -0.41410229   0.00045393   0.00000000   0.00000000   0.00000000   0.00008386   0.00029237   131.71
    326.3260 4649.14307587 4202.86078423 8852.00386010   0.59744710   1.43465377  -0.41886944  -0.41875835   0.00042112   0.00000000   0.00000000   0.00000000   0.00007943   0.00028855   132.75
    327.3270 4649.14066299 4202.86319710 8852.00386010   0.59744322   1.43502957  -0.41885210  -0.41915951   0.00042526   0.00000000   0.00000000   0.00000000   0.00008562   0.00025814   132.20
    328.3280 4649.15635474 4202.84750535 8852.00386010   0.59743475   1.43230127  -0.41881263  -0.41649443   0.00044055   0.00000000   0.00000000   0.00000000   0.00010300   0.00020646   132.41
    329.3290 4649.17775993 4202.82610016 8852.00386010   0.59742116   1.42863564  -0.41879413  -0.41285252   0.00043217   0.00000000   0.00000000   0.00000000   0.00012879   0.00014281   130.82
    330.3300 4649.19841226 4202.80544784 8852.00386010   0.59740340   1.42517703  -0.41881505  -0.40935257   0.00039399   0.00000000   0.00000000   0.00000000   0.00015597   0.00007933   131.71
    331.3310 4649.22141692 4202.78244317 8852.00386010   0.59738233   1.42138744  -0.41886569  -0.40548725   0.00034781   0.00000000   0.00000000   0.00000000   0.00017583   0.00002806   132.36
    332.3320 4649.25155788 4202.75230222 8852.00386010   0.59735868   1.41639643  -0.41892473  -0.40042646   0.00031343   0.00000000   0.00000000   0.00000000   0.00018240  -0.00000284   131.39
    333.3330 4649.28580089 4202.71805920 8852.00386010   0.59733498   1.41067743  -0.41897139  -0.39466575   0.00029469   0.00000000   0.00000000   0.00000000   0.00017658  -0.00001075   131.48
    334.3340 4649.31137401 4202.69248608 8852.00386010   0.59731623   1.40636423  -0.41899142  -0.39034397   0.00028739   0.00000000   0.00000000   0.00000000   0.00016497   0.00000223   131.38
    335.3350 4649.31598189 4202.68787820 8852.00386010   0.59730756   1.40556162  -0.41898300  -0.38955737   0.00028632   0.00000000   0.00000000   0.00000000   0.00015327   0.00003122   130.20
    336.3360 4649.29588952 4202.70797058 8852.00386010   0.59731080   1.40893462  -0.41895593  -0.39295328   0.00028540   0.00000000   0.00000000   0.00000000   0.00014176   0.00007021   129.03
    337.3370 4649.25937785 4202.74448225 8852.00386010   0.59732371   1.41511234  -0.41892217  -0.39914601   0.00027956   0.00000000   0.00000000   0.00000000   0.00012772   0.00011207   130.17
    338.3380 4649.22292795 4202.78093214 8852.00386010   0.59734177   1.42130265  -0.41888433  -0.40534622   0.00026966   0.00000000   0.00000000   0.00000000   0.00011074   0.00014841   129.87
    339.3390 4649.20236474 4202.80149536 8852.00386010   0.59736063   1.42479674  -0.41883270  -0.40886422   0.00026082   0.00000000   0.00000000   0.00000000   0.00009552   0.00017195   130.82
    340.3400 4649.20472279 4202.79913731 8852.00386010   0.59737761   1.42439055  -0.41876012  -0.40850574   0.00025293   0.00000000   0.00000000   0.00000000   0.00008992   0.00017995   133.02
    341.3410 4649.22556669 4202.77829340 8852.00386010   0.59739158   1.42087058  -0.41867659  -0.40504224   0.00023983   0.00000000   0.00000000   0.00000000   0.00009892   0.00017437   126.89
    342.3420 4649.25130710 4202.75255300 8852.00386010   0.59740283   1.41655097  -0.41860134  -0.40076927   0.00022247   0.00000000   0.00000000   0.00000000   0.00011982   0.00015986   131.36
    343.3430 4649.26775883 4202.73610126 8852.00386010   0.59741215   1.41380389  -0.41854973  -0.39805237   0.00021036   0.00000000   0.00000000   0.00000000   0.00014479   0.00014178   128.85
    344.3440 4649.26801943 4202.73584067 8852.00386010   0.59741861   1.41375024  -0.41853133  -0.39801057   0.00021026   0.00000000   0.00000000   0.00000000   0.00016723   0.00012390   130.15
    345.3450 4649.25689838 4202.74696171 8852.00386010   0.59741863   1.41558933  -0.41855069  -0.39984088   0.00022087   0.00000000   0.00000000   0.00000000   0.00018437   0.00010675   132.19
    346.3460 4649.24422920 4202.75963090 8852.00386010   0.59740942   1.41769835  -0.41860432  -0.40191776   0.00023314   0.00000000   0.00000000   0.00000000   0.00019469   0.00008860   129.92
    347.3470 4649.23648613 4202.76737397 8852.00386010   0.59739206   1.41899090  -0.41867578  -0.40316155   0.00023849   0.00000000   0.00000000   0.00000000   0.00019549   0.00006884   125.90
    348.3480 4649.23475141 4202.76910869 8852.00386010   0.59737130   1.41929432  -0.41874224  -0.40341863   0.00023786   0.00000000   0.00000000   0.00000000   0.00018407   0.00005086   129.32
    349.3490 4649.23430376 4202.76955633 8852.00386010   0.59735244   1.41939948  -0.41879370  -0.40348749   0.00023416   0.00000000   0.00000000   0.00000000   0.00016123   0.00004043   127.66
    350.3500 4649.23090926 4202.77295084 8852.00386010   0.59733838   1.42004375  -0.41883618  -0.40409314   0.00022395   0.00000000   0.00000000   0.00000000   0.00013226   0.00004107   129.97
    351.3510 4649.22259931 4202.78126078 8852.00386010   0.59732985   1.42155076  -0.41887364  -0.40555247   0.00020520   0.00000000   0.00000000   0.00000000   0.00010356   0.00005130   131.92
    352.3520 4649.21049842 4202.79336168 8852.00386010   0.59732638   1.42369384  -0.41889910  -0.40765172   0.00018337   0.00000000   0.00000000   0.00000000   0.00007882   0.00006532   130.98
    353.3530 4649.19882037 4202.80503972 8852.00386010   0.59732683   1.42576793  -0.41890423  -0.40970268   0.00016581   0.00000000   0.00000000   0.00000000   0.00005819   0.00007607   130.98
    354.3540 4649.18942490 4202.81443520 8852.00386010   0.59733001   1.42741233  -0.41888903  -0.41134870   0.00015540   0.00000000   0.00000000   0.00000000   0.00003974   0.00007859   131.65
    355.3550 4649.18604841 4202.81781168 8852.00386010   0.59733445   1.42802812  -0.41886135  -0.41198060   0.00014827   0.00000000   0.00000000   0.00000000   0.00002159   0.00007135   130.27
    356.3560 4649.18854470 4202.81531540 8852.00386010   0.59733948   1.42764552  -0.41882867  -0.41161633   0.00013896   0.00000000   0.00000000   0.00000000   0.00000344   0.00005540   133.24
    357.3570 4649.19483303 4202.80902706 8852.00386010   0.59734506   1.42661990  -0.41879251  -0.41061021   0.00012788   0.00000000   0.00000000   0.00000000  -0.00001342   0.00003299   134.67
    358.3580 4649.20234959 4202.80151051 8852.00386010   0.59735109   1.42536056  -0.41875218  -0.40937812   0.00012083   0.00000000   0.00000000   0.00000000  -0.00002715   0.00000727   132.68
    359.3590 4649.20928148 4202.79457861 8852.00386010   0.59735686   1.42417562  -0.41871077  -0.40822936   0.00012137   0.00000000   0.00000000   0.00000000  -0.00003606  -0.00001720   134.19
    360.3600 4649.21350196 4202.79035813 8852.00386010   0.59736154   1.42343386  -0.41867473  -0.40752376   0.00012616   0.00000000   0.00000000   0.00000000  -0.00003842  -0.00003516   134.78
    361.3610 4649.21578053 4202.78807957 8852.00386010   0.59736515   1.42305405  -0.41864601  -0.40717295   0.00013007   0.00000000   0.00000000   0.00000000  -0.00003252  -0.00004287   132.91
    362.3620 4649.21668934 4202.78717075 8852.00386010   0.59736915   1.42293366  -0.41861854  -0.40707701   0.00013104   0.00000000   0.00000000   0.00000000  -0.00001777  -0.00003938   134.82
    363.3630 4649.21805289 4202.78580721 8852.00386010   0.59737440   1.42274264  -0.41858665  -0.40691180   0.00013021   0.00000000   0.00000000   0.00000000   0.00000332  -0.00002589   134.86
    364.3640 4649.22161598 4202.78224411 8852.00386010   0.59738019   1.42215892  -0.41855542  -0.40635035   0.00012704   0.00000000   0.00000000   0.00000000   0.00002563  -0.00000448   133.41
    365.3650 4649.22761330 4202.77624679 8852.00386010   0.59738468   1.42115532  -0.41853590  -0.40535509   0.00012035   0.00000000   0.00000000   0.00000000   0.00004547   0.00002275   133.53
    366.3660 4649.23245408 4202.77140601 8852.00386010   0.59738699   1.42032076  -0.41853276  -0.40451470   0.00011369   0.00000000   0.00000000   0.00000000   0.00006293   0.00005318   133.35
    367.3670 4649.23067494 4202.77318516 8852.00386010   0.59738782   1.42056064  -0.41854407  -0.40473959   0.00011084   0.00000000   0.00000000   0.00000000   0.00007968   0.00008326   134.55
    368.3680 4649.22118374 4202.78267635 8852.00386010   0.59738763   1.42209848  -0.41856699  -0.40625473   0.00011088   0.00000000   0.00000000   0.00000000   0.00009615   0.00010966   132.93
    369.3690 4649.20625483 4202.79760527 8852.00386010   0.59738647   1.42456344  -0.41859645  -0.40869332   0.00011280   0.00000000   0.00000000   0.00000000   0.00011123   0.00013050   127.86
    370.3700 4649.19255220 4202.81130789 8852.00386010   0.59738477   1.42684182  -0.41862469  -0.41095023   0.00011788   0.00000000   0.00000000   0.00000000   0.00012365   0.00014559   132.77
    371.3710 4649.18587339 4202.81798671 8852.00386010   0.59738290   1.42794186  -0.41864692  -0.41203715   0.00012512   0.00000000   0.00000000   0.00000000   0.00013326   0.00015572   133.94
    372.3720 4649.18693070 4202.81692940 8852.00386010   0.59738003   1.42772515  -0.41866345  -0.41181245   0.00013078   0.00000000   0.00000000   0.00000000   0.00014119   0.00016189   130.09
    373.3730 4649.19283078 4202.81102932 8852.00386010   0.59737550   1.42667597  -0.41867580  -0.41075772   0.00013304   0.00000000   0.00000000   0.00000000   0.00014894   0.00016435   134.72
    374.3740 4649.20023108 4202.80362901 8852.00386010   0.59736997   1.42539099  -0.41868570  -0.40946762   0.00013230   0.00000000   0.00000000   0.00000000   0.00015721   0.00016258   133.36
    375.3750 4649.20497287 4202.79888723 8852.00386010   0.59736462   1.42457093  -0.41869683  -0.40863845   0.00012897   0.00000000   0.00000000   0.00000000   0.00016597   0.00015688   133.48
    376.3760 4649.20640176 4202.79745833 8852.00386010   0.59735941   1.42434015  -0.41871275  -0.40839181   0.00012382   0.00000000   0.00000000   0.00000000   0.00017498   0.00014941   132.52
    377.3770 4649.20653907 4202.79732103 8852.00386010   0.59735434   1.42434737  -0.41873302  -0.40837855   0.00011854   0.00000000   0.00000000   0.00000000   0.00018304   0.00014301   132.37
    378.3780 4649.20710428 4202.79675581 8852.00386010   0.59735043   1.42425723  -0.41875260  -0.40826855   0.00011433   0.00000000   0.00000000   0.00000000   0.00018767   0.00014007   128.21
    379.3790 4649.21022700 4202.79363309 8852.00386010   0.59734796   1.42370472  -0.41876470  -0.40770270   0.00011064   0.00000000   0.00000000   0.00000000   0.00018665   0.00014270   127.83
    380.3800 4649.21613483 4202.78772527 8852.00386010   0.59734638   1.42266653  -0.41876451  -0.40666200   0.00010636   0.00000000   0.00000000   0.00000000   0.00017980   0.00015202   129.82
    381.3810 4649.22244732 4202.78141277 8852.00386010   0.59734661   1.42157141  -0.41875095  -0.40557566   0.00010181   0.00000000   0.00000000   0.00000000   0.00016876   0.00016577   128.73
    382.3820 4649.22598781 4202.77787228 8852.00386010   0.59723585   1.42084970  -0.41872661  -0.40498467   0.00009742   0.00000000   0.00000000   0.00000000   0.00015495   0.00017714   129.51
    383.3830 4649.22613795 4202.77772214 8852.00386010   0.59735556   1.42096749  -0.41869684  -0.40500896   0.00009387   0.00000000   0.00000000   0.00000000   0.00013833   0.00017716   129.37
    384.3840 4649.22322151 4202.78063859 8852.00386010   0.59736092   1.42151436  -0.41866829  -0.40557711   0.00009196   0.00000000   0.00000000   0.00000000   0.00011875   0.00015991   129.75
    385.3850 4649.21807395 4202.78578615 8852.00386010   0.59736488   1.42243375  -0.41864585  -0.40651360   0.00009059   0.00000000   0.00000000   0.00000000   0.00009773   0.00012615   132.65
    386.3860 4649.21263227 4202.79122782 8852.00386010   0.59736687   1.42336655  -0.41863052  -0.40745712   0.00008795   0.00000000   0.00000000   0.00000000   0.00007781   0.00008237   129.91
    387.3870 4649.21055128 4202.79330882 8852.00386010   0.59736581   1.42372985  -0.41861978  -0.40782843   0.00008418   0.00000000   0.00000000   0.00000000   0.00006111   0.00003646   130.40
    388.3880 4649.21156801 4202.79229208 8852.00386010   0.59736218   1.42358097  -0.41861008  -0.40768879   0.00008008   0.00000000   0.00000000   0.00000000   0.00004847  -0.00000518   132.95
    389.3890 4649.21318043 4202.79067966 8852.00386010   0.59735897   1.42335696  -0.41859937  -0.40747520   0.00007658   0.00000000   0.00000000   0.00000000   0.00004016  -0.00003678   129.65
    390.3900 4649.21453977 4202.78932032 8852.00386010   0.59735912   1.42319122  -0.41858858  -0.40731866   0.00007515   0.00000000   0.00000000   0.00000000   0.00003723  -0.00005213   130.86
    391.3910 4649.21598504 4202.78787506 8852.00386010   0.59736296   1.42298060  -0.41858061  -0.40711212   0.00007509   0.00000000   0.00000000   0.00000000   0.00004153  -0.00004606   131.81
    392.3920 4649.21811184 4202.78574826 8852.00386010   0.59736874   1.42263023  -0.41857740  -0.40675832   0.00007423   0.00000000   0.00000000   0.00000000   0.00005435  -0.00001694   131.76
    393.3930 4649.22013908 4202.78372101 8852.00386010   0.59737398   1.42226190  -0.41857892  -0.40638248   0.00007348   0.00000000   0.00000000   0.00000000   0.00007453   0.00003149   131.79
    394.3940 4649.22150936 4202.78235074 8852.00386010   0.59737608   1.42200108  -0.41858561  -0.40611375   0.00007437   0.00000000   0.00000000   0.00000000   0.00009807   0.00009027   133.37
    395.3950 4649.22123495 4202.78262515 8852.00386010   0.59737375   1.42203549  -0.41859930  -0.40613747   0.00007503   0.00000000   0.00000000   0.00000000   0.00012036   0.00014693   131.68
    396.3960 4649.21994174 4202.78391836 8852.00386010   0.59736745   1.42228829  -0.41862011  -0.40637483   0.00007410   0.00000000   0.00000000   0.00000000   0.00013888   0.00018898   132.61
    397.3970 4649.21781182 4202.78604828 8852.00386010   0.59735935   1.42271720  -0.41864375  -0.40678725   0.00007315   0.00000000   0.00000000   0.00000000   0.00015397   0.00020942   133.59
    398.3980 4649.21559629 4202.78826381 8852.00386010   0.59735210   1.42317812  -0.41866423  -0.40723491   0.00007312   0.00000000   0.00000000   0.00000000   0.00016788   0.00021012   130.83
    399.3990 4649.21210797 4202.79175213 8852.00386010   0.59734771   1.42383742  -0.41867867  -0.40788342   0.00007238   0.00000000   0.00000000   0.00000000   0.00018328   0.00019955   131.96
    400.4000 4649.20513268 4202.79872742 8852.00386010   0.59734678   1.42504809  -0.41868749  -0.40908365   0.00006983   0.00000000   0.00000000   0.00000000   0.00020187   0.00018785   131.63
# CONDUCTING PERIODIC CHECKPOINT [i_meas=399]...
# CHECKPOINT INFO: MODE=WRITE: DATA SIZE=    10693.32 GB
# CHECKPOINT INFO: MPI_NP_PER_IO_GROUP=24.
# CHECKPOINT INFO: WRITE TIME=      133.45 sec
# CHECKPOINT INFO: WRITE SPEED=      80.127 GB/sec
# CREATING CHECK STAMP: `l64-p0.10_check.stamp`
    401.4010 4649.19547327 4202.80838682 8852.00386010   0.59734810   1.42669894  -0.41869207  -0.41072550   0.00006673   0.00000000   0.00000000   0.00000000   0.00022282   0.00018221   132.16
    402.4020 4649.18592518 4202.81793492 8852.00386010   0.59734939   1.42830719  -0.41869399  -0.41232850   0.00006468   0.00000000   0.00000000   0.00000000   0.00024195   0.00018333   132.54
    403.4030 4649.18237279 4202.82148730 8852.00386010   0.59731396   1.42887772  -0.41869592  -0.41293141   0.00006357   0.00000000   0.00000000   0.00000000   0.00025238   0.00018460   132.39
    404.4040 4649.18595208 4202.81790802 8852.00386010   0.59734464   1.42833494  -0.41870012  -0.41235344   0.00006326   0.00000000   0.00000000   0.00000000   0.00024570   0.00017497   135.56
    405.4050 4649.19203037 4202.81182973 8852.00386010   0.59733905   1.42733248  -0.41870632  -0.41135143   0.00006432   0.00000000   0.00000000   0.00000000   0.00021521   0.00014574   134.11
    406.4060 4649.19457194 4202.80928816 8852.00386010   0.59733365   1.42687611  -0.41871199  -0.41089581   0.00006533   0.00000000   0.00000000   0.00000000   0.00015928   0.00009620   133.07
    407.4070 4649.19348218 4202.81037792 8852.00386010   0.59732975   1.42698300  -0.41871327  -0.41100489   0.00006492   0.00000000   0.00000000   0.00000000   0.00008221   0.00003183   133.13
    408.4080 4649.19495392 4202.80890618 8852.00386010   0.59732750   1.42667359  -0.41870778  -0.41070181   0.00006350   0.00000000   0.00000000   0.00000000  -0.00000593  -0.00004061   130.77
    409.4090 4649.20082099 4202.80303911 8852.00386010   0.59732716   1.42565146  -0.41869652  -0.40968945   0.00006168   0.00000000   0.00000000   0.00000000  -0.00009178  -0.00011476   131.36
    410.4100 4649.20659246 4202.79726763 8852.00386010   0.59732924   1.42464194  -0.41868097  -0.40869251   0.00006079   0.00000000   0.00000000   0.00000000  -0.00016492  -0.00018521   130.17
    411.4110 4649.20793389 4202.79592620 8852.00386010   0.59733343   1.42434700  -0.41866259  -0.40841315   0.00006216   0.00000000   0.00000000   0.00000000  -0.00022108  -0.00024706   132.40
    412.4120 4649.20704992 4202.79681017 8852.00386010   0.59733802   1.42442283  -0.41864527  -0.40850431   0.00006477   0.00000000   0.00000000   0.00000000  -0.00025951  -0.00029398   130.49
    413.4130 4649.20770922 4202.79615088 8852.00386010   0.59734184   1.42426157  -0.41863251  -0.40835381   0.00006659   0.00000000   0.00000000   0.00000000  -0.00028016  -0.00031840   130.50
    414.4140 4649.21066681 4202.79319328 8852.00386010   0.59734537   1.42374283  -0.41862342  -0.40783997   0.00006593   0.00000000   0.00000000   0.00000000  -0.00028409  -0.00031472   131.10
    415.4150 4649.21232810 4202.79153200 8852.00386010   0.59735005   1.42342770  -0.41861432  -0.40752701   0.00006369   0.00000000   0.00000000   0.00000000  -0.00027448  -0.00028385   131.56
    416.4160 4649.21333704 4202.79052305 8852.00386010   0.59735580   1.42326391  -0.41860369  -0.40736639   0.00006197   0.00000000   0.00000000   0.00000000  -0.00025637  -0.00023523   129.75
    417.4170 4649.21211018 4202.79174992 8852.00386010   0.59736135   1.42347891  -0.41859439  -0.40758353   0.00006036   0.00000000   0.00000000   0.00000000  -0.00023486  -0.00018371   129.14
    418.4180 4649.21102736 4202.79283274 8852.00386010   0.59736477   1.42369005  -0.41858998  -0.40779419   0.00005889   0.00000000   0.00000000   0.00000000  -0.00021261  -0.00014317   132.48
    419.4190 4649.21036230 4202.79349779 8852.00386010   0.59736554   1.42384640  -0.41859080  -0.40794952   0.00005946   0.00000000   0.00000000   0.00000000  -0.00018789  -0.00012009   133.08
    420.4200 4649.20790172 4202.79595837 8852.00386010   0.59736432   1.42428430  -0.41859628  -0.40838542   0.00006171   0.00000000   0.00000000   0.00000000  -0.00015568  -0.00011104   131.33
    421.4210 4649.20409984 4202.79976025 8852.00386010   0.59736148   1.42493928  -0.41860771  -0.40903257   0.00006248   0.00000000   0.00000000   0.00000000  -0.00011137  -0.00010634   131.69
    422.4220 4649.20245648 4202.80140361 8852.00386010   0.59735718   1.42527254  -0.41862405  -0.40935202   0.00006071   0.00000000   0.00000000   0.00000000  -0.00005362  -0.00009644   130.90
    423.4230 4649.20297821 4202.80088189 8852.00386010   0.59735227   1.42524798  -0.41864066  -0.40931396   0.00005890   0.00000000   0.00000000   0.00000000   0.00001559  -0.00007483   128.46
    424.4240 4649.20713270 4202.79672739 8852.00386010   0.59734742   1.42462569  -0.41865540  -0.40868168   0.00005880   0.00000000   0.00000000   0.00000000   0.00009113  -0.00003869   126.95
    425.4250 4649.21301004 4202.79085006 8852.00386010   0.59734346   1.42368912  -0.41866942  -0.40773654   0.00006031   0.00000000   0.00000000   0.00000000   0.00016382   0.00000947   129.29
    426.4260 4649.21846537 4202.78539473 8852.00386010   0.59734053   1.42278856  -0.41868282  -0.40682853   0.00006332   0.00000000   0.00000000   0.00000000   0.00022213   0.00006119   128.28
    427.4270 4649.22190828 4202.78195181 8852.00386010   0.59733831   1.42221010  -0.41869456  -0.40624430   0.00006707   0.00000000   0.00000000   0.00000000   0.00025607   0.00010526   130.27
    428.4280 4649.22098978 4202.78287031 8852.00386010   0.59733705   1.42235107  -0.41870351  -0.40638135   0.00007084   0.00000000   0.00000000   0.00000000   0.00026079   0.00013408   130.07
    429.4290 4649.21500675 4202.78885335 8852.00386010   0.59713481   1.42315399  -0.41870846  -0.40738462   0.00007390   0.00000000   0.00000000   0.00000000   0.00023963   0.00014920   131.48
    430.4300 4649.20426167 4202.79959843 8852.00386010   0.59734146   1.42517359  -0.41870897  -0.40919719   0.00007403   0.00000000   0.00000000   0.00000000   0.00020408   0.00016008   128.10
    431.4310 4649.19335022 4202.81050988 8852.00386010   0.59734691   1.42703440  -0.41870391  -0.41105469   0.00007111   0.00000000   0.00000000   0.00000000   0.00016805   0.00017550   131.25
    432.4320 4649.18719869 4202.81666141 8852.00386010   0.59735208   1.42807347  -0.41869143  -0.41209937   0.00006941   0.00000000   0.00000000   0.00000000   0.00014071   0.00019535   131.19
    433.4330 4649.18729735 4202.81656275 8852.00386010   0.59735551   1.42802012  -0.41867378  -0.41206205   0.00007122   0.00000000   0.00000000   0.00000000   0.00012308   0.00020986   133.65
    434.4340 4649.19229895 4202.81156115 8852.00386010   0.59719380   1.42695098  -0.41865721  -0.41117364   0.00007367   0.00000000   0.00000000   0.00000000   0.00011022   0.00020545   135.12
    435.4350 4649.19942514 4202.80443495 8852.00386010   0.59735632   1.42587849  -0.41864639  -0.40994945   0.00007368   0.00000000   0.00000000   0.00000000   0.00009643   0.00017266   133.66
    436.4360 4649.20485983 4202.79900027 8852.00386010   0.59735496   1.42495038  -0.41864187  -0.40902585   0.00007230   0.00000000   0.00000000   0.00000000   0.00007719   0.00011093   135.14
    437.4370 4649.20727818 4202.79658191 8852.00386010   0.59735352   1.42455661  -0.41864216  -0.40863280   0.00007186   0.00000000   0.00000000   0.00000000   0.00004817   0.00002738   136.18
    438.4380 4649.20636778 4202.79749231 8852.00386010   0.59735187   1.42474080  -0.41864533  -0.40881578   0.00007216   0.00000000   0.00000000   0.00000000   0.00000505  -0.00006794   136.58
    439.4390 4649.20425085 4202.79960924 8852.00386010   0.59734947   1.42513668  -0.41864877  -0.40921079   0.00007236   0.00000000   0.00000000   0.00000000  -0.00005392  -0.00016538   135.30
    440.4400 4649.20320579 4202.80065430 8852.00386010   0.59734706   1.42534227  -0.41865003  -0.40941727   0.00007210   0.00000000   0.00000000   0.00000000  -0.00012456  -0.00025666   134.30
    441.4410 4649.20392381 4202.79993629 8852.00386010   0.59734578   1.42522272  -0.41864864  -0.40930026   0.00007195   0.00000000   0.00000000   0.00000000  -0.00019658  -0.00033485   136.22
    442.4420 4649.20659082 4202.79726928 8852.00386010   0.59734463   1.42479516  -0.41864804  -0.40887488   0.00007239   0.00000000   0.00000000   0.00000000  -0.00025730  -0.00039480   133.12
    443.4430 4649.20796688 4202.79589321 8852.00386010   0.59734171   1.42460391  -0.41865389  -0.40868100   0.00007269   0.00000000   0.00000000   0.00000000  -0.00029738  -0.00043381   135.72
    444.4440 4649.20725140 4202.79660870 8852.00386010   0.59733648   1.42477451  -0.41866801  -0.40884250   0.00007247   0.00000000   0.00000000   0.00000000  -0.00031486  -0.00045104   137.33
    445.4450 4649.20511457 4202.79874552 8852.00386010   0.59733053   1.42520882  -0.41868601  -0.40926453   0.00007224   0.00000000   0.00000000   0.00000000  -0.00031484  -0.00044698   136.76
    446.4460 4649.20114638 4202.80271372 8852.00386010   0.59732621   1.42593618  -0.41870154  -0.40998048   0.00007205   0.00000000   0.00000000   0.00000000  -0.00030588  -0.00042355   137.83
    447.4470 4649.19686034 4202.80699975 8852.00386010   0.59732606   1.42667376  -0.41871060  -0.41070908   0.00007197   0.00000000   0.00000000   0.00000000  -0.00029586  -0.00038452   132.99
    448.4480 4649.19351462 4202.81034547 8852.00386010   0.59733203   1.42717716  -0.41871297  -0.41120411   0.00007196   0.00000000   0.00000000   0.00000000  -0.00028883  -0.00033600   131.09
    449.4490 4649.19200738 4202.81185271 8852.00386010   0.59734132   1.42733153  -0.41871075  -0.41135107   0.00007162   0.00000000   0.00000000   0.00000000  -0.00028440  -0.00028443   131.23
    450.4500 4649.19254380 4202.81131630 8852.00386010   0.59734570   1.42717432  -0.41870635  -0.41119364   0.00007137   0.00000000   0.00000000   0.00000000  -0.00027876  -0.00023411   132.70
    451.4510 4649.19523279 4202.80862731 8852.00386010   0.59734140   1.42671422  -0.41870199  -0.41074272   0.00007189   0.00000000   0.00000000   0.00000000  -0.00026602  -0.00018739   132.62
    452.4520 4649.19962103 4202.80423906 8852.00386010   0.59733543   1.42600624  -0.41869963  -0.41004393   0.00007274   0.00000000   0.00000000   0.00000000  -0.00024076  -0.00014518   136.21
    453.4530 4649.20256889 4202.80129120 8852.00386010   0.59733531   1.42550811  -0.41869906  -0.40954685   0.00007310   0.00000000   0.00000000   0.00000000  -0.00020128  -0.00010661   133.16
    454.4540 4649.20217722 4202.80168287 8852.00386010   0.59733951   1.42552467  -0.41869815  -0.40955968   0.00007266   0.00000000   0.00000000   0.00000000  -0.00015135  -0.00007169   132.40
    455.4550 4649.19884765 4202.80501245 8852.00386010   0.59734256   1.42597897  -0.41869612  -0.41001205   0.00007177   0.00000000   0.00000000   0.00000000  -0.00010081  -0.00004453   131.43
    456.4560 4649.19659108 4202.80726902 8852.00386010   0.59734093   1.42626781  -0.41869433  -0.41030339   0.00007084   0.00000000   0.00000000   0.00000000  -0.00006266  -0.00003155   130.51
    457.4570 4649.19751468 4202.80634542 8852.00386010   0.59733241   1.42609696  -0.41869423  -0.41013928   0.00006896   0.00000000   0.00000000   0.00000000  -0.00004586  -0.00003605   131.62
    458.4580 4649.20150940 4202.80235070 8852.00386010   0.59731865   1.42549655  -0.41869555  -0.40954816   0.00006581   0.00000000   0.00000000   0.00000000  -0.00005108  -0.00005548   133.76
    459.4590 4649.20456272 4202.79929737 8852.00386010   0.59731076   1.42503170  -0.41869733  -0.40908666   0.00006306   0.00000000   0.00000000   0.00000000  -0.00007261  -0.00008301   136.41
    460.4600 4649.20565439 4202.79820571 8852.00386010   0.59732152   1.42482162  -0.41869997  -0.40886142   0.00006127   0.00000000   0.00000000   0.00000000  -0.00010263  -0.00011166   130.42
    461.4610 4649.20374707 4202.80011303 8852.00386010   0.59734966   1.42498516  -0.41870335  -0.40899127   0.00005911   0.00000000   0.00000000   0.00000000  -0.00013524  -0.00013899   134.25
    462.4620 4649.20145342 4202.80240668 8852.00386010   0.59737745   1.42521309  -0.41870455  -0.40918781   0.00005672   0.00000000   0.00000000   0.00000000  -0.00016694  -0.00016659   131.81
    463.4630 4649.19981869 4202.80404141 8852.00386010   0.59738878   1.42541802  -0.41870106  -0.40938460   0.00005642   0.00000000   0.00000000   0.00000000  -0.00019405  -0.00019456   129.42
    464.4640 4649.20092873 4202.80293136 8852.00386010   0.59738360   1.42531616  -0.41869485  -0.40929616   0.00005845   0.00000000   0.00000000   0.00000000  -0.00021433  -0.00022108   130.34
    465.4650 4649.20218984 4202.80167026 8852.00386010   0.59737332   1.42521723  -0.41868998  -0.40921351   0.00005958   0.00000000   0.00000000   0.00000000  -0.00023042  -0.00024723   133.55
    466.4660 4649.20265619 4202.80120390 8852.00386010   0.59736771   1.42519335  -0.41868725  -0.40919673   0.00005834   0.00000000   0.00000000   0.00000000  -0.00024621  -0.00027558   130.48
    467.4670 4649.20093370 4202.80292639 8852.00386010   0.59736900   1.42547257  -0.41868538  -0.40947473   0.00005653   0.00000000   0.00000000   0.00000000  -0.00026201  -0.00030512   136.91
    468.4680 4649.19718730 4202.80667280 8852.00386010   0.59737076   1.42609313  -0.41868432  -0.41009330   0.00005525   0.00000000   0.00000000   0.00000000  -0.00027532  -0.00033159   132.25
    469.4690 4649.19433892 4202.80952117 8852.00386010   0.59736296   1.42665492  -0.41868398  -0.41066284   0.00005486   0.00000000   0.00000000   0.00000000  -0.00028162  -0.00034996   128.89
    470.4700 4649.19426246 4202.80959763 8852.00386010   0.59734299   1.42680361  -0.41868274  -0.41083374   0.00005586   0.00000000   0.00000000   0.00000000  -0.00027638  -0.00035673   132.09
    471.4710 4649.19950390 4202.80435620 8852.00386010   0.59731944   1.42607247  -0.41868007  -0.41013020   0.00005723   0.00000000   0.00000000   0.00000000  -0.00026008  -0.00035261   131.70
    472.4720 4649.20753348 4202.79632662 8852.00386010   0.59730447   1.42483722  -0.41867673  -0.40891338   0.00005736   0.00000000   0.00000000   0.00000000  -0.00023802  -0.00034055   133.89
    473.4730 4649.21330571 4202.79055439 8852.00386010   0.59730403   1.42392235  -0.41867143  -0.40800362   0.00005672   0.00000000   0.00000000   0.00000000  -0.00021609  -0.00032228   135.43
    474.4740 4649.21437405 4202.78948604 8852.00386010   0.59731461   1.42371010  -0.41866248  -0.40778985   0.00005684   0.00000000   0.00000000   0.00000000  -0.00019809  -0.00029872   129.04
    475.4750 4649.21197640 4202.79188369 8852.00386010   0.59732483   1.42406957  -0.41865263  -0.40814862   0.00005650   0.00000000   0.00000000   0.00000000  -0.00018404  -0.00027174   129.30
    476.4760 4649.20960600 4202.79425410 8852.00386010   0.59732203   1.42451810  -0.41864658  -0.40860364   0.00005415   0.00000000   0.00000000   0.00000000  -0.00017254  -0.00024538   133.12
    477.4770 4649.20650440 4202.79735570 8852.00386010   0.59730441   1.42514557  -0.41864599  -0.40924627   0.00005111   0.00000000   0.00000000   0.00000000  -0.00016475  -0.00022547   132.05
    478.4780 4649.20535031 4202.79850979 8852.00386010   0.59728256   1.42550739  -0.41864928  -0.40962472   0.00004918   0.00000000   0.00000000   0.00000000  -0.00016175  -0.00021635   133.78
    479.4790 4649.20277801 4202.80108208 8852.00386010   0.59726974   1.42601361  -0.41865423  -0.41013891   0.00004927   0.00000000   0.00000000   0.00000000  -0.00016031  -0.00021869   133.51
    480.4800 4649.20127075 4202.80258934 8852.00386010   0.59727014   1.42626399  -0.41866010  -0.41038426   0.00005051   0.00000000   0.00000000   0.00000000  -0.00015654  -0.00023077   130.29
    481.4810 4649.19945059 4202.80440950 8852.00386010   0.59728026   1.42650279  -0.41866746  -0.41060644   0.00005137   0.00000000   0.00000000   0.00000000  -0.00015296  -0.00025037   132.00
    482.4820 4649.19749096 4202.80636913 8852.00386010   0.59729426   1.42676362  -0.41867709  -0.41084356   0.00005130   0.00000000   0.00000000   0.00000000  -0.00015989  -0.00027772   131.28
    483.4830 4649.19627187 4202.80758823 8852.00386010   0.59730783   1.42691951  -0.41868902  -0.41097263   0.00004997   0.00000000   0.00000000   0.00000000  -0.00018735  -0.00031549   131.39
    484.4840 4649.19569060 4202.80816950 8852.00386010   0.59731927   1.42698007  -0.41870064  -0.41100813   0.00004796   0.00000000   0.00000000   0.00000000  -0.00023316  -0.00036168   133.94
    485.4850 4649.19596476 4202.80789534 8852.00386010   0.59732840   1.42687520  -0.41870803  -0.41088560   0.00004682   0.00000000   0.00000000   0.00000000  -0.00028339  -0.00040565   132.28
    486.4860 4649.19819723 4202.80566286 8852.00386010   0.59733492   1.42643386  -0.41871021  -0.41043519   0.00004647   0.00000000   0.00000000   0.00000000  -0.00032606  -0.00043538   131.20
    487.4870 4649.20116696 4202.80269313 8852.00386010   0.59733853   1.42586131  -0.41870901  -0.40986041   0.00004664   0.00000000   0.00000000   0.00000000  -0.00035945  -0.00044721   132.34
    488.4880 4649.20293628 4202.80092382 8852.00386010   0.59733912   1.42548105  -0.41870672  -0.40948284   0.00004764   0.00000000   0.00000000   0.00000000  -0.00038736  -0.00044589   132.66
    489.4890 4649.20314244 4202.80071766 8852.00386010   0.59733746   1.42537857  -0.41870586  -0.40938422   0.00004896   0.00000000   0.00000000   0.00000000  -0.00041222  -0.00043717   130.50
    490.4900 4649.20115012 4202.80270997 8852.00386010   0.59733531   1.42566871  -0.41870842  -0.40967421   0.00004923   0.00000000   0.00000000   0.00000000  -0.00043330  -0.00042422   132.28
    491.4910 4649.19709574 4202.80676436 8852.00386010   0.59733400   1.42630215  -0.41871262  -0.41030393   0.00004840   0.00000000   0.00000000   0.00000000  -0.00044870  -0.00041028   129.28
    492.4920 4649.19269686 4202.81116324 8852.00386010   0.59733372   1.42699449  -0.41871287  -0.41099687   0.00004897   0.00000000   0.00000000   0.00000000  -0.00045895  -0.00040255   131.22
    493.4930 4649.19042869 4202.81343140 8852.00386010   0.59733472   1.42734668  -0.41870538  -0.41135825   0.00005167   0.00000000   0.00000000   0.00000000  -0.00046837  -0.00041061   135.16
    494.4940 4649.19031313 4202.81354697 8852.00386010   0.59733772   1.42735674  -0.41869116  -0.41138195   0.00005409   0.00000000   0.00000000   0.00000000  -0.00048128  -0.00043973   133.06
    495.4950 4649.19051745 4202.81334264 8852.00386010   0.59734250   1.42731767  -0.41867401  -0.41135553   0.00005437   0.00000000   0.00000000   0.00000000  -0.00049799  -0.00048762   123.36
    496.4960 4649.18994568 4202.81391442 8852.00386010   0.59734731   1.42742053  -0.41865800  -0.41146775   0.00005253   0.00000000   0.00000000   0.00000000  -0.00051712  -0.00054623   128.27
    497.4970 4649.19025269 4202.81360740 8852.00386010   0.59734994   1.42738469  -0.41864477  -0.41144006   0.00005009   0.00000000   0.00000000   0.00000000  -0.00053852  -0.00060475   132.97
    498.4980 4649.19337844 4202.81048166 8852.00386010   0.59734918   1.42689525  -0.41863379  -0.41096090   0.00004862   0.00000000   0.00000000   0.00000000  -0.00056047  -0.00065240   133.17
    499.4990 4649.19682318 4202.80703691 8852.00386010   0.59734559   1.42632828  -0.41862490  -0.41040590   0.00004811   0.00000000   0.00000000   0.00000000  -0.00057734  -0.00068139   132.18
    500.5000 4649.20063138 4202.80322871 8852.00386010   0.59734050   1.42569388  -0.41861846  -0.40978287   0.00004794   0.00000000   0.00000000   0.00000000  -0.00058284  -0.00068997   125.22
# CONDUCTING PERIODIC CHECKPOINT [i_meas=499]...
# CHECKPOINT INFO: MODE=WRITE: DATA SIZE=    10693.32 GB
# CHECKPOINT INFO: MPI_NP_PER_IO_GROUP=24.
# CHECKPOINT INFO: WRITE TIME=      137.48 sec
# CHECKPOINT INFO: WRITE SPEED=      77.779 GB/sec
# CREATING CHECK STAMP: `l64-p0.10_check.stamp`
