# Supplementary material for: Generation and decay of Higgs mode in a strongly interacting Fermi gas
Source: Sci Rep. 2023 Jul 12;13:11285. doi: 10.1038/s41598-023-38176-9 (PMC10338461; doi:10.1038/s41598-023-38176-9)
Supplement: Supplementary file 5 — Supplementary Information 5. [file 41598_2023_38176_MOESM5_ESM.txt]

We attach four representative examples of numerical setups used in our calculations:

* 1d_delta.zip: code settings used to generate data for figure 5, right column (perturbation by the delta function). 
    
* 1d_expk.zip: code settings used to generate data for figure 5, left column (perturbation by the exp(ikx) function).
    
* 2d_p10prc.zip: code settings used to generate data for Figure 6 (c,d), spin imbalanced case. Results for spin-balanced case (panels a,b) can be obtained in analogous way by settings Na=Nb.

* 3d_p5prc.zip: code settings used to generate data for Figure 6(e), 3d run.

----------------------------------------------------------------------

Requirements: access to computing resources with W-SLDA toolkit installed:
    https://gitlab.fizyka.pw.edu.pl/wtools/wslda
    
See documentation of W-SLDA Toolkit to learn how to use reproducibility packs:
    https://gitlab.fizyka.pw.edu.pl/wtools/wslda/-/wikis/
